# Supplementary material for: Eco-HAB as a fully automated and ecologically relevant assessment of social impairments in mouse models of autism
Source: eLife. 2016 Oct 12;5:e19532. doi: 10.7554/eLife.19532 (PMC5092044; doi:10.7554/eLife.19532)
Supplement: Supplementary file 1. — DOI: http://dx.doi.org/10.7554/eLife.19532.038 [file elife-19532-supp1.zip]

Archive with 86 entries (83 files):
- BALB VPA data cohort 1/
- BALB VPA data cohort 1/.DS_Store
- __MACOSX/
- __MACOSX/BALB VPA data cohort 1/
- __MACOSX/BALB VPA data cohort 1/._.DS_Store
- BALB VPA data cohort 1/20140616_120000.txt
- BALB VPA data cohort 1/20140616_130000.txt
- BALB VPA data cohort 1/20140616_140000.txt
- BALB VPA data cohort 1/20140616_150000.txt
- BALB VPA data cohort 1/20140616_160000.txt
- BALB VPA data cohort 1/20140616_170000.txt
- BALB VPA data cohort 1/20140616_180000.txt
- BALB VPA data cohort 1/20140616_190000.txt
- BALB VPA data cohort 1/20140616_200000.txt
- BALB VPA data cohort 1/20140616_210000.txt
- BALB VPA data cohort 1/20140616_220000.txt
- BALB VPA data cohort 1/20140616_230000.txt
- BALB VPA data cohort 1/20140617_000000.txt
- BALB VPA data cohort 1/20140617_010000.txt
- BALB VPA data cohort 1/20140617_020000.txt
- BALB VPA data cohort 1/20140617_030000.txt
- BALB VPA data cohort 1/20140617_040000.txt
- BALB VPA data cohort 1/20140617_050000.txt
- BALB VPA data cohort 1/20140617_060000.txt
- BALB VPA data cohort 1/20140617_070000.txt
- BALB VPA data cohort 1/20140617_080000.txt
- BALB VPA data cohort 1/20140617_090000.txt
- BALB VPA data cohort 1/20140617_100000.txt
- BALB VPA data cohort 1/20140617_110000.txt
- BALB VPA data cohort 1/20140617_120000.txt
- BALB VPA data cohort 1/20140617_130000.txt
- BALB VPA data cohort 1/20140617_140000.txt
- BALB VPA data cohort 1/20140617_150000.txt
- BALB VPA data cohort 1/20140617_160000.txt
- BALB VPA data cohort 1/20140617_170000.txt
- BALB VPA data cohort 1/20140617_180000.txt
- BALB VPA data cohort 1/20140617_190000.txt
- BALB VPA data cohort 1/20140617_200000.txt
- BALB VPA data cohort 1/20140617_210000.txt
- BALB VPA data cohort 1/20140617_220000.txt
- BALB VPA data cohort 1/20140617_230000.txt
- BALB VPA data cohort 1/20140618_000000.txt
- BALB VPA data cohort 1/20140618_010000.txt
- BALB VPA data cohort 1/20140618_020000.txt
- BALB VPA data cohort 1/20140618_030000.txt
- BALB VPA data cohort 1/20140618_040000.txt
- BALB VPA data cohort 1/20140618_050000.txt
- BALB VPA data cohort 1/20140618_060000.txt
- BALB VPA data cohort 1/20140618_070000.txt
- BALB VPA data cohort 1/20140618_080000.txt
- BALB VPA data cohort 1/20140618_090000.txt
- BALB VPA data cohort 1/20140618_100000.txt
- BALB VPA data cohort 1/20140618_110000.txt
- BALB VPA data cohort 1/20140618_120000.txt
- BALB VPA data cohort 1/20140618_130000.txt
- BALB VPA data cohort 1/20140618_140000.txt
- BALB VPA data cohort 1/20140618_150000.txt
- BALB VPA data cohort 1/20140618_160000.txt
- BALB VPA data cohort 1/20140618_170000.txt
- BALB VPA data cohort 1/20140618_180000.txt
- BALB VPA data cohort 1/20140618_190000.txt
- BALB VPA data cohort 1/20140618_200000.txt
- BALB VPA data cohort 1/20140618_210000.txt
- BALB VPA data cohort 1/20140618_220000.txt
- BALB VPA data cohort 1/20140618_230000.txt
- BALB VPA data cohort 1/20140619_000000.txt
- BALB VPA data cohort 1/20140619_010000.txt
- BALB VPA data cohort 1/20140619_020000.txt
- BALB VPA data cohort 1/20140619_030000.txt
- BALB VPA data cohort 1/20140619_050000.txt
- BALB VPA data cohort 1/20140619_060000.txt
- BALB VPA data cohort 1/20140619_070000.txt
- BALB VPA data cohort 1/20140619_080000.txt
- BALB VPA data cohort 1/20140619_090000.txt
- BALB VPA data cohort 1/20140619_100000.txt
- BALB VPA data cohort 1/20140619_110000.txt
- BALB VPA data cohort 1/config.txt
- __MACOSX/BALB VPA data cohort 1/._config.txt
- description.txt
- __MACOSX/._description.txt
- EcoHab.py
- __MACOSX/._EcoHab.py
- example_analysis.py
- __MACOSX/._example_analysis.py
- ExperimentConfigFile.py
- __MACOSX/._ExperimentConfigFile.py
