# Supplementary material for: Eco-HAB as a fully automated and ecologically relevant assessment of social impairments in mouse models of autism
Source: eLife. 2016 Oct 12;5:e19532. doi: 10.7554/eLife.19532 (PMC5092044; doi:10.7554/eLife.19532)
Supplement: Supplementary file 1. — DOI: http://dx.doi.org/10.7554/eLife.19532.038 [file elife-19532-supp1.zip › BALB VPA data cohort 1/20140616_120000.txt]

1	2014.06.16	12:19:22.964	6	491	0065-0136655780
2	2014.06.16	12:19:22.964	1	2144	0065-0136659459
3	2014.06.16	12:19:25.117	1	223	0065-0136659459	
4	2014.06.16	12:19:28.377	4	515	0065-0136673193
5	2014.06.16	12:19:28.877	7	323	0065-0136655780	
6	2014.06.16	12:19:29.033	3	2107	0065-0136673193	
7	2014.06.16	12:19:29.267	8	3170	0065-0136655780	
8	2014.06.16	12:19:32.418	1	411	0065-0136659459	
9	2014.06.16	12:19:32.808	2	524	0065-0136659459	
10	2014.06.16	12:19:32.979	3	423	0065-0136671473
11	2014.06.16	12:19:33.182	1	315	0065-0136655780	
12	2014.06.16	12:19:33.541	4	1329	0065-0136671473	
13	2014.06.16	12:19:35.413	4	506	0065-0136651817
14	2014.06.16	12:19:33.666	2	3265	0065-0136655780	
15	2014.06.16	12:19:35.943	3	1586	0065-0136651817	
16	2014.06.16	12:19:40.779	3	708	0065-0136659288
17	2014.06.16	12:19:41.528	2	898	0065-0136667521
18	2014.06.16	12:19:41.637	4	2913	0065-0136659288	
19	2014.06.16	12:19:43.273	1	2707	0065-0136667521	
20	2014.06.16	12:19:46.354	6	1992	0065-0136660676
21	2014.06.16	12:19:48.524	5	4978	0065-0136660676	
22	2014.06.16	12:19:53.522	3	410	0065-0136661759
23	2014.06.16	12:19:54.300	2	322	0065-0136670531
24	2014.06.16	12:19:54.694	1	539	0065-0136670531	
25	2014.06.16	12:19:53.968	4	1604	0065-0136661759	
26	2014.06.16	12:19:56.124	4	746	0065-0136660676	
27	2014.06.16	12:19:56.033	5	917	0065-0136659288	
28	2014.06.16	12:19:57.005	3	1408	0065-0136660676	
29	2014.06.16	12:19:58.064	1	427	0065-0136667521	
30	2014.06.16	12:19:58.109	8	599	0065-0136670531	
31	2014.06.16	12:19:58.795	7	1209	0065-0136670531	
32	2014.06.16	12:19:57.345	6	6356	0065-0136659288	
33	2014.06.16	12:19:58.630	2	5723	0065-0136667521	
34	2014.06.16	12:20:04.071	6	1236	0065-0136659288	
35	2014.06.16	12:20:05.493	6	219	0065-0136659288	
36	2014.06.16	12:20:08.093	5	517	0065-0136661759	
37	2014.06.16	12:20:06.547	6	2146	0065-0136659288	
38	2014.06.16	12:20:08.934	2	410	0065-0136651817	
39	2014.06.16	12:20:08.815	6	740	0065-0136661759	
40	2014.06.16	12:20:09.621	2	315	0065-0136673193	
41	2014.06.16	12:20:10.092	7	414	0065-0136659288	
42	2014.06.16	12:20:09.485	1	2066	0065-0136651817	
43	2014.06.16	12:20:10.984	3	731	0065-0136667521	
44	2014.06.16	12:20:11.896	1	1320	0065-0136673193	
45	2014.06.16	12:20:13.093	3	423	0065-0136655780	
46	2014.06.16	12:20:11.922	4	2480	0065-0136667521	
47	2014.06.16	12:20:15.206	7	523	0065-0136661759	
48	2014.06.16	12:20:10.553	8	5328	0065-0136659288	
49	2014.06.16	12:20:15.889	8	1807	0065-0136661759	
50	2014.06.16	12:20:14.749	4	3168	0065-0136659459	
51	2014.06.16	12:20:17.977	4	2774	0065-0136655780	
52	2014.06.16	12:20:20.394	5	437	0065-0136671473	
53	2014.06.16	12:20:20.698	1	612	0065-0136659288	
54	2014.06.16	12:20:21.902	7	319	0065-0136670531	
55	2014.06.16	12:20:20.892	6	1595	0065-0136671473	
56	2014.06.16	12:20:21.461	2	1925	0065-0136659288	
57	2014.06.16	12:20:22.294	8	2985	0065-0136670531	
58	2014.06.16	12:20:27.150	1	314	0065-0136670531	
59	2014.06.16	12:20:27.644	2	803	0065-0136670531	
60	2014.06.16	12:20:28.152	4	616	0065-0136655780	
61	2014.06.16	12:20:28.938	1	426	0065-0136651817	
62	2014.06.16	12:20:28.844	3	1426	0065-0136655780	
63	2014.06.16	12:20:29.465	2	1144	0065-0136651817	
64	2014.06.16	12:20:30.232	1	538	0065-0136661759	
65	2014.06.16	12:20:30.682	3	339	0065-0136670531	
66	2014.06.16	12:20:31.107	4	842	0065-0136670531	
67	2014.06.16	12:20:32.230	8	506	0065-0136673193	
68	2014.06.16	12:20:31.078	2	2186	0065-0136661759	
69	2014.06.16	12:20:33.684	5	515	0065-0136659459	
70	2014.06.16	12:20:34.247	6	2031	0065-0136659459	
71	2014.06.16	12:20:32.783	7	4736	0065-0136673193	
72	2014.06.16	12:20:38.172	2	756	0065-0136659288	
73	2014.06.16	12:20:39.097	1	1627	0065-0136659288	
74	2014.06.16	12:20:38.956	5	1875	0065-0136667521	
75	2014.06.16	12:20:41.338	3	540	0065-0136665886
76	2014.06.16	12:20:42.297	3	315	0065-0136651817	
77	2014.06.16	12:20:41.954	4	840	0065-0136665886	
78	2014.06.16	12:20:42.739	7	320	0065-0136671473	
79	2014.06.16	12:20:43.141	8	1105	0065-0136671473	
80	2014.06.16	12:20:42.848	4	1427	0065-0136651817	
81	2014.06.16	12:20:44.118	3	406	0065-0136655780	
82	2014.06.16	12:20:44.637	4	2093	0065-0136655780	
83	2014.06.16	12:20:48.763	5	229	0065-0136655780	
84	2014.06.16	12:20:41.004	6	8608	0065-0136667521	
85	2014.06.16	12:20:49.019	8	613	0065-0136659288	
86	2014.06.16	12:20:50.392	5	450	0065-0136651817	
87	2014.06.16	12:20:50.365	6	714	0065-0136655780	
88	2014.06.16	12:20:49.642	7	1588	0065-0136659288	
89	2014.06.16	12:20:51.117	6	1504	0065-0136651817	
90	2014.06.16	12:20:52.474	3	511	0065-0136661759	
91	2014.06.16	12:20:53.070	6	534	0065-0136651817	
92	2014.06.16	12:20:53.056	4	757	0065-0136661759	
93	2014.06.16	12:20:53.601	1	335	0065-0136671473	
94	2014.06.16	12:20:53.878	7	321	0065-0136655780	
95	2014.06.16	12:20:54.131	5	442	0065-0136670531	
96	2014.06.16	12:20:54.501	7	508	0065-0136673193	
97	2014.06.16	12:20:54.035	2	993	0065-0136671473	
98	2014.06.16	12:20:54.195	8	936	0065-0136655780	
99	2014.06.16	12:20:55.188	7	418	0065-0136651817	
100	2014.06.16	12:20:56.019	7	523	0065-0136659459	
101	2014.06.16	12:20:55.712	8	903	0065-0136651817	
102	2014.06.16	12:20:57.489	7	532	0065-0136667521	
103	2014.06.16	12:20:57.693	2	422	0065-0136660676	
104	2014.06.16	12:20:56.655	8	1490	0065-0136659459	
105	2014.06.16	12:20:58.329	1	738	0065-0136660676	
106	2014.06.16	12:20:58.156	8	2911	0065-0136667521	
107	2014.06.16	12:20:54.679	6	7211	0065-0136670531	
108	2014.06.16	12:21:02.322	1	441	0065-0136660676	
109	2014.06.16	12:21:02.123	6	811	0065-0136659288	
110	2014.06.16	12:21:02.949	2	1036	0065-0136660676	
111	2014.06.16	12:21:02.949	5	1495	0065-0136659288	
112	2014.06.16	12:21:04.450	2	467	0065-0136660676	
113	2014.06.16	12:21:05.265	2	213	0065-0136660676	
114	2014.06.16	12:21:05.968	2	227	0065-0136660676	
115	2014.06.16	12:21:06.031	5	503	0065-0136665886	
116	2014.06.16	12:21:06.347	1	226	0065-0136659459	
117	2014.06.16	12:21:06.207	8	517	0065-0136651817	
118	2014.06.16	12:21:06.579	6	1006	0065-0136665886	
119	2014.06.16	12:21:07.453	5	415	0065-0136661759	
120	2014.06.16	12:21:07.969	6	1131	0065-0136661759	
121	2014.06.16	12:21:06.974	2	2403	0065-0136659459	
122	2014.06.16	12:21:06.773	7	3167	0065-0136651817	
123	2014.06.16	12:21:13.469	7	500	0065-0136661759	
124	2014.06.16	12:21:14.044	7	313	0065-0136670531	
125	2014.06.16	12:21:13.987	8	425	0065-0136661759	
126	2014.06.16	12:21:15.307	7	806	0065-0136651817	
127	2014.06.16	12:21:14.434	8	1992	0065-0136670531	
128	2014.06.16	12:21:16.283	1	705	0065-0136655780	
129	2014.06.16	12:21:16.713	7	713	0065-0136651817	
130	2014.06.16	12:21:17.199	2	694	0065-0136655780	
131	2014.06.16	12:21:17.469	8	1985	0065-0136651817	
132	2014.06.16	12:21:20.053	1	508	0065-0136661759	
133	2014.06.16	12:21:20.698	2	334	0065-0136661759	
134	2014.06.16	12:21:21.155	1	309	0065-0136673193	
135	2014.06.16	12:21:22.337	1	317	0065-0136651817	
136	2014.06.16	12:21:21.848	2	1057	0065-0136673193	
137	2014.06.16	12:21:23.590	2	547	0065-0136651817	
138	2014.06.16	12:21:24.728	3	422	0065-0136673193	
139	2014.06.16	12:21:25.943	3	516	0065-0136651817	
140	2014.06.16	12:21:25.276	4	1747	0065-0136673193	
141	2014.06.16	12:21:27.193	4	561	0065-0136651817	
142	2014.06.16	12:21:30.607	3	408	0065-0136655780	
143	2014.06.16	12:21:30.973	6	429	0065-0136665886	
144	2014.06.16	12:21:31.510	5	628	0065-0136665886	
145	2014.06.16	12:21:31.155	4	1004	0065-0136655780	
146	2014.06.16	12:21:35.036	4	344	0065-0136665886	
147	2014.06.16	12:21:34.314	3	1163	0065-0136671473	
148	2014.06.16	12:21:35.527	3	1758	0065-0136665886	
149	2014.06.16	12:21:37.703	1	320	0065-0136670531	
150	2014.06.16	12:21:38.129	2	1030	0065-0136670531	
151	2014.06.16	12:21:39.377	3	798	0065-0136671473	
152	2014.06.16	12:21:40.292	4	1686	0065-0136671473	
153	2014.06.16	12:21:43.033	2	507	0065-0136660676	
154	2014.06.16	12:21:43.692	1	534	0065-0136660676	
155	2014.06.16	12:21:44.315	1	228	0065-0136660676	
156	2014.06.16	12:21:47.005	8	610	0065-0136667521	
157	2014.06.16	12:21:48.547	3	499	0065-0136661759	
158	2014.06.16	12:21:49.282	3	215	0065-0136670531	
159	2014.06.16	12:21:49.126	4	594	0065-0136661759	
160	2014.06.16	12:21:49.845	4	1437	0065-0136670531	
161	2014.06.16	12:21:52.436	5	719	0065-0136659288	
162	2014.06.16	12:21:54.205	4	506	0065-0136673193	
163	2014.06.16	12:21:53.322	6	2805	0065-0136659288	
164	2014.06.16	12:21:56.062	5	335	0065-0136651817	
165	2014.06.16	12:21:54.825	3	1992	0065-0136673193	
166	2014.06.16	12:21:56.469	6	1127	0065-0136651817	
167	2014.06.16	12:21:57.877	3	453	0065-0136659459	
168	2014.06.16	12:21:47.699	7	10947	0065-0136667521	
169	2014.06.16	12:21:58.841	5	514	0065-0136671473	
170	2014.06.16	12:21:58.407	4	2712	0065-0136659459	
171	2014.06.16	12:21:59.842	7	1406	0065-0136659288	
172	2014.06.16	12:22:01.826	4	435	0065-0136661759	
173	2014.06.16	12:21:59.999	6	2281	0065-0136671473	
174	2014.06.16	12:22:02.332	6	306	0065-0136671473	
175	2014.06.16	12:22:01.382	8	1812	0065-0136659288	
176	2014.06.16	12:22:02.383	3	1002	0065-0136661759	
177	2014.06.16	12:22:03.802	6	816	0065-0136671473	
178	2014.06.16	12:22:04.289	5	348	0065-0136659459	
179	2014.06.16	12:22:05.126	1	316	0065-0136659288	
180	2014.06.16	12:22:05.481	2	1807	0065-0136659288	
181	2014.06.16	12:22:06.760	3	538	0065-0136665886	
182	2014.06.16	12:22:07.385	4	1131	0065-0136665886	
183	2014.06.16	12:22:09.254	4	214	0065-0136665886	
184	2014.06.16	12:22:04.776	6	5348	0065-0136659459	
185	2014.06.16	12:22:10.162	3	1367	0065-0136659288	
186	2014.06.16	12:22:11.698	4	2095	0065-0136659288	
187	2014.06.16	12:22:13.186	8	713	0065-0136660676	
188	2014.06.16	12:22:14.328	6	503	0065-0136667521	
189	2014.06.16	12:22:14.800	7	316	0065-0136651817	
190	2014.06.16	12:22:15.279	7	3662	0065-0136671473	
191	2014.06.16	12:22:18.458	8	899	0065-0136660676	
192	2014.06.16	12:22:14.991	5	4442	0065-0136667521	
193	2014.06.16	12:22:19.238	4	324	0065-0136655780	
194	2014.06.16	12:22:19.385	8	518	0065-0136671473	
195	2014.06.16	12:22:20.199	5	502	0065-0136665886	
196	2014.06.16	12:22:19.796	3	1301	0065-0136655780	
197	2014.06.16	12:22:20.719	6	1710	0065-0136665886	
198	2014.06.16	12:22:23.530	6	511	0065-0136651817	
199	2014.06.16	12:22:24.685	2	310	0065-0136655780	
200	2014.06.16	12:22:24.113	5	1333	0065-0136651817	
201	2014.06.16	12:22:25.690	3	425	0065-0136673193	
202	2014.06.16	12:22:19.976	8	8869	0065-0136671473	
203	2014.06.16	12:22:25.252	1	6354	0065-0136655780	
204	2014.06.16	12:22:26.250	4	6303	0065-0136673193	
205	2014.06.16	12:22:33.242	6	309	0065-0136659459	
206	2014.06.16	12:22:33.713	8	499	0065-0136655780	
207	2014.06.16	12:22:33.665	5	1618	0065-0136659459	
208	2014.06.16	12:22:34.439	7	1001	0065-0136655780	
209	2014.06.16	12:22:35.374	8	506	0065-0136671473	
210	2014.06.16	12:22:36.102	7	421	0065-0136665886	
211	2014.06.16	12:22:35.886	8	715	0065-0136671473	
212	2014.06.16	12:22:36.555	4	313	0065-0136659459	
213	2014.06.16	12:22:37.257	4	325	0065-0136673193	
214	2014.06.16	12:22:36.986	3	1034	0065-0136659459	
215	2014.06.16	12:22:37.768	4	499	0065-0136651817	
216	2014.06.16	12:22:36.892	8	1842	0065-0136665886	
217	2014.06.16	12:22:39.973	3	450	0065-0136651817	
218	2014.06.16	12:22:41.326	6	421	0065-0136655780	
219	2014.06.16	12:22:41.892	5	996	0065-0136655780	
220	2014.06.16	12:22:42.787	2	318	0065-0136673193	
221	2014.06.16	12:22:43.348	1	499	0065-0136673193	
222	2014.06.16	12:22:45.885	8	903	0065-0136673193	
223	2014.06.16	12:22:46.394	4	532	0065-0136667521	
224	2014.06.16	12:22:46.935	7	2020	0065-0136673193	
225	2014.06.16	12:22:48.792	5	319	0065-0136659288	
226	2014.06.16	12:22:46.954	3	2387	0065-0136667521	
227	2014.06.16	12:22:49.159	5	418	0065-0136659288	
228	2014.06.16	12:22:49.607	5	313	0065-0136655780	
229	2014.06.16	12:22:49.648	6	503	0065-0136659288	
230	2014.06.16	12:22:50.191	6	1212	0065-0136655780	
231	2014.06.16	12:22:52.444	6	311	0065-0136673193	
232	2014.06.16	12:22:52.372	2	547	0065-0136659459	
233	2014.06.16	12:22:53.027	1	531	0065-0136659459	
234	2014.06.16	12:22:52.865	5	1028	0065-0136673193	
235	2014.06.16	12:22:54.368	3	643	0065-0136651817	
236	2014.06.16	12:22:55.056	1	218	0065-0136659459	
237	2014.06.16	12:22:55.919	1	535	0065-0136659459	
238	2014.06.16	12:22:55.228	4	2212	0065-0136651817	
239	2014.06.16	12:22:56.667	7	804	0065-0136659288	
240	2014.06.16	12:22:57.403	5	443	0065-0136670531	
241	2014.06.16	12:22:57.498	8	2608	0065-0136659288	
242	2014.06.16	12:22:59.720	1	406	0065-0136665886	
243	2014.06.16	12:22:57.987	6	2181	0065-0136670531	
244	2014.06.16	12:22:59.974	5	412	0065-0136651817	
245	2014.06.16	12:23:00.249	2	620	0065-0136665886	
246	2014.06.16	12:23:01.189	7	427	0065-0136670531	
247	2014.06.16	12:23:00.399	6	1475	0065-0136651817	
248	2014.06.16	12:23:01.911	2	411	0065-0136667521	
249	2014.06.16	12:23:02.579	3	645	0065-0136665886	
250	2014.06.16	12:23:03.147	6	502	0065-0136655780	
251	2014.06.16	12:23:03.154	7	602	0065-0136651817	
252	2014.06.16	12:23:03.534	4	1148	0065-0136665886	
253	2014.06.16	12:23:01.619	8	3178	0065-0136670531	
254	2014.06.16	12:23:02.531	1	2680	0065-0136667521	
255	2014.06.16	12:23:05.179	4	314	0065-0136665886	
256	2014.06.16	12:23:05.389	8	693	0065-0136651817	
257	2014.06.16	12:23:05.901	1	212	0065-0136659288	
258	2014.06.16	12:23:06.240	2	1594	0065-0136659288	
259	2014.06.16	12:23:03.760	5	4235	0065-0136655780	
260	2014.06.16	12:23:07.882	1	324	0065-0136671473	
261	2014.06.16	12:23:07.926	4	419	0065-0136673193	
262	2014.06.16	12:23:08.041	8	317	0065-0136670531	
263	2014.06.16	12:23:09.796	4	308	0065-0136655780	
264	2014.06.16	12:23:09.814	8	512	0065-0136670531	
265	2014.06.16	12:23:08.426	3	2006	0065-0136673193	
266	2014.06.16	12:23:10.341	8	313	0065-0136651817	
267	2014.06.16	12:23:10.762	7	411	0065-0136651817	
268	2014.06.16	12:23:11.454	6	211	0065-0136670531	
269	2014.06.16	12:23:08.476	2	3205	0065-0136671473	
270	2014.06.16	12:23:11.685	5	309	0065-0136670531	
271	2014.06.16	12:23:11.869	6	221	0065-0136651817	
272	2014.06.16	12:23:12.067	5	224	0065-0136651817	
273	2014.06.16	12:23:12.544	4	220	0065-0136670531	
274	2014.06.16	12:23:12.959	4	221	0065-0136651817	
275	2014.06.16	12:23:13.252	3	315	0065-0136651817	
276	2014.06.16	12:23:13.585	1	547	0065-0136660676	
277	2014.06.16	12:23:14.037	2	1593	0065-0136655780	
278	2014.06.16	12:23:15.518	1	631	0065-0136660676	
279	2014.06.16	12:23:16.002	2	422	0065-0136661759	
280	2014.06.16	12:23:16.237	1	723	0065-0136655780	
281	2014.06.16	12:23:16.987	1	1044	0065-0136661759	
282	2014.06.16	12:23:19.914	3	408	0065-0136659288	
283	2014.06.16	12:23:20.597	5	526	0065-0136665886	
284	2014.06.16	12:23:20.661	8	1032	0065-0136655780	
285	2014.06.16	12:23:21.166	6	715	0065-0136665886	
286	2014.06.16	12:23:20.435	4	1494	0065-0136659288	
287	2014.06.16	12:23:23.073	8	421	0065-0136660676	
288	2014.06.16	12:23:24.054	2	418	0065-0136673193	
289	2014.06.16	12:23:21.739	7	3033	0065-0136655780	
290	2014.06.16	12:23:24.887	7	1723	0065-0136660676	
291	2014.06.16	12:23:24.670	1	3612	0065-0136673193	
292	2014.06.16	12:23:28.377	1	215	0065-0136673193	
293	2014.06.16	12:23:29.663	2	411	0065-0136651817	
294	2014.06.16	12:23:29.304	1	974	0065-0136673193	
295	2014.06.16	12:23:30.899	4	660	0065-0136659288	
296	2014.06.16	12:23:30.358	1	1492	0065-0136651817	
297	2014.06.16	12:23:32.770	1	349	0065-0136659459	
298	2014.06.16	12:23:31.625	3	2148	0065-0136659288	
299	2014.06.16	12:23:33.161	2	725	0065-0136659459	
300	2014.06.16	12:23:33.962	6	790	0065-0136665886	
301	2014.06.16	12:23:34.843	7	753	0065-0136660676	
302	2014.06.16	12:23:34.782	5	1313	0065-0136665886	
303	2014.06.16	12:23:37.145	4	414	0065-0136665886	
304	2014.06.16	12:23:37.567	3	523	0065-0136665886	
305	2014.06.16	12:23:36.491	8	4190	0065-0136660676	
306	2014.06.16	12:23:40.357	1	404	0065-0136661759	
307	2014.06.16	12:23:40.845	2	419	0065-0136661759	
308	2014.06.16	12:23:43.211	6	314	0065-0136655780	
309	2014.06.16	12:23:43.647	5	705	0065-0136655780	
310	2014.06.16	12:23:47.001	4	403	0065-0136655780	
311	2014.06.16	12:23:47.521	3	1211	0065-0136655780	
312	2014.06.16	12:23:50.197	8	418	0065-0136673193	
313	2014.06.16	12:23:50.760	7	1843	0065-0136673193	
314	2014.06.16	12:23:52.668	2	413	0065-0136671473	
315	2014.06.16	12:23:53.343	1	1638	0065-0136671473	
316	2014.06.16	12:23:54.666	2	556	0065-0136670531	
317	2014.06.16	12:23:55.690	1	1186	0065-0136670531	
318	2014.06.16	12:23:57.972	6	421	0065-0136673193	
319	2014.06.16	12:24:00.915	8	731	0065-0136667521	
320	2014.06.16	12:23:58.423	5	3959	0065-0136673193	
321	2014.06.16	12:24:01.690	7	3154	0065-0136667521	
322	2014.06.16	12:24:06.583	1	421	0065-0136670531	
323	2014.06.16	12:24:07.015	2	598	0065-0136670531	
324	2014.06.16	12:24:07.670	2	218	0065-0136670531	
325	2014.06.16	12:24:07.894	2	217	0065-0136670531	
326	2014.06.16	12:24:09.999	3	451	0065-0136665886	
327	2014.06.16	12:24:10.545	4	555	0065-0136665886	
328	2014.06.16	12:24:11.341	3	309	0065-0136655780	
329	2014.06.16	12:24:12.210	5	453	0065-0136665886	
330	2014.06.16	12:24:11.823	4	1215	0065-0136655780	
331	2014.06.16	12:24:12.093	7	1008	0065-0136667521	
332	2014.06.16	12:24:12.956	1	317	0065-0136660676	
333	2014.06.16	12:24:12.669	6	1299	0065-0136665886	
334	2014.06.16	12:24:13.470	2	805	0065-0136660676	
335	2014.06.16	12:24:14.043	6	308	0065-0136665886	
336	2014.06.16	12:24:14.538	6	469	0065-0136665886	
337	2014.06.16	12:24:15.147	2	311	0065-0136659288	
338	2014.06.16	12:24:15.735	1	810	0065-0136659288	
339	2014.06.16	12:24:13.200	8	3956	0065-0136667521	
340	2014.06.16	12:24:18.434	1	314	0065-0136667521	
341	2014.06.16	12:24:19.345	3	555	0065-0136670531	
342	2014.06.16	12:24:20.256	3	320	0065-0136660676	
343	2014.06.16	12:24:20.977	4	1098	0065-0136660676	
344	2014.06.16	12:24:19.062	2	3884	0065-0136667521	
345	2014.06.16	12:24:22.992	7	626	0065-0136665886	
346	2014.06.16	12:24:23.711	8	1493	0065-0136665886	
347	2014.06.16	12:24:26.954	8	515	0065-0136659288	
348	2014.06.16	12:24:28.755	3	456	0065-0136659459	
349	2014.06.16	12:24:27.483	7	4852	0065-0136659288	
350	2014.06.16	12:24:29.315	4	5204	0065-0136659459	
351	2014.06.16	12:24:33.998	8	521	0065-0136651817	
352	2014.06.16	12:24:35.819	5	436	0065-0136655780	
353	2014.06.16	12:24:36.343	6	2214	0065-0136655780	
354	2014.06.16	12:24:38.155	2	423	0065-0136667521	
355	2014.06.16	12:24:34.625	7	4336	0065-0136651817	
356	2014.06.16	12:24:38.719	1	1309	0065-0136667521	
357	2014.06.16	12:24:40.330	7	211	0065-0136651817	
358	2014.06.16	12:24:40.452	5	449	0065-0136659459	
359	2014.06.16	12:24:40.842	7	538	0065-0136655780	
360	2014.06.16	12:24:41.784	7	413	0065-0136659288	
361	2014.06.16	12:24:42.025	1	324	0065-0136671473	
362	2014.06.16	12:24:41.009	6	1405	0065-0136659459	
363	2014.06.16	12:24:42.453	2	931	0065-0136671473	
364	2014.06.16	12:24:43.443	2	315	0065-0136671473	
365	2014.06.16	12:24:42.369	8	2154	0065-0136659288	
366	2014.06.16	12:24:45.690	3	719	0065-0136671473	
367	2014.06.16	12:24:45.523	7	1898	0065-0136653169
368	2014.06.16	12:24:46.535	4	3666	0065-0136671473	
369	2014.06.16	12:24:47.856	7	4589	0065-0136653169	
370	2014.06.16	12:24:53.692	4	421	0065-0136670531	
371	2014.06.16	12:24:54.252	3	218	0065-0136670531	
372	2014.06.16	12:24:57.638	4	318	0065-0136673193	
373	2014.06.16	12:24:57.703	6	531	0065-0136651817	
374	2014.06.16	12:24:55.115	3	4000	0065-0136670531	
375	2014.06.16	12:24:59.722	1	315	0065-0136655780	
376	2014.06.16	12:24:58.263	5	2104	0065-0136651817	
377	2014.06.16	12:25:00.155	2	1433	0065-0136655780	
378	2014.06.16	12:24:52.522	7	9219	0065-0136653169	
379	2014.06.16	12:24:59.157	3	2869	0065-0136673193	
380	2014.06.16	12:25:00.819	5	1234	0065-0136660676	
381	2014.06.16	12:25:03.142	2	315	0065-0136661759	
382	2014.06.16	12:24:55.820	8	7843	0065-0136665886	
383	2014.06.16	12:25:03.604	1	309	0065-0136661759	
384	2014.06.16	12:25:03.797	2	313	0065-0136673193	
385	2014.06.16	12:25:03.596	4	533	0065-0136671473	
386	2014.06.16	12:25:04.251	4	318	0065-0136651817	
387	2014.06.16	12:25:02.351	6	2402	0065-0136660676	
388	2014.06.16	12:25:04.269	3	905	0065-0136671473	
389	2014.06.16	12:25:04.610	1	1187	0065-0136673193	
390	2014.06.16	12:25:05.196	3	1058	0065-0136651817	
391	2014.06.16	12:25:04.541	8	2400	0065-0136653169	
392	2014.06.16	12:25:06.953	8	1001	0065-0136661759	
393	2014.06.16	12:25:07.799	7	1415	0065-0136653169	
394	2014.06.16	12:25:09.577	1	310	0065-0136665886	
395	2014.06.16	12:25:10.011	2	499	0065-0136665886	
396	2014.06.16	12:25:09.285	7	1632	0065-0136661759	
397	2014.06.16	12:25:10.771	8	406	0065-0136673193	
398	2014.06.16	12:25:11.058	7	218	0065-0136661759	
399	2014.06.16	12:25:11.928	2	315	0065-0136671473	
400	2014.06.16	12:25:12.388	1	598	0065-0136671473	
401	2014.06.16	12:25:13.949	6	320	0065-0136661759	
402	2014.06.16	12:25:12.145	7	2715	0065-0136673193	
403	2014.06.16	12:25:14.430	3	699	0065-0136665886	
404	2014.06.16	12:25:14.350	5	936	0065-0136661759	
405	2014.06.16	12:25:15.674	6	779	0065-0136659459	
406	2014.06.16	12:25:17.259	7	551	0065-0136660676	
407	2014.06.16	12:25:19.431	3	406	0065-0136655780	
408	2014.06.16	12:25:19.921	4	1494	0065-0136655780	
409	2014.06.16	12:25:17.848	8	4380	0065-0136660676	
410	2014.06.16	12:25:22.960	1	219	0065-0136659288	
411	2014.06.16	12:25:16.698	5	6554	0065-0136659459	
412	2014.06.16	12:25:23.696	3	310	0065-0136651817	
413	2014.06.16	12:25:24.154	4	939	0065-0136651817	
414	2014.06.16	12:25:23.351	2	1792	0065-0136659288	
415	2014.06.16	12:25:26.662	4	521	0065-0136655780	
416	2014.06.16	12:25:27.409	2	886	0065-0136670531	
417	2014.06.16	12:25:28.403	4	307	0065-0136659459	
418	2014.06.16	12:25:28.505	1	722	0065-0136670531	
419	2014.06.16	12:25:27.291	3	2191	0065-0136655780	
420	2014.06.16	12:25:29.106	4	624	0065-0136651817	
421	2014.06.16	12:25:29.760	4	437	0065-0136651817	
422	2014.06.16	12:25:30.867	8	514	0065-0136660676	
423	2014.06.16	12:25:31.180	2	545	0065-0136655780	
424	2014.06.16	12:25:31.490	8	409	0065-0136670531	
425	2014.06.16	12:25:29.559	3	2695	0065-0136659459	
426	2014.06.16	12:25:31.466	7	934	0065-0136660676	
427	2014.06.16	12:25:31.956	1	905	0065-0136655780	
428	2014.06.16	12:25:32.409	7	1692	0065-0136670531	
429	2014.06.16	12:25:32.292	3	2713	0065-0136651817	
430	2014.06.16	12:25:36.218	6	407	0065-0136660676	
431	2014.06.16	12:25:36.605	3	315	0065-0136651817	
432	2014.06.16	12:25:36.521	5	802	0065-0136661759	
433	2014.06.16	12:25:37.608	8	404	0065-0136667521	
434	2014.06.16	12:25:37.496	5	1042	0065-0136661759	
435	2014.06.16	12:25:38.672	2	216	0065-0136651817	
436	2014.06.16	12:25:38.634	3	440	0065-0136665886	
437	2014.06.16	12:25:38.694	5	627	0065-0136661759	
438	2014.06.16	12:25:39.064	1	341	0065-0136651817	
439	2014.06.16	12:25:39.431	1	308	0065-0136651817	
440	2014.06.16	12:25:39.154	4	1012	0065-0136665886	
441	2014.06.16	12:25:40.009	3	403	0065-0136659288	
442	2014.06.16	12:25:38.065	7	2380	0065-0136667521	
443	2014.06.16	12:25:39.604	5	1934	0065-0136660676	
444	2014.06.16	12:25:37.176	6	4814	0065-0136670531	
445	2014.06.16	12:25:40.623	4	1427	0065-0136659288	
446	2014.06.16	12:25:41.996	7	323	0065-0136673193	
447	2014.06.16	12:25:42.315	2	312	0065-0136659459	
448	2014.06.16	12:25:42.447	5	805	0065-0136665886	
449	2014.06.16	12:25:43.211	4	310	0065-0136660676	
450	2014.06.16	12:25:42.977	1	932	0065-0136659459	
451	2014.06.16	12:25:43.677	6	915	0065-0136670531	
452	2014.06.16	12:25:44.414	1	226	0065-0136659459	
453	2014.06.16	12:25:43.666	3	1988	0065-0136660676	
454	2014.06.16	12:25:42.463	8	3303	0065-0136673193	
455	2014.06.16	12:25:45.020	6	1201	0065-0136665886	
456	2014.06.16	12:25:45.387	5	1496	0065-0136670531	
457	2014.06.16	12:25:48.199	8	519	0065-0136651817	
458	2014.06.16	12:25:48.903	1	215	0065-0136673193	
459	2014.06.16	12:25:48.756	7	1019	0065-0136651817	
460	2014.06.16	12:25:48.082	2	2187	0065-0136660676	
461	2014.06.16	12:25:50.035	7	488	0065-0136651817	
462	2014.06.16	12:25:50.558	2	714	0065-0136660676	
463	2014.06.16	12:25:51.437	2	2281	0065-0136673193	
464	2014.06.16	12:25:55.288	4	802	0065-0136659288	
465	2014.06.16	12:25:55.915	7	710	0065-0136665886	
466	2014.06.16	12:25:56.632	8	409	0065-0136665886	
467	2014.06.16	12:25:57.160	8	1183	0065-0136665886	
468	2014.06.16	12:25:56.175	3	2992	0065-0136659288	
469	2014.06.16	12:25:59.159	7	416	0065-0136651817	
470	2014.06.16	12:25:59.651	8	1592	0065-0136651817	
471	2014.06.16	12:26:02.610	7	421	0065-0136661759	
472	2014.06.16	12:26:03.038	8	2480	0065-0136661759	
473	2014.06.16	12:26:07.543	1	309	0065-0136659459	
474	2014.06.16	12:26:07.692	7	442	0065-0136667521	
475	2014.06.16	12:26:07.998	3	512	0065-0136660676	
476	2014.06.16	12:26:07.972	2	915	0065-0136659459	
477	2014.06.16	12:26:08.557	3	421	0065-0136673193	
478	2014.06.16	12:26:08.706	4	614	0065-0136660676	
479	2014.06.16	12:26:10.186	3	308	0065-0136659459	
480	2014.06.16	12:26:09.441	4	1537	0065-0136673193	
481	2014.06.16	12:26:12.462	1	216	0065-0136651817	
482	2014.06.16	12:26:11.007	4	1991	0065-0136659459	
483	2014.06.16	12:26:08.214	8	5072	0065-0136667521	
484	2014.06.16	12:26:12.542	2	930	0065-0136659288	
485	2014.06.16	12:26:14.299	2	409	0065-0136651817	
486	2014.06.16	12:26:14.396	8	334	0065-0136655780	
487	2014.06.16	12:26:14.235	1	905	0065-0136659288	
488	2014.06.16	12:26:14.872	4	499	0065-0136659459	
489	2014.06.16	12:26:15.394	3	1559	0065-0136659459	
490	2014.06.16	12:26:16.711	1	315	0065-0136667521	
491	2014.06.16	12:26:17.231	3	328	0065-0136651817	
492	2014.06.16	12:26:14.835	7	2975	0065-0136655780	
493	2014.06.16	12:26:17.175	2	2275	0065-0136667521	
494	2014.06.16	12:26:17.604	4	2370	0065-0136651817	
495	2014.06.16	12:26:20.165	6	341	0065-0136655780	
496	2014.06.16	12:26:20.434	5	348	0065-0136670531	
497	2014.06.16	12:26:20.993	5	1396	0065-0136655780	
498	2014.06.16	12:26:21.885	4	554	0065-0136673193	
499	2014.06.16	12:26:23.275	4	412	0065-0136670531	
500	2014.06.16	12:26:22.551	3	1918	0065-0136673193	
501	2014.06.16	12:26:24.517	3	1367	0065-0136670531	
502	2014.06.16	12:26:26.185	5	448	0065-0136660676	
503	2014.06.16	12:26:27.680	3	596	0065-0136667521	
504	2014.06.16	12:26:26.747	6	2280	0065-0136660676	
505	2014.06.16	12:26:28.483	4	1601	0065-0136667521	
506	2014.06.16	12:26:29.654	6	716	0065-0136660676	
507	2014.06.16	12:26:30.389	6	226	0065-0136660676	
508	2014.06.16	12:26:30.705	8	405	0065-0136671473	
509	2014.06.16	12:26:31.199	7	1402	0065-0136671473	
510	2014.06.16	12:26:32.952	3	643	0065-0136659459	
511	2014.06.16	12:26:33.690	4	913	0065-0136659459	
512	2014.06.16	12:26:35.540	3	441	0065-0136670531	
513	2014.06.16	12:26:36.631	5	882	0065-0136651817	
514	2014.06.16	12:26:37.367	7	437	0065-0136660676	
515	2014.06.16	12:26:36.055	4	2329	0065-0136670531	
516	2014.06.16	12:26:37.704	6	1191	0065-0136651817	
517	2014.06.16	12:26:37.893	8	1193	0065-0136660676	
518	2014.06.16	12:26:41.760	8	212	0065-0136660676	
519	2014.06.16	12:26:42.035	6	814	0065-0136671473	
520	2014.06.16	12:26:42.851	6	683	0065-0136671473	
521	2014.06.16	12:26:43.551	7	624	0065-0136651817	
522	2014.06.16	12:26:43.677	5	2091	0065-0136671473	
523	2014.06.16	12:26:44.411	8	2705	0065-0136651817	
524	2014.06.16	12:26:47.622	8	216	0065-0136651817	
525	2014.06.16	12:26:48.116	4	408	0065-0136670531	
526	2014.06.16	12:26:48.421	5	323	0065-0136667521	
527	2014.06.16	12:26:49.741	1	311	0065-0136651817	
528	2014.06.16	12:26:48.576	3	1776	0065-0136670531	
529	2014.06.16	12:26:50.199	2	434	0065-0136651817	
530	2014.06.16	12:26:50.635	1	309	0065-0136665886	
531	2014.06.16	12:26:48.904	6	2472	0065-0136667521	
532	2014.06.16	12:26:52.334	5	421	0065-0136659459	
533	2014.06.16	12:26:51.029	2	2284	0065-0136665886	
534	2014.06.16	12:26:53.707	4	418	0065-0136671473	
535	2014.06.16	12:26:54.263	3	1012	0065-0136671473	
536	2014.06.16	12:26:55.678	2	213	0065-0136670531	
537	2014.06.16	12:26:56.228	3	310	0065-0136665886	
538	2014.06.16	12:26:56.065	1	543	0065-0136670531	
539	2014.06.16	12:26:56.333	2	322	0065-0136673193	
540	2014.06.16	12:26:53.824	6	3059	0065-0136659459	
541	2014.06.16	12:26:56.614	4	836	0065-0136665886	
542	2014.06.16	12:26:57.570	3	347	0065-0136651817	
543	2014.06.16	12:26:56.832	1	1125	0065-0136673193	
544	2014.06.16	12:26:58.021	4	1346	0065-0136651817	
545	2014.06.16	12:26:59.228	7	431	0065-0136659459	
546	2014.06.16	12:27:01.359	4	1029	0065-0136651817	
547	2014.06.16	12:27:05.272	4	414	0065-0136665886	
548	2014.06.16	12:26:59.699	8	6018	0065-0136659459	
549	2014.06.16	12:27:05.734	3	1042	0065-0136665886	
550	2014.06.16	12:27:05.928	8	911	0065-0136659459	
551	2014.06.16	12:27:06.910	1	320	0065-0136670531	
552	2014.06.16	12:27:07.310	2	1636	0065-0136670531	
553	2014.06.16	12:27:10.720	8	440	0065-0136659288	
554	2014.06.16	12:27:10.894	3	312	0065-0136670531	
555	2014.06.16	12:27:11.262	4	1783	0065-0136670531	
556	2014.06.16	12:27:13.555	1	319	0065-0136661759	
557	2014.06.16	12:27:14.139	5	308	0065-0136670531	
558	2014.06.16	12:27:11.275	7	3268	0065-0136659288	
559	2014.06.16	12:27:14.561	6	213	0065-0136670531	
560	2014.06.16	12:27:13.955	2	913	0065-0136661759	
561	2014.06.16	12:27:14.784	6	1666	0065-0136670531	
562	2014.06.16	12:27:16.646	3	412	0065-0136665886	
563	2014.06.16	12:27:17.110	4	1039	0065-0136665886	
564	2014.06.16	12:27:21.870	4	538	0065-0136665886	
565	2014.06.16	12:27:22.621	5	1124	0065-0136651817	
566	2014.06.16	12:27:22.398	3	1428	0065-0136665886	
567	2014.06.16	12:27:23.963	3	347	0065-0136665886	
568	2014.06.16	12:27:24.586	3	211	0065-0136665886	
569	2014.06.16	12:27:23.906	6	1203	0065-0136651817	
570	2014.06.16	12:27:26.392	3	602	0065-0136661759	
571	2014.06.16	12:27:27.167	2	313	0065-0136665886	
572	2014.06.16	12:27:27.627	1	408	0065-0136665886	
573	2014.06.16	12:27:27.109	4	941	0065-0136661759	
574	2014.06.16	12:27:29.010	4	230	0065-0136661759	
575	2014.06.16	12:27:30.097	8	404	0065-0136659459	
576	2014.06.16	12:27:31.046	6	516	0065-0136659288	
577	2014.06.16	12:27:31.678	5	1492	0065-0136659288	
578	2014.06.16	12:27:30.691	7	2756	0065-0136659459	
579	2014.06.16	12:27:34.450	6	407	0065-0136659459	
580	2014.06.16	12:27:34.602	8	610	0065-0136665886	
581	2014.06.16	12:27:34.996	2	316	0065-0136671473	
582	2014.06.16	12:27:34.906	5	933	0065-0136659459	
583	2014.06.16	12:27:35.566	1	916	0065-0136671473	
584	2014.06.16	12:27:36.166	4	316	0065-0136655780	
585	2014.06.16	12:27:36.837	4	215	0065-0136659459	
586	2014.06.16	12:27:35.262	7	1985	0065-0136665886	
587	2014.06.16	12:27:36.617	3	754	0065-0136655780	
588	2014.06.16	12:27:37.400	3	1338	0065-0136659459	
589	2014.06.16	12:27:38.831	2	440	0065-0136655780	
590	2014.06.16	12:27:39.518	2	346	0065-0136655780	
591	2014.06.16	12:27:38.857	1	1225	0065-0136673193	
592	2014.06.16	12:27:40.040	6	1122	0065-0136667521	
593	2014.06.16	12:27:40.752	8	411	0065-0136671473	
594	2014.06.16	12:27:39.981	2	1192	0065-0136655780	
595	2014.06.16	12:27:41.214	4	413	0065-0136659288	
596	2014.06.16	12:27:39.666	5	2008	0065-0136661759	
597	2014.06.16	12:27:41.666	3	1993	0065-0136659288	
598	2014.06.16	12:27:41.854	5	2395	0065-0136667521	
599	2014.06.16	12:27:41.243	2	3112	0065-0136673193	
600	2014.06.16	12:27:41.238	7	4071	0065-0136671473	
601	2014.06.16	12:27:45.029	2	515	0065-0136673193	
602	2014.06.16	12:27:45.415	4	342	0065-0136661759	
603	2014.06.16	12:27:45.931	3	1403	0065-0136661759	
604	2014.06.16	12:27:47.340	6	214	0065-0136671473	
605	2014.06.16	12:27:47.793	2	307	0065-0136659459	
606	2014.06.16	12:27:48.008	3	451	0065-0136661759	
607	2014.06.16	12:27:47.940	5	617	0065-0136667521	
608	2014.06.16	12:27:48.280	1	445	0065-0136659459	
609	2014.06.16	12:27:49.366	1	215	0065-0136659459	
610	2014.06.16	12:27:48.634	6	3585	0065-0136667521	
611	2014.06.16	12:27:51.849	7	509	0065-0136671473	
612	2014.06.16	12:27:52.900	6	520	0065-0136665886	
613	2014.06.16	12:27:52.333	8	2288	0065-0136671473	
614	2014.06.16	12:27:55.421	3	404	0065-0136673193	
615	2014.06.16	12:27:56.108	3	214	0065-0136655780	
616	2014.06.16	12:27:53.499	5	2842	0065-0136665886	
617	2014.06.16	12:27:56.091	1	325	0065-0136671473	
618	2014.06.16	12:27:55.942	4	1035	0065-0136673193	
619	2014.06.16	12:27:56.517	2	706	0065-0136671473	
620	2014.06.16	12:27:58.320	7	315	0065-0136667521	
621	2014.06.16	12:27:57.028	4	2370	0065-0136655780	
622	2014.06.16	12:28:00.879	5	309	0065-0136655780	
623	2014.06.16	12:28:01.238	6	418	0065-0136655780	
624	2014.06.16	12:28:01.278	5	458	0065-0136665886	
625	2014.06.16	12:28:01.781	6	795	0065-0136665886	
626	2014.06.16	12:28:03.641	7	341	0065-0136670531	
627	2014.06.16	12:27:58.786	8	5353	0065-0136667521	
628	2014.06.16	12:28:04.552	4	463	0065-0136673193	
629	2014.06.16	12:28:04.329	8	717	0065-0136670531	
630	2014.06.16	12:28:05.801	1	225	0065-0136670531	
631	2014.06.16	12:28:06.103	2	404	0065-0136670531	
632	2014.06.16	12:28:07.093	7	524	0065-0136655780	
633	2014.06.16	12:28:08.372	7	504	0065-0136665886	
634	2014.06.16	12:28:08.962	8	948	0065-0136665886	
635	2014.06.16	12:28:07.242	3	3527	0065-0136670531	
636	2014.06.16	12:28:10.774	3	1013	0065-0136670531	
637	2014.06.16	12:28:11.860	3	425	0065-0136670531	
638	2014.06.16	12:28:12.350	1	441	0065-0136660676	
639	2014.06.16	12:28:09.616	4	3646	0065-0136671473	
640	2014.06.16	12:28:13.006	2	809	0065-0136660676	
641	2014.06.16	12:28:14.507	1	317	0065-0136665886	
642	2014.06.16	12:28:14.859	2	339	0065-0136665886	
643	2014.06.16	12:28:15.183	3	840	0065-0136673193	
644	2014.06.16	12:28:14.920	4	1403	0065-0136670531	
645	2014.06.16	12:28:16.949	8	407	0065-0136655780	
646	2014.06.16	12:28:16.860	3	501	0065-0136665886	
647	2014.06.16	12:28:17.404	3	217	0065-0136673193	
648	2014.06.16	12:28:17.379	4	407	0065-0136665886	
649	2014.06.16	12:28:17.795	4	441	0065-0136673193	
650	2014.06.16	12:28:17.432	7	1026	0065-0136655780	
651	2014.06.16	12:28:18.754	5	409	0065-0136665886	
652	2014.06.16	12:28:19.082	6	722	0065-0136665886	
653	2014.06.16	12:28:21.477	3	614	0065-0136661759	
654	2014.06.16	12:28:21.443	7	1683	0065-0136665886	
655	2014.06.16	12:28:21.868	4	1992	0065-0136673193	
656	2014.06.16	12:28:23.645	2	323	0065-0136659288	
657	2014.06.16	12:28:24.136	4	219	0065-0136673193	
658	2014.06.16	12:28:24.074	1	996	0065-0136659288	
659	2014.06.16	12:28:25.319	5	407	0065-0136671473	
660	2014.06.16	12:28:24.695	4	1535	0065-0136673193	
661	2014.06.16	12:28:25.776	6	2094	0065-0136671473	
662	2014.06.16	12:28:28.619	6	527	0065-0136655780	
663	2014.06.16	12:28:27.363	4	1847	0065-0136661759	
664	2014.06.16	12:28:29.218	5	815	0065-0136655780	
665	2014.06.16	12:28:29.912	7	311	0065-0136671473	
666	2014.06.16	12:28:29.969	1	359	0065-0136659459	
667	2014.06.16	12:28:30.240	8	605	0065-0136671473	
668	2014.06.16	12:28:30.467	2	1005	0065-0136659459	
669	2014.06.16	12:28:31.622	7	505	0065-0136651817	
670	2014.06.16	12:28:31.693	5	443	0065-0136673193	
671	2014.06.16	12:28:31.489	2	834	0065-0136659459	
672	2014.06.16	12:28:32.629	7	412	0065-0136665886	
673	2014.06.16	12:28:33.204	3	516	0065-0136660676	
674	2014.06.16	12:28:32.437	6	2387	0065-0136673193	
675	2014.06.16	12:28:33.211	8	1646	0065-0136665886	
676	2014.06.16	12:28:34.759	4	216	0065-0136660676	
677	2014.06.16	12:28:35.095	4	603	0065-0136655780	
678	2014.06.16	12:28:36.974	3	2118	0065-0136655780	
679	2014.06.16	12:28:37.922	4	2754	0065-0136660676	
680	2014.06.16	12:28:41.820	5	679	0065-0136670531	
681	2014.06.16	12:28:44.201	1	213	0065-0136651817	
682	2014.06.16	12:28:44.526	2	932	0065-0136651817	
683	2014.06.16	12:28:43.204	6	2572	0065-0136670531	
684	2014.06.16	12:28:46.182	5	470	0065-0136660676	
685	2014.06.16	12:28:46.718	6	1488	0065-0136660676	
686	2014.06.16	12:28:48.658	5	426	0065-0136661759	
687	2014.06.16	12:28:49.152	7	368	0065-0136670531	
688	2014.06.16	12:28:49.162	6	1105	0065-0136661759	
689	2014.06.16	12:28:50.537	3	420	0065-0136655780	
690	2014.06.16	12:28:49.552	8	1405	0065-0136670531	
691	2014.06.16	12:28:51.885	7	408	0065-0136660676	
692	2014.06.16	12:28:52.411	8	1220	0065-0136660676	
693	2014.06.16	12:28:51.038	4	2772	0065-0136655780	
694	2014.06.16	12:28:53.924	3	541	0065-0136651817	
695	2014.06.16	12:28:54.659	3	315	0065-0136659459	
696	2014.06.16	12:28:54.600	4	905	0065-0136651817	
697	2014.06.16	12:28:56.455	7	504	0065-0136673193	
698	2014.06.16	12:28:57.458	1	220	0065-0136670531	
699	2014.06.16	12:28:57.842	5	314	0065-0136651817	
700	2014.06.16	12:28:55.671	4	2674	0065-0136659459	
701	2014.06.16	12:28:57.818	2	644	0065-0136670531	
702	2014.06.16	12:28:58.484	7	515	0065-0136661759	
703	2014.06.16	12:28:57.076	8	3066	0065-0136673193	
704	2014.06.16	12:28:58.299	6	2608	0065-0136651817	
705	2014.06.16	12:29:01.262	4	549	0065-0136659459	
706	2014.06.16	12:29:05.516	7	427	0065-0136651817	
707	2014.06.16	12:29:07.491	8	515	0065-0136659288	
708	2014.06.16	12:29:08.089	7	1683	0065-0136659288	
709	2014.06.16	12:29:01.832	3	8424	0065-0136659459	
710	2014.06.16	12:29:10.104	6	1094	0065-0136651817	
711	2014.06.16	12:29:11.213	5	1361	0065-0136651817	
712	2014.06.16	12:29:13.834	4	313	0065-0136651817	
713	2014.06.16	12:29:14.260	3	930	0065-0136651817	
714	2014.06.16	12:29:15.158	8	551	0065-0136667521	
715	2014.06.16	12:29:15.488	2	426	0065-0136670531	
716	2014.06.16	12:29:15.735	4	321	0065-0136655780	
717	2014.06.16	12:29:15.986	1	1064	0065-0136670531	
718	2014.06.16	12:29:16.225	3	1527	0065-0136655780	
719	2014.06.16	12:29:18.732	2	315	0065-0136655780	
720	2014.06.16	12:29:15.759	7	3457	0065-0136667521	
721	2014.06.16	12:29:19.132	1	663	0065-0136655780	
722	2014.06.16	12:29:31.051	7	507	0065-0136659288	
723	2014.06.16	12:29:31.643	8	2518	0065-0136659288	
724	2014.06.16	12:29:34.087	3	452	0065-0136651817	
725	2014.06.16	12:29:34.870	8	405	0065-0136655780	
726	2014.06.16	12:29:34.649	4	1686	0065-0136651817	
727	2014.06.16	12:29:35.431	7	4557	0065-0136655780	
728	2014.06.16	12:29:41.112	6	515	0065-0136655780	
729	2014.06.16	12:29:47.909	4	714	0065-0136651817	
730	2014.06.16	12:29:41.740	5	6915	0065-0136655780	
731	2014.06.16	12:29:48.658	3	1142	0065-0136651817	
732	2014.06.16	12:29:50.301	3	311	0065-0136651817	
733	2014.06.16	12:29:51.323	2	223	0065-0136651817	
734	2014.06.16	12:29:50.936	6	935	0065-0136661759	
735	2014.06.16	12:29:51.652	1	656	0065-0136651817	
736	2014.06.16	12:29:52.027	5	641	0065-0136661759	
737	2014.06.16	12:29:56.692	5	406	0065-0136661759	
738	2014.06.16	12:29:57.119	6	804	0065-0136661759	
739	2014.06.16	12:29:58.656	5	312	0065-0136655780	
740	2014.06.16	12:29:58.761	1	320	0065-0136671473	
741	2014.06.16	12:29:59.232	2	691	0065-0136671473	
742	2014.06.16	12:30:01.012	1	312	0065-0136659288	
743	2014.06.16	12:30:01.127	7	218	0065-0136661759	
744	2014.06.16	12:29:59.051	6	2866	0065-0136655780	
745	2014.06.16	12:30:01.373	2	1313	0065-0136659288	
746	2014.06.16	12:30:03.880	8	505	0065-0136665886	
747	2014.06.16	12:30:03.763	7	1134	0065-0136655780	
748	2014.06.16	12:30:04.275	6	813	0065-0136667521	
749	2014.06.16	12:30:04.934	8	212	0065-0136665886	
750	2014.06.16	12:30:05.445	8	1188	0065-0136655780	
751	2014.06.16	12:30:05.872	7	1282	0065-0136665886	
752	2014.06.16	12:30:05.189	5	3572	0065-0136667521	
753	2014.06.16	12:30:08.519	1	313	0065-0136655780	
754	2014.06.16	12:30:09.249	2	596	0065-0136655780	
755	2014.06.16	12:30:09.904	2	217	0065-0136655780	
756	2014.06.16	12:30:10.107	7	410	0065-0136665886	
757	2014.06.16	12:30:10.608	2	364	0065-0136659459	
758	2014.06.16	12:30:10.605	8	701	0065-0136665886	
759	2014.06.16	12:30:11.107	1	932	0065-0136659459	
760	2014.06.16	12:30:14.583	8	404	0065-0136651817	
761	2014.06.16	12:30:14.589	1	418	0065-0136659459	
762	2014.06.16	12:30:15.371	1	355	0065-0136665886	
763	2014.06.16	12:30:15.013	7	1102	0065-0136651817	
764	2014.06.16	12:30:15.960	2	623	0065-0136665886	
765	2014.06.16	12:30:17.605	2	409	0065-0136659288	
766	2014.06.16	12:30:17.781	3	412	0065-0136659459	
767	2014.06.16	12:30:18.021	2	341	0065-0136655780	
768	2014.06.16	12:30:18.198	1	411	0065-0136659288	
769	2014.06.16	12:30:18.613	1	779	0065-0136655780	
770	2014.06.16	12:30:18.308	4	1881	0065-0136659459	
771	2014.06.16	12:30:20.273	2	508	0065-0136665886	
772	2014.06.16	12:30:20.929	1	318	0065-0136665886	
773	2014.06.16	12:30:21.487	3	325	0065-0136671473	
774	2014.06.16	12:30:21.471	4	709	0065-0136667521	
775	2014.06.16	12:30:22.046	3	1289	0065-0136671473	
776	2014.06.16	12:30:23.340	3	2089	0065-0136667521	
777	2014.06.16	12:30:26.216	2	318	0065-0136671473	
778	2014.06.16	12:30:26.674	8	403	0065-0136665886	
779	2014.06.16	12:30:26.839	1	527	0065-0136671473	
780	2014.06.16	12:30:27.062	7	709	0065-0136665886	
781	2014.06.16	12:30:27.573	4	526	0065-0136659459	
782	2014.06.16	12:30:28.869	7	315	0065-0136665886	
783	2014.06.16	12:30:28.133	3	1246	0065-0136659459	
784	2014.06.16	12:30:30.451	2	317	0065-0136659459	
785	2014.06.16	12:30:30.833	1	648	0065-0136659459	
786	2014.06.16	12:30:32.638	1	437	0065-0136659459	
787	2014.06.16	12:30:26.160	6	7864	0065-0136653169	
788	2014.06.16	12:30:34.954	1	313	0065-0136659459	
789	2014.06.16	12:30:35.449	1	416	0065-0136660676	
790	2014.06.16	12:30:35.451	2	1098	0065-0136659459	
791	2014.06.16	12:30:36.024	1	633	0065-0136673193	
792	2014.06.16	12:30:35.090	6	1817	0065-0136665886	
793	2014.06.16	12:30:36.991	6	1370	0065-0136665886	
794	2014.06.16	12:30:38.005	1	807	0065-0136670531	
795	2014.06.16	12:30:38.614	2	1104	0065-0136673193	
796	2014.06.16	12:30:38.591	5	2203	0065-0136653169	
797	2014.06.16	12:30:40.563	2	835	0065-0136670531	
798	2014.06.16	12:30:41.472	3	417	0065-0136659459	
799	2014.06.16	12:30:41.681	2	404	0065-0136670531	
800	2014.06.16	12:30:42.129	2	713	0065-0136670531	
801	2014.06.16	12:30:41.902	4	1623	0065-0136659459	
802	2014.06.16	12:30:41.067	5	3365	0065-0136665886	
803	2014.06.16	12:30:44.768	7	407	0065-0136651817	
804	2014.06.16	12:30:45.381	5	1393	0065-0136659459	
805	2014.06.16	12:30:46.921	3	515	0065-0136673193	
806	2014.06.16	12:30:46.656	6	800	0065-0136653169	
807	2014.06.16	12:30:45.285	8	2291	0065-0136651817	
808	2014.06.16	12:30:48.184	2	407	0065-0136660676	
809	2014.06.16	12:30:48.930	1	519	0065-0136660676	
810	2014.06.16	12:30:47.574	4	1992	0065-0136673193	
811	2014.06.16	12:30:47.486	6	2990	0065-0136659459	
812	2014.06.16	12:30:50.340	3	403	0065-0136670531	
813	2014.06.16	12:30:50.928	4	1124	0065-0136670531	
814	2014.06.16	12:30:51.656	6	417	0065-0136661759	
815	2014.06.16	12:30:52.153	8	696	0065-0136671473	
816	2014.06.16	12:30:52.138	5	948	0065-0136661759	
817	2014.06.16	12:30:52.984	8	317	0065-0136660676	
818	2014.06.16	12:30:53.351	5	217	0065-0136661759	
819	2014.06.16	12:30:54.091	4	462	0065-0136665886	
820	2014.06.16	12:30:54.589	3	935	0065-0136665886	
821	2014.06.16	12:30:53.845	7	2281	0065-0136660676	
822	2014.06.16	12:30:57.310	6	601	0065-0136671473	
823	2014.06.16	12:30:58.036	4	418	0065-0136661759	
824	2014.06.16	12:30:59.807	1	317	0065-0136651817	
825	2014.06.16	12:30:58.535	3	1795	0065-0136661759	
826	2014.06.16	12:31:00.198	2	419	0065-0136651817	
827	2014.06.16	12:31:00.692	3	959	0065-0136661759	
828	2014.06.16	12:30:58.128	5	3553	0065-0136671473	
829	2014.06.16	12:31:04.992	2	312	0065-0136661759	
830	2014.06.16	12:31:05.447	1	343	0065-0136661759	
831	2014.06.16	12:31:06.731	3	443	0065-0136651817	
832	2014.06.16	12:31:07.876	7	530	0065-0136659459	
833	2014.06.16	12:31:08.547	7	323	0065-0136660676	
834	2014.06.16	12:31:07.254	4	2090	0065-0136651817	
835	2014.06.16	12:31:08.511	8	905	0065-0136659459	
836	2014.06.16	12:31:09.257	2	619	0065-0136665886	
837	2014.06.16	12:31:09.586	4	412	0065-0136651817	
838	2014.06.16	12:31:10.015	1	308	0065-0136665886	
839	2014.06.16	12:31:09.470	8	2677	0065-0136660676	
840	2014.06.16	12:31:15.765	1	315	0065-0136661759	
841	2014.06.16	12:31:16.191	2	313	0065-0136661759	
842	2014.06.16	12:31:16.290	8	434	0065-0136660676	
843	2014.06.16	12:31:18.814	8	419	0065-0136665886	
844	2014.06.16	12:31:19.266	4	404	0065-0136670531	
845	2014.06.16	12:31:19.237	7	1038	0065-0136665886	
846	2014.06.16	12:31:20.906	6	714	0065-0136660676	
847	2014.06.16	12:31:22.841	1	311	0065-0136659288	
848	2014.06.16	12:31:21.754	5	2987	0065-0136660676	
849	2014.06.16	12:31:23.301	2	2125	0065-0136659288	
850	2014.06.16	12:31:19.990	3	5764	0065-0136670531	
851	2014.06.16	12:31:25.410	6	533	0065-0136665886	
852	2014.06.16	12:31:25.971	5	785	0065-0136665886	
853	2014.06.16	12:31:26.797	3	518	0065-0136661759	
854	2014.06.16	12:31:27.445	4	903	0065-0136661759	
855	2014.06.16	12:31:28.346	3	528	0065-0136659288	
856	2014.06.16	12:31:29.403	2	214	0065-0136670531	
857	2014.06.16	12:31:29.805	1	501	0065-0136670531	
858	2014.06.16	12:31:29.170	4	2483	0065-0136659288	
859	2014.06.16	12:31:31.917	4	450	0065-0136665886	
860	2014.06.16	12:31:33.270	1	312	0065-0136659459	
861	2014.06.16	12:31:32.452	3	1335	0065-0136665886	
862	2014.06.16	12:31:33.669	2	693	0065-0136659459	
863	2014.06.16	12:31:39.645	5	228	0065-0136661759	
864	2014.06.16	12:31:40.640	4	307	0065-0136660676	
865	2014.06.16	12:31:41.096	3	1116	0065-0136660676	
866	2014.06.16	12:31:42.349	4	549	0065-0136673193	
867	2014.06.16	12:31:43.045	3	1783	0065-0136673193	
868	2014.06.16	12:31:45.300	8	219	0065-0136655780	
869	2014.06.16	12:31:45.204	2	439	0065-0136665886	
870	2014.06.16	12:31:45.713	1	324	0065-0136665886	
871	2014.06.16	12:31:45.811	2	313	0065-0136660676	
872	2014.06.16	12:31:45.621	7	1102	0065-0136655780	
873	2014.06.16	12:31:46.785	5	326	0065-0136661759	
874	2014.06.16	12:31:47.119	1	537	0065-0136660676	
875	2014.06.16	12:31:47.806	1	227	0065-0136660676	
876	2014.06.16	12:31:48.670	8	307	0065-0136665886	
877	2014.06.16	12:31:49.025	7	1209	0065-0136665886	
878	2014.06.16	12:31:50.464	4	419	0065-0136651817	
879	2014.06.16	12:31:50.431	7	840	0065-0136665886	
880	2014.06.16	12:31:51.032	3	1221	0065-0136651817	
881	2014.06.16	12:31:51.853	7	541	0065-0136665886	
882	2014.06.16	12:31:53.595	7	227	0065-0136665886	
883	2014.06.16	12:31:57.377	5	419	0065-0136659288	
884	2014.06.16	12:31:58.270	6	1695	0065-0136659288	
885	2014.06.16	12:32:01.549	2	323	0065-0136673193	
886	2014.06.16	12:32:02.136	6	510	0065-0136665886	
887	2014.06.16	12:32:02.759	5	718	0065-0136665886	
888	2014.06.16	12:32:02.069	1	1611	0065-0136673193	
889	2014.06.16	12:32:03.510	5	227	0065-0136665886	
890	2014.06.16	12:32:04.164	3	325	0065-0136659459	
891	2014.06.16	12:32:05.548	7	503	0065-0136659288	
892	2014.06.16	12:32:04.618	4	1605	0065-0136659459	
893	2014.06.16	12:32:08.706	2	541	0065-0136651817	
894	2014.06.16	12:32:06.146	8	3401	0065-0136659288	
895	2014.06.16	12:32:09.527	1	406	0065-0136651817	
896	2014.06.16	12:32:10.118	7	597	0065-0136655780	
897	2014.06.16	12:32:10.842	8	2090	0065-0136655780	
898	2014.06.16	12:32:13.510	8	622	0065-0136651817	
899	2014.06.16	12:32:13.820	4	421	0065-0136665886	
900	2014.06.16	12:32:14.064	1	217	0065-0136655780	
901	2014.06.16	12:32:14.293	3	606	0065-0136665886	
902	2014.06.16	12:32:14.162	7	1401	0065-0136651817	
903	2014.06.16	12:32:16.335	7	1003	0065-0136651817	
904	2014.06.16	12:32:17.153	3	328	0065-0136665886	
905	2014.06.16	12:32:14.458	2	3637	0065-0136655780	
906	2014.06.16	12:32:22.041	3	311	0065-0136655780	
907	2014.06.16	12:32:22.305	1	326	0065-0136659288	
908	2014.06.16	12:32:22.430	4	1313	0065-0136655780	
909	2014.06.16	12:32:22.734	2	1018	0065-0136659288	
910	2014.06.16	12:32:23.757	2	930	0065-0136659288	
911	2014.06.16	12:32:27.600	3	539	0065-0136659288	
912	2014.06.16	12:32:29.971	1	315	0065-0136670531	
913	2014.06.16	12:32:28.244	4	2894	0065-0136659288	
914	2014.06.16	12:32:31.035	6	1444	0065-0136651817	
915	2014.06.16	12:32:30.515	2	1993	0065-0136670531	
916	2014.06.16	12:32:32.743	8	608	0065-0136673193	
917	2014.06.16	12:32:33.037	4	2016	0065-0136659288	
918	2014.06.16	12:32:35.228	2	339	0065-0136670531	
919	2014.06.16	12:32:35.209	4	542	0065-0136659459	
920	2014.06.16	12:32:32.647	5	3276	0065-0136651817	
921	2014.06.16	12:32:33.354	7	2928	0065-0136673193	
922	2014.06.16	12:32:35.578	1	724	0065-0136670531	
923	2014.06.16	12:32:36.473	1	404	0065-0136670531	
924	2014.06.16	12:32:36.904	1	218	0065-0136670531	
925	2014.06.16	12:32:36.656	5	604	0065-0136671473	
926	2014.06.16	12:32:37.637	4	311	0065-0136661759	
927	2014.06.16	12:32:38.334	5	211	0065-0136651817	
928	2014.06.16	12:32:37.408	6	1336	0065-0136671473	
929	2014.06.16	12:32:38.581	1	308	0065-0136660676	
930	2014.06.16	12:32:38.782	6	804	0065-0136651817	
931	2014.06.16	12:32:38.273	3	1489	0065-0136661759	
932	2014.06.16	12:32:39.613	6	378	0065-0136651817	
933	2014.06.16	12:32:39.046	2	994	0065-0136660676	
934	2014.06.16	12:32:39.883	5	409	0065-0136659288	
935	2014.06.16	12:32:39.308	8	994	0065-0136670531	
936	2014.06.16	12:32:40.065	4	318	0065-0136655780	
937	2014.06.16	12:32:40.756	2	439	0065-0136660676	
938	2014.06.16	12:32:41.203	2	401	0065-0136660676	
939	2014.06.16	12:32:40.493	3	1134	0065-0136655780	
940	2014.06.16	12:32:41.634	2	1217	0065-0136660676	
941	2014.06.16	12:32:40.411	6	2870	0065-0136659288	
942	2014.06.16	12:32:43.800	3	410	0065-0136667521	
943	2014.06.16	12:32:43.471	2	1091	0065-0136659459	
944	2014.06.16	12:32:44.669	2	319	0065-0136661759	
945	2014.06.16	12:32:44.778	1	444	0065-0136659459	
946	2014.06.16	12:32:45.481	1	757	0065-0136661759	
947	2014.06.16	12:32:41.376	7	5814	0065-0136670531	
948	2014.06.16	12:32:44.314	4	3167	0065-0136667521	
949	2014.06.16	12:32:50.437	7	414	0065-0136673193	
950	2014.06.16	12:32:50.602	8	3038	0065-0136661759	
951	2014.06.16	12:32:53.261	4	511	0065-0136667521	
952	2014.06.16	12:32:53.776	2	450	0065-0136655780	
953	2014.06.16	12:32:54.331	1	421	0065-0136655780	
954	2014.06.16	12:32:53.669	8	1781	0065-0136673193	
955	2014.06.16	12:32:54.177	7	1293	0065-0136651817	
956	2014.06.16	12:32:55.490	8	1293	0065-0136659288	
957	2014.06.16	12:32:56.895	8	707	0065-0136651817	
958	2014.06.16	12:32:58.180	1	218	0065-0136673193	
959	2014.06.16	12:32:53.817	3	5317	0065-0136667521	
960	2014.06.16	12:32:58.828	8	653	0065-0136659459	
961	2014.06.16	12:32:58.648	2	2371	0065-0136673193	
962	2014.06.16	12:32:58.858	7	2768	0065-0136671473	
963	2014.06.16	12:33:01.922	2	228	0065-0136667521	
964	2014.06.16	12:33:01.943	8	910	0065-0136671473	
965	2014.06.16	12:33:02.301	1	1605	0065-0136667521	
966	2014.06.16	12:33:02.022	7	2864	0065-0136659459	
967	2014.06.16	12:33:04.665	1	322	0065-0136671473	
968	2014.06.16	12:33:05.720	3	454	0065-0136665886	
969	2014.06.16	12:33:06.280	4	1034	0065-0136665886	
970	2014.06.16	12:33:05.102	2	2712	0065-0136671473	
971	2014.06.16	12:33:11.017	8	336	0065-0136655780	
972	2014.06.16	12:33:10.365	6	1504	0065-0136653169	
973	2014.06.16	12:33:11.387	7	3399	0065-0136655780	
974	2014.06.16	12:33:15.589	7	411	0065-0136659459	
975	2014.06.16	12:33:18.912	6	533	0065-0136655780	
976	2014.06.16	12:33:16.048	8	4102	0065-0136659459	
977	2014.06.16	12:33:21.868	1	217	0065-0136659459	
978	2014.06.16	12:33:22.454	8	412	0065-0136659288	
979	2014.06.16	12:33:21.771	6	1793	0065-0136655780	
980	2014.06.16	12:33:22.291	2	1441	0065-0136659459	
981	2014.06.16	12:33:24.978	8	504	0065-0136667521	
982	2014.06.16	12:33:26.477	2	314	0065-0136671473	
983	2014.06.16	12:33:24.104	6	3061	0065-0136655780	
984	2014.06.16	12:33:26.964	1	502	0065-0136671473	
985	2014.06.16	12:33:25.785	7	2774	0065-0136667521	
986	2014.06.16	12:33:29.093	7	507	0065-0136670531	
987	2014.06.16	12:33:29.761	4	625	0065-0136665886	
988	2014.06.16	12:33:29.658	8	2373	0065-0136670531	
989	2014.06.16	12:33:30.482	3	2360	0065-0136665886	
990	2014.06.16	12:33:13.061	5	20269	0065-0136653169	
991	2014.06.16	12:33:33.034	1	317	0065-0136670531	
992	2014.06.16	12:33:33.522	2	2340	0065-0136670531	
993	2014.06.16	12:33:35.701	1	309	0065-0136651817	
994	2014.06.16	12:33:35.533	7	547	0065-0136655780	
995	2014.06.16	12:33:36.190	2	529	0065-0136651817	
996	2014.06.16	12:33:36.731	7	720	0065-0136659288	
997	2014.06.16	12:33:36.160	8	1399	0065-0136655780	
998	2014.06.16	12:33:37.581	8	1430	0065-0136659288	
999	2014.06.16	12:33:39.764	3	510	0065-0136660676	
1000	2014.06.16	12:33:40.095	6	416	0065-0136667521	
1001	2014.06.16	12:33:40.480	4	1527	0065-0136660676	
1002	2014.06.16	12:33:41.867	1	214	0065-0136659288	
1003	2014.06.16	12:33:42.182	2	1399	0065-0136659288	
1004	2014.06.16	12:33:40.617	5	4261	0065-0136667521	
1005	2014.06.16	12:33:45.527	4	413	0065-0136660676	
1006	2014.06.16	12:33:45.947	3	2581	0065-0136660676	
1007	2014.06.16	12:33:48.476	8	313	0065-0136661759	
1008	2014.06.16	12:33:49.659	2	317	0065-0136660676	
1009	2014.06.16	12:33:48.877	7	1193	0065-0136661759	
1010	2014.06.16	12:33:50.234	2	322	0065-0136670531	
1011	2014.06.16	12:33:50.044	1	1038	0065-0136660676	
1012	2014.06.16	12:33:51.177	2	330	0065-0136665886	
1013	2014.06.16	12:33:51.450	1	708	0065-0136670531	
1014	2014.06.16	12:33:52.200	1	323	0065-0136665886	
1015	2014.06.16	12:33:52.458	6	720	0065-0136661759	
1016	2014.06.16	12:33:53.172	5	706	0065-0136661759	
1017	2014.06.16	12:33:57.710	8	224	0065-0136660676	
1018	2014.06.16	12:33:58.034	7	932	0065-0136660676	
1019	2014.06.16	12:34:01.417	1	212	0065-0136655780	
1020	2014.06.16	12:34:02.886	1	315	0065-0136665886	
1021	2014.06.16	12:34:01.977	2	1245	0065-0136655780	
1022	2014.06.16	12:34:03.236	8	436	0065-0136671473	
1023	2014.06.16	12:34:03.335	2	524	0065-0136665886	
1024	2014.06.16	12:34:03.770	7	1398	0065-0136671473	
1025	2014.06.16	12:34:06.477	3	360	0065-0136665886	
1026	2014.06.16	12:34:06.868	4	675	0065-0136665886	
1027	2014.06.16	12:34:07.421	5	310	0065-0136661759	
1028	2014.06.16	12:34:07.746	6	454	0065-0136661759	
1029	2014.06.16	12:34:10.494	6	421	0065-0136671473	
1030	2014.06.16	12:34:10.983	5	1301	0065-0136671473	
1031	2014.06.16	12:34:13.314	3	440	0065-0136659459	
1032	2014.06.16	12:34:13.762	3	1237	0065-0136659288	
1033	2014.06.16	12:34:15.046	2	310	0065-0136673193	
1034	2014.06.16	12:34:15.008	3	443	0065-0136651817	
1035	2014.06.16	12:34:14.951	4	612	0065-0136659459	
1036	2014.06.16	12:34:15.958	4	211	0065-0136659288	
1037	2014.06.16	12:34:15.570	1	706	0065-0136673193	
1038	2014.06.16	12:34:16.197	4	595	0065-0136659288	
1039	2014.06.16	12:34:17.012	4	219	0065-0136651817	
1040	2014.06.16	12:34:17.869	8	404	0065-0136673193	
1041	2014.06.16	12:34:17.236	4	1339	0065-0136651817	
1042	2014.06.16	12:34:19.114	3	412	0065-0136655780	
1043	2014.06.16	12:34:19.338	5	418	0065-0136659459	
1044	2014.06.16	12:34:18.328	7	2130	0065-0136673193	
1045	2014.06.16	12:34:19.168	4	2527	0065-0136665886	
1046	2014.06.16	12:34:19.919	6	3766	0065-0136659459	
1047	2014.06.16	12:34:21.899	4	2178	0065-0136655780	
1048	2014.06.16	12:34:23.428	3	1355	0065-0136665886	
1049	2014.06.16	12:34:24.966	6	437	0065-0136660676	
1050	2014.06.16	12:34:25.185	3	564	0065-0136665886	
1051	2014.06.16	12:34:25.520	5	851	0065-0136660676	
1052	2014.06.16	12:34:26.413	7	407	0065-0136659459	
1053	2014.06.16	12:34:27.293	5	469	0065-0136660676	
1054	2014.06.16	12:34:28.411	5	220	0065-0136660676	
1055	2014.06.16	12:34:27.037	8	2386	0065-0136659459	
1056	2014.06.16	12:34:28.928	4	516	0065-0136659288	
1057	2014.06.16	12:34:30.201	3	1583	0065-0136659288	
1058	2014.06.16	12:34:31.947	4	323	0065-0136651817	
1059	2014.06.16	12:34:31.771	6	528	0065-0136673193	
1060	2014.06.16	12:34:32.342	3	1396	0065-0136651817	
1061	2014.06.16	12:34:32.501	5	2967	0065-0136673193	
1062	2014.06.16	12:34:35.493	4	599	0065-0136660676	
1063	2014.06.16	12:34:35.696	5	1095	0065-0136671473	
1064	2014.06.16	12:34:36.846	5	419	0065-0136667521	
1065	2014.06.16	12:34:36.177	3	1100	0065-0136660676	
1066	2014.06.16	12:34:38.611	2	536	0065-0136651817	
1067	2014.06.16	12:34:39.698	2	217	0065-0136659288	
1068	2014.06.16	12:34:39.629	7	315	0065-0136671473	
1069	2014.06.16	12:34:39.495	1	788	0065-0136651817	
1070	2014.06.16	12:34:37.699	6	2978	0065-0136667521	
1071	2014.06.16	12:34:40.503	5	903	0065-0136653169	
1072	2014.06.16	12:34:41.631	2	307	0065-0136660676	
1073	2014.06.16	12:34:41.966	2	223	0065-0136660676	
1074	2014.06.16	12:34:40.389	1	1880	0065-0136659288	
1075	2014.06.16	12:34:42.426	7	308	0065-0136667521	
1076	2014.06.16	12:34:40.024	8	2866	0065-0136671473	
1077	2014.06.16	12:34:43.564	2	611	0065-0136660676	
1078	2014.06.16	12:34:42.947	8	1237	0065-0136667521	
1079	2014.06.16	12:34:44.688	8	418	0065-0136651817	
1080	2014.06.16	12:34:41.709	6	3962	0065-0136653169	
1081	2014.06.16	12:34:44.589	1	3156	0065-0136660676	
1082	2014.06.16	12:34:45.175	7	2620	0065-0136651817	
1083	2014.06.16	12:34:48.097	4	507	0065-0136655780	
1084	2014.06.16	12:34:47.847	1	1189	0065-0136670531	
1085	2014.06.16	12:34:49.731	1	228	0065-0136671473	
1086	2014.06.16	12:34:48.884	2	1105	0065-0136660676	
1087	2014.06.16	12:34:50.051	2	597	0065-0136670531	
1088	2014.06.16	12:34:48.654	3	1994	0065-0136655780	
1089	2014.06.16	12:34:51.095	8	347	0065-0136659288	
1090	2014.06.16	12:34:50.690	2	1495	0065-0136671473	
1091	2014.06.16	12:34:53.559	3	817	0065-0136671473	
1092	2014.06.16	12:34:58.773	2	310	0065-0136655780	
1093	2014.06.16	12:34:54.439	4	4688	0065-0136671473	
1094	2014.06.16	12:34:59.315	1	422	0065-0136655780	
1095	2014.06.16	12:34:59.465	8	415	0065-0136659459	
1096	2014.06.16	12:34:51.519	7	8879	0065-0136659288	
1097	2014.06.16	12:35:00.611	7	5478	0065-0136659459	
1098	2014.06.16	12:35:07.370	7	420	0065-0136659459	
1099	2014.06.16	12:35:08.213	6	510	0065-0136659288	
1100	2014.06.16	12:35:09.252	6	212	0065-0136661759	
1101	2014.06.16	12:35:08.730	5	1026	0065-0136659288	
1102	2014.06.16	12:35:09.848	5	839	0065-0136661759	
1103	2014.06.16	12:35:12.500	5	563	0065-0136673193	
1104	2014.06.16	12:35:14.039	4	333	0065-0136661759	
1105	2014.06.16	12:35:14.280	3	996	0065-0136671473	
1106	2014.06.16	12:35:15.303	3	596	0065-0136661759	
1107	2014.06.16	12:35:13.181	6	2957	0065-0136673193	
1108	2014.06.16	12:35:16.723	4	521	0065-0136659288	
1109	2014.06.16	12:35:16.797	8	1008	0065-0136667521	
1110	2014.06.16	12:35:19.826	6	1001	0065-0136653169	
1111	2014.06.16	12:35:17.869	7	4830	0065-0136667521	
1112	2014.06.16	12:35:23.372	6	310	0065-0136659459	
1113	2014.06.16	12:35:23.761	8	409	0065-0136655780	
1114	2014.06.16	12:35:17.315	3	7464	0065-0136659288	
1115	2014.06.16	12:35:24.213	7	1270	0065-0136655780	
1116	2014.06.16	12:35:21.174	5	4387	0065-0136653169	
1117	2014.06.16	12:35:25.583	5	228	0065-0136653169	
1118	2014.06.16	12:35:25.871	5	1338	0065-0136653169	
1119	2014.06.16	12:35:30.417	6	229	0065-0136655780	
1120	2014.06.16	12:35:27.309	5	3854	0065-0136659459	
1121	2014.06.16	12:35:31.557	5	1302	0065-0136655780	
1122	2014.06.16	12:35:33.768	4	308	0065-0136655780	
1123	2014.06.16	12:35:34.106	3	1127	0065-0136655780	
1124	2014.06.16	12:35:35.783	3	447	0065-0136659288	
1125	2014.06.16	12:35:36.981	3	355	0065-0136665886	
1126	2014.06.16	12:35:36.340	4	1101	0065-0136659288	
1127	2014.06.16	12:35:37.371	2	312	0065-0136670531	
1128	2014.06.16	12:35:37.826	1	709	0065-0136670531	
1129	2014.06.16	12:35:42.388	2	318	0065-0136660676	
1130	2014.06.16	12:35:37.444	4	5366	0065-0136665886	
1131	2014.06.16	12:35:42.809	1	314	0065-0136660676	
1132	2014.06.16	12:35:44.120	4	406	0065-0136659459	
1133	2014.06.16	12:35:45.024	5	429	0065-0136665886	
1134	2014.06.16	12:35:45.530	6	594	0065-0136665886	
1135	2014.06.16	12:35:44.570	3	2237	0065-0136659459	
1136	2014.06.16	12:35:46.717	5	325	0065-0136659288	
1137	2014.06.16	12:35:47.143	6	3564	0065-0136659288	
1138	2014.06.16	12:35:50.501	7	629	0065-0136651817	
1139	2014.06.16	12:35:51.189	8	1436	0065-0136651817	
1140	2014.06.16	12:35:52.629	7	897	0065-0136665886	
1141	2014.06.16	12:35:51.999	6	2639	0065-0136659288	
1142	2014.06.16	12:35:54.730	6	217	0065-0136659288	
1143	2014.06.16	12:35:54.954	6	559	0065-0136659288	
1144	2014.06.16	12:35:55.880	6	227	0065-0136659288	
1145	2014.06.16	12:35:56.232	6	917	0065-0136659288	
1146	2014.06.16	12:35:57.247	1	340	0065-0136651817	
1147	2014.06.16	12:35:57.685	6	211	0065-0136659288	
1148	2014.06.16	12:35:57.742	2	658	0065-0136651817	
1149	2014.06.16	12:35:58.219	7	430	0065-0136665886	
1150	2014.06.16	12:35:58.276	6	403	0065-0136659288	
1151	2014.06.16	12:35:59.027	6	307	0065-0136659288	
1152	2014.06.16	12:35:58.682	8	1822	0065-0136665886	
1153	2014.06.16	12:36:00.873	1	218	0065-0136660676	
1154	2014.06.16	12:36:01.765	8	438	0065-0136670531	
1155	2014.06.16	12:36:01.290	2	1114	0065-0136660676	
1156	2014.06.16	12:36:02.295	7	1407	0065-0136670531	
1157	2014.06.16	12:36:03.750	2	312	0065-0136655780	
1158	2014.06.16	12:36:04.164	1	422	0065-0136655780	
1159	2014.06.16	12:36:04.595	1	223	0065-0136655780	
1160	2014.06.16	12:36:04.899	1	225	0065-0136655780	
1161	2014.06.16	12:36:05.316	2	319	0065-0136661759	
1162	2014.06.16	12:36:05.970	7	524	0065-0136659288	
1163	2014.06.16	12:36:05.841	1	979	0065-0136661759	
1164	2014.06.16	12:36:08.878	7	411	0065-0136670531	
1165	2014.06.16	12:36:06.493	8	3107	0065-0136659288	
1166	2014.06.16	12:36:10.697	1	464	0065-0136655780	
1167	2014.06.16	12:36:13.790	3	407	0065-0136660676	
1168	2014.06.16	12:36:10.023	8	4268	0065-0136670531	
1169	2014.06.16	12:36:12.376	2	2997	0065-0136655780	
1170	2014.06.16	12:36:15.395	2	379	0065-0136655780	
1171	2014.06.16	12:36:16.031	1	316	0065-0136659288	
1172	2014.06.16	12:36:14.310	4	2417	0065-0136660676	
1173	2014.06.16	12:36:16.300	8	426	0065-0136665886	
1174	2014.06.16	12:36:16.756	7	811	0065-0136665886	
1175	2014.06.16	12:36:16.849	2	998	0065-0136659288	
1176	2014.06.16	12:36:18.424	3	516	0065-0136655780	
1177	2014.06.16	12:36:19.039	4	807	0065-0136655780	
1178	2014.06.16	12:36:20.582	5	345	0065-0136655780	
1179	2014.06.16	12:36:20.945	6	1586	0065-0136655780	
1180	2014.06.16	12:36:24.574	3	525	0065-0136659288	
1181	2014.06.16	12:36:25.173	4	3241	0065-0136659288	
1182	2014.06.16	12:36:31.108	3	611	0065-0136659459	
1183	2014.06.16	12:36:33.629	6	308	0065-0136667521	
1184	2014.06.16	12:36:31.866	4	2613	0065-0136659459	
1185	2014.06.16	12:36:34.959	8	312	0065-0136661759	
1186	2014.06.16	12:36:35.358	7	725	0065-0136661759	
1187	2014.06.16	12:36:34.064	5	4733	0065-0136667521	
1188	2014.06.16	12:36:38.904	5	412	0065-0136659459	
1189	2014.06.16	12:36:39.493	6	1824	0065-0136659459	
1190	2014.06.16	12:36:40.997	5	721	0065-0136653169	
1191	2014.06.16	12:36:41.706	4	407	0065-0136660676	
1192	2014.06.16	12:36:42.228	3	1989	0065-0136660676	
1193	2014.06.16	12:36:41.921	6	4151	0065-0136653169	
1194	2014.06.16	12:36:46.537	6	505	0065-0136655780	
1195	2014.06.16	12:36:47.115	5	1111	0065-0136655780	
1196	2014.06.16	12:36:48.904	1	321	0065-0136670531	
1197	2014.06.16	12:36:49.360	2	972	0065-0136670531	
1198	2014.06.16	12:36:50.511	2	228	0065-0136670531	
1199	2014.06.16	12:36:53.667	3	404	0065-0136670531	
1200	2014.06.16	12:36:54.151	4	1092	0065-0136670531	
1201	2014.06.16	12:36:57.058	7	1777	0065-0136665886	
1202	2014.06.16	12:36:59.607	5	532	0065-0136670531	
1203	2014.06.16	12:36:58.967	8	2047	0065-0136665886	
1204	2014.06.16	12:37:00.323	6	1562	0065-0136670531	
1205	2014.06.16	12:37:02.137	4	520	0065-0136667521	
1206	2014.06.16	12:37:02.805	3	3153	0065-0136667521	
1207	2014.06.16	12:37:08.980	2	314	0065-0136660676	
1208	2014.06.16	12:37:09.079	8	403	0065-0136665886	
1209	2014.06.16	12:37:09.429	1	306	0065-0136660676	
1210	2014.06.16	12:37:09.859	2	407	0065-0136671473	
1211	2014.06.16	12:37:09.507	7	933	0065-0136665886	
1212	2014.06.16	12:37:10.626	7	311	0065-0136665886	
1213	2014.06.16	12:37:11.249	7	534	0065-0136665886	
1214	2014.06.16	12:37:10.548	1	1495	0065-0136671473	
1215	2014.06.16	12:37:12.097	1	212	0065-0136671473	
1216	2014.06.16	12:37:12.000	7	421	0065-0136665886	
1217	2014.06.16	12:37:12.417	1	223	0065-0136671473	
1218	2014.06.16	12:37:12.498	8	534	0065-0136660676	
1219	2014.06.16	12:37:12.688	1	403	0065-0136671473	
1220	2014.06.16	12:37:16.282	1	508	0065-0136671473	
1221	2014.06.16	12:37:16.514	4	339	0065-0136655780	
1222	2014.06.16	12:37:16.170	6	803	0065-0136653169	
1223	2014.06.16	12:37:13.119	7	4483	0065-0136660676	
1224	2014.06.16	12:37:16.976	3	1246	0065-0136655780	
1225	2014.06.16	12:37:17.927	6	307	0065-0136659459	
1226	2014.06.16	12:37:18.344	7	409	0065-0136673193	
1227	2014.06.16	12:37:16.873	2	2581	0065-0136671473	
1228	2014.06.16	12:37:18.781	3	722	0065-0136651817	
1229	2014.06.16	12:37:17.194	5	2404	0065-0136653169	
1230	2014.06.16	12:37:19.798	5	316	0065-0136653169	
1231	2014.06.16	12:37:18.807	8	1317	0065-0136673193	
1232	2014.06.16	12:37:20.293	5	628	0065-0136659459	
1233	2014.06.16	12:37:18.655	4	2309	0065-0136659288	
1234	2014.06.16	12:37:20.850	6	315	0065-0136665886	
1235	2014.06.16	12:37:21.492	7	503	0065-0136661759	
1236	2014.06.16	12:37:21.123	5	902	0065-0136653169	
1237	2014.06.16	12:37:21.243	4	1015	0065-0136651817	
1238	2014.06.16	12:37:21.737	3	1629	0065-0136659288	
1239	2014.06.16	12:37:22.050	8	1792	0065-0136661759	
1240	2014.06.16	12:37:23.122	5	809	0065-0136653169	
1241	2014.06.16	12:37:24.126	5	713	0065-0136659459	
1242	2014.06.16	12:37:25.018	1	227	0065-0136661759	
1243	2014.06.16	12:37:25.024	7	221	0065-0136670531	
1244	2014.06.16	12:37:25.340	2	559	0065-0136661759	
1245	2014.06.16	12:37:25.979	2	217	0065-0136661759	
1246	2014.06.16	12:37:24.861	5	1690	0065-0136665886	
1247	2014.06.16	12:37:27.153	4	415	0065-0136659459	
1248	2014.06.16	12:37:27.825	4	226	0065-0136665886	
1249	2014.06.16	12:37:25.324	8	2869	0065-0136670531	
1250	2014.06.16	12:37:27.649	3	687	0065-0136659459	
1251	2014.06.16	12:37:28.264	2	317	0065-0136667521	
1252	2014.06.16	12:37:28.352	3	733	0065-0136665886	
1253	2014.06.16	12:37:28.725	1	1303	0065-0136667521	
1254	2014.06.16	12:37:29.774	3	524	0065-0136661759	
1255	2014.06.16	12:37:30.333	4	510	0065-0136661759	
1256	2014.06.16	12:37:30.817	1	306	0065-0136673193	
1257	2014.06.16	12:37:31.426	6	741	0065-0136660676	
1258	2014.06.16	12:37:32.290	5	1691	0065-0136660676	
1259	2014.06.16	12:37:34.095	5	227	0065-0136660676	
1260	2014.06.16	12:37:30.964	2	4296	0065-0136659288	
1261	2014.06.16	12:37:34.845	5	552	0065-0136660676	
1262	2014.06.16	12:37:35.264	2	216	0065-0136659288	
1263	2014.06.16	12:37:35.577	1	229	0065-0136673193	
1264	2014.06.16	12:37:37.605	1	1757	0065-0136659288	
1265	2014.06.16	12:37:37.706	2	2060	0065-0136673193	
1266	2014.06.16	12:37:41.107	8	313	0065-0136659288	
1267	2014.06.16	12:37:42.506	3	507	0065-0136673193	
1268	2014.06.16	12:37:43.184	5	419	0065-0136651817	
1269	2014.06.16	12:37:41.531	7	2693	0065-0136659288	
1270	2014.06.16	12:37:43.709	6	815	0065-0136651817	
1271	2014.06.16	12:37:43.814	4	2489	0065-0136673193	
1272	2014.06.16	12:37:52.859	1	321	0065-0136667521	
1273	2014.06.16	12:37:53.773	6	498	0065-0136659288	
1274	2014.06.16	12:37:54.028	7	499	0065-0136651817	
1275	2014.06.16	12:37:54.621	8	1092	0065-0136651817	
1276	2014.06.16	12:37:53.427	2	3625	0065-0136667521	
1277	2014.06.16	12:37:57.166	2	603	0065-0136667521	
1278	2014.06.16	12:37:58.097	1	310	0065-0136670531	
1279	2014.06.16	12:37:58.667	2	836	0065-0136659459	
1280	2014.06.16	12:37:54.334	5	6323	0065-0136659288	
1281	2014.06.16	12:38:01.961	4	311	0065-0136660676	
1282	2014.06.16	12:37:59.738	2	3071	0065-0136670531	
1283	2014.06.16	12:38:02.171	3	2487	0065-0136673193	
1284	2014.06.16	12:38:05.399	3	2179	0065-0136673193	
1285	2014.06.16	12:38:07.583	2	221	0065-0136667521	
1286	2014.06.16	12:38:07.920	1	1003	0065-0136667521	
1287	2014.06.16	12:38:08.926	1	306	0065-0136667521	
1288	2014.06.16	12:38:09.325	1	343	0065-0136667521	
1289	2014.06.16	12:38:09.757	1	230	0065-0136667521	
1290	2014.06.16	12:38:11.833	2	316	0065-0136655780	
1291	2014.06.16	12:38:07.620	3	4549	0065-0136660676	
1292	2014.06.16	12:38:12.177	8	459	0065-0136667521	
1293	2014.06.16	12:38:12.264	1	543	0065-0136655780	
1294	2014.06.16	12:38:15.075	1	321	0065-0136651817	
1295	2014.06.16	12:38:15.539	2	750	0065-0136651817	
1296	2014.06.16	12:38:12.752	5	3849	0065-0136653169	
1297	2014.06.16	12:38:12.837	7	5039	0065-0136667521	
1298	2014.06.16	12:38:16.905	6	6107	0065-0136653169	
1299	2014.06.16	12:38:25.382	7	2623	0065-0136653169	
1300	2014.06.16	12:38:31.003	2	524	0065-0136670531	
1301	2014.06.16	12:38:31.703	1	451	0065-0136670531	
1302	2014.06.16	12:38:28.390	8	8503	0065-0136653169	
1303	2014.06.16	12:38:41.250	8	328	0065-0136670531	
1304	2014.06.16	12:38:41.531	2	312	0065-0136673193	
1305	2014.06.16	12:38:42.007	1	748	0065-0136673193	
1306	2014.06.16	12:38:41.650	7	1843	0065-0136670531	
1307	2014.06.16	12:38:45.261	6	446	0065-0136670531	
1308	2014.06.16	12:38:45.924	2	348	0065-0136665886	
1309	2014.06.16	12:38:46.447	1	324	0065-0136665886	
1310	2014.06.16	12:38:46.825	8	228	0065-0136655780	
1311	2014.06.16	12:38:47.131	7	1436	0065-0136655780	
1312	2014.06.16	12:38:45.914	5	4875	0065-0136670531	
1313	2014.06.16	12:38:50.594	8	420	0065-0136665886	
1314	2014.06.16	12:38:50.724	6	320	0065-0136655780	
1315	2014.06.16	12:38:51.047	7	714	0065-0136665886	
1316	2014.06.16	12:38:51.829	7	332	0065-0136665886	
1317	2014.06.16	12:38:51.345	5	1698	0065-0136655780	
1318	2014.06.16	12:38:53.283	7	347	0065-0136665886	
1319	2014.06.16	12:38:54.098	7	222	0065-0136665886	
1320	2014.06.16	12:38:54.156	8	413	0065-0136673193	
1321	2014.06.16	12:38:55.659	5	405	0065-0136659288	
1322	2014.06.16	12:38:54.657	7	1971	0065-0136673193	
1323	2014.06.16	12:38:56.109	6	1706	0065-0136659288	
1324	2014.06.16	12:38:57.081	8	846	0065-0136653169	
1325	2014.06.16	12:38:58.447	4	364	0065-0136661759	
1326	2014.06.16	12:38:58.855	3	819	0065-0136661759	
1327	2014.06.16	12:38:59.160	6	521	0065-0136659288	
1328	2014.06.16	12:38:59.702	3	221	0065-0136661759	
1329	2014.06.16	12:38:59.925	3	619	0065-0136661759	
1330	2014.06.16	12:38:59.588	5	1497	0065-0136659288	
1331	2014.06.16	12:38:58.173	7	4149	0065-0136653169	
1332	2014.06.16	12:39:02.785	3	413	0065-0136659459	
1333	2014.06.16	12:39:03.335	4	1841	0065-0136659459	
1334	2014.06.16	12:39:04.725	7	843	0065-0136653169	
1335	2014.06.16	12:39:05.725	6	309	0065-0136665886	
1336	2014.06.16	12:39:06.105	5	425	0065-0136665886	
1337	2014.06.16	12:39:06.130	4	1125	0065-0136655780	
1338	2014.06.16	12:39:07.402	3	1002	0065-0136655780	
1339	2014.06.16	12:39:05.674	8	3854	0065-0136653169	
1340	2014.06.16	12:39:09.763	5	511	0065-0136659459	
1341	2014.06.16	12:39:10.326	6	1091	0065-0136659459	
1342	2014.06.16	12:39:19.120	2	316	0065-0136661759	
1343	2014.06.16	12:39:19.974	1	3692	0065-0136661759	
1344	2014.06.16	12:39:25.183	6	511	0065-0136673193	
1345	2014.06.16	12:39:24.462	1	2369	0065-0136653169	
1346	2014.06.16	12:39:27.371	3	515	0065-0136655780	
1347	2014.06.16	12:39:27.934	4	1095	0065-0136655780	
1348	2014.06.16	12:39:25.769	5	3366	0065-0136673193	
1349	2014.06.16	12:39:29.724	4	445	0065-0136659288	
1350	2014.06.16	12:39:27.204	2	4493	0065-0136653169	
1351	2014.06.16	12:39:31.540	7	411	0065-0136667521	
1352	2014.06.16	12:39:30.280	3	2960	0065-0136659288	
1353	2014.06.16	12:39:32.064	8	1196	0065-0136667521	
1354	2014.06.16	12:39:33.489	7	318	0065-0136659459	
1355	2014.06.16	12:39:37.016	5	442	0065-0136655780	
1356	2014.06.16	12:39:33.853	8	3651	0065-0136659459	
1357	2014.06.16	12:39:37.499	6	1699	0065-0136655780	
1358	2014.06.16	12:39:38.651	3	630	0065-0136659288	
1359	2014.06.16	12:39:39.276	4	2308	0065-0136659288	
1360	2014.06.16	12:39:42.830	5	318	0065-0136659288	
1361	2014.06.16	12:39:42.150	3	2090	0065-0136653169	
1362	2014.06.16	12:39:43.186	6	1585	0065-0136659288	
1363	2014.06.16	12:39:44.784	6	219	0065-0136659288	
1364	2014.06.16	12:39:46.333	6	1123	0065-0136659288	
1365	2014.06.16	12:39:44.643	4	3824	0065-0136653169	
1366	2014.06.16	12:39:48.267	6	211	0065-0136659288	
1367	2014.06.16	12:39:49.065	6	217	0065-0136659288	
1368	2014.06.16	12:39:50.849	1	317	0065-0136667521	
1369	2014.06.16	12:39:51.786	7	443	0065-0136655780	
1370	2014.06.16	12:39:52.069	6	426	0065-0136659288	
1371	2014.06.16	12:39:51.601	2	1265	0065-0136667521	
1372	2014.06.16	12:39:52.910	5	693	0065-0136653169	
1373	2014.06.16	12:39:54.500	4	318	0065-0136670531	
1374	2014.06.16	12:39:53.730	6	1589	0065-0136653169	
1375	2014.06.16	12:39:54.835	3	1982	0065-0136671473	
1376	2014.06.16	12:39:52.351	8	4770	0065-0136655780	
1377	2014.06.16	12:39:58.146	7	724	0065-0136653169	
1378	2014.06.16	12:39:56.959	3	2088	0065-0136671473	
1379	2014.06.16	12:39:58.756	8	318	0065-0136655780	
1380	2014.06.16	12:39:59.283	8	2255	0065-0136653169	
1381	2014.06.16	12:40:00.202	3	1746	0065-0136671473	
1382	2014.06.16	12:40:01.839	5	528	0065-0136665886	
1383	2014.06.16	12:40:02.404	6	706	0065-0136665886	
1384	2014.06.16	12:40:02.928	2	532	0065-0136651817	
1385	2014.06.16	12:40:03.567	2	408	0065-0136667521	
1386	2014.06.16	12:40:03.643	1	500	0065-0136651817	
1387	2014.06.16	12:40:02.247	3	2549	0065-0136670531	
1388	2014.06.16	12:40:04.218	1	1489	0065-0136667521	
1389	2014.06.16	12:40:05.913	8	513	0065-0136651817	
1390	2014.06.16	12:40:06.456	7	1490	0065-0136651817	
1391	2014.06.16	12:40:09.506	1	899	0065-0136653169	
1392	2014.06.16	12:40:10.661	2	2343	0065-0136653169	
1393	2014.06.16	12:40:16.109	2	316	0065-0136671473	
1394	2014.06.16	12:40:16.444	7	415	0065-0136659288	
1395	2014.06.16	12:40:16.598	1	1185	0065-0136671473	
1396	2014.06.16	12:40:17.875	1	216	0065-0136671473	
1397	2014.06.16	12:40:18.307	1	376	0065-0136671473	
1398	2014.06.16	12:40:18.898	1	212	0065-0136671473	
1399	2014.06.16	12:40:16.871	8	3057	0065-0136659288	
1400	2014.06.16	12:40:20.763	3	930	0065-0136653169	
1401	2014.06.16	12:40:21.845	7	415	0065-0136665886	
1402	2014.06.16	12:40:22.303	8	501	0065-0136665886	
1403	2014.06.16	12:40:21.945	3	1992	0065-0136653169	
1404	2014.06.16	12:40:26.725	1	340	0065-0136661759	
1405	2014.06.16	12:40:27.196	2	314	0065-0136661759	
1406	2014.06.16	12:40:24.628	4	3558	0065-0136653169	
1407	2014.06.16	12:40:33.033	3	407	0065-0136661759	
1408	2014.06.16	12:40:33.494	4	2386	0065-0136661759	
1409	2014.06.16	12:40:36.535	8	559	0065-0136659459	
1410	2014.06.16	12:40:39.586	8	424	0065-0136671473	
1411	2014.06.16	12:40:40.114	8	345	0065-0136665886	
1412	2014.06.16	12:40:39.627	4	848	0065-0136653169	
1413	2014.06.16	12:40:37.201	7	3382	0065-0136659459	
1414	2014.06.16	12:40:41.544	2	325	0065-0136670531	
1415	2014.06.16	12:40:41.373	7	900	0065-0136665886	
1416	2014.06.16	12:40:42.010	1	809	0065-0136670531	
1417	2014.06.16	12:40:42.117	6	813	0065-0136659459	
1418	2014.06.16	12:40:43.037	5	1967	0065-0136659459	
1419	2014.06.16	12:40:44.689	6	410	0065-0136651817	
1420	2014.06.16	12:40:40.702	3	4428	0065-0136653169	
1421	2014.06.16	12:40:45.145	5	1465	0065-0136651817	
1422	2014.06.16	12:40:47.685	5	373	0065-0136661759	
1423	2014.06.16	12:40:48.124	6	602	0065-0136661759	
1424	2014.06.16	12:40:48.973	2	331	0065-0136660676	
1425	2014.06.16	12:40:49.404	1	307	0065-0136660676	
1426	2014.06.16	12:40:52.519	4	309	0065-0136651817	
1427	2014.06.16	12:40:52.981	6	511	0065-0136671473	
1428	2014.06.16	12:40:52.954	3	844	0065-0136651817	
1429	2014.06.16	12:40:55.209	8	507	0065-0136667521	
1430	2014.06.16	12:40:53.707	5	2276	0065-0136671473	
1431	2014.06.16	12:40:56.160	1	211	0065-0136655780	
1432	2014.06.16	12:40:56.774	8	412	0065-0136660676	
1433	2014.06.16	12:40:55.755	7	1837	0065-0136667521	
1434	2014.06.16	12:40:56.704	2	1601	0065-0136655780	
1435	2014.06.16	12:40:57.785	7	3164	0065-0136660676	
1436	2014.06.16	12:41:01.556	7	407	0065-0136661759	
1437	2014.06.16	12:41:02.046	8	500	0065-0136661759	
1438	2014.06.16	12:41:07.581	1	323	0065-0136670531	
1439	2014.06.16	12:41:07.997	6	450	0065-0136660676	
1440	2014.06.16	12:41:08.015	2	3506	0065-0136670531	
1441	2014.06.16	12:41:11.246	3	510	0065-0136651817	
1442	2014.06.16	12:41:08.531	5	3631	0065-0136660676	
1443	2014.06.16	12:41:11.838	8	325	0065-0136659288	
1444	2014.06.16	12:41:11.767	4	1208	0065-0136651817	
1445	2014.06.16	12:41:13.814	2	339	0065-0136670531	
1446	2014.06.16	12:41:14.274	1	1987	0065-0136670531	
1447	2014.06.16	12:41:12.198	7	4343	0065-0136659288	
1448	2014.06.16	12:41:17.074	2	765	0065-0136653169	
1449	2014.06.16	12:41:17.366	5	504	0065-0136671473	
1450	2014.06.16	12:41:17.873	2	512	0065-0136655780	
1451	2014.06.16	12:41:18.367	7	409	0065-0136659288	
1452	2014.06.16	12:41:18.803	8	1690	0065-0136659288	
1453	2014.06.16	12:41:17.918	6	3568	0065-0136671473	
1454	2014.06.16	12:41:18.284	1	3364	0065-0136653169	
1455	2014.06.16	12:41:21.519	8	313	0065-0136670531	
1456	2014.06.16	12:41:21.845	1	1549	0065-0136655780	
1457	2014.06.16	12:41:22.908	5	594	0065-0136673193	
1458	2014.06.16	12:41:21.914	7	1825	0065-0136670531	
1459	2014.06.16	12:41:23.570	1	3863	0065-0136653169	
1460	2014.06.16	12:41:23.716	6	3766	0065-0136673193	
1461	2014.06.16	12:41:28.617	1	316	0065-0136659288	
1462	2014.06.16	12:41:27.997	6	935	0065-0136670531	
1463	2014.06.16	12:41:28.738	8	312	0065-0136655780	
1464	2014.06.16	12:41:29.008	2	1438	0065-0136659288	
1465	2014.06.16	12:41:30.574	2	370	0065-0136659288	
1466	2014.06.16	12:41:30.863	8	756	0065-0136653169	
1467	2014.06.16	12:41:29.202	5	2521	0065-0136670531	
1468	2014.06.16	12:41:29.696	7	2542	0065-0136655780	
1469	2014.06.16	12:41:33.030	4	408	0065-0136670531	
1470	2014.06.16	12:41:33.518	3	712	0065-0136670531	
1471	2014.06.16	12:41:35.959	2	212	0065-0136670531	
1472	2014.06.16	12:41:36.284	1	631	0065-0136670531	
1473	2014.06.16	12:41:36.971	1	339	0065-0136670531	
1474	2014.06.16	12:41:33.133	7	4547	0065-0136653169	
1475	2014.06.16	12:41:37.237	5	1006	0065-0136651817	
1476	2014.06.16	12:41:37.690	1	584	0065-0136670531	
1477	2014.06.16	12:41:38.199	3	405	0065-0136659288	
1478	2014.06.16	12:41:38.413	6	3200	0065-0136651817	
1479	2014.06.16	12:41:38.716	4	3331	0065-0136659288	
1480	2014.06.16	12:41:42.134	4	473	0065-0136659288	
1481	2014.06.16	12:41:42.273	7	405	0065-0136665886	
1482	2014.06.16	12:41:42.764	8	753	0065-0136665886	
1483	2014.06.16	12:41:43.188	4	503	0065-0136659288	
1484	2014.06.16	12:41:45.228	1	317	0065-0136665886	
1485	2014.06.16	12:41:45.624	2	345	0065-0136665886	
1486	2014.06.16	12:41:49.016	7	556	0065-0136653169	
1487	2014.06.16	12:41:49.944	7	500	0065-0136671473	
1488	2014.06.16	12:41:49.713	8	1897	0065-0136653169	
1489	2014.06.16	12:41:51.710	8	1016	0065-0136671473	
1490	2014.06.16	12:41:52.482	3	426	0065-0136665886	
1491	2014.06.16	12:41:52.949	4	631	0065-0136665886	
1492	2014.06.16	12:41:59.891	1	225	0065-0136670531	
1493	2014.06.16	12:42:00.243	2	751	0065-0136670531	
1494	2014.06.16	12:42:01.201	2	229	0065-0136670531	
1495	2014.06.16	12:42:03.031	6	809	0065-0136655780	
1496	2014.06.16	12:42:04.137	5	920	0065-0136655780	
1497	2014.06.16	12:42:07.562	3	645	0065-0136670531	
1498	2014.06.16	12:42:08.357	1	341	0065-0136661759	
1499	2014.06.16	12:42:08.774	2	311	0065-0136661759	
1500	2014.06.16	12:42:08.609	7	807	0065-0136651817	
1501	2014.06.16	12:42:09.489	8	2000	0065-0136651817	
1502	2014.06.16	12:42:11.929	6	524	0065-0136673193	
1503	2014.06.16	12:42:12.556	5	1176	0065-0136673193	
1504	2014.06.16	12:42:08.317	4	6697	0065-0136670531	
1505	2014.06.16	12:42:15.816	1	316	0065-0136671473	
1506	2014.06.16	12:42:16.266	2	919	0065-0136671473	
1507	2014.06.16	12:42:17.030	1	403	0065-0136653169	
1508	2014.06.16	12:42:18.260	7	403	0065-0136667521	
1509	2014.06.16	12:42:19.441	5	404	0065-0136659459	
1510	2014.06.16	12:42:17.752	2	2193	0065-0136653169	
1511	2014.06.16	12:42:19.419	4	560	0065-0136673193	
1512	2014.06.16	12:42:18.786	8	1935	0065-0136667521	
1513	2014.06.16	12:42:20.904	4	213	0065-0136670531	
1514	2014.06.16	12:42:20.150	3	1383	0065-0136673193	
1515	2014.06.16	12:42:19.964	6	2706	0065-0136659459	
1516	2014.06.16	12:42:23.191	1	259	0065-0136667521	
1517	2014.06.16	12:42:21.556	3	4395	0065-0136670531	
1518	2014.06.16	12:42:23.191	2	3039	0065-0136673193	
1519	2014.06.16	12:42:26.838	1	515	0065-0136673193	
1520	2014.06.16	12:42:26.284	2	3440	0065-0136667521	
1521	2014.06.16	12:42:29.561	3	307	0065-0136661759	
1522	2014.06.16	12:42:29.994	4	634	0065-0136661759	
1523	2014.06.16	12:42:31.204	2	222	0065-0136670531	
1524	2014.06.16	12:42:31.630	1	422	0065-0136670531	
1525	2014.06.16	12:42:36.717	7	308	0065-0136659459	
1526	2014.06.16	12:42:37.172	8	1694	0065-0136659459	
1527	2014.06.16	12:42:40.287	5	636	0065-0136665886	
1528	2014.06.16	12:42:41.003	6	964	0065-0136665886	
1529	2014.06.16	12:42:42.179	2	545	0065-0136653169	
1530	2014.06.16	12:42:44.148	7	431	0065-0136665886	
1531	2014.06.16	12:42:44.648	8	502	0065-0136665886	
1532	2014.06.16	12:42:43.003	1	2482	0065-0136653169	
1533	2014.06.16	12:42:50.015	1	348	0065-0136673193	
1534	2014.06.16	12:42:50.830	8	409	0065-0136651817	
1535	2014.06.16	12:42:51.517	8	405	0065-0136670531	
1536	2014.06.16	12:42:51.275	7	916	0065-0136651817	
1537	2014.06.16	12:42:50.534	2	2152	0065-0136673193	
1538	2014.06.16	12:42:52.458	7	1990	0065-0136670531	
1539	2014.06.16	12:43:02.030	7	428	0065-0136651817	
1540	2014.06.16	12:43:03.389	7	610	0065-0136651817	
1541	2014.06.16	12:43:03.863	1	309	0065-0136665886	
1542	2014.06.16	12:43:03.658	5	617	0065-0136661759	
1543	2014.06.16	12:43:04.290	2	438	0065-0136665886	
1544	2014.06.16	12:43:04.391	6	726	0065-0136661759	
1545	2014.06.16	12:43:04.073	8	1203	0065-0136651817	
1546	2014.06.16	12:43:06.946	1	313	0065-0136651817	
1547	2014.06.16	12:43:07.309	2	507	0065-0136651817	
1548	2014.06.16	12:43:07.683	8	812	0065-0136653169	
1549	2014.06.16	12:43:09.389	3	430	0065-0136671473	
1550	2014.06.16	12:43:10.316	3	314	0065-0136673193	
1551	2014.06.16	12:43:08.630	7	2072	0065-0136653169	
1552	2014.06.16	12:43:09.882	4	1698	0065-0136671473	
1553	2014.06.16	12:43:11.370	3	336	0065-0136651817	
1554	2014.06.16	12:43:11.739	6	515	0065-0136661759	
1555	2014.06.16	12:43:11.639	4	709	0065-0136673193	
1556	2014.06.16	12:43:12.497	7	406	0065-0136670531	
1557	2014.06.16	12:43:12.267	5	703	0065-0136661759	
1558	2014.06.16	12:43:12.389	4	611	0065-0136651817	
1559	2014.06.16	12:43:12.890	8	1401	0065-0136670531	
1560	2014.06.16	12:43:13.799	6	708	0065-0136653169	
1561	2014.06.16	12:43:15.538	1	211	0065-0136670531	
1562	2014.06.16	12:43:15.840	2	1873	0065-0136670531	
1563	2014.06.16	12:43:14.727	5	4651	0065-0136653169	
1564	2014.06.16	12:43:19.643	4	517	0065-0136659288	
1565	2014.06.16	12:43:20.301	3	1814	0065-0136659288	
1566	2014.06.16	12:43:22.393	3	434	0065-0136665886	
1567	2014.06.16	12:43:22.949	4	630	0065-0136665886	
1568	2014.06.16	12:43:24.148	2	801	0065-0136659288	
1569	2014.06.16	12:43:26.213	5	566	0065-0136651817	
1570	2014.06.16	12:43:26.468	6	598	0065-0136655780	
1571	2014.06.16	12:43:26.112	1	1095	0065-0136659288	
1572	2014.06.16	12:43:27.981	1	404	0065-0136659288	
1573	2014.06.16	12:43:27.138	6	2022	0065-0136651817	
1574	2014.06.16	12:43:29.727	5	217	0065-0136661759	
1575	2014.06.16	12:43:29.803	7	419	0065-0136655780	
1576	2014.06.16	12:43:30.014	6	815	0065-0136653169	
1577	2014.06.16	12:43:30.286	8	952	0065-0136655780	
1578	2014.06.16	12:43:30.892	6	611	0065-0136661759	
1579	2014.06.16	12:43:31.786	3	514	0065-0136670531	
1580	2014.06.16	12:43:32.395	8	903	0065-0136659288	
1581	2014.06.16	12:43:33.188	1	310	0065-0136655780	
1582	2014.06.16	12:43:32.374	4	1810	0065-0136670531	
1583	2014.06.16	12:43:34.482	4	513	0065-0136665886	
1584	2014.06.16	12:43:34.934	6	403	0065-0136661759	
1585	2014.06.16	12:43:33.319	7	2094	0065-0136659288	
1586	2014.06.16	12:43:34.372	2	1827	0065-0136655780	
1587	2014.06.16	12:43:35.957	6	743	0065-0136661759	
1588	2014.06.16	12:43:35.110	3	1634	0065-0136665886	
1589	2014.06.16	12:43:37.938	3	410	0065-0136665886	
1590	2014.06.16	12:43:38.301	4	845	0065-0136665886	
1591	2014.06.16	12:43:39.295	6	408	0065-0136659288	
1592	2014.06.16	12:43:39.871	7	551	0065-0136661759	
1593	2014.06.16	12:43:40.510	7	213	0065-0136651817	
1594	2014.06.16	12:43:39.823	5	1198	0065-0136659288	
1595	2014.06.16	12:43:40.845	8	216	0065-0136651817	
1596	2014.06.16	12:43:41.069	5	214	0065-0136659288	
1597	2014.06.16	12:43:41.191	1	220	0065-0136661759	
1598	2014.06.16	12:43:41.450	2	222	0065-0136661759	
1599	2014.06.16	12:43:41.734	1	214	0065-0136651817	
1600	2014.06.16	12:43:41.961	2	214	0065-0136651817	
1601	2014.06.16	12:43:42.251	5	403	0065-0136665886	
1602	2014.06.16	12:43:42.682	3	218	0065-0136661759	
1603	2014.06.16	12:43:42.698	6	515	0065-0136665886	
1604	2014.06.16	12:43:42.949	4	314	0065-0136661759	
1605	2014.06.16	12:43:43.146	3	211	0065-0136651817	
1606	2014.06.16	12:43:43.432	6	224	0065-0136665886	
1607	2014.06.16	12:43:43.396	4	526	0065-0136651817	
1608	2014.06.16	12:43:44.166	2	442	0065-0136667521	
1609	2014.06.16	12:43:46.311	7	325	0065-0136665886	
1610	2014.06.16	12:43:46.612	8	307	0065-0136665886	
1611	2014.06.16	12:43:46.931	8	219	0065-0136665886	
1612	2014.06.16	12:43:44.785	1	2679	0065-0136667521	
1613	2014.06.16	12:43:47.171	8	773	0065-0136665886	
1614	2014.06.16	12:43:49.967	3	455	0065-0136655780	
1615	2014.06.16	12:43:46.644	5	3861	0065-0136651817	
1616	2014.06.16	12:43:50.488	4	1808	0065-0136655780	
1617	2014.06.16	12:43:53.747	4	701	0065-0136655780	
1618	2014.06.16	12:43:51.802	6	2833	0065-0136651817	
1619	2014.06.16	12:43:54.886	6	222	0065-0136651817	
1620	2014.06.16	12:43:54.695	8	595	0065-0136665886	
1621	2014.06.16	12:43:54.473	3	1005	0065-0136655780	
1622	2014.06.16	12:43:55.142	6	853	0065-0136651817	
1623	2014.06.16	12:43:55.212	7	1083	0065-0136665886	
1624	2014.06.16	12:43:56.660	2	319	0065-0136655780	
1625	2014.06.16	12:43:56.363	7	1270	0065-0136665886	
1626	2014.06.16	12:43:57.356	1	405	0065-0136655780	
1627	2014.06.16	12:43:57.076	5	1215	0065-0136661759	
1628	2014.06.16	12:43:58.336	6	996	0065-0136661759	
1629	2014.06.16	12:43:59.407	6	1995	0065-0136661759	
1630	2014.06.16	12:44:01.771	6	709	0065-0136661759	
1631	2014.06.16	12:44:02.627	7	438	0065-0136651817	
1632	2014.06.16	12:44:02.938	5	430	0065-0136660676	
1633	2014.06.16	12:44:03.097	8	2961	0065-0136651817	
1634	2014.06.16	12:44:03.895	6	2483	0065-0136660676	
1635	2014.06.16	12:44:05.695	7	703	0065-0136653169	
1636	2014.06.16	12:44:06.771	8	817	0065-0136653169	
1637	2014.06.16	12:44:07.650	5	416	0065-0136659288	
1638	2014.06.16	12:44:08.108	7	412	0065-0136661759	
1639	2014.06.16	12:44:07.698	8	884	0065-0136667521	
1640	2014.06.16	12:44:08.177	6	1825	0065-0136659288	
1641	2014.06.16	12:44:08.635	7	2489	0065-0136665886	
1642	2014.06.16	12:44:11.257	7	212	0065-0136665886	
1643	2014.06.16	12:44:09.039	8	2449	0065-0136653169	
1644	2014.06.16	12:44:12.072	7	819	0065-0136659288	
1645	2014.06.16	12:44:12.778	8	639	0065-0136665886	
1646	2014.06.16	12:44:13.609	5	434	0065-0136671473	
1647	2014.06.16	12:44:13.957	7	426	0065-0136660676	
1648	2014.06.16	12:44:13.577	8	1234	0065-0136659288	
1649	2014.06.16	12:44:15.579	1	599	0065-0136653169	
1650	2014.06.16	12:44:16.218	1	435	0065-0136655780	
1651	2014.06.16	12:44:14.886	8	2087	0065-0136660676	
1652	2014.06.16	12:44:14.136	6	2884	0065-0136671473	
1653	2014.06.16	12:44:16.745	1	325	0065-0136659288	
1654	2014.06.16	12:44:16.791	2	856	0065-0136653169	
1655	2014.06.16	12:44:17.128	1	1006	0065-0136665886	
1656	2014.06.16	12:44:17.973	2	614	0065-0136655780	
1657	2014.06.16	12:44:18.995	2	614	0065-0136665886	
1658	2014.06.16	12:44:21.009	3	308	0065-0136655780	
1659	2014.06.16	12:44:21.270	4	446	0065-0136653169	
1660	2014.06.16	12:44:21.568	3	355	0065-0136665886	
1661	2014.06.16	12:44:21.989	4	340	0065-0136665886	
1662	2014.06.16	12:44:23.628	3	651	0065-0136659288	
1663	2014.06.16	12:44:24.296	7	530	0065-0136671473	
1664	2014.06.16	12:44:24.481	4	4087	0065-0136659288	
1665	2014.06.16	12:44:24.854	8	3900	0065-0136671473	
1666	2014.06.16	12:44:29.411	1	405	0065-0136667521	
1667	2014.06.16	12:44:30.481	1	1035	0065-0136659459	
1668	2014.06.16	12:44:31.452	8	311	0065-0136671473	
1669	2014.06.16	12:44:31.440	2	713	0065-0136667521	
1670	2014.06.16	12:44:32.191	2	2290	0065-0136659459	
1671	2014.06.16	12:44:34.683	2	406	0065-0136659459	
1672	2014.06.16	12:44:35.146	2	406	0065-0136659459	
1673	2014.06.16	12:44:36.611	5	332	0065-0136655780	
1674	2014.06.16	12:44:36.885	6	1202	0065-0136659288	
1675	2014.06.16	12:44:38.163	6	998	0065-0136655780	
1676	2014.06.16	12:44:39.018	4	307	0065-0136673193	
1677	2014.06.16	12:44:39.508	3	621	0065-0136673193	
1678	2014.06.16	12:44:39.630	5	700	0065-0136653169	
1679	2014.06.16	12:44:40.360	4	347	0065-0136665886	
1680	2014.06.16	12:44:40.722	3	309	0065-0136665886	
1681	2014.06.16	12:44:40.479	6	1004	0065-0136653169	
1682	2014.06.16	12:44:41.152	2	459	0065-0136667521	
1683	2014.06.16	12:44:41.616	2	820	0065-0136673193	
1684	2014.06.16	12:44:42.462	2	220	0065-0136665886	
1685	2014.06.16	12:44:42.460	1	516	0065-0136667521	
1686	2014.06.16	12:44:43.403	1	422	0065-0136665886	
1687	2014.06.16	12:44:43.735	8	1132	0065-0136661759	
1688	2014.06.16	12:44:45.006	7	907	0065-0136661759	
1689	2014.06.16	12:44:45.780	8	320	0065-0136660676	
1690	2014.06.16	12:44:46.710	6	404	0065-0136655780	
1691	2014.06.16	12:44:47.192	2	214	0065-0136659459	
1692	2014.06.16	12:44:46.876	7	821	0065-0136660676	
1693	2014.06.16	12:44:47.170	5	598	0065-0136655780	
1694	2014.06.16	12:44:47.787	7	2210	0065-0136660676	
1695	2014.06.16	12:44:48.211	1	1925	0065-0136659459	
1696	2014.06.16	12:44:50.950	7	532	0065-0136659288	
1697	2014.06.16	12:44:51.547	8	5037	0065-0136659288	
1698	2014.06.16	12:44:59.643	7	403	0065-0136661759	
1699	2014.06.16	12:45:00.861	1	328	0065-0136659288	
1700	2014.06.16	12:45:01.235	2	994	0065-0136659288	
1701	2014.06.16	12:45:00.141	8	2685	0065-0136661759	
1702	2014.06.16	12:45:03.132	6	438	0065-0136660676	
1703	2014.06.16	12:45:03.353	1	309	0065-0136665886	
1704	2014.06.16	12:45:03.809	2	310	0065-0136665886	
1705	2014.06.16	12:45:03.656	5	1818	0065-0136660676	
1706	2014.06.16	12:45:06.092	3	414	0065-0136665886	
1707	2014.06.16	12:45:06.132	5	516	0065-0136655780	
1708	2014.06.16	12:45:07.027	1	307	0065-0136673193	
1709	2014.06.16	12:45:06.511	4	1091	0065-0136670531	
1710	2014.06.16	12:45:07.531	2	534	0065-0136673193	
1711	2014.06.16	12:45:08.512	1	438	0065-0136661759	
1712	2014.06.16	12:45:09.033	2	308	0065-0136661759	
1713	2014.06.16	12:45:09.861	3	330	0065-0136673193	
1714	2014.06.16	12:45:06.694	6	3554	0065-0136655780	
1715	2014.06.16	12:45:07.997	4	2272	0065-0136665886	
1716	2014.06.16	12:45:10.700	1	421	0065-0136667521	
1717	2014.06.16	12:45:10.520	4	1490	0065-0136673193	
1718	2014.06.16	12:45:12.884	4	405	0065-0136660676	
1719	2014.06.16	12:45:13.168	3	1478	0065-0136661759	
1720	2014.06.16	12:45:11.301	2	3430	0065-0136667521	
1721	2014.06.16	12:45:15.887	4	645	0065-0136661759	
1722	2014.06.16	12:45:14.766	3	3270	0065-0136660676	
1723	2014.06.16	12:45:18.847	5	500	0065-0136665886	
1724	2014.06.16	12:45:18.105	3	1458	0065-0136659288	
1725	2014.06.16	12:45:19.443	6	604	0065-0136665886	
1726	2014.06.16	12:45:19.754	4	2272	0065-0136659288	
1727	2014.06.16	12:45:22.597	4	341	0065-0136670531	
1728	2014.06.16	12:45:23.486	7	424	0065-0136665886	
1729	2014.06.16	12:45:23.090	3	1139	0065-0136670531	
1730	2014.06.16	12:45:23.914	8	1011	0065-0136665886	
1731	2014.06.16	12:45:27.425	8	409	0065-0136659459	
1732	2014.06.16	12:45:29.243	2	228	0065-0136670531	
1733	2014.06.16	12:45:29.626	1	618	0065-0136670531	
1734	2014.06.16	12:45:28.008	7	3743	0065-0136659459	
1735	2014.06.16	12:45:31.983	6	403	0065-0136655780	
1736	2014.06.16	12:45:32.600	5	1826	0065-0136655780	
1737	2014.06.16	12:45:34.354	1	419	0065-0136651817	
1738	2014.06.16	12:45:34.930	2	360	0065-0136651817	
1739	2014.06.16	12:45:35.057	1	308	0065-0136671473	
1740	2014.06.16	12:45:35.681	2	1403	0065-0136671473	
1741	2014.06.16	12:45:36.871	6	1150	0065-0136659459	
1742	2014.06.16	12:45:37.697	8	411	0065-0136670531	
1743	2014.06.16	12:45:38.124	7	1342	0065-0136670531	
1744	2014.06.16	12:45:39.923	6	213	0065-0136659459	
1745	2014.06.16	12:45:41.527	3	406	0065-0136651817	
1746	2014.06.16	12:45:42.022	4	1225	0065-0136651817	
1747	2014.06.16	12:45:43.028	3	422	0065-0136671473	
1748	2014.06.16	12:45:36.594	5	8430	0065-0136673193	
1749	2014.06.16	12:45:43.556	4	2289	0065-0136671473	
1750	2014.06.16	12:45:46.159	4	498	0065-0136655780	
1751	2014.06.16	12:45:45.888	3	2359	0065-0136660676	
1752	2014.06.16	12:45:40.514	6	9240	0065-0136670531	
1753	2014.06.16	12:45:46.003	5	4773	0065-0136673193	
1754	2014.06.16	12:45:48.284	3	2778	0065-0136655780	
1755	2014.06.16	12:45:50.907	5	215	0065-0136659459	
1756	2014.06.16	12:45:49.827	6	1813	0065-0136670531	
1757	2014.06.16	12:45:51.562	5	513	0065-0136659459	
1758	2014.06.16	12:45:51.952	6	372	0065-0136670531	
1759	2014.06.16	12:45:52.038	4	516	0065-0136651817	
1760	2014.06.16	12:45:52.383	6	622	0065-0136670531	
1761	2014.06.16	12:45:52.597	3	1119	0065-0136651817	
1762	2014.06.16	12:45:52.904	5	2896	0065-0136659459	
1763	2014.06.16	12:45:56.981	7	526	0065-0136670531	
1764	2014.06.16	12:45:57.169	5	595	0065-0136659288	
1765	2014.06.16	12:45:56.018	2	2987	0065-0136660676	
1766	2014.06.16	12:45:58.374	6	1594	0065-0136659288	
1767	2014.06.16	12:45:59.400	1	1002	0065-0136660676	
1768	2014.06.16	12:45:57.505	8	3309	0065-0136670531	
1769	2014.06.16	12:46:01.471	7	325	0065-0136659288	
1770	2014.06.16	12:46:04.833	4	405	0065-0136659459	
1771	2014.06.16	12:46:01.833	8	3454	0065-0136659288	
1772	2014.06.16	12:46:08.761	1	312	0065-0136670531	
1773	2014.06.16	12:46:05.426	3	5662	0065-0136659459	
1774	2014.06.16	12:46:10.372	7	810	0065-0136653169	
1775	2014.06.16	12:46:11.736	3	404	0065-0136667521	
1776	2014.06.16	12:46:09.181	2	3347	0065-0136670531	
1777	2014.06.16	12:46:11.385	8	2497	0065-0136653169	
1778	2014.06.16	12:46:12.841	2	1623	0065-0136651817	
1779	2014.06.16	12:46:12.261	4	2966	0065-0136667521	
1780	2014.06.16	12:46:15.422	1	645	0065-0136651817	
1781	2014.06.16	12:46:15.536	4	705	0065-0136671473	
1782	2014.06.16	12:46:17.360	8	418	0065-0136670531	
1783	2014.06.16	12:46:18.042	7	313	0065-0136651817	
1784	2014.06.16	12:46:18.582	6	215	0065-0136670531	
1785	2014.06.16	12:46:16.386	3	2472	0065-0136671473	
1786	2014.06.16	12:46:18.814	5	452	0065-0136670531	
1787	2014.06.16	12:46:18.840	1	518	0065-0136653169	
1788	2014.06.16	12:46:19.598	2	2005	0065-0136653169	
1789	2014.06.16	12:46:21.442	6	1128	0065-0136651817	
1790	2014.06.16	12:46:22.889	2	356	0065-0136671473	
1791	2014.06.16	12:46:22.839	5	1369	0065-0136651817	
1792	2014.06.16	12:46:23.344	1	1026	0065-0136671473	
1793	2014.06.16	12:46:24.599	2	407	0065-0136659459	
1794	2014.06.16	12:46:25.043	5	409	0065-0136661759	
1795	2014.06.16	12:46:24.390	3	1489	0065-0136653169	
1796	2014.06.16	12:46:25.643	6	502	0065-0136661759	
1797	2014.06.16	12:46:25.852	1	840	0065-0136659459	
1798	2014.06.16	12:46:27.091	2	312	0065-0136655780	
1799	2014.06.16	12:46:27.736	1	902	0065-0136655780	
1800	2014.06.16	12:46:30.357	1	219	0065-0136665886	
1801	2014.06.16	12:46:26.365	4	4210	0065-0136653169	
1802	2014.06.16	12:46:30.718	2	324	0065-0136665886	
1803	2014.06.16	12:46:30.427	8	635	0065-0136655780	
1804	2014.06.16	12:46:31.114	7	2656	0065-0136655780	
1805	2014.06.16	12:46:35.125	7	224	0065-0136655780	
1806	2014.06.16	12:46:36.417	5	441	0065-0136651817	
1807	2014.06.16	12:46:36.644	3	326	0065-0136665886	
1808	2014.06.16	12:46:36.972	4	560	0065-0136665886	
1809	2014.06.16	12:46:36.905	6	1302	0065-0136651817	
1810	2014.06.16	12:46:41.141	4	449	0065-0136673193	
1811	2014.06.16	12:46:43.078	5	815	0065-0136653169	
1812	2014.06.16	12:46:43.968	4	355	0065-0136665886	
1813	2014.06.16	12:46:41.740	3	2812	0065-0136673193	
1814	2014.06.16	12:46:44.093	6	1204	0065-0136653169	
1815	2014.06.16	12:46:44.600	3	936	0065-0136665886	
1816	2014.06.16	12:46:45.574	3	1986	0065-0136665886	
1817	2014.06.16	12:46:49.124	2	314	0065-0136665886	
1818	2014.06.16	12:46:49.204	1	342	0065-0136673193	
1819	2014.06.16	12:46:49.587	1	316	0065-0136665886	
1820	2014.06.16	12:46:49.859	7	361	0065-0136655780	
1821	2014.06.16	12:46:50.219	8	803	0065-0136655780	
1822	2014.06.16	12:46:50.881	7	551	0065-0136653169	
1823	2014.06.16	12:46:53.006	1	363	0065-0136659459	
1824	2014.06.16	12:46:53.501	2	1053	0065-0136659459	
1825	2014.06.16	12:47:00.033	3	404	0065-0136659459	
1826	2014.06.16	12:47:01.918	1	213	0065-0136655780	
1827	2014.06.16	12:47:00.565	4	1617	0065-0136659459	
1828	2014.06.16	12:47:02.352	2	1524	0065-0136655780	
1829	2014.06.16	12:46:51.545	8	13120	0065-0136653169	
1830	2014.06.16	12:47:06.065	8	418	0065-0136660676	
1831	2014.06.16	12:47:06.241	5	1700	0065-0136670531	
1832	2014.06.16	12:47:08.389	3	442	0065-0136655780	
1833	2014.06.16	12:47:06.270	7	3418	0065-0136651817	
1834	2014.06.16	12:47:08.872	4	1330	0065-0136655780	
1835	2014.06.16	12:47:10.293	4	309	0065-0136655780	
1836	2014.06.16	12:47:10.884	4	220	0065-0136655780	
1837	2014.06.16	12:47:11.108	4	217	0065-0136655780	
1838	2014.06.16	12:47:09.706	7	2584	0065-0136660676	
1839	2014.06.16	12:47:13.189	7	409	0065-0136661759	
1840	2014.06.16	12:47:13.653	8	1159	0065-0136661759	
1841	2014.06.16	12:47:14.898	8	219	0065-0136661759	
1842	2014.06.16	12:47:08.247	6	10412	0065-0136670531	
1843	2014.06.16	12:47:18.609	1	213	0065-0136659288	
1844	2014.06.16	12:47:18.988	5	448	0065-0136659459	
1845	2014.06.16	12:47:18.936	2	968	0065-0136659288	
1846	2014.06.16	12:47:20.438	2	400	0065-0136659288	
1847	2014.06.16	12:47:19.509	6	2481	0065-0136659459	
1848	2014.06.16	12:47:21.515	7	529	0065-0136670531	
1849	2014.06.16	12:47:22.171	7	1839	0065-0136651817	
1850	2014.06.16	12:47:24.515	8	221	0065-0136651817	
1851	2014.06.16	12:47:24.529	2	448	0065-0136659288	
1852	2014.06.16	12:47:25.079	1	614	0065-0136659288	
1853	2014.06.16	12:47:25.761	5	315	0065-0136655780	
1854	2014.06.16	12:47:26.815	8	651	0065-0136665886	
1855	2014.06.16	12:47:27.331	1	216	0065-0136670531	
1856	2014.06.16	12:47:27.628	2	422	0065-0136670531	
1857	2014.06.16	12:47:28.758	3	314	0065-0136670531	
1858	2014.06.16	12:47:27.540	7	2280	0065-0136665886	
1859	2014.06.16	12:47:29.191	4	725	0065-0136670531	
1860	2014.06.16	12:47:26.410	6	5147	0065-0136655780	
1861	2014.06.16	12:47:34.698	7	542	0065-0136665886	
1862	2014.06.16	12:47:35.313	8	3045	0065-0136665886	
1863	2014.06.16	12:47:38.197	7	346	0065-0136655780	
1864	2014.06.16	12:47:38.716	8	1123	0065-0136655780	
1865	2014.06.16	12:47:40.348	1	353	0065-0136673193	
1866	2014.06.16	12:47:39.979	5	844	0065-0136667521	
1867	2014.06.16	12:47:40.905	2	1103	0065-0136673193	
1868	2014.06.16	12:47:46.752	1	309	0065-0136651817	
1869	2014.06.16	12:47:40.932	6	6628	0065-0136667521	
1870	2014.06.16	12:47:47.359	1	311	0065-0136665886	
1871	2014.06.16	12:47:47.215	2	612	0065-0136651817	
1872	2014.06.16	12:47:48.120	6	406	0065-0136659459	
1873	2014.06.16	12:47:47.950	2	1624	0065-0136665886	
1874	2014.06.16	12:47:49.786	8	427	0065-0136659288	
1875	2014.06.16	12:47:48.604	5	2979	0065-0136659459	
1876	2014.06.16	12:47:50.279	7	2481	0065-0136659288	
1877	2014.06.16	12:47:53.203	7	509	0065-0136667521	
1878	2014.06.16	12:47:53.936	3	314	0065-0136665886	
1879	2014.06.16	12:47:53.810	7	1126	0065-0136660676	
1880	2014.06.16	12:47:54.302	4	654	0065-0136665886	
1881	2014.06.16	12:47:56.253	3	419	0065-0136651817	
1882	2014.06.16	12:47:53.715	8	2977	0065-0136667521	
1883	2014.06.16	12:47:57.902	1	219	0065-0136655780	
1884	2014.06.16	12:47:57.790	7	423	0065-0136659288	
1885	2014.06.16	12:47:56.783	8	1530	0065-0136660676	
1886	2014.06.16	12:47:56.747	4	1793	0065-0136651817	
1887	2014.06.16	12:47:58.287	2	1048	0065-0136655780	
1888	2014.06.16	12:48:00.154	1	309	0065-0136671473	
1889	2014.06.16	12:47:58.588	8	1969	0065-0136659288	
1890	2014.06.16	12:48:00.601	1	220	0065-0136667521	
1891	2014.06.16	12:48:00.936	8	340	0065-0136659288	
1892	2014.06.16	12:48:00.524	2	845	0065-0136671473	
1893	2014.06.16	12:48:01.514	2	716	0065-0136667521	
1894	2014.06.16	12:48:01.826	4	404	0065-0136651817	
1895	2014.06.16	12:48:02.724	3	324	0065-0136671473	
1896	2014.06.16	12:48:03.171	3	224	0065-0136667521	
1897	2014.06.16	12:48:03.088	4	1011	0065-0136671473	
1898	2014.06.16	12:48:04.126	4	1005	0065-0136667521	
1899	2014.06.16	12:48:05.856	1	316	0065-0136659288	
1900	2014.06.16	12:48:06.211	2	819	0065-0136659288	
1901	2014.06.16	12:48:07.225	4	308	0065-0136659459	
1902	2014.06.16	12:48:06.910	5	710	0065-0136671473	
1903	2014.06.16	12:48:07.625	4	212	0065-0136667521	
1904	2014.06.16	12:48:07.633	2	347	0065-0136659288	
1905	2014.06.16	12:48:07.660	3	420	0065-0136659459	
1906	2014.06.16	12:48:07.984	2	217	0065-0136659288	
1907	2014.06.16	12:48:08.224	2	213	0065-0136659288	
1908	2014.06.16	12:48:08.171	3	626	0065-0136667521	
1909	2014.06.16	12:48:09.358	2	342	0065-0136659288	
1910	2014.06.16	12:48:07.705	6	2089	0065-0136671473	
1911	2014.06.16	12:48:11.990	5	505	0065-0136665886	
1912	2014.06.16	12:48:12.516	1	348	0065-0136661759	
1913	2014.06.16	12:48:12.513	6	509	0065-0136665886	
1914	2014.06.16	12:48:12.904	2	317	0065-0136661759	
1915	2014.06.16	12:48:16.016	3	317	0065-0136667521	
1916	2014.06.16	12:48:20.110	2	309	0065-0136673193	
1917	2014.06.16	12:48:17.961	4	2490	0065-0136667521	
1918	2014.06.16	12:48:20.673	7	429	0065-0136665886	
1919	2014.06.16	12:48:20.829	2	521	0065-0136661759	
1920	2014.06.16	12:48:20.631	1	1126	0065-0136673193	
1921	2014.06.16	12:48:21.383	5	681	0065-0136651817	
1922	2014.06.16	12:48:21.638	8	1354	0065-0136665886	
1923	2014.06.16	12:48:22.274	6	775	0065-0136651817	
1924	2014.06.16	12:48:25.099	7	318	0065-0136651817	
1925	2014.06.16	12:48:22.116	1	3878	0065-0136661759	
1926	2014.06.16	12:48:25.456	8	2093	0065-0136651817	
1927	2014.06.16	12:48:28.298	1	311	0065-0136665886	
1928	2014.06.16	12:48:28.656	2	679	0065-0136665886	
1929	2014.06.16	12:48:29.375	2	216	0065-0136665886	
1930	2014.06.16	12:48:30.487	8	531	0065-0136653169	
1931	2014.06.16	12:48:30.840	3	419	0065-0136665886	
1932	2014.06.16	12:48:31.366	8	403	0065-0136673193	
1933	2014.06.16	12:48:31.203	7	938	0065-0136653169	
1934	2014.06.16	12:48:31.266	4	1035	0065-0136665886	
1935	2014.06.16	12:48:32.449	4	449	0065-0136665886	
1936	2014.06.16	12:48:32.179	7	1590	0065-0136673193	
1937	2014.06.16	12:48:35.958	2	354	0065-0136659459	
1938	2014.06.16	12:48:36.730	4	408	0065-0136665886	
1939	2014.06.16	12:48:36.524	1	1618	0065-0136659459	
1940	2014.06.16	12:48:37.152	3	1094	0065-0136665886	
1941	2014.06.16	12:48:40.244	4	309	0065-0136659288	
1942	2014.06.16	12:48:45.344	8	611	0065-0136661759	
1943	2014.06.16	12:48:45.985	7	841	0065-0136661759	
1944	2014.06.16	12:48:40.667	3	6818	0065-0136659288	
1945	2014.06.16	12:48:50.205	3	519	0065-0136659288	
1946	2014.06.16	12:48:52.724	8	517	0065-0136659459	
1947	2014.06.16	12:48:50.723	4	2795	0065-0136659288	
1948	2014.06.16	12:48:53.265	6	600	0065-0136653169	
1949	2014.06.16	12:48:54.002	8	309	0065-0136660676	
1950	2014.06.16	12:48:54.368	6	323	0065-0136661759	
1951	2014.06.16	12:48:53.449	7	1330	0065-0136659459	
1952	2014.06.16	12:48:54.018	5	1095	0065-0136653169	
1953	2014.06.16	12:48:55.577	2	404	0065-0136665886	
1954	2014.06.16	12:48:55.312	5	1026	0065-0136661759	
1955	2014.06.16	12:48:56.154	1	324	0065-0136665886	
1956	2014.06.16	12:48:59.859	4	449	0065-0136659288	
1957	2014.06.16	12:49:01.217	4	540	0065-0136653169	
1958	2014.06.16	12:48:54.823	7	7571	0065-0136660676	
1959	2014.06.16	12:49:02.532	8	317	0065-0136665886	
1960	2014.06.16	12:49:00.382	3	2652	0065-0136659288	
1961	2014.06.16	12:49:02.893	7	1253	0065-0136665886	
1962	2014.06.16	12:49:05.338	2	317	0065-0136655780	
1963	2014.06.16	12:49:04.715	1	2037	0065-0136651817	
1964	2014.06.16	12:49:03.097	3	4645	0065-0136653169	
1965	2014.06.16	12:49:05.677	6	2085	0065-0136660676	
1966	2014.06.16	12:49:06.713	2	1896	0065-0136655780	
1967	2014.06.16	12:49:07.996	5	1247	0065-0136660676	
1968	2014.06.16	12:49:08.614	2	2941	0065-0136651817	
1969	2014.06.16	12:49:11.729	2	711	0065-0136651817	
1970	2014.06.16	12:49:12.688	2	866	0065-0136655780	
1971	2014.06.16	12:49:13.598	2	1478	0065-0136659288	
1972	2014.06.16	12:49:15.419	2	904	0065-0136659288	
1973	2014.06.16	12:49:13.501	1	2931	0065-0136651817	
1974	2014.06.16	12:49:16.631	1	969	0065-0136655780	
1975	2014.06.16	12:49:17.654	1	514	0065-0136659288	
1976	2014.06.16	12:49:18.570	5	715	0065-0136670531	
1977	2014.06.16	12:49:18.874	8	524	0065-0136651817	
1978	2014.06.16	12:49:18.500	1	1010	0065-0136655780	
1979	2014.06.16	12:49:19.842	1	214	0065-0136655780	
1980	2014.06.16	12:49:20.503	5	310	0065-0136660676	
1981	2014.06.16	12:49:19.384	6	2148	0065-0136670531	
1982	2014.06.16	12:49:19.401	7	2178	0065-0136651817	
1983	2014.06.16	12:49:22.100	8	435	0065-0136655780	
1984	2014.06.16	12:49:22.324	5	461	0065-0136667521	
1985	2014.06.16	12:49:22.541	1	320	0065-0136671473	
1986	2014.06.16	12:49:21.556	6	1418	0065-0136660676	
1987	2014.06.16	12:49:24.097	5	211	0065-0136661759	
1988	2014.06.16	12:49:22.976	2	1603	0065-0136671473	
1989	2014.06.16	12:49:24.528	6	1236	0065-0136661759	
1990	2014.06.16	12:49:22.565	7	3296	0065-0136655780	
1991	2014.06.16	12:49:28.159	7	425	0065-0136667521	
1992	2014.06.16	12:49:28.718	7	634	0065-0136660676	
1993	2014.06.16	12:49:29.367	2	515	0065-0136671473	
1994	2014.06.16	12:49:28.682	8	1825	0065-0136667521	
1995	2014.06.16	12:49:30.583	8	1095	0065-0136660676	
1996	2014.06.16	12:49:31.797	8	212	0065-0136660676	
1997	2014.06.16	12:49:29.985	1	2279	0065-0136671473	
1998	2014.06.16	12:49:34.695	7	309	0065-0136651817	
1999	2014.06.16	12:49:35.056	8	1866	0065-0136651817	
2000	2014.06.16	12:49:41.086	1	213	0065-0136651817	
2001	2014.06.16	12:49:41.102	7	435	0065-0136670531	
2002	2014.06.16	12:49:41.412	2	2215	0065-0136651817	
2003	2014.06.16	12:49:41.573	8	2656	0065-0136670531	
2004	2014.06.16	12:49:44.992	2	553	0065-0136653169	
2005	2014.06.16	12:49:45.178	7	441	0065-0136655780	
2006	2014.06.16	12:49:46.297	7	540	0065-0136659459	
2007	2014.06.16	12:49:45.950	6	999	0065-0136673193	
2008	2014.06.16	12:49:45.750	1	1306	0065-0136653169	
2009	2014.06.16	12:49:47.084	5	1610	0065-0136673193	
2010	2014.06.16	12:49:49.392	1	414	0065-0136670531	
2011	2014.06.16	12:49:49.604	3	437	0065-0136651817	
2012	2014.06.16	12:49:50.066	4	1378	0065-0136651817	
2013	2014.06.16	12:49:50.009	2	1671	0065-0136670531	
2014	2014.06.16	12:49:47.053	8	4923	0065-0136659459	
2015	2014.06.16	12:49:54.189	3	421	0065-0136670531	
2016	2014.06.16	12:49:54.334	7	385	0065-0136659459	
2017	2014.06.16	12:49:52.803	8	3238	0065-0136660676	
2018	2014.06.16	12:49:54.715	4	1502	0065-0136670531	
2019	2014.06.16	12:49:56.109	8	1309	0065-0136671473	
2020	2014.06.16	12:49:58.090	5	403	0065-0136670531	
2021	2014.06.16	12:49:57.594	7	1103	0065-0136660676	
2022	2014.06.16	12:49:58.074	8	1526	0065-0136653169	
2023	2014.06.16	12:49:59.305	7	3356	0065-0136671473	
2024	2014.06.16	12:49:58.617	6	7565	0065-0136670531	
2025	2014.06.16	12:50:02.820	7	3898	0065-0136653169	
2026	2014.06.16	12:50:07.965	7	711	0065-0136671473	
2027	2014.06.16	12:50:08.683	6	451	0065-0136665886	
2028	2014.06.16	12:50:09.192	5	328	0065-0136665886	
2029	2014.06.16	12:50:09.929	6	502	0065-0136659459	
2030	2014.06.16	12:50:08.697	8	3274	0065-0136671473	
2031	2014.06.16	12:50:10.614	5	2481	0065-0136659459	
2032	2014.06.16	12:50:13.670	7	437	0065-0136670531	
2033	2014.06.16	12:50:14.059	4	459	0065-0136665886	
2034	2014.06.16	12:50:14.590	3	708	0065-0136665886	
2035	2014.06.16	12:50:14.210	6	1150	0065-0136660676	
2036	2014.06.16	12:50:14.511	8	943	0065-0136670531	
2037	2014.06.16	12:50:15.422	5	1435	0065-0136660676	
2038	2014.06.16	12:50:17.215	1	307	0065-0136671473	
2039	2014.06.16	12:50:17.567	1	314	0065-0136667521	
2040	2014.06.16	12:50:17.711	2	715	0065-0136671473	
2041	2014.06.16	12:50:19.124	4	414	0065-0136660676	
2042	2014.06.16	12:50:17.918	1	2545	0065-0136670531	
2043	2014.06.16	12:50:20.426	2	900	0065-0136667521	
2044	2014.06.16	12:50:21.208	1	312	0065-0136655780	
2045	2014.06.16	12:50:21.337	2	712	0065-0136670531	
2046	2014.06.16	12:50:19.623	3	3709	0065-0136660676	
2047	2014.06.16	12:50:22.071	2	1318	0065-0136655780	
2048	2014.06.16	12:50:22.435	8	1083	0065-0136659288	
2049	2014.06.16	12:50:25.135	3	312	0065-0136655780	
2050	2014.06.16	12:50:23.817	7	2181	0065-0136659288	
2051	2014.06.16	12:50:26.253	3	449	0065-0136667521	
2052	2014.06.16	12:50:25.497	4	1498	0065-0136655780	
2053	2014.06.16	12:50:29.480	3	369	0065-0136665886	
2054	2014.06.16	12:50:27.095	4	2972	0065-0136667521	
2055	2014.06.16	12:50:30.177	4	2041	0065-0136665886	
2056	2014.06.16	12:50:32.366	4	1107	0065-0136665886	
2057	2014.06.16	12:50:33.346	3	407	0065-0136671473	
2058	2014.06.16	12:50:33.819	7	520	0065-0136659288	
2059	2014.06.16	12:50:35.518	5	508	0065-0136665886	
2060	2014.06.16	12:50:36.080	6	1009	0065-0136665886	
2061	2014.06.16	12:50:34.320	8	2770	0065-0136659288	
2062	2014.06.16	12:50:33.835	4	3768	0065-0136671473	
2063	2014.06.16	12:50:37.674	5	507	0065-0136655780	
2064	2014.06.16	12:50:38.586	1	217	0065-0136659288	
2065	2014.06.16	12:50:38.926	2	1776	0065-0136659288	
2066	2014.06.16	12:50:38.317	6	3018	0065-0136655780	
2067	2014.06.16	12:50:41.259	2	228	0065-0136659288	
2068	2014.06.16	12:50:41.200	4	508	0065-0136667521	
2069	2014.06.16	12:50:41.893	3	2464	0065-0136667521	
2070	2014.06.16	12:50:42.226	7	2915	0065-0136665886	
2071	2014.06.16	12:50:45.588	2	423	0065-0136660676	
2072	2014.06.16	12:50:45.885	7	644	0065-0136653169	
2073	2014.06.16	12:50:46.173	1	460	0065-0136660676	
2074	2014.06.16	12:50:45.341	8	1309	0065-0136665886	
2075	2014.06.16	12:50:46.630	4	537	0065-0136651817	
2076	2014.06.16	12:50:47.293	3	1571	0065-0136651817	
2077	2014.06.16	12:50:49.384	7	313	0065-0136655780	
2078	2014.06.16	12:50:47.801	8	2213	0065-0136653169	
2079	2014.06.16	12:50:51.079	3	313	0065-0136651817	
2080	2014.06.16	12:50:50.309	8	1940	0065-0136655780	
2081	2014.06.16	12:50:53.018	2	314	0065-0136659288	
2082	2014.06.16	12:50:49.991	7	3775	0065-0136661759	
2083	2014.06.16	12:50:53.409	1	608	0065-0136659288	
2084	2014.06.16	12:50:54.287	8	1006	0065-0136661759	
2085	2014.06.16	12:50:55.565	8	1798	0065-0136661759	
2086	2014.06.16	12:51:00.266	3	1393	0065-0136670531	
2087	2014.06.16	12:51:01.703	3	216	0065-0136651817	
2088	2014.06.16	12:51:02.751	1	219	0065-0136655780	
2089	2014.06.16	12:51:01.997	4	2611	0065-0136651817	
2090	2014.06.16	12:51:03.211	2	1649	0065-0136655780	
2091	2014.06.16	12:51:06.938	8	861	0065-0136665886	
2092	2014.06.16	12:51:07.652	4	709	0065-0136659459	
2093	2014.06.16	12:51:07.873	7	708	0065-0136665886	
2094	2014.06.16	12:51:09.367	5	421	0065-0136671473	
2095	2014.06.16	12:51:08.768	7	1094	0065-0136665886	
2096	2014.06.16	12:51:09.851	6	1309	0065-0136671473	
2097	2014.06.16	12:51:08.557	3	3022	0065-0136659459	
2098	2014.06.16	12:51:11.720	6	420	0065-0136665886	
2099	2014.06.16	12:51:12.179	5	994	0065-0136665886	
2100	2014.06.16	12:51:14.043	1	221	0065-0136659288	
2101	2014.06.16	12:51:14.379	2	549	0065-0136659288	
2102	2014.06.16	12:51:15.370	2	379	0065-0136659288	
2103	2014.06.16	12:51:16.184	2	387	0065-0136659288	
2104	2014.06.16	12:51:16.992	3	421	0065-0136655780	
2105	2014.06.16	12:51:17.524	4	1405	0065-0136655780	
2106	2014.06.16	12:51:19.282	4	612	0065-0136655780	
2107	2014.06.16	12:51:21.162	3	339	0065-0136659288	
2108	2014.06.16	12:51:19.968	4	2231	0065-0136655780	
2109	2014.06.16	12:51:22.030	1	345	0065-0136661759	
2110	2014.06.16	12:51:22.462	2	314	0065-0136661759	
2111	2014.06.16	12:51:24.356	6	1000	0065-0136671473	
2112	2014.06.16	12:51:25.000	1	433	0065-0136653169	
2113	2014.06.16	12:51:22.317	4	3550	0065-0136659288	
2114	2014.06.16	12:51:25.370	2	2140	0065-0136667521	
2115	2014.06.16	12:51:27.365	1	515	0065-0136653169	
2116	2014.06.16	12:51:28.387	4	414	0065-0136651817	
2117	2014.06.16	12:51:28.879	3	625	0065-0136651817	
2118	2014.06.16	12:51:28.502	2	1076	0065-0136667521	
2119	2014.06.16	12:51:29.458	4	216	0065-0136673193	
2120	2014.06.16	12:51:29.757	3	325	0065-0136673193	
2121	2014.06.16	12:51:25.532	5	4958	0065-0136671473	
2122	2014.06.16	12:51:29.732	2	2396	0065-0136653169	
2123	2014.06.16	12:51:33.160	3	805	0065-0136667521	
2124	2014.06.16	12:51:34.214	3	404	0065-0136673193	
2125	2014.06.16	12:51:35.320	4	1006	0065-0136673193	
2126	2014.06.16	12:51:36.962	3	607	0065-0136653169	
2127	2014.06.16	12:51:40.244	5	408	0065-0136665886	
2128	2014.06.16	12:51:40.699	6	422	0065-0136665886	
2129	2014.06.16	12:51:37.716	4	3754	0065-0136653169	
2130	2014.06.16	12:51:41.395	8	310	0065-0136660676	
2131	2014.06.16	12:51:43.546	4	435	0065-0136659288	
2132	2014.06.16	12:51:41.831	7	2793	0065-0136660676	
2133	2014.06.16	12:51:44.905	4	313	0065-0136673193	
2134	2014.06.16	12:51:44.072	3	1859	0065-0136659288	
2135	2014.06.16	12:51:45.957	3	1046	0065-0136673193	
2136	2014.06.16	12:51:47.002	5	429	0065-0136653169	
2137	2014.06.16	12:51:47.569	6	1591	0065-0136653169	
2138	2014.06.16	12:51:49.125	2	334	0065-0136659288	
2139	2014.06.16	12:51:49.488	1	610	0065-0136659288	
2140	2014.06.16	12:51:49.828	2	319	0065-0136673193	
2141	2014.06.16	12:51:50.254	1	403	0065-0136673193	
2142	2014.06.16	12:51:50.288	4	420	0065-0136655780	
2143	2014.06.16	12:51:50.925	3	1382	0065-0136655780	
2144	2014.06.16	12:51:51.938	8	1090	0065-0136659288	
2145	2014.06.16	12:51:51.963	7	1127	0065-0136665886	
2146	2014.06.16	12:51:53.998	2	405	0065-0136661759	
2147	2014.06.16	12:51:54.455	1	307	0065-0136661759	
2148	2014.06.16	12:51:53.849	7	1696	0065-0136659288	
2149	2014.06.16	12:51:54.238	8	1694	0065-0136665886	
2150	2014.06.16	12:51:56.235	8	215	0065-0136665886	
2151	2014.06.16	12:51:56.666	8	467	0065-0136665886	
2152	2014.06.16	12:51:57.409	6	522	0065-0136660676	
2153	2014.06.16	12:51:58.040	5	838	0065-0136660676	
2154	2014.06.16	12:51:59.765	8	505	0065-0136661759	
2155	2014.06.16	12:52:00.356	5	499	0065-0136671473	
2156	2014.06.16	12:52:00.256	7	638	0065-0136661759	
2157	2014.06.16	12:52:00.907	6	813	0065-0136671473	
2158	2014.06.16	12:52:03.196	4	500	0065-0136667521	
2159	2014.06.16	12:52:03.849	3	2498	0065-0136667521	
2160	2014.06.16	12:52:06.244	1	341	0065-0136673193	
2161	2014.06.16	12:52:07.384	7	313	0065-0136671473	
2162	2014.06.16	12:52:07.736	8	1396	0065-0136671473	
2163	2014.06.16	12:52:10.332	1	215	0065-0136665886	
2164	2014.06.16	12:52:10.638	3	411	0065-0136655780	
2165	2014.06.16	12:52:07.163	2	3918	0065-0136673193	
2166	2014.06.16	12:52:11.125	2	499	0065-0136665886	
2167	2014.06.16	12:52:10.955	1	810	0065-0136671473	
2168	2014.06.16	12:52:12.233	6	594	0065-0136653169	
2169	2014.06.16	12:52:12.051	2	2282	0065-0136671473	
2170	2014.06.16	12:52:14.184	3	219	0065-0136667521	
2171	2014.06.16	12:52:11.151	4	3831	0065-0136655780	
2172	2014.06.16	12:52:12.912	5	2676	0065-0136653169	
2173	2014.06.16	12:52:15.160	4	1926	0065-0136667521	
2174	2014.06.16	12:52:17.241	5	899	0065-0136670531	
2175	2014.06.16	12:52:18.256	6	1204	0065-0136670531	
2176	2014.06.16	12:52:19.793	4	549	0065-0136653169	
2177	2014.06.16	12:52:20.628	5	403	0065-0136667521	
2178	2014.06.16	12:52:22.605	4	489	0065-0136655780	
2179	2014.06.16	12:52:21.148	6	2179	0065-0136667521	
2180	2014.06.16	12:52:20.527	3	3250	0065-0136653169	
2181	2014.06.16	12:52:23.715	2	220	0065-0136665886	
2182	2014.06.16	12:52:24.053	1	212	0065-0136665886	
2183	2014.06.16	12:52:24.058	4	813	0065-0136655780	
2184	2014.06.16	12:52:27.241	5	596	0065-0136655780	
2185	2014.06.16	12:52:27.549	2	409	0065-0136659459	
2186	2014.06.16	12:52:28.141	1	439	0065-0136659459	
2187	2014.06.16	12:52:28.503	8	361	0065-0136665886	
2188	2014.06.16	12:52:27.953	6	1506	0065-0136655780	
2189	2014.06.16	12:52:28.845	7	909	0065-0136665886	
2190	2014.06.16	12:52:31.263	4	318	0065-0136660676	
2191	2014.06.16	12:52:31.490	8	430	0065-0136659459	
2192	2014.06.16	12:52:31.817	7	213	0065-0136665886	
2193	2014.06.16	12:52:32.154	6	517	0065-0136670531	
2194	2014.06.16	12:52:33.288	6	499	0065-0136661759	
2195	2014.06.16	12:52:32.783	5	1199	0065-0136670531	
2196	2014.06.16	12:52:32.313	7	2085	0065-0136659459	
2197	2014.06.16	12:52:34.077	5	602	0065-0136661759	
2198	2014.06.16	12:52:34.981	7	309	0065-0136659288	
2199	2014.06.16	12:52:35.940	7	227	0065-0136665886	
2200	2014.06.16	12:52:31.726	3	5205	0065-0136660676	
2201	2014.06.16	12:52:36.346	8	846	0065-0136665886	
2202	2014.06.16	12:52:37.206	4	458	0065-0136661759	
2203	2014.06.16	12:52:38.524	1	216	0065-0136659288	
2204	2014.06.16	12:52:37.845	3	905	0065-0136661759	
2205	2014.06.16	12:52:38.787	3	326	0065-0136661759	
2206	2014.06.16	12:52:40.431	7	370	0065-0136655780	
2207	2014.06.16	12:52:38.829	2	2372	0065-0136659288	
2208	2014.06.16	12:52:41.682	5	320	0065-0136670531	
2209	2014.06.16	12:52:42.106	6	1470	0065-0136670531	
2210	2014.06.16	12:52:40.867	8	3076	0065-0136655780	
2211	2014.06.16	12:52:44.103	6	222	0065-0136670531	
2212	2014.06.16	12:52:41.289	2	3981	0065-0136659288	
2213	2014.06.16	12:52:44.374	6	1164	0065-0136670531	
2214	2014.06.16	12:52:46.850	6	419	0065-0136659459	
2215	2014.06.16	12:52:47.222	7	412	0065-0136670531	
2216	2014.06.16	12:52:48.382	2	405	0065-0136653169	
2217	2014.06.16	12:52:47.400	5	1898	0065-0136659459	
2218	2014.06.16	12:52:49.098	1	1401	0065-0136653169	
2219	2014.06.16	12:52:47.720	8	2799	0065-0136670531	
2220	2014.06.16	12:52:51.329	5	1029	0065-0136659459	
2221	2014.06.16	12:52:52.644	1	230	0065-0136665886	
2222	2014.06.16	12:52:52.967	2	307	0065-0136665886	
2223	2014.06.16	12:52:52.313	6	1207	0065-0136659459	
2224	2014.06.16	12:52:53.559	6	325	0065-0136659459	
2225	2014.06.16	12:52:54.845	7	411	0065-0136659459	
2226	2014.06.16	12:52:57.682	6	212	0065-0136667521	
2227	2014.06.16	12:52:55.276	8	2977	0065-0136659459	
2228	2014.06.16	12:53:00.998	1	703	0065-0136653169	
2229	2014.06.16	12:53:01.921	3	453	0065-0136673193	
2230	2014.06.16	12:53:00.988	2	1589	0065-0136671473	
2231	2014.06.16	12:53:02.412	4	1098	0065-0136673193	
2232	2014.06.16	12:53:02.793	2	1906	0065-0136671473	
2233	2014.06.16	12:53:05.423	7	424	0065-0136667521	
2234	2014.06.16	12:53:05.429	2	816	0065-0136671473	
2235	2014.06.16	12:53:05.818	8	1687	0065-0136667521	
2236	2014.06.16	12:53:08.183	3	426	0065-0136671473	
2237	2014.06.16	12:53:06.580	2	2339	0065-0136653169	
2238	2014.06.16	12:53:08.950	3	1596	0065-0136671473	
2239	2014.06.16	12:53:10.659	3	648	0065-0136653169	
2240	2014.06.16	12:53:11.700	1	308	0065-0136659459	
2241	2014.06.16	12:53:12.156	2	999	0065-0136659459	
2242	2014.06.16	12:53:10.813	4	2711	0065-0136671473	
2243	2014.06.16	12:53:13.370	2	215	0065-0136659459	
2244	2014.06.16	12:53:13.738	4	2832	0065-0136653169	
2245	2014.06.16	12:53:21.939	3	311	0065-0136659459	
2246	2014.06.16	12:53:23.009	3	547	0065-0136665886	
2247	2014.06.16	12:53:23.625	4	747	0065-0136665886	
2248	2014.06.16	12:53:24.223	3	615	0065-0136661759	
2249	2014.06.16	12:53:24.887	4	633	0065-0136661759	
2250	2014.06.16	12:53:25.357	3	446	0065-0136659459	
2251	2014.06.16	12:53:26.340	4	2522	0065-0136659459	
2252	2014.06.16	12:53:29.204	2	325	0065-0136659288	
2253	2014.06.16	12:53:29.700	1	1091	0065-0136659288	
2254	2014.06.16	12:53:33.677	1	320	0065-0136667521	
2255	2014.06.16	12:53:33.214	5	1881	0065-0136661759	
2256	2014.06.16	12:53:35.227	5	602	0065-0136661759	
2257	2014.06.16	12:53:34.204	2	2081	0065-0136667521	
2258	2014.06.16	12:53:37.794	4	551	0065-0136665886	
2259	2014.06.16	12:53:38.326	8	501	0065-0136655780	
2260	2014.06.16	12:53:38.369	4	502	0065-0136661759	
2261	2014.06.16	12:53:38.362	3	642	0065-0136665886	
2262	2014.06.16	12:53:40.050	2	226	0065-0136665886	
2263	2014.06.16	12:53:40.369	1	314	0065-0136665886	
2264	2014.06.16	12:53:40.307	5	516	0065-0136653169	
2265	2014.06.16	12:53:39.065	3	2054	0065-0136661759	
2266	2014.06.16	12:53:38.918	7	3026	0065-0136655780	
2267	2014.06.16	12:53:41.557	3	407	0065-0136661759	
2268	2014.06.16	12:53:40.861	6	1216	0065-0136653169	
2269	2014.06.16	12:53:42.186	4	435	0065-0136673193	
2270	2014.06.16	12:53:42.990	8	502	0065-0136665886	
2271	2014.06.16	12:53:43.357	2	696	0065-0136661759	
2272	2014.06.16	12:53:43.552	7	756	0065-0136665886	
2273	2014.06.16	12:53:44.138	1	317	0065-0136661759	
2274	2014.06.16	12:53:42.771	3	3859	0065-0136673193	
2275	2014.06.16	12:53:46.885	6	513	0065-0136655780	
2276	2014.06.16	12:53:47.926	2	211	0065-0136673193	
2277	2014.06.16	12:53:47.607	5	1598	0065-0136655780	
2278	2014.06.16	12:53:50.398	4	426	0065-0136655780	
2279	2014.06.16	12:53:51.185	8	408	0065-0136659288	
2280	2014.06.16	12:53:51.281	2	713	0065-0136667521	
2281	2014.06.16	12:53:48.356	1	3955	0065-0136673193	
2282	2014.06.16	12:53:50.936	3	2087	0065-0136655780	
2283	2014.06.16	12:53:51.655	7	1885	0065-0136659288	
2284	2014.06.16	12:53:52.429	1	2017	0065-0136667521	
2285	2014.06.16	12:53:54.172	8	413	0065-0136673193	
2286	2014.06.16	12:53:54.380	2	216	0065-0136655780	
2287	2014.06.16	12:53:54.675	7	1875	0065-0136673193	
2288	2014.06.16	12:53:55.352	1	1218	0065-0136655780	
2289	2014.06.16	12:53:56.281	8	319	0065-0136661759	
2290	2014.06.16	12:53:55.080	6	1778	0065-0136659288	
2291	2014.06.16	12:53:56.673	7	1099	0065-0136661759	
2292	2014.06.16	12:53:57.031	2	810	0065-0136655780	
2293	2014.06.16	12:53:56.952	5	1600	0065-0136659288	
2294	2014.06.16	12:54:00.987	7	323	0065-0136665886	
2295	2014.06.16	12:53:58.852	2	3407	0065-0136655780	
2296	2014.06.16	12:54:01.344	8	1008	0065-0136665886	
2297	2014.06.16	12:54:02.364	1	331	0065-0136670531	
2298	2014.06.16	12:54:03.134	5	563	0065-0136659459	
2299	2014.06.16	12:54:04.058	6	900	0065-0136659459	
2300	2014.06.16	12:54:04.723	3	316	0065-0136660676	
2301	2014.06.16	12:54:04.780	8	508	0065-0136667521	
2302	2014.06.16	12:54:05.033	6	363	0065-0136659459	
2303	2014.06.16	12:54:05.206	4	1799	0065-0136660676	
2304	2014.06.16	12:54:03.198	2	4379	0065-0136670531	
2305	2014.06.16	12:54:07.365	6	620	0065-0136653169	
2306	2014.06.16	12:54:07.720	2	1030	0065-0136670531	
2307	2014.06.16	12:54:09.116	3	636	0065-0136651817	
2308	2014.06.16	12:54:05.335	7	5244	0065-0136667521	
2309	2014.06.16	12:54:08.118	5	3766	0065-0136653169	
2310	2014.06.16	12:54:09.823	4	2981	0065-0136651817	
2311	2014.06.16	12:54:12.285	6	1282	0065-0136667521	
2312	2014.06.16	12:54:13.541	3	648	0065-0136670531	
2313	2014.06.16	12:54:12.842	4	1426	0065-0136651817	
2314	2014.06.16	12:54:14.599	4	218	0065-0136670531	
2315	2014.06.16	12:54:15.142	4	2496	0065-0136659288	
2316	2014.06.16	12:54:17.032	5	626	0065-0136651817	
2317	2014.06.16	12:54:17.748	6	1716	0065-0136651817	
2318	2014.06.16	12:54:20.146	5	457	0065-0136660676	
2319	2014.06.16	12:54:17.535	3	3713	0065-0136670531	
2320	2014.06.16	12:54:20.671	6	1747	0065-0136660676	
2321	2014.06.16	12:54:22.513	7	405	0065-0136651817	
2322	2014.06.16	12:54:21.305	3	2308	0065-0136659288	
2323	2014.06.16	12:54:22.974	8	1190	0065-0136651817	
2324	2014.06.16	12:54:26.285	2	435	0065-0136659288	
2325	2014.06.16	12:54:26.716	7	321	0065-0136659459	
2326	2014.06.16	12:54:26.818	1	873	0065-0136659288	
2327	2014.06.16	12:54:30.491	1	320	0065-0136659288	
2328	2014.06.16	12:54:27.064	8	3983	0065-0136659459	
2329	2014.06.16	12:54:30.828	4	607	0065-0136653169	
2330	2014.06.16	12:54:30.855	2	659	0065-0136659288	
2331	2014.06.16	12:54:32.037	2	318	0065-0136659288	
2332	2014.06.16	12:54:31.982	6	547	0065-0136660676	
2333	2014.06.16	12:54:32.372	2	214	0065-0136659288	
2334	2014.06.16	12:54:33.036	6	411	0065-0136673193	
2335	2014.06.16	12:54:34.012	5	1557	0065-0136673193	
2336	2014.06.16	12:54:35.812	4	315	0065-0136660676	
2337	2014.06.16	12:54:31.610	3	5234	0065-0136653169	
2338	2014.06.16	12:54:37.326	1	407	0065-0136651817	
2339	2014.06.16	12:54:37.948	2	506	0065-0136651817	
2340	2014.06.16	12:54:38.285	1	355	0065-0136665886	
2341	2014.06.16	12:54:38.667	2	721	0065-0136665886	
2342	2014.06.16	12:54:36.946	3	3255	0065-0136660676	
2343	2014.06.16	12:54:41.001	1	320	0065-0136659459	
2344	2014.06.16	12:54:41.176	2	423	0065-0136670531	
2345	2014.06.16	12:54:41.671	2	216	0065-0136670531	
2346	2014.06.16	12:54:41.292	3	636	0065-0136665886	
2347	2014.06.16	12:54:42.043	4	637	0065-0136665886	
2348	2014.06.16	12:54:42.502	2	1211	0065-0136659459	
2349	2014.06.16	12:54:43.289	3	654	0065-0136659288	
2350	2014.06.16	12:54:44.284	5	404	0065-0136671473	
2351	2014.06.16	12:54:44.739	2	1266	0065-0136659459	
2352	2014.06.16	12:54:44.746	6	2271	0065-0136671473	
2353	2014.06.16	12:54:46.815	2	1328	0065-0136659459	
2354	2014.06.16	12:54:48.205	2	937	0065-0136670531	
2355	2014.06.16	12:54:44.007	4	5164	0065-0136659288	
2356	2014.06.16	12:54:49.775	3	319	0065-0136660676	
2357	2014.06.16	12:54:50.098	5	316	0065-0136673193	
2358	2014.06.16	12:54:49.966	7	502	0065-0136671473	
2359	2014.06.16	12:54:49.179	1	1442	0065-0136659459	
2360	2014.06.16	12:54:50.872	1	704	0065-0136670531	
2361	2014.06.16	12:54:50.253	4	1678	0065-0136660676	
2362	2014.06.16	12:54:50.609	6	2050	0065-0136673193	
2363	2014.06.16	12:54:50.545	8	3877	0065-0136671473	
2364	2014.06.16	12:54:53.596	6	846	0065-0136673193	
2365	2014.06.16	12:54:55.152	1	226	0065-0136659459	
2366	2014.06.16	12:54:56.712	8	413	0065-0136670531	
2367	2014.06.16	12:54:57.332	3	308	0065-0136655780	
2368	2014.06.16	12:54:55.122	2	2567	0065-0136653169	
2369	2014.06.16	12:54:58.549	5	325	0065-0136660676	
2370	2014.06.16	12:54:57.822	2	1256	0065-0136659459	
2371	2014.06.16	12:54:59.308	2	318	0065-0136653169	
2372	2014.06.16	12:54:57.729	4	2097	0065-0136655780	
2373	2014.06.16	12:55:00.074	2	218	0065-0136659459	
2374	2014.06.16	12:54:59.013	6	1362	0065-0136660676	
2375	2014.06.16	12:55:00.387	6	222	0065-0136660676	
2376	2014.06.16	12:55:00.105	1	796	0065-0136653169	
2377	2014.06.16	12:55:01.312	5	788	0065-0136665886	
2378	2014.06.16	12:55:02.192	6	999	0065-0136665886	
2379	2014.06.16	12:55:02.750	8	740	0065-0136653169	
2380	2014.06.16	12:54:57.238	7	6986	0065-0136670531	
2381	2014.06.16	12:55:05.562	6	316	0065-0136670531	
2382	2014.06.16	12:55:05.914	6	514	0065-0136665886	
2383	2014.06.16	12:55:06.568	5	1491	0065-0136665886	
2384	2014.06.16	12:55:09.780	6	309	0065-0136660676	
2385	2014.06.16	12:55:04.397	7	8265	0065-0136653169	
2386	2014.06.16	12:55:11.120	5	1921	0065-0136660676	
2387	2014.06.16	12:55:15.004	6	408	0065-0136661759	
2388	2014.06.16	12:55:15.434	5	411	0065-0136661759	
2389	2014.06.16	12:55:26.578	4	332	0065-0136660676	
2390	2014.06.16	12:55:27.015	3	2980	0065-0136660676	
2391	2014.06.16	12:55:31.088	3	651	0065-0136659459	
2392	2014.06.16	12:55:33.378	1	310	0065-0136671473	
2393	2014.06.16	12:55:31.978	4	2385	0065-0136659459	
2394	2014.06.16	12:55:34.396	5	406	0065-0136659288	
2395	2014.06.16	12:55:33.766	2	1299	0065-0136671473	
2396	2014.06.16	12:55:34.878	6	3991	0065-0136659288	
2397	2014.06.16	12:55:42.336	3	406	0065-0136671473	
2398	2014.06.16	12:55:42.663	4	596	0065-0136659459	
2399	2014.06.16	12:55:43.749	4	1127	0065-0136659459	
2400	2014.06.16	12:55:45.985	4	1398	0065-0136671473	
2401	2014.06.16	12:55:45.627	3	3694	0065-0136659459	
2402	2014.06.16	12:55:48.760	6	1218	0065-0136667521	
2403	2014.06.16	12:55:50.146	5	3171	0065-0136667521	
2404	2014.06.16	12:55:54.523	5	417	0065-0136655780	
2405	2014.06.16	12:55:55.007	6	2305	0065-0136655780	
2406	2014.06.16	12:55:58.569	6	318	0065-0136659288	
2407	2014.06.16	12:55:59.400	6	1407	0065-0136673193	
2408	2014.06.16	12:55:58.964	5	3168	0065-0136659288	
2409	2014.06.16	12:56:02.222	5	5099	0065-0136673193	
2410	2014.06.16	12:56:09.468	4	512	0065-0136667521	
2411	2014.06.16	12:56:09.536	2	617	0065-0136660676	
2412	2014.06.16	12:56:10.530	1	605	0065-0136660676	
2413	2014.06.16	12:56:10.922	4	351	0065-0136661759	
2414	2014.06.16	12:56:10.593	5	680	0065-0136670531	
2415	2014.06.16	12:56:11.492	3	1059	0065-0136661759	
2416	2014.06.16	12:56:12.594	3	227	0065-0136661759	
2417	2014.06.16	12:56:12.982	4	412	0065-0136659288	
2418	2014.06.16	12:56:13.573	4	598	0065-0136673193	
2419	2014.06.16	12:56:14.096	3	452	0065-0136659288	
2420	2014.06.16	12:56:11.381	6	3667	0065-0136670531	
2421	2014.06.16	12:56:15.454	6	347	0065-0136670531	
2422	2014.06.16	12:56:14.591	3	1498	0065-0136673193	
2423	2014.06.16	12:56:18.787	2	321	0065-0136659288	
2424	2014.06.16	12:56:19.218	1	514	0065-0136659288	
2425	2014.06.16	12:56:21.359	2	225	0065-0136673193	
2426	2014.06.16	12:56:21.710	1	652	0065-0136673193	
2427	2014.06.16	12:56:22.251	7	320	0065-0136655780	
2428	2014.06.16	12:56:22.499	3	225	0065-0136659459	
2429	2014.06.16	12:56:22.636	1	211	0065-0136673193	
2430	2014.06.16	12:56:23.946	7	542	0065-0136653169	
2431	2014.06.16	12:56:22.605	8	1931	0065-0136655780	
2432	2014.06.16	12:56:26.742	1	322	0065-0136655780	
2433	2014.06.16	12:56:24.634	8	3863	0065-0136653169	
2434	2014.06.16	12:56:27.207	2	2131	0065-0136655780	
2435	2014.06.16	12:56:30.019	2	3501	0065-0136655780	
2436	2014.06.16	12:56:36.329	2	325	0065-0136661759	
2437	2014.06.16	12:56:36.517	1	216	0065-0136659459	
2438	2014.06.16	12:56:36.773	1	611	0065-0136661759	
2439	2014.06.16	12:56:38.291	8	450	0065-0136659459	
2440	2014.06.16	12:56:40.654	1	403	0065-0136653169	
2441	2014.06.16	12:56:38.919	7	3616	0065-0136659459	
2442	2014.06.16	12:56:42.380	1	216	0065-0136659288	
2443	2014.06.16	12:56:41.282	2	1530	0065-0136653169	
2444	2014.06.16	12:56:43.199	2	1522	0065-0136659288	
2445	2014.06.16	12:56:45.359	7	500	0065-0136659459	
2446	2014.06.16	12:56:46.112	3	999	0065-0136667521	
2447	2014.06.16	12:56:51.630	5	312	0065-0136671473	
2448	2014.06.16	12:56:53.583	2	308	0065-0136655780	
2449	2014.06.16	12:56:51.988	6	1902	0065-0136671473	
2450	2014.06.16	12:56:47.296	4	6723	0065-0136667521	
2451	2014.06.16	12:56:54.282	8	403	0065-0136673193	
2452	2014.06.16	12:56:54.007	1	898	0065-0136655780	
2453	2014.06.16	12:56:55.030	1	317	0065-0136655780	
2454	2014.06.16	12:56:55.349	1	309	0065-0136655780	
2455	2014.06.16	12:56:56.518	5	1013	0065-0136667521	
2456	2014.06.16	12:56:54.802	7	5076	0065-0136673193	
2457	2014.06.16	12:57:00.458	3	423	0065-0136659288	
2458	2014.06.16	12:57:02.152	3	354	0065-0136651817	
2459	2014.06.16	12:56:57.595	6	5406	0065-0136667521	
2460	2014.06.16	12:57:02.776	4	1728	0065-0136651817	
2461	2014.06.16	12:57:04.372	3	709	0065-0136653169	
2462	2014.06.16	12:57:05.076	4	1778	0065-0136665886	
2463	2014.06.16	12:57:07.859	7	412	0065-0136671473	
2464	2014.06.16	12:57:08.222	3	1175	0065-0136665886	
2465	2014.06.16	12:57:07.632	4	3316	0065-0136653169	
2466	2014.06.16	12:57:08.419	8	4662	0065-0136671473	
2467	2014.06.16	12:57:12.035	2	1699	0065-0136665886	
2468	2014.06.16	12:57:13.543	1	1346	0065-0136661759	
2469	2014.06.16	12:57:14.980	1	450	0065-0136665886	
2470	2014.06.16	12:57:18.326	7	326	0065-0136667521	
2471	2014.06.16	12:57:18.415	4	504	0065-0136651817	
2472	2014.06.16	12:57:18.515	8	1429	0065-0136661759	
2473	2014.06.16	12:57:19.038	3	1377	0065-0136651817	
2474	2014.06.16	12:57:20.467	7	714	0065-0136661759	
2475	2014.06.16	12:57:21.686	2	352	0065-0136651817	
2476	2014.06.16	12:57:20.000	8	2643	0065-0136667521	
2477	2014.06.16	12:57:22.375	1	436	0065-0136651817	
2478	2014.06.16	12:57:23.626	8	503	0065-0136665886	
2479	2014.06.16	12:57:24.111	7	1173	0065-0136665886	
2480	2014.06.16	12:57:26.486	5	510	0065-0136653169	
2481	2014.06.16	12:57:26.799	1	309	0065-0136671473	
2482	2014.06.16	12:57:27.230	2	934	0065-0136671473	
2483	2014.06.16	12:57:27.101	6	1316	0065-0136653169	
2484	2014.06.16	12:57:29.689	1	220	0065-0136660676	
2485	2014.06.16	12:57:30.057	2	417	0065-0136660676	
2486	2014.06.16	12:57:30.326	7	442	0065-0136653169	
2487	2014.06.16	12:57:30.878	8	2093	0065-0136653169	
2488	2014.06.16	12:57:33.940	6	220	0065-0136659459	
2489	2014.06.16	12:57:33.080	3	1106	0065-0136660676	
2490	2014.06.16	12:57:34.531	6	547	0065-0136659459	
2491	2014.06.16	12:57:34.261	4	991	0065-0136660676	
2492	2014.06.16	12:57:34.918	3	421	0065-0136671473	
2493	2014.06.16	12:57:35.619	4	2581	0065-0136671473	
2494	2014.06.16	12:57:35.192	5	4148	0065-0136659459	
2495	2014.06.16	12:57:45.255	5	427	0065-0136671473	
2496	2014.06.16	12:57:45.427	4	354	0065-0136660676	
2497	2014.06.16	12:57:45.925	3	1395	0065-0136660676	
2498	2014.06.16	12:57:47.379	3	633	0065-0136660676	
2499	2014.06.16	12:57:48.386	3	211	0065-0136660676	
2500	2014.06.16	12:57:48.753	3	315	0065-0136660676	
2501	2014.06.16	12:57:45.712	6	4172	0065-0136671473	
2502	2014.06.16	12:57:50.271	8	721	0065-0136653169	
2503	2014.06.16	12:57:52.837	6	369	0065-0136673193	
2504	2014.06.16	12:57:53.371	5	1475	0065-0136673193	
2505	2014.06.16	12:57:54.674	6	324	0065-0136665886	
2506	2014.06.16	12:57:55.064	5	416	0065-0136665886	
2507	2014.06.16	12:57:51.004	7	5416	0065-0136653169	
2508	2014.06.16	12:57:56.949	7	420	0065-0136661759	
2509	2014.06.16	12:57:57.444	8	534	0065-0136661759	
2510	2014.06.16	12:57:59.691	4	407	0065-0136665886	
2511	2014.06.16	12:58:00.145	3	644	0065-0136665886	
2512	2014.06.16	12:58:05.047	8	621	0065-0136651817	
2513	2014.06.16	12:58:06.558	6	618	0065-0136653169	
2514	2014.06.16	12:58:05.738	7	2399	0065-0136651817	
2515	2014.06.16	12:58:12.652	2	421	0065-0136660676	
2516	2014.06.16	12:58:13.087	1	533	0065-0136660676	
2517	2014.06.16	12:58:15.702	8	216	0065-0136660676	
2518	2014.06.16	12:58:07.379	5	8990	0065-0136653169	
2519	2014.06.16	12:58:16.030	7	1588	0065-0136660676	
2520	2014.06.16	12:58:19.531	4	645	0065-0136653169	
2521	2014.06.16	12:58:20.386	3	2255	0065-0136653169	
2522	2014.06.16	12:58:26.081	7	413	0065-0136651817	
2523	2014.06.16	12:58:26.565	8	1665	0065-0136651817	
2524	2014.06.16	12:58:31.304	6	404	0065-0136670531	
2525	2014.06.16	12:58:32.284	8	424	0065-0136655780	
2526	2014.06.16	12:58:31.916	5	1080	0065-0136670531	
2527	2014.06.16	12:58:32.777	7	2192	0065-0136655780	
2528	2014.06.16	12:58:38.173	4	509	0065-0136670531	
2529	2014.06.16	12:58:37.630	6	2096	0065-0136655780	
2530	2014.06.16	12:58:38.901	3	1447	0065-0136670531	
2531	2014.06.16	12:58:39.807	5	1399	0065-0136655780	
2532	2014.06.16	12:58:43.189	6	419	0065-0136671473	
2533	2014.06.16	12:58:43.918	2	644	0065-0136670531	
2534	2014.06.16	12:58:43.706	5	1668	0065-0136671473	
2535	2014.06.16	12:58:44.889	1	1204	0065-0136670531	
2536	2014.06.16	12:58:46.103	1	313	0065-0136670531	
2537	2014.06.16	12:58:49.089	8	419	0065-0136670531	
2538	2014.06.16	12:58:52.551	6	309	0065-0136660676	
2539	2014.06.16	12:58:49.524	7	3463	0065-0136670531	
2540	2014.06.16	12:58:52.390	4	718	0065-0136655780	
2541	2014.06.16	12:58:52.970	5	1369	0065-0136660676	
2542	2014.06.16	12:58:54.292	6	313	0065-0136670531	
2543	2014.06.16	12:58:53.216	3	2422	0065-0136655780	
2544	2014.06.16	12:58:57.464	2	403	0065-0136653169	
2545	2014.06.16	12:58:57.986	1	611	0065-0136653169	
2546	2014.06.16	12:58:54.711	5	3986	0065-0136670531	
2547	2014.06.16	12:58:58.816	5	746	0065-0136670531	
2548	2014.06.16	12:58:59.317	2	323	0065-0136665886	
2549	2014.06.16	12:58:59.567	5	391	0065-0136670531	
2550	2014.06.16	12:58:59.679	1	309	0065-0136665886	
2551	2014.06.16	12:58:59.998	5	553	0065-0136670531	
2552	2014.06.16	12:59:02.056	4	416	0065-0136659288	
2553	2014.06.16	12:59:03.386	8	407	0065-0136665886	
2554	2014.06.16	12:59:02.546	3	1434	0065-0136659288	
2555	2014.06.16	12:59:03.779	7	549	0065-0136665886	
2556	2014.06.16	12:59:04.338	7	219	0065-0136665886	
2557	2014.06.16	12:59:04.877	2	324	0065-0136659288	
2558	2014.06.16	12:59:05.302	1	407	0065-0136659288	
2559	2014.06.16	12:59:07.295	4	324	0065-0136660676	
2560	2014.06.16	12:59:07.411	8	313	0065-0136659288	
2561	2014.06.16	12:59:07.774	7	1390	0065-0136659288	
2562	2014.06.16	12:59:09.215	1	317	0065-0136651817	
2563	2014.06.16	12:59:07.722	3	2690	0065-0136660676	
2564	2014.06.16	12:59:10.110	1	312	0065-0136667521	
2565	2014.06.16	12:59:09.669	2	868	0065-0136651817	
2566	2014.06.16	12:59:10.421	3	218	0065-0136660676	
2567	2014.06.16	12:59:10.709	3	387	0065-0136660676	
2568	2014.06.16	12:59:11.300	3	469	0065-0136660676	
2569	2014.06.16	12:59:10.724	2	2353	0065-0136667521	
2570	2014.06.16	12:59:14.516	6	403	0065-0136659288	
2571	2014.06.16	12:59:14.998	5	2185	0065-0136659288	
2572	2014.06.16	12:59:19.853	6	323	0065-0136665886	
2573	2014.06.16	12:59:20.207	5	1142	0065-0136665886	
2574	2014.06.16	12:59:23.346	3	419	0065-0136651817	
2575	2014.06.16	12:59:23.422	5	548	0065-0136659288	
2576	2014.06.16	12:59:24.022	6	725	0065-0136659288	
2577	2014.06.16	12:59:24.568	5	415	0065-0136659459	
2578	2014.06.16	12:59:24.868	6	218	0065-0136659288	
2579	2014.06.16	12:59:24.951	8	606	0065-0136653169	
2580	2014.06.16	12:59:23.797	4	1900	0065-0136651817	
2581	2014.06.16	12:59:25.124	6	3258	0065-0136659459	
2582	2014.06.16	12:59:25.672	7	5112	0065-0136653169	
2583	2014.06.16	12:59:32.543	7	630	0065-0136659459	
2584	2014.06.16	12:59:33.926	6	413	0065-0136659288	
2585	2014.06.16	12:59:34.404	1	355	0065-0136661759	
2586	2014.06.16	12:59:34.799	2	324	0065-0136661759	
2587	2014.06.16	12:59:35.659	7	213	0065-0136653169	
2588	2014.06.16	12:59:36.058	7	215	0065-0136653169	
2589	2014.06.16	12:59:33.305	8	3061	0065-0136659459	
2590	2014.06.16	12:59:36.283	7	742	0065-0136653169	
2591	2014.06.16	12:59:37.171	8	613	0065-0136653169	
2592	2014.06.16	12:59:34.343	5	3956	0065-0136659288	
2593	2014.06.16	12:59:37.612	3	1001	0065-0136661759	
2594	2014.06.16	12:59:40.455	2	216	0065-0136660676	
2595	2014.06.16	12:59:40.810	1	317	0065-0136660676	
2596	2014.06.16	12:59:38.718	4	2419	0065-0136661759	
2597	2014.06.16	12:59:46.883	5	221	0065-0136661759	
2598	2014.06.16	12:59:48.523	3	407	0065-0136667521	
2599	2014.06.16	12:59:38.130	8	14619	0065-0136653169	
2600	2014.06.16	12:59:52.612	1	322	0065-0136660676	
2601	2014.06.16	12:59:53.012	2	514	0065-0136660676	
2602	2014.06.16	12:59:49.036	4	4658	0065-0136667521	
2603	2014.06.16	12:59:57.725	3	419	0065-0136660676	
2604	2014.06.16	12:59:58.254	4	744	0065-0136660676	
2605	2014.06.16	13:00:01.702	1	410	0065-0136653169	
2606	2014.06.16	13:00:02.454	2	6625	0065-0136653169	
2607	2014.06.16	13:00:09.819	4	652	0065-0136673193	
2608	2014.06.16	13:00:10.521	3	322	0065-0136653169	
2609	2014.06.16	13:00:10.873	3	4086	0065-0136673193	
2610	2014.06.16	13:00:16.050	4	330	0065-0136659288	
2611	2014.06.16	13:00:16.688	3	1970	0065-0136659288	
2612	2014.06.16	13:00:20.234	2	317	0065-0136673193	
2613	2014.06.16	13:00:20.969	2	562	0065-0136653169	
2614	2014.06.16	13:00:20.726	1	962	0065-0136673193	
2615	2014.06.16	13:00:21.784	2	405	0065-0136655780	
