# Supplementary material for: Eco-HAB as a fully automated and ecologically relevant assessment of social impairments in mouse models of autism
Source: eLife. 2016 Oct 12;5:e19532. doi: 10.7554/eLife.19532 (PMC5092044; doi:10.7554/eLife.19532)
Supplement: Supplementary file 1. — DOI: http://dx.doi.org/10.7554/eLife.19532.038 [file elife-19532-supp1.zip › BALB VPA data cohort 1/20140616_130000.txt]

2616	2014.06.16	13:00:22.116	1	1696	0065-0136653169
2617	2014.06.16	13:00:23.840	1	804	0065-0136655780
2618	2014.06.16	13:00:25.905	2	229	0065-0136659288
2619	2014.06.16	13:00:25.668	8	529	0065-0136653169
2620	2014.06.16	13:00:26.291	8	603	0065-0136673193
2621	2014.06.16	13:00:26.914	8	307	0065-0136673193
2622	2014.06.16	13:00:26.205	1	1114	0065-0136659288
2623	2014.06.16	13:00:26.268	7	1970	0065-0136653169
2624	2014.06.16	13:00:28.041	1	310	0065-0136659459
2625	2014.06.16	13:00:27.553	8	902	0065-0136655780
2626	2014.06.16	13:00:28.624	8	678	0065-0136659288
2627	2014.06.16	13:00:28.461	2	1028	0065-0136659459
2628	2014.06.16	13:00:32.250	6	2069	0065-0136655780
2629	2014.06.16	13:00:34.758	6	738	0065-0136653169
2630	2014.06.16	13:00:34.407	5	1194	0065-0136655780
2631	2014.06.16	13:00:35.876	5	2488	0065-0136653169
2632	2014.06.16	13:00:29.609	7	10235	0065-0136659288
2633	2014.06.16	13:00:42.424	7	402	0065-0136659288
2634	2014.06.16	13:00:42.665	5	595	0065-0136667521
2635	2014.06.16	13:00:43.304	5	535	0065-0136661759
2636	2014.06.16	13:00:42.824	8	1281	0065-0136659288
2637	2014.06.16	13:00:43.544	6	622	0065-0136667521
2638	2014.06.16	13:00:44.486	8	335	0065-0136659288
2639	2014.06.16	13:00:44.342	6	1008	0065-0136661759
2640	2014.06.16	13:00:45.316	5	536	0065-0136651817
2641	2014.06.16	13:00:46.172	1	226	0065-0136659288
2642	2014.06.16	13:00:46.530	2	425	0065-0136659288
2643	2014.06.16	13:00:47.025	2	216	0065-0136659288
2644	2014.06.16	13:00:45.940	6	1842	0065-0136651817
2645	2014.06.16	13:00:48.977	7	1196	0065-0136651817
2646	2014.06.16	13:00:50.253	8	1882	0065-0136651817
2647	2014.06.16	13:00:53.225	3	217	0065-0136659288
2648	2014.06.16	13:00:52.998	4	547	0065-0136653169
2649	2014.06.16	13:00:53.449	3	1108	0065-0136659288
2650	2014.06.16	13:00:54.599	3	1755	0065-0136659288
2651	2014.06.16	13:00:57.110	7	348	0065-0136667521
2652	2014.06.16	13:00:59.038	2	428	0065-0136659459
2653	2014.06.16	13:00:57.505	8	2022	0065-0136667521
2654	2014.06.16	13:00:59.572	1	541	0065-0136659459
2655	2014.06.16	13:01:01.849	8	442	0065-0136659459
2656	2014.06.16	13:00:56.724	3	5709	0065-0136653169
2657	2014.06.16	13:01:03.560	2	312	0065-0136653169
2658	2014.06.16	13:01:03.989	4	501	0065-0136655780
2659	2014.06.16	13:01:04.470	5	336	0065-0136670531
2660	2014.06.16	13:01:04.045	1	810	0065-0136653169
2661	2014.06.16	13:01:04.935	6	1301	0065-0136670531
2662	2014.06.16	13:01:04.680	3	2610	0065-0136655780
2663	2014.06.16	13:01:02.431	7	5404	0065-0136659459
2664	2014.06.16	13:01:07.297	8	612	0065-0136653169
2665	2014.06.16	13:01:10.638	6	311	0065-0136661759
2666	2014.06.16	13:01:08.217	7	3437	0065-0136653169
2667	2014.06.16	13:01:11.195	5	601	0065-0136661759
2668	2014.06.16	13:01:13.417	2	326	0065-0136655780
2669	2014.06.16	13:01:14.107	1	2066	0065-0136655780
2670	2014.06.16	13:01:16.263	1	212	0065-0136655780
2671	2014.06.16	13:01:16.078	7	407	0065-0136670531
2672	2014.06.16	13:01:16.583	1	222	0065-0136655780
2673	2014.06.16	13:01:16.546	8	1393	0065-0136670531
2674	2014.06.16	13:01:19.074	1	413	0065-0136670531
2675	2014.06.16	13:01:19.632	2	776	0065-0136670531
2676	2014.06.16	13:01:20.415	2	597	0065-0136670531
2677	2014.06.16	13:01:21.167	2	217	0065-0136670531
2678	2014.06.16	13:01:21.598	2	384	0065-0136670531
2679	2014.06.16	13:01:22.221	2	322	0065-0136670531
2680	2014.06.16	13:01:22.588	2	218	0065-0136670531
2681	2014.06.16	13:01:22.844	2	339	0065-0136670531
2682	2014.06.16	13:01:23.974	5	438	0065-0136665886
2683	2014.06.16	13:01:24.425	6	421	0065-0136665886
2684	2014.06.16	13:01:28.543	7	328	0065-0136665886
2685	2014.06.16	13:01:28.942	8	619	0065-0136665886
2686	2014.06.16	13:01:29.086	5	525	0065-0136671473
2687	2014.06.16	13:01:29.899	4	409	0065-0136659459
2688	2014.06.16	13:01:30.431	3	1521	0065-0136659459
2689	2014.06.16	13:01:29.616	6	2491	0065-0136671473
2690	2014.06.16	13:01:31.966	2	1001	0065-0136659288
2691	2014.06.16	13:01:33.384	7	327	0065-0136671473
2692	2014.06.16	13:01:34.041	6	1109	0065-0136673193
2693	2014.06.16	13:01:33.113	1	2098	0065-0136659288
2694	2014.06.16	13:01:36.821	3	527	0065-0136659459
2695	2014.06.16	13:01:37.058	1	316	0065-0136665886
2696	2014.06.16	13:01:37.493	2	416	0065-0136665886
2697	2014.06.16	13:01:33.750	8	4267	0065-0136671473
2698	2014.06.16	13:01:37.876	3	315	0065-0136670531
2699	2014.06.16	13:01:37.665	1	706	0065-0136655780
2700	2014.06.16	13:01:37.310	4	1112	0065-0136659459
2701	2014.06.16	13:01:35.203	5	3660	0065-0136673193
2702	2014.06.16	13:01:38.645	2	1431	0065-0136655780
2703	2014.06.16	13:01:40.130	2	215	0065-0136655780
2704	2014.06.16	13:01:40.800	3	217	0065-0136665886
2705	2014.06.16	13:01:40.386	2	692	0065-0136655780
2706	2014.06.16	13:01:41.084	1	314	0065-0136671473
2707	2014.06.16	13:01:41.440	2	1690	0065-0136671473
2708	2014.06.16	13:01:41.256	4	2128	0065-0136665886
2709	2014.06.16	13:01:43.310	2	214	0065-0136671473
2710	2014.06.16	13:01:43.590	8	419	0065-0136659288
2711	2014.06.16	13:01:44.339	4	405	0065-0136665886
2712	2014.06.16	13:01:44.778	3	410	0065-0136671473
2713	2014.06.16	13:01:45.473	4	1314	0065-0136671473
2714	2014.06.16	13:01:46.975	4	212	0065-0136671473
2715	2014.06.16	13:01:48.644	3	324	0065-0136655780
2716	2014.06.16	13:01:49.067	4	1778	0065-0136655780
2717	2014.06.16	13:01:44.059	7	10162	0065-0136659288
2718	2014.06.16	13:01:53.635	4	625	0065-0136665886
2719	2014.06.16	13:01:54.331	3	757	0065-0136665886
2720	2014.06.16	13:01:56.002	1	310	0065-0136667521
2721	2014.06.16	13:01:55.794	5	518	0065-0136659459
2722	2014.06.16	13:01:56.338	5	307	0065-0136670531
2723	2014.06.16	13:01:56.641	1	318	0065-0136651817
2724	2014.06.16	13:01:56.518	6	564	0065-0136659459
2725	2014.06.16	13:01:56.554	2	1011	0065-0136667521
2726	2014.06.16	13:01:58.038	3	466	0065-0136665886
2727	2014.06.16	13:01:57.816	2	1651	0065-0136651817
2728	2014.06.16	13:01:57.125	6	2858	0065-0136670531
2729	2014.06.16	13:02:00.918	7	421	0065-0136670531
2730	2014.06.16	13:02:01.369	8	1252	0065-0136670531
2731	2014.06.16	13:02:03.040	2	409	0065-0136665886
2732	2014.06.16	13:02:03.556	1	373	0065-0136665886
2733	2014.06.16	13:02:04.348	3	537	0065-0136651817
2734	2014.06.16	13:02:05.026	4	2209	0065-0136651817
2735	2014.06.16	13:02:07.422	4	438	0065-0136651817
2736	2014.06.16	13:02:09.859	3	404	0065-0136667521
2737	2014.06.16	13:02:09.739	7	1258	0065-0136653169
2738	2014.06.16	13:02:13.027	1	214	0065-0136670531
2739	2014.06.16	13:02:13.222	5	535	0065-0136661759
2740	2014.06.16	13:02:13.409	2	758	0065-0136670531
2741	2014.06.16	13:02:13.835	6	612	0065-0136661759
2742	2014.06.16	13:02:14.273	2	214	0065-0136670531
2743	2014.06.16	13:02:11.273	8	3602	0065-0136653169
2744	2014.06.16	13:02:14.832	2	220	0065-0136670531
2745	2014.06.16	13:02:15.602	8	421	0065-0136665886
2746	2014.06.16	13:02:16.110	2	224	0065-0136670531
2747	2014.06.16	13:02:16.003	7	776	0065-0136665886
2748	2014.06.16	13:02:17.583	5	512	0065-0136671473
2749	2014.06.16	13:02:17.246	4	914	0065-0136655780
2750	2014.06.16	13:02:18.732	4	312	0065-0136660676
2751	2014.06.16	13:02:18.263	3	1004	0065-0136655780
2752	2014.06.16	13:02:18.212	6	1587	0065-0136671473
2753	2014.06.16	13:02:20.049	6	353	0065-0136671473
2754	2014.06.16	13:02:19.445	3	3078	0065-0136660676
2755	2014.06.16	13:02:22.334	6	343	0065-0136661759
2756	2014.06.16	13:02:22.695	5	453	0065-0136661759
2757	2014.06.16	13:02:22.957	6	506	0065-0136671473
2758	2014.06.16	13:02:23.516	6	459	0065-0136665886
2759	2014.06.16	13:02:23.685	5	511	0065-0136671473
2760	2014.06.16	13:02:24.212	5	948	0065-0136665886
2761	2014.06.16	13:02:24.961	4	353	0065-0136661759
2762	2014.06.16	13:02:25.356	3	605	0065-0136661759
2763	2014.06.16	13:02:25.807	4	418	0065-0136671473
2764	2014.06.16	13:02:26.107	3	321	0065-0136661759
2765	2014.06.16	13:02:26.366	4	436	0065-0136665886
2766	2014.06.16	13:02:26.765	2	318	0065-0136660676
2767	2014.06.16	13:02:26.982	6	410	0065-0136659459
2768	2014.06.16	13:02:27.195	1	324	0065-0136660676
2769	2014.06.16	13:02:27.816	3	609	0065-0136665886
2770	2014.06.16	13:02:28.442	2	692	0065-0136661759
2771	2014.06.16	13:02:29.020	8	214	0065-0136660676
2772	2014.06.16	13:02:27.439	5	2272	0065-0136659459
2773	2014.06.16	13:02:29.733	3	455	0065-0136670531
2774	2014.06.16	13:02:29.314	7	904	0065-0136660676
2775	2014.06.16	13:02:31.670	2	215	0065-0136665886
2776	2014.06.16	13:02:32.068	1	601	0065-0136665886
2777	2014.06.16	13:02:32.431	6	344	0065-0136660676
2778	2014.06.16	13:02:32.719	7	615	0065-0136659288
2779	2014.06.16	13:02:32.823	5	653	0065-0136660676
2780	2014.06.16	13:02:30.232	4	3668	0065-0136670531
2781	2014.06.16	13:02:33.746	2	216	0065-0136655780
2782	2014.06.16	13:02:34.112	1	669	0065-0136655780
2783	2014.06.16	13:02:33.382	8	1502	0065-0136659288
2784	2014.06.16	13:02:34.402	4	512	0065-0136673193
2785	2014.06.16	13:02:35.089	4	620	0065-0136660676
2786	2014.06.16	13:02:36.779	3	2098	0065-0136660676
2787	2014.06.16	13:02:38.967	3	328	0065-0136660676
2788	2014.06.16	13:02:39.372	8	220	0065-0136665886
2789	2014.06.16	13:02:39.446	7	224	0065-0136655780
2790	2014.06.16	13:02:39.641	2	356	0065-0136673193
2791	2014.06.16	13:02:39.701	7	700	0065-0136665886
2792	2014.06.16	13:02:40.134	1	1035	0065-0136673193
2793	2014.06.16	13:02:40.645	3	1047	0065-0136660676
2794	2014.06.16	13:02:43.281	3	307	0065-0136660676
2795	2014.06.16	13:02:47.804	2	424	0065-0136661759
2796	2014.06.16	13:02:48.327	1	309	0065-0136661759
2797	2014.06.16	13:02:48.877	8	327	0065-0136673193
2798	2014.06.16	13:02:52.785	1	312	0065-0136671473
2799	2014.06.16	13:02:53.188	2	708	0065-0136671473
2800	2014.06.16	13:02:54.797	1	223	0065-0136659288
2801	2014.06.16	13:02:55.025	4	411	0065-0136670531
2802	2014.06.16	13:02:49.306	7	6419	0065-0136673193
2803	2014.06.16	13:02:55.121	2	2624	0065-0136659288
2804	2014.06.16	13:02:57.757	2	1054	0065-0136659288
2805	2014.06.16	13:02:58.455	1	514	0065-0136653169
2806	2014.06.16	13:02:58.843	2	531	0065-0136659288
2807	2014.06.16	13:02:59.401	4	309	0065-0136651817
2808	2014.06.16	13:02:55.582	3	4587	0065-0136670531
2809	2014.06.16	13:03:00.582	3	1054	0065-0136651817
2810	2014.06.16	13:02:59.897	2	1890	0065-0136653169
2811	2014.06.16	13:03:01.830	2	213	0065-0136653169
2812	2014.06.16	13:03:03.380	2	312	0065-0136670531
2813	2014.06.16	13:03:03.847	7	422	0065-0136665886
2814	2014.06.16	13:03:03.774	1	808	0065-0136670531
2815	2014.06.16	13:03:04.368	3	419	0065-0136659288
2816	2014.06.16	13:03:04.132	8	810	0065-0136673193
2817	2014.06.16	13:03:04.832	4	626	0065-0136659288
2818	2014.06.16	13:03:05.217	2	344	0065-0136651817
2819	2014.06.16	13:03:05.119	3	620	0065-0136653169
2820	2014.06.16	13:03:05.615	4	420	0065-0136659288
2821	2014.06.16	13:03:05.834	1	524	0065-0136651817
2822	2014.06.16	13:03:05.922	8	645	0065-0136665886
2823	2014.06.16	13:03:09.445	1	312	0065-0136673193
2824	2014.06.16	13:03:09.972	1	228	0065-0136665886
2825	2014.06.16	13:03:09.835	8	414	0065-0136651817
2826	2014.06.16	13:03:09.946	2	500	0065-0136673193
2827	2014.06.16	13:03:06.271	4	4334	0065-0136653169
2828	2014.06.16	13:03:10.697	2	1002	0065-0136665886
2829	2014.06.16	13:03:12.934	2	211	0065-0136660676
2830	2014.06.16	13:03:10.320	7	2875	0065-0136651817
2831	2014.06.16	13:03:13.326	1	323	0065-0136660676
2832	2014.06.16	13:03:14.155	7	507	0065-0136655780
2833	2014.06.16	13:03:15.434	1	322	0065-0136670531
2834	2014.06.16	13:03:15.712	3	411	0065-0136665886
2835	2014.06.16	13:03:15.921	2	909	0065-0136670531
2836	2014.06.16	13:03:16.174	4	842	0065-0136665886
2837	2014.06.16	13:03:17.199	2	522	0065-0136670531
2838	2014.06.16	13:03:17.727	2	211	0065-0136670531
2839	2014.06.16	13:03:17.950	2	217	0065-0136670531
2840	2014.06.16	13:03:18.254	2	212	0065-0136670531
2841	2014.06.16	13:03:14.707	8	5596	0065-0136655780
2842	2014.06.16	13:03:20.433	1	339	0065-0136660676
2843	2014.06.16	13:03:21.144	8	519	0065-0136655780
2844	2014.06.16	13:03:20.890	2	1100	0065-0136660676
2845	2014.06.16	13:03:24.882	3	306	0065-0136660676
2846	2014.06.16	13:03:25.344	4	778	0065-0136660676
2847	2014.06.16	13:03:30.632	4	405	0065-0136659459
2848	2014.06.16	13:03:32.857	2	211	0065-0136670531
2849	2014.06.16	13:03:33.195	1	311	0065-0136670531
2850	2014.06.16	13:03:31.193	3	4669	0065-0136659459
2851	2014.06.16	13:03:36.196	2	409	0065-0136673193
2852	2014.06.16	13:03:36.126	7	995	0065-0136651817
2853	2014.06.16	13:03:36.708	1	619	0065-0136673193
2854	2014.06.16	13:03:37.372	4	551	0065-0136653169
2855	2014.06.16	13:03:37.310	8	2278	0065-0136651817
2856	2014.06.16	13:03:39.950	2	215	0065-0136659459
2857	2014.06.16	13:03:40.413	1	441	0065-0136659459
2858	2014.06.16	13:03:41.784	5	499	0065-0136665886
2859	2014.06.16	13:03:41.975	8	408	0065-0136673193
2860	2014.06.16	13:03:38.126	3	4740	0065-0136653169
2861	2014.06.16	13:03:42.368	6	559	0065-0136665886
2862	2014.06.16	13:03:42.503	7	6934	0065-0136673193
2863	2014.06.16	13:03:52.332	2	405	0065-0136653169
2864	2014.06.16	13:03:52.953	1	1003	0065-0136653169
2865	2014.06.16	13:03:54.265	2	407	0065-0136667521
2866	2014.06.16	13:03:56.964	7	310	0065-0136665886
2867	2014.06.16	13:03:57.278	8	531	0065-0136665886
2868	2014.06.16	13:03:54.886	1	3376	0065-0136667521
2869	2014.06.16	13:03:58.272	1	212	0065-0136667521
2870	2014.06.16	13:03:58.236	5	353	0065-0136660676
2871	2014.06.16	13:03:58.895	1	710	0065-0136667521
2872	2014.06.16	13:04:00.585	8	610	0065-0136653169
2873	2014.06.16	13:03:58.662	6	3177	0065-0136660676
2874	2014.06.16	13:04:02.068	4	346	0065-0136659288
2875	2014.06.16	13:04:02.522	3	1730	0065-0136659288
2876	2014.06.16	13:04:01.343	7	3504	0065-0136653169
2877	2014.06.16	13:04:05.913	7	324	0065-0136660676
2878	2014.06.16	13:04:06.336	8	1774	0065-0136660676
2879	2014.06.16	13:04:09.230	1	312	0065-0136659459
2880	2014.06.16	13:04:09.698	2	1033	0065-0136659459
2881	2014.06.16	13:04:11.450	1	323	0065-0136665886
2882	2014.06.16	13:04:11.871	2	1098	0065-0136665886
2883	2014.06.16	13:04:14.443	2	214	0065-0136659459
2884	2014.06.16	13:04:14.740	1	353	0065-0136659459
2885	2014.06.16	13:04:15.497	2	221	0065-0136665886
2886	2014.06.16	13:04:15.746	1	218	0065-0136665886
2887	2014.06.16	13:04:16.013	7	747	0065-0136653169
2888	2014.06.16	13:04:16.762	6	315	0065-0136673193
2889	2014.06.16	13:04:17.215	5	2891	0065-0136673193
2890	2014.06.16	13:04:16.895	8	3457	0065-0136653169
2891	2014.06.16	13:04:20.443	1	408	0065-0136661759
2892	2014.06.16	13:04:20.930	2	220	0065-0136661759
2893	2014.06.16	13:04:21.900	3	311	0065-0136661759
2894	2014.06.16	13:04:22.168	1	351	0065-0136659459
2895	2014.06.16	13:04:22.180	4	339	0065-0136661759
2896	2014.06.16	13:04:22.655	2	706	0065-0136659459
2897	2014.06.16	13:04:23.796	5	429	0065-0136661759
2898	2014.06.16	13:04:24.313	3	310	0065-0136659459
2899	2014.06.16	13:04:24.768	4	859	0065-0136659459
2900	2014.06.16	13:04:25.483	2	901	0065-0136659288
2901	2014.06.16	13:04:26.537	2	524	0065-0136671473
2902	2014.06.16	13:04:26.928	1	695	0065-0136659288
2903	2014.06.16	13:04:27.661	5	506	0065-0136659459
2904	2014.06.16	13:04:28.150	6	809	0065-0136659459
2905	2014.06.16	13:04:28.266	4	1138	0065-0136661759
2906	2014.06.16	13:04:21.911	8	8327	0065-0136653169
2907	2014.06.16	13:04:30.297	8	323	0065-0136653169
2908	2014.06.16	13:04:29.537	3	1299	0065-0136661759
2909	2014.06.16	13:04:30.926	3	840	0065-0136661759
2910	2014.06.16	13:04:32.613	8	313	0065-0136670531
2911	2014.06.16	13:04:32.962	4	308	0065-0136673193
2912	2014.06.16	13:04:32.935	7	413	0065-0136670531
2913	2014.06.16	13:04:28.749	1	4913	0065-0136671473
2914	2014.06.16	13:04:33.413	8	422	0065-0136655780
2915	2014.06.16	13:04:33.780	1	344	0065-0136671473
2916	2014.06.16	13:04:33.356	3	1005	0065-0136673193
2917	2014.06.16	13:04:34.301	6	309	0065-0136670531
2918	2014.06.16	13:04:34.659	5	547	0065-0136670531
2919	2014.06.16	13:04:33.878	7	2210	0065-0136655780
2920	2014.06.16	13:04:35.968	8	407	0065-0136659288
2921	2014.06.16	13:04:37.450	2	324	0065-0136661759
2922	2014.06.16	13:04:38.071	6	317	0065-0136655780
2923	2014.06.16	13:04:36.451	7	2387	0065-0136659288
2924	2014.06.16	13:04:40.074	8	429	0065-0136651817
2925	2014.06.16	13:04:40.999	1	410	0065-0136665886
2926	2014.06.16	13:04:40.510	7	1186	0065-0136651817
2927	2014.06.16	13:04:41.622	1	412	0065-0136665886
2928	2014.06.16	13:04:42.308	1	212	0065-0136665886
2929	2014.06.16	13:04:38.460	5	4449	0065-0136655780
2930	2014.06.16	13:04:43.486	6	406	0065-0136651817
2931	2014.06.16	13:04:43.761	2	807	0065-0136661759
2932	2014.06.16	13:04:45.217	8	503	0065-0136671473
2933	2014.06.16	13:04:44.003	5	2809	0065-0136651817
2934	2014.06.16	13:04:46.333	2	1729	0065-0136665886
2935	2014.06.16	13:04:43.650	1	5000	0065-0136667521
2936	2014.06.16	13:04:49.223	4	404	0065-0136651817
2937	2014.06.16	13:04:45.767	7	4167	0065-0136671473
2938	2014.06.16	13:04:49.288	1	966	0065-0136661759
2939	2014.06.16	13:04:49.747	3	1013	0065-0136651817
2940	2014.06.16	13:04:50.680	5	578	0065-0136670531
2941	2014.06.16	13:04:50.948	6	3255	0065-0136671473
2942	2014.06.16	13:04:53.763	8	503	0065-0136667521
2943	2014.06.16	13:04:54.414	6	756	0065-0136670531
2944	2014.06.16	13:04:54.848	2	531	0065-0136673193
2945	2014.06.16	13:04:55.214	1	410	0065-0136660676
2946	2014.06.16	13:04:55.407	2	218	0065-0136673193
2947	2014.06.16	13:04:56.064	8	407	0065-0136661759
2948	2014.06.16	13:04:54.381	7	2178	0065-0136667521
2949	2014.06.16	13:04:56.586	7	898	0065-0136661759
2950	2014.06.16	13:04:55.277	6	3344	0065-0136670531
2951	2014.06.16	13:04:56.429	2	2955	0065-0136660676
2952	2014.06.16	13:04:59.480	2	417	0065-0136660676
2953	2014.06.16	13:05:01.142	2	219	0065-0136673193
2954	2014.06.16	13:05:01.477	2	2180	0065-0136673193
2955	2014.06.16	13:05:08.232	1	1754	0065-0136673193
2956	2014.06.16	13:05:10.294	1	215	0065-0136673193
2957	2014.06.16	13:05:23.752	7	419	0065-0136670531
2958	2014.06.16	13:05:24.838	7	441	0065-0136667521
2959	2014.06.16	13:05:25.456	8	4689	0065-0136667521
2960	2014.06.16	13:05:32.734	1	318	0065-0136667521
2961	2014.06.16	13:05:33.191	2	2186	0065-0136667521
2962	2014.06.16	13:05:35.507	2	211	0065-0136667521
2963	2014.06.16	13:05:35.939	2	341	0065-0136667521
2964	2014.06.16	13:05:36.205	3	342	0065-0136665886
2965	2014.06.16	13:05:36.796	6	418	0065-0136659288
2966	2014.06.16	13:05:36.587	4	715	0065-0136665886
2967	2014.06.16	13:05:37.293	5	1185	0065-0136659288
2968	2014.06.16	13:05:40.069	4	315	0065-0136655780
2969	2014.06.16	13:05:40.502	3	1230	0065-0136655780
2970	2014.06.16	13:05:42.354	4	319	0065-0136665886
2971	2014.06.16	13:05:42.675	3	748	0065-0136665886
2972	2014.06.16	13:05:44.039	2	332	0065-0136655780
2973	2014.06.16	13:05:44.535	2	419	0065-0136651817
2974	2014.06.16	13:05:44.733	7	531	0065-0136659459
2975	2014.06.16	13:05:44.537	1	808	0065-0136655780
2976	2014.06.16	13:05:44.998	2	417	0065-0136665886
2977	2014.06.16	13:05:45.687	1	804	0065-0136651817
2978	2014.06.16	13:05:46.565	1	940	0065-0136665886
2979	2014.06.16	13:05:45.393	8	2464	0065-0136659459
2980	2014.06.16	13:05:49.306	8	421	0065-0136655780
2981	2014.06.16	13:05:50.456	8	403	0065-0136651817
2982	2014.06.16	13:05:49.799	7	1300	0065-0136655780
2983	2014.06.16	13:05:51.477	7	900	0065-0136651817
2984	2014.06.16	13:05:53.172	8	409	0065-0136665886
2985	2014.06.16	13:05:53.570	7	599	0065-0136665886
2986	2014.06.16	13:05:55.456	8	1393	0065-0136670531
2987	2014.06.16	13:05:56.957	7	2184	0065-0136670531
2988	2014.06.16	13:05:56.908	6	2500	0065-0136651817
2989	2014.06.16	13:05:59.593	5	1530	0065-0136651817
2990	2014.06.16	13:06:14.576	6	326	0065-0136661759
2991	2014.06.16	13:06:15.288	2	423	0065-0136660676
2992	2014.06.16	13:06:16.019	1	411	0065-0136660676
2993	2014.06.16	13:06:16.768	3	517	0065-0136667521
2994	2014.06.16	13:06:15.727	5	1702	0065-0136661759
2995	2014.06.16	13:06:18.404	7	511	0065-0136670531
2996	2014.06.16	13:06:17.432	4	1889	0065-0136667521
2997	2014.06.16	13:06:18.923	8	1601	0065-0136670531
2998	2014.06.16	13:06:21.319	8	527	0065-0136670531
2999	2014.06.16	13:06:22.836	8	318	0065-0136670531
3000	2014.06.16	13:06:24.258	5	445	0065-0136651817
3001	2014.06.16	13:06:24.817	6	680	0065-0136651817
3002	2014.06.16	13:06:25.184	5	409	0065-0136661759
3003	2014.06.16	13:06:25.743	6	1037	0065-0136661759
3004	2014.06.16	13:06:26.425	7	354	0065-0136655780
3005	2014.06.16	13:06:27.592	7	412	0065-0136651817
3006	2014.06.16	13:06:26.786	8	1421	0065-0136655780
3007	2014.06.16	13:06:28.286	1	533	0065-0136653169
3008	2014.06.16	13:06:28.554	8	697	0065-0136651817
3009	2014.06.16	13:06:30.152	8	441	0065-0136659459
3010	2014.06.16	13:06:30.283	1	516	0065-0136655780
3011	2014.06.16	13:06:29.107	2	2662	0065-0136653169
3012	2014.06.16	13:06:32.148	8	324	0065-0136670531
3013	2014.06.16	13:06:32.260	5	315	0065-0136659288
3014	2014.06.16	13:06:31.998	2	1004	0065-0136655780
3015	2014.06.16	13:06:32.979	8	344	0065-0136660676
3016	2014.06.16	13:06:34.709	3	596	0065-0136653169
3017	2014.06.16	13:06:32.708	6	3860	0065-0136659288
3018	2014.06.16	13:06:33.600	7	3303	0065-0136660676
3019	2014.06.16	13:06:37.374	6	504	0065-0136659459
3020	2014.06.16	13:06:34.796	4	3855	0065-0136667521
3021	2014.06.16	13:06:38.608	3	351	0065-0136655780
3022	2014.06.16	13:06:39.210	7	516	0065-0136659288
3023	2014.06.16	13:06:37.900	5	2354	0065-0136659459
3024	2014.06.16	13:06:38.822	4	2070	0065-0136653169
3025	2014.06.16	13:06:39.688	8	1234	0065-0136659288
3026	2014.06.16	13:06:41.011	4	914	0065-0136655780
3027	2014.06.16	13:06:42.688	4	423	0065-0136659459
3028	2014.06.16	13:06:44.225	5	313	0065-0136655780
3029	2014.06.16	13:06:43.192	3	1635	0065-0136659459
3030	2014.06.16	13:06:44.371	6	515	0065-0136667521
3031	2014.06.16	13:06:44.946	6	972	0065-0136655780
3032	2014.06.16	13:06:47.068	8	407	0065-0136673193
3033	2014.06.16	13:06:45.920	6	2053	0065-0136655780
3034	2014.06.16	13:06:47.964	1	307	0065-0136659288
3035	2014.06.16	13:06:48.588	6	709	0065-0136655780
3036	2014.06.16	13:06:48.421	2	916	0065-0136659288
3037	2014.06.16	13:06:54.658	6	464	0065-0136660676
3038	2014.06.16	13:06:54.817	5	614	0065-0136653169
3039	2014.06.16	13:06:47.535	7	9211	0065-0136673193
3040	2014.06.16	13:06:56.740	3	412	0065-0136659288
3041	2014.06.16	13:06:55.281	6	2005	0065-0136660676
3042	2014.06.16	13:06:57.874	7	307	0065-0136665886
3043	2014.06.16	13:06:58.235	8	422	0065-0136665886
3044	2014.06.16	13:06:57.256	4	1824	0065-0136659288
3045	2014.06.16	13:06:57.821	6	1310	0065-0136660676
3046	2014.06.16	13:06:59.065	5	311	0065-0136653169
3047	2014.06.16	13:07:00.371	4	428	0065-0136659288
3048	2014.06.16	13:06:59.816	5	1174	0065-0136660676
3049	2014.06.16	13:07:00.382	7	1113	0065-0136671473
3050	2014.06.16	13:07:00.265	6	2392	0065-0136653169
3051	2014.06.16	13:07:01.637	8	3855	0065-0136671473
3052	2014.06.16	13:07:07.115	1	215	0065-0136671473
3053	2014.06.16	13:07:07.358	6	412	0065-0136661759
3054	2014.06.16	13:07:07.853	6	215	0065-0136661759
3055	2014.06.16	13:07:08.010	5	323	0065-0136673193
3056	2014.06.16	13:07:07.433	2	1121	0065-0136671473
3057	2014.06.16	13:07:08.346	5	921	0065-0136661759
3058	2014.06.16	13:07:10.147	4	807	0065-0136660676
3059	2014.06.16	13:07:10.869	2	307	0065-0136659459
3060	2014.06.16	13:07:11.252	1	455	0065-0136659459
3061	2014.06.16	13:07:10.151	5	2175	0065-0136661759
3062	2014.06.16	13:07:12.420	5	220	0065-0136661759
3063	2014.06.16	13:07:11.103	3	2053	0065-0136660676
3064	2014.06.16	13:07:12.992	4	226	0065-0136673193
3065	2014.06.16	13:07:13.324	3	502	0065-0136673193
3066	2014.06.16	13:07:14.463	2	224	0065-0136673193
3067	2014.06.16	13:07:14.735	1	307	0065-0136673193
3068	2014.06.16	13:07:15.262	1	212	0065-0136673193
3069	2014.06.16	13:07:14.068	6	2226	0065-0136655780
3070	2014.06.16	13:07:16.156	1	308	0065-0136651817
3071	2014.06.16	13:07:16.765	8	216	0065-0136673193
3072	2014.06.16	13:07:16.620	2	499	0065-0136651817
3073	2014.06.16	13:07:17.179	2	221	0065-0136651817
3074	2014.06.16	13:07:16.986	7	413	0065-0136673193
3075	2014.06.16	13:07:19.079	1	316	0065-0136665886
3076	2014.06.16	13:07:19.431	2	325	0065-0136665886
3077	2014.06.16	13:07:16.397	5	4230	0065-0136655780
3078	2014.06.16	13:07:18.077	6	3720	0065-0136667521
3079	2014.06.16	13:07:23.164	3	365	0065-0136671473
3080	2014.06.16	13:07:23.984	2	452	0065-0136651817
3081	2014.06.16	13:07:23.582	4	1002	0065-0136671473
3082	2014.06.16	13:07:24.542	1	657	0065-0136651817
3083	2014.06.16	13:07:28.266	2	220	0065-0136660676
3084	2014.06.16	13:07:28.506	8	420	0065-0136651817
3085	2014.06.16	13:07:28.632	1	344	0065-0136660676
3086	2014.06.16	13:07:29.704	2	359	0065-0136665886
3087	2014.06.16	13:07:30.101	1	308	0065-0136665886
3088	2014.06.16	13:07:29.004	7	1499	0065-0136651817
3089	2014.06.16	13:07:21.940	5	9595	0065-0136667521
3090	2014.06.16	13:07:31.605	8	321	0065-0136665886
3091	2014.06.16	13:07:31.960	7	510	0065-0136665886
3092	2014.06.16	13:07:32.631	6	213	0065-0136653169
3093	2014.06.16	13:07:31.605	5	3019	0065-0136667521
3094	2014.06.16	13:07:32.918	6	2297	0065-0136653169
3095	2014.06.16	13:07:36.097	6	364	0065-0136665886
3096	2014.06.16	13:07:35.455	5	3834	0065-0136653169
3097	2014.06.16	13:07:45.724	4	613	0065-0136671473
3098	2014.06.16	13:07:40.007	5	6329	0065-0136653169
3099	2014.06.16	13:07:41.560	6	4944	0065-0136665886
3100	2014.06.16	13:07:46.397	5	218	0065-0136653169
3101	2014.06.16	13:07:46.458	3	1785	0065-0136671473
3102	2014.06.16	13:07:48.200	4	550	0065-0136653169
3103	2014.06.16	13:07:49.244	6	215	0065-0136665886
3104	2014.06.16	13:07:50.233	2	318	0065-0136671473
3105	2014.06.16	13:07:50.464	7	524	0065-0136673193
3106	2014.06.16	13:07:50.659	1	810	0065-0136671473
3107	2014.06.16	13:07:48.951	3	3691	0065-0136653169
3108	2014.06.16	13:07:52.072	6	610	0065-0136665886
3109	2014.06.16	13:07:51.094	8	1682	0065-0136673193
3110	2014.06.16	13:07:52.723	5	820	0065-0136665886
3111	2014.06.16	13:07:54.222	4	346	0065-0136661759
3112	2014.06.16	13:07:54.574	3	527	0065-0136661759
3113	2014.06.16	13:07:56.937	4	362	0065-0136665886
3114	2014.06.16	13:07:57.369	3	741	0065-0136665886
3115	2014.06.16	13:07:59.622	3	515	0065-0136665886
3116	2014.06.16	13:08:01.747	3	718	0065-0136653169
3117	2014.06.16	13:08:02.371	5	406	0065-0136659288
3118	2014.06.16	13:08:02.482	3	403	0065-0136665886
3119	2014.06.16	13:08:02.831	4	669	0065-0136653169
3120	2014.06.16	13:08:03.628	1	230	0065-0136673193
3121	2014.06.16	13:08:02.902	6	1796	0065-0136659288
3122	2014.06.16	13:08:03.990	2	2082	0065-0136673193
3123	2014.06.16	13:08:04.046	4	3058	0065-0136665886
3124	2014.06.16	13:08:09.141	4	704	0065-0136653169
3125	2014.06.16	13:08:10.486	3	3200	0065-0136653169
3126	2014.06.16	13:08:14.694	2	410	0065-0136653169
3127	2014.06.16	13:08:15.285	1	794	0065-0136653169
3128	2014.06.16	13:08:18.373	4	218	0065-0136665886
3129	2014.06.16	13:08:19.087	2	214	0065-0136661759
3130	2014.06.16	13:08:19.422	1	410	0065-0136661759
3131	2014.06.16	13:08:20.861	2	311	0065-0136673193
3132	2014.06.16	13:08:21.226	7	324	0065-0136659288
3133	2014.06.16	13:08:21.292	1	1348	0065-0136673193
3134	2014.06.16	13:08:22.137	7	531	0065-0136670531
3135	2014.06.16	13:08:21.588	8	1599	0065-0136659288
3136	2014.06.16	13:08:22.937	1	447	0065-0136673193
3137	2014.06.16	13:08:23.329	8	1491	0065-0136670531
3138	2014.06.16	13:08:30.022	8	324	0065-0136660676
3139	2014.06.16	13:08:31.195	1	321	0065-0136671473
3140	2014.06.16	13:08:31.676	2	714	0065-0136671473
3141	2014.06.16	13:08:30.445	7	3007	0065-0136660676
3142	2014.06.16	13:08:35.028	1	212	0065-0136670531
3143	2014.06.16	13:08:35.294	8	317	0065-0136659288
3144	2014.06.16	13:08:35.415	2	713	0065-0136670531
3145	2014.06.16	13:08:38.078	3	520	0065-0136670531
3146	2014.06.16	13:08:38.321	6	307	0065-0136651817
3147	2014.06.16	13:08:39.468	3	316	0065-0136671473
3148	2014.06.16	13:08:38.676	4	1187	0065-0136670531
3149	2014.06.16	13:08:38.777	5	1368	0065-0136651817
3150	2014.06.16	13:08:39.950	6	319	0065-0136660676
3151	2014.06.16	13:08:40.166	5	224	0065-0136651817
3152	2014.06.16	13:08:40.470	5	1312	0065-0136660676
3153	2014.06.16	13:08:35.654	7	6360	0065-0136659288
3154	2014.06.16	13:08:39.922	4	2276	0065-0136671473
3155	2014.06.16	13:08:43.165	7	223	0065-0136659288
3156	2014.06.16	13:08:43.245	4	404	0065-0136655780
3157	2014.06.16	13:08:43.565	7	509	0065-0136659288
3158	2014.06.16	13:08:43.797	3	1301	0065-0136655780
3159	2014.06.16	13:08:43.984	8	1925	0065-0136659288
3160	2014.06.16	13:08:46.513	1	337	0065-0136659288
3161	2014.06.16	13:08:47.509	4	412	0065-0136651817
3162	2014.06.16	13:08:48.137	5	510	0065-0136667521
3163	2014.06.16	13:08:48.142	3	838	0065-0136651817
3164	2014.06.16	13:08:47.637	2	1570	0065-0136659288
3165	2014.06.16	13:08:49.810	2	316	0065-0136655780
3166	2014.06.16	13:08:50.234	1	719	0065-0136655780
3167	2014.06.16	13:08:48.688	6	4724	0065-0136667521
3168	2014.06.16	13:08:53.672	6	1243	0065-0136667521
3169	2014.06.16	13:08:54.820	3	410	0065-0136659288
3170	2014.06.16	13:08:55.475	3	310	0065-0136651817
3171	2014.06.16	13:08:55.304	4	712	0065-0136659288
3172	2014.06.16	13:08:56.094	7	431	0065-0136667521
3173	2014.06.16	13:08:56.056	4	1312	0065-0136651817
3174	2014.06.16	13:08:56.556	8	1715	0065-0136667521
3175	2014.06.16	13:09:03.627	4	307	0065-0136659288
3176	2014.06.16	13:09:00.405	5	5338	0065-0136671473
3177	2014.06.16	13:09:04.023	3	2467	0065-0136659288
3178	2014.06.16	13:09:06.236	5	810	0065-0136665886
3179	2014.06.16	13:09:08.231	2	408	0065-0136659288
3180	2014.06.16	13:09:07.777	6	1190	0065-0136665886
3181	2014.06.16	13:09:10.327	1	908	0065-0136659288
3182	2014.06.16	13:09:11.274	7	334	0065-0136665886
3183	2014.06.16	13:09:11.571	8	533	0065-0136665886
3184	2014.06.16	13:09:12.889	6	618	0065-0136671473
3185	2014.06.16	13:09:14.985	4	442	0065-0136660676
3186	2014.06.16	13:09:15.478	3	901	0065-0136660676
3187	2014.06.16	13:09:13.617	5	5341	0065-0136671473
3188	2014.06.16	13:09:21.876	2	325	0065-0136660676
3189	2014.06.16	13:09:22.306	1	317	0065-0136660676
3190	2014.06.16	13:09:27.461	4	560	0065-0136651817
3191	2014.06.16	13:09:28.082	3	1428	0065-0136651817
3192	2014.06.16	13:09:29.631	3	633	0065-0136651817
3193	2014.06.16	13:09:32.945	8	424	0065-0136660676
3194	2014.06.16	13:09:34.350	1	534	0065-0136653169
3195	2014.06.16	13:09:33.440	7	1468	0065-0136660676
3196	2014.06.16	13:09:37.401	1	324	0065-0136659288
3197	2014.06.16	13:09:35.344	2	2785	0065-0136653169
3198	2014.06.16	13:09:38.185	8	311	0065-0136665886
3199	2014.06.16	13:09:38.455	1	329	0065-0136673193
3200	2014.06.16	13:09:38.505	7	1238	0065-0136665886
3201	2014.06.16	13:09:38.491	2	1293	0065-0136659288
3202	2014.06.16	13:09:40.558	6	551	0065-0136660676
3203	2014.06.16	13:09:41.747	5	1075	0065-0136660676
3204	2014.06.16	13:09:42.960	8	316	0065-0136661759
3205	2014.06.16	13:09:40.136	2	3859	0065-0136673193
3206	2014.06.16	13:09:43.315	7	1003	0065-0136661759
3207	2014.06.16	13:09:44.238	8	410	0065-0136659459
3208	2014.06.16	13:09:44.455	6	409	0065-0136665886
3209	2014.06.16	13:09:44.186	4	1099	0065-0136660676
3210	2014.06.16	13:09:44.957	5	932	0065-0136665886
3211	2014.06.16	13:09:45.399	3	2865	0065-0136660676
3212	2014.06.16	13:09:49.547	2	404	0065-0136651817
3213	2014.06.16	13:09:49.681	3	548	0065-0136673193
3214	2014.06.16	13:09:50.099	1	459	0065-0136651817
3215	2014.06.16	13:09:44.849	7	6720	0065-0136659459
3216	2014.06.16	13:09:50.369	4	2512	0065-0136673193
3217	2014.06.16	13:09:53.137	8	843	0065-0136667521
3218	2014.06.16	13:09:54.681	3	419	0065-0136659288
3219	2014.06.16	13:09:56.592	2	316	0065-0136660676
3220	2014.06.16	13:09:56.564	6	343	0065-0136659459
3221	2014.06.16	13:09:55.145	4	2137	0065-0136659288
3222	2014.06.16	13:09:56.983	1	313	0065-0136660676
3223	2014.06.16	13:09:54.118	7	4072	0065-0136667521
3224	2014.06.16	13:09:59.462	8	218	0065-0136660676
3225	2014.06.16	13:10:00.257	4	316	0065-0136671473
3226	2014.06.16	13:09:59.855	6	1423	0065-0136661759
3227	2014.06.16	13:10:01.491	5	599	0065-0136661759
3228	2014.06.16	13:10:00.688	3	1590	0065-0136671473
3229	2014.06.16	13:09:59.791	7	2847	0065-0136660676
3230	2014.06.16	13:10:02.322	8	316	0065-0136655780
3231	2014.06.16	13:10:03.663	5	564	0065-0136661759
3232	2014.06.16	13:10:02.683	7	2449	0065-0136655780
3233	2014.06.16	13:10:13.865	6	715	0065-0136655780
3234	2014.06.16	13:10:14.686	5	1301	0065-0136655780
3235	2014.06.16	13:10:16.099	2	308	0065-0136671473
3236	2014.06.16	13:10:16.778	5	410	0065-0136659288
3237	2014.06.16	13:10:16.518	1	713	0065-0136671473
3238	2014.06.16	13:10:18.035	1	228	0065-0136671473
3239	2014.06.16	13:10:18.020	4	324	0065-0136665886
3240	2014.06.16	13:10:19.047	5	345	0065-0136659459
3241	2014.06.16	13:10:17.267	6	2218	0065-0136659288
3242	2014.06.16	13:10:20.756	5	318	0065-0136673193
3243	2014.06.16	13:10:19.536	6	1649	0065-0136659459
3244	2014.06.16	13:10:21.843	7	321	0065-0136659288
3245	2014.06.16	13:10:22.257	5	403	0065-0136670531
3246	2014.06.16	13:10:21.868	6	1404	0065-0136673193
3247	2014.06.16	13:10:24.656	7	454	0065-0136659459
3248	2014.06.16	13:10:22.209	8	3200	0065-0136659288
3249	2014.06.16	13:10:18.182	3	7836	0065-0136653169
3250	2014.06.16	13:10:23.578	6	3732	0065-0136670531
3251	2014.06.16	13:10:26.970	3	422	0065-0136665886
3252	2014.06.16	13:10:27.402	5	224	0065-0136661759
3253	2014.06.16	13:10:27.676	7	444	0065-0136673193
3254	2014.06.16	13:10:27.944	3	226	0065-0136665886
3255	2014.06.16	13:10:25.852	8	2864	0065-0136659459
3256	2014.06.16	13:10:29.910	8	2083	0065-0136673193
3257	2014.06.16	13:10:28.371	4	4983	0065-0136653169
3258	2014.06.16	13:10:32.838	7	554	0065-0136670531
3259	2014.06.16	13:10:36.309	4	644	0065-0136653169
3260	2014.06.16	13:10:36.401	7	2191	0065-0136667521
3261	2014.06.16	13:10:37.194	3	3991	0065-0136653169
3262	2014.06.16	13:10:41.691	1	409	0065-0136670531
3263	2014.06.16	13:10:42.221	2	318	0065-0136665886
3264	2014.06.16	13:10:38.823	8	4605	0065-0136667521
3265	2014.06.16	13:10:42.669	2	2084	0065-0136670531
3266	2014.06.16	13:10:48.426	3	371	0065-0136665886
3267	2014.06.16	13:10:48.817	4	741	0065-0136665886
3268	2014.06.16	13:10:49.709	1	322	0065-0136667521
3269	2014.06.16	13:10:51.700	3	318	0065-0136670531
3270	2014.06.16	13:10:50.162	2	2517	0065-0136667521
3271	2014.06.16	13:10:52.766	2	409	0065-0136667521
3272	2014.06.16	13:10:52.251	4	3487	0065-0136670531
3273	2014.06.16	13:10:56.672	1	308	0065-0136659288
3274	2014.06.16	13:10:55.849	7	1587	0065-0136660676
3275	2014.06.16	13:10:57.031	2	610	0065-0136659288
3276	2014.06.16	13:10:57.654	2	549	0065-0136659288
3277	2014.06.16	13:10:58.215	2	216	0065-0136659288
3278	2014.06.16	13:10:59.979	1	307	0065-0136651817
3279	2014.06.16	13:11:00.371	2	420	0065-0136651817
3280	2014.06.16	13:10:57.624	8	3898	0065-0136660676
3281	2014.06.16	13:11:02.213	3	437	0065-0136651817
3282	2014.06.16	13:11:02.353	8	547	0065-0136659459
3283	2014.06.16	13:11:02.714	4	1394	0065-0136651817
3284	2014.06.16	13:11:03.955	3	319	0065-0136659288
3285	2014.06.16	13:11:03.040	7	3761	0065-0136659459
3286	2014.06.16	13:11:04.902	4	2909	0065-0136659288
3287	2014.06.16	13:11:08.337	4	628	0065-0136659288
3288	2014.06.16	13:11:09.179	1	316	0065-0136660676
3289	2014.06.16	13:11:09.606	2	435	0065-0136660676
3290	2014.06.16	13:11:17.977	5	447	0065-0136661759
3291	2014.06.16	13:11:18.355	6	2367	0065-0136659459
3292	2014.06.16	13:11:20.863	6	218	0065-0136661759
3293	2014.06.16	13:11:21.854	6	422	0065-0136659459
3294	2014.06.16	13:11:22.704	5	222	0065-0136659459
3295	2014.06.16	13:11:22.796	6	479	0065-0136661759
3296	2014.06.16	13:11:22.976	5	309	0065-0136659459
3297	2014.06.16	13:11:23.585	2	388	0065-0136653169
3298	2014.06.16	13:11:23.759	5	353	0065-0136659459
3299	2014.06.16	13:11:24.126	5	410	0065-0136659459
3300	2014.06.16	13:11:24.256	1	1405	0065-0136653169
3301	2014.06.16	13:11:24.621	5	4463	0065-0136659459
3302	2014.06.16	13:11:30.324	5	307	0065-0136655780
3303	2014.06.16	13:11:31.771	4	627	0065-0136659459
3304	2014.06.16	13:11:30.751	6	1712	0065-0136655780
3305	2014.06.16	13:11:34.953	7	595	0065-0136655780
3306	2014.06.16	13:11:32.439	3	3587	0065-0136659459
3307	2014.06.16	13:11:35.837	1	308	0065-0136671473
3308	2014.06.16	13:11:36.318	2	618	0065-0136671473
3309	2014.06.16	13:11:37.053	2	409	0065-0136671473
3310	2014.06.16	13:11:37.283	4	466	0065-0136651817
3311	2014.06.16	13:11:35.708	8	3206	0065-0136655780
3312	2014.06.16	13:11:37.744	3	2378	0065-0136651817
3313	2014.06.16	13:11:40.539	3	408	0065-0136671473
3314	2014.06.16	13:11:41.053	4	224	0065-0136671473
3315	2014.06.16	13:11:41.082	3	1186	0065-0136660676
3316	2014.06.16	13:11:42.165	2	324	0065-0136651817
3317	2014.06.16	13:11:42.172	4	3076	0065-0136671473
3318	2014.06.16	13:11:43.775	1	1601	0065-0136651817
3319	2014.06.16	13:11:45.558	4	473	0065-0136671473
3320	2014.06.16	13:11:45.708	1	1492	0065-0136653169
3321	2014.06.16	13:11:46.245	4	2608	0065-0136660676
3322	2014.06.16	13:11:46.957	2	2082	0065-0136651817
3323	2014.06.16	13:11:49.225	2	2426	0065-0136653169
3324	2014.06.16	13:11:51.538	5	421	0065-0136671473
3325	2014.06.16	13:11:51.999	6	1207	0065-0136671473
3326	2014.06.16	13:11:52.900	2	507	0065-0136667521
3327	2014.06.16	13:11:53.549	6	219	0065-0136671473
3328	2014.06.16	13:11:53.671	3	422	0065-0136651817
3329	2014.06.16	13:11:53.743	1	810	0065-0136667521
3330	2014.06.16	13:11:54.573	1	221	0065-0136667521
3331	2014.06.16	13:11:54.632	4	2257	0065-0136651817
3332	2014.06.16	13:11:57.225	8	330	0065-0136673193
3333	2014.06.16	13:11:57.660	7	2976	0065-0136673193
3334	2014.06.16	13:12:02.671	1	313	0065-0136655780
3335	2014.06.16	13:12:03.204	2	677	0065-0136655780
3336	2014.06.16	13:12:03.955	2	682	0065-0136655780
3337	2014.06.16	13:12:04.712	4	932	0065-0136665886
3338	2014.06.16	13:12:04.739	7	1118	0065-0136671473
3339	2014.06.16	13:12:06.202	5	467	0065-0136670531
3340	2014.06.16	13:12:07.597	2	214	0065-0136659459
3341	2014.06.16	13:12:05.994	8	2003	0065-0136671473
3342	2014.06.16	13:12:06.883	3	1177	0065-0136665886
3343	2014.06.16	13:12:08.023	1	506	0065-0136659459
3344	2014.06.16	13:12:08.722	4	522	0065-0136651817
3345	2014.06.16	13:12:09.280	3	1024	0065-0136651817
3346	2014.06.16	13:12:06.728	6	4242	0065-0136670531
3347	2014.06.16	13:12:11.400	2	230	0065-0136651817
3348	2014.06.16	13:12:11.728	1	312	0065-0136651817
3349	2014.06.16	13:12:12.465	8	599	0065-0136671473
3350	2014.06.16	13:12:13.471	8	411	0065-0136651817
3351	2014.06.16	13:12:13.018	7	1000	0065-0136671473
3352	2014.06.16	13:12:13.924	2	221	0065-0136665886
3353	2014.06.16	13:12:14.252	1	311	0065-0136665886
3354	2014.06.16	13:12:14.024	7	1508	0065-0136651817
3355	2014.06.16	13:12:16.106	8	324	0065-0136665886
3356	2014.06.16	13:12:16.469	7	528	0065-0136665886
3357	2014.06.16	13:12:20.738	6	314	0065-0136673193
3358	2014.06.16	13:12:20.830	4	422	0065-0136660676
3359	2014.06.16	13:12:21.358	3	709	0065-0136660676
3360	2014.06.16	13:12:21.154	5	2085	0065-0136673193
3361	2014.06.16	13:12:24.037	2	421	0065-0136660676
3362	2014.06.16	13:12:24.349	5	312	0065-0136673193
3363	2014.06.16	13:12:24.603	7	524	0065-0136671473
3364	2014.06.16	13:12:24.617	1	647	0065-0136660676
3365	2014.06.16	13:12:25.132	8	2019	0065-0136671473
3366	2014.06.16	13:12:29.685	8	307	0065-0136660676
3367	2014.06.16	13:12:30.931	8	307	0065-0136659459
3368	2014.06.16	13:12:30.844	2	414	0065-0136653169
3369	2014.06.16	13:12:30.053	7	1409	0065-0136660676
3370	2014.06.16	13:12:31.422	1	1893	0065-0136653169
3371	2014.06.16	13:12:33.338	1	505	0065-0136653169
3372	2014.06.16	13:12:33.865	1	1107	0065-0136653169
3373	2014.06.16	13:12:32.386	7	2770	0065-0136659459
3374	2014.06.16	13:12:34.983	1	347	0065-0136653169
3375	2014.06.16	13:12:36.490	8	597	0065-0136653169
3376	2014.06.16	13:12:40.206	1	311	0065-0136671473
3377	2014.06.16	13:12:37.180	7	3591	0065-0136653169
3378	2014.06.16	13:12:40.637	2	1028	0065-0136671473
3379	2014.06.16	13:12:43.662	6	444	0065-0136660676
3380	2014.06.16	13:12:43.716	7	410	0065-0136665886
3381	2014.06.16	13:12:44.190	5	1044	0065-0136660676
3382	2014.06.16	13:12:45.244	5	220	0065-0136660676
3383	2014.06.16	13:12:44.238	8	1247	0065-0136665886
3384	2014.06.16	13:12:47.615	7	743	0065-0136653169
3385	2014.06.16	13:12:49.165	7	421	0065-0136651817
3386	2014.06.16	13:12:48.439	8	1333	0065-0136653169
3387	2014.06.16	13:12:49.620	6	451	0065-0136670531
3388	2014.06.16	13:12:49.775	4	527	0065-0136660676
3389	2014.06.16	13:12:50.430	4	326	0065-0136659288
3390	2014.06.16	13:12:50.068	5	815	0065-0136670531
3391	2014.06.16	13:12:50.274	3	713	0065-0136660676
3392	2014.06.16	13:12:51.249	6	353	0065-0136659459
3393	2014.06.16	13:12:50.148	8	1890	0065-0136651817
3394	2014.06.16	13:12:51.633	5	1301	0065-0136659459
3395	2014.06.16	13:12:51.025	3	2074	0065-0136659288
3396	2014.06.16	13:12:54.061	8	221	0065-0136653169
3397	2014.06.16	13:12:53.577	4	1797	0065-0136670531
3398	2014.06.16	13:12:54.924	8	714	0065-0136653169
3399	2014.06.16	13:12:55.574	2	223	0065-0136659288
3400	2014.06.16	13:12:56.036	1	916	0065-0136659288
3401	2014.06.16	13:12:55.626	3	2994	0065-0136670531
3402	2014.06.16	13:12:58.326	8	323	0065-0136659288
3403	2014.06.16	13:12:55.669	7	3340	0065-0136653169
3404	2014.06.16	13:12:59.313	2	618	0065-0136660676
3405	2014.06.16	13:12:59.949	1	931	0065-0136665886
3406	2014.06.16	13:13:01.586	5	499	0065-0136673193
3407	2014.06.16	13:13:01.419	1	726	0065-0136660676
3408	2014.06.16	13:13:02.077	2	614	0065-0136665886
3409	2014.06.16	13:12:59.280	7	3566	0065-0136659288
3410	2014.06.16	13:13:02.049	6	3383	0065-0136653169
3411	2014.06.16	13:13:04.283	7	1715	0065-0136661759
3412	2014.06.16	13:13:06.039	2	351	0065-0136670531
3413	2014.06.16	13:13:06.562	1	618	0065-0136670531
3414	2014.06.16	13:13:06.058	8	1156	0065-0136661759
3415	2014.06.16	13:13:07.528	3	843	0065-0136665886
3416	2014.06.16	13:13:08.497	4	616	0065-0136665886
3417	2014.06.16	13:13:05.723	6	3768	0065-0136673193
3418	2014.06.16	13:13:09.956	6	1003	0065-0136653169
3419	2014.06.16	13:13:12.123	4	414	0065-0136659459
3420	2014.06.16	13:13:12.096	7	628	0065-0136673193
3421	2014.06.16	13:13:12.634	4	349	0065-0136665886
3422	2014.06.16	13:13:12.592	3	1999	0065-0136659459
3423	2014.06.16	13:13:14.605	3	674	0065-0136665886
3424	2014.06.16	13:13:11.266	5	4368	0065-0136653169
3425	2014.06.16	13:13:12.751	8	3214	0065-0136673193
3426	2014.06.16	13:13:16.968	8	406	0065-0136670531
3427	2014.06.16	13:13:17.417	7	2771	0065-0136670531
3428	2014.06.16	13:13:21.090	6	320	0065-0136670531
3429	2014.06.16	13:13:21.410	5	1768	0065-0136670531
3430	2014.06.16	13:13:24.842	2	312	0065-0136665886
3431	2014.06.16	13:13:25.267	1	307	0065-0136665886
3432	2014.06.16	13:13:25.621	4	546	0065-0136653169
3433	2014.06.16	13:13:32.942	8	344	0065-0136660676
3434	2014.06.16	13:13:33.901	8	430	0065-0136665886
3435	2014.06.16	13:13:33.398	7	1007	0065-0136660676
3436	2014.06.16	13:13:34.722	1	309	0065-0136651817
3437	2014.06.16	13:13:35.273	2	346	0065-0136651817
3438	2014.06.16	13:13:34.421	7	1622	0065-0136665886
3439	2014.06.16	13:13:26.317	3	11158	0065-0136653169
3440	2014.06.16	13:13:37.183	1	841	0065-0136661759
3441	2014.06.16	13:13:38.230	2	906	0065-0136661759
3442	2014.06.16	13:13:40.003	2	428	0065-0136661759
3443	2014.06.16	13:13:42.005	3	407	0065-0136651817
3444	2014.06.16	13:13:42.570	4	934	0065-0136651817
3445	2014.06.16	13:13:43.672	4	216	0065-0136651817
3446	2014.06.16	13:13:43.629	8	934	0065-0136667521
3447	2014.06.16	13:13:44.508	5	581	0065-0136670531
3448	2014.06.16	13:13:44.007	4	1134	0065-0136651817
3449	2014.06.16	13:13:46.733	3	416	0065-0136659459
3450	2014.06.16	13:13:44.681	7	2801	0065-0136667521
3451	2014.06.16	13:13:45.132	6	3469	0065-0136670531
3452	2014.06.16	13:13:47.797	7	1523	0065-0136667521
3453	2014.06.16	13:13:49.366	6	1200	0065-0136670531
3454	2014.06.16	13:13:47.585	4	3858	0065-0136659459
3455	2014.06.16	13:13:51.666	6	211	0065-0136670531
3456	2014.06.16	13:13:51.985	6	214	0065-0136670531
3457	2014.06.16	13:13:52.831	5	404	0065-0136659459
3458	2014.06.16	13:13:53.667	3	334	0065-0136671473
3459	2014.06.16	13:13:53.919	2	217	0065-0136655780
3460	2014.06.16	13:13:54.094	7	309	0065-0136670531
3461	2014.06.16	13:13:54.274	1	520	0065-0136655780
3462	2014.06.16	13:13:54.103	4	1600	0065-0136671473
3463	2014.06.16	13:13:54.492	8	1380	0065-0136670531
3464	2014.06.16	13:13:56.329	8	1191	0065-0136670531
3465	2014.06.16	13:13:58.150	8	421	0065-0136655780
3466	2014.06.16	13:13:58.188	3	604	0065-0136653169
3467	2014.06.16	13:13:58.985	1	220	0065-0136670531
3468	2014.06.16	13:13:59.303	2	748	0065-0136670531
3469	2014.06.16	13:13:58.843	3	1583	0065-0136661759
3470	2014.06.16	13:14:00.210	8	309	0065-0136673193
3471	2014.06.16	13:13:58.616	7	1924	0065-0136655780
3472	2014.06.16	13:13:53.328	6	8470	0065-0136659459
3473	2014.06.16	13:14:00.542	4	1970	0065-0136653169
3474	2014.06.16	13:14:02.417	6	315	0065-0136655780
3475	2014.06.16	13:14:02.953	4	371	0065-0136661759
3476	2014.06.16	13:14:03.592	4	340	0065-0136653169
3477	2014.06.16	13:14:02.814	5	1306	0065-0136655780
3478	2014.06.16	13:14:00.677	7	3463	0065-0136673193
3479	2014.06.16	13:14:07.036	7	414	0065-0136659459
3480	2014.06.16	13:14:04.071	4	4435	0065-0136653169
3481	2014.06.16	13:14:07.526	8	1992	0065-0136659459
3482	2014.06.16	13:14:10.808	7	321	0065-0136665886
3483	2014.06.16	13:14:11.169	8	410	0065-0136665886
3484	2014.06.16	13:14:11.584	8	214	0065-0136665886
3485	2014.06.16	13:14:08.836	5	3213	0065-0136655780
3486	2014.06.16	13:14:12.063	5	405	0065-0136671473
3487	2014.06.16	13:14:13.089	1	316	0065-0136665886
3488	2014.06.16	13:14:13.077	7	407	0065-0136659288
3489	2014.06.16	13:14:13.410	2	437	0065-0136665886
3490	2014.06.16	13:14:13.911	4	647	0065-0136653169
3491	2014.06.16	13:14:13.501	8	1122	0065-0136659288
3492	2014.06.16	13:14:12.946	6	1895	0065-0136671473
3493	2014.06.16	13:14:15.150	6	1406	0065-0136671473
3494	2014.06.16	13:14:16.794	1	212	0065-0136659288
3495	2014.06.16	13:14:17.117	2	919	0065-0136659288
3496	2014.06.16	13:14:15.107	3	3041	0065-0136653169
3497	2014.06.16	13:14:18.350	3	404	0065-0136665886
3498	2014.06.16	13:14:18.728	6	433	0065-0136671473
3499	2014.06.16	13:14:19.372	3	316	0065-0136670531
3500	2014.06.16	13:14:19.561	2	411	0065-0136653169
3501	2014.06.16	13:14:18.783	4	1218	0065-0136665886
3502	2014.06.16	13:14:20.549	6	643	0065-0136660676
3503	2014.06.16	13:14:21.312	5	1027	0065-0136660676
3504	2014.06.16	13:14:22.178	6	430	0065-0136655780
3505	2014.06.16	13:14:20.244	1	3082	0065-0136653169
3506	2014.06.16	13:14:22.430	5	1493	0065-0136671473
3507	2014.06.16	13:14:20.013	4	3983	0065-0136670531
3508	2014.06.16	13:14:23.995	5	217	0065-0136671473
3509	2014.06.16	13:14:24.119	4	425	0065-0136670531
3510	2014.06.16	13:14:24.219	5	1743	0065-0136655780
3511	2014.06.16	13:14:26.074	1	214	0065-0136659459
3512	2014.06.16	13:14:26.147	4	318	0065-0136660676
3513	2014.06.16	13:14:26.462	2	1777	0065-0136659459
3514	2014.06.16	13:14:26.609	3	1681	0065-0136660676
3515	2014.06.16	13:14:28.333	2	220	0065-0136659459
3516	2014.06.16	13:14:32.303	5	557	0065-0136651817
3517	2014.06.16	13:14:33.057	6	1303	0065-0136651817
3518	2014.06.16	13:14:37.266	4	2176	0065-0136655780
3519	2014.06.16	13:14:39.404	2	318	0065-0136659459
3520	2014.06.16	13:14:39.827	1	550	0065-0136659459
3521	2014.06.16	13:14:44.938	1	320	0065-0136659459
3522	2014.06.16	13:14:45.332	2	1022	0065-0136659459
3523	2014.06.16	13:14:39.628	3	6852	0065-0136655780
3524	2014.06.16	13:14:46.754	2	223	0065-0136659459
3525	2014.06.16	13:14:47.083	6	413	0065-0136667521
3526	2014.06.16	13:14:47.968	2	230	0065-0136659459
3527	2014.06.16	13:14:49.112	6	319	0065-0136651817
3528	2014.06.16	13:14:49.518	3	439	0065-0136659459
3529	2014.06.16	13:14:47.542	5	3166	0065-0136667521
3530	2014.06.16	13:14:50.881	5	1011	0065-0136651817
3531	2014.06.16	13:14:50.142	4	4021	0065-0136659459
3532	2014.06.16	13:14:54.583	4	443	0065-0136651817
3533	2014.06.16	13:14:55.077	3	1824	0065-0136651817
3534	2014.06.16	13:14:58.112	3	421	0065-0136655780
3535	2014.06.16	13:14:58.388	5	755	0065-0136670531
3536	2014.06.16	13:14:56.207	7	3199	0065-0136673193
3537	2014.06.16	13:14:59.272	6	2056	0065-0136670531
3538	2014.06.16	13:15:00.816	5	745	0065-0136661759
3539	2014.06.16	13:15:01.604	6	712	0065-0136661759
3540	2014.06.16	13:14:58.704	4	3766	0065-0136655780
3541	2014.06.16	13:15:02.919	7	312	0065-0136670531
3542	2014.06.16	13:15:04.139	5	358	0065-0136655780
3543	2014.06.16	13:15:03.341	8	1594	0065-0136670531
3544	2014.06.16	13:15:05.590	1	221	0065-0136673193
3545	2014.06.16	13:15:06.024	5	420	0065-0136671473
3546	2014.06.16	13:15:06.557	6	1090	0065-0136671473
3547	2014.06.16	13:15:05.990	2	2112	0065-0136673193
3548	2014.06.16	13:15:07.936	7	443	0065-0136655780
3549	2014.06.16	13:15:08.388	8	1398	0065-0136655780
3550	2014.06.16	13:15:09.583	3	422	0065-0136673193
3551	2014.06.16	13:15:11.467	1	221	0065-0136670531
3552	2014.06.16	13:15:12.585	1	409	0065-0136655780
3553	2014.06.16	13:15:11.821	2	1959	0065-0136670531
3554	2014.06.16	13:15:10.542	4	3365	0065-0136673193
3555	2014.06.16	13:15:13.960	7	616	0065-0136671473
3556	2014.06.16	13:15:14.425	2	1223	0065-0136655780
3557	2014.06.16	13:15:15.017	5	642	0065-0136665886
3558	2014.06.16	13:15:15.806	6	810	0065-0136665886
3559	2014.06.16	13:15:14.650	8	3480	0065-0136671473
3560	2014.06.16	13:15:18.226	3	307	0065-0136670531
3561	2014.06.16	13:15:18.592	4	629	0065-0136670531
3562	2014.06.16	13:15:19.744	2	228	0065-0136659288
3563	2014.06.16	13:15:20.124	1	427	0065-0136659288
3564	2014.06.16	13:15:20.336	2	324	0065-0136651817
3565	2014.06.16	13:15:20.796	1	548	0065-0136651817
3566	2014.06.16	13:15:23.307	2	333	0065-0136660676
3567	2014.06.16	13:15:23.799	1	309	0065-0136660676
3568	2014.06.16	13:15:25.289	5	434	0065-0136670531
3569	2014.06.16	13:15:26.579	4	411	0065-0136659459
3570	2014.06.16	13:15:25.775	6	2452	0065-0136670531
3571	2014.06.16	13:15:28.151	7	411	0065-0136665886
3572	2014.06.16	13:15:27.429	8	3238	0065-0136660676
3573	2014.06.16	13:15:27.109	3	3630	0065-0136659459
3574	2014.06.16	13:15:30.736	8	217	0065-0136660676
3575	2014.06.16	13:15:31.407	8	217	0065-0136665886
3576	2014.06.16	13:15:32.524	2	336	0065-0136659459
3577	2014.06.16	13:15:32.174	8	843	0065-0136660676
3578	2014.06.16	13:15:33.687	4	808	0065-0136667521
3579	2014.06.16	13:15:33.244	8	1722	0065-0136665886
3580	2014.06.16	13:15:32.760	1	2888	0065-0136659288
3581	2014.06.16	13:15:34.111	7	2241	0065-0136660676
3582	2014.06.16	13:15:35.954	1	1491	0065-0136653169
3583	2014.06.16	13:15:36.486	8	1315	0065-0136665886
3584	2014.06.16	13:15:36.764	7	1506	0065-0136660676
3585	2014.06.16	13:15:37.717	2	1025	0065-0136659288
3586	2014.06.16	13:15:39.122	2	1709	0065-0136653169
3587	2014.06.16	13:15:40.539	1	325	0065-0136665886
3588	2014.06.16	13:15:41.039	2	1220	0065-0136665886
3589	2014.06.16	13:15:45.033	8	408	0065-0136671473
3590	2014.06.16	13:15:45.522	7	1893	0065-0136671473
3591	2014.06.16	13:15:47.471	7	218	0065-0136671473
3592	2014.06.16	13:15:47.583	1	307	0065-0136651817
3593	2014.06.16	13:15:47.791	7	309	0065-0136671473
3594	2014.06.16	13:15:34.569	3	13765	0065-0136667521
3595	2014.06.16	13:15:48.357	3	441	0065-0136659288
3596	2014.06.16	13:15:48.164	2	1119	0065-0136651817
3597	2014.06.16	13:15:48.222	7	1594	0065-0136671473
3598	2014.06.16	13:15:48.846	4	1290	0065-0136659288
3599	2014.06.16	13:15:51.163	7	709	0065-0136671473
3600	2014.06.16	13:15:52.872	7	221	0065-0136661759
3601	2014.06.16	13:15:53.245	3	215	0065-0136665886
3602	2014.06.16	13:15:53.243	8	407	0065-0136661759
3603	2014.06.16	13:15:53.479	4	812	0065-0136651817
3604	2014.06.16	13:15:54.774	7	410	0065-0136670531
3605	2014.06.16	13:15:54.501	4	1396	0065-0136665886
3606	2014.06.16	13:15:55.816	5	226	0065-0136659459
3607	2014.06.16	13:15:56.072	5	325	0065-0136651817
3608	2014.06.16	13:15:56.432	6	217	0065-0136651817
3609	2014.06.16	13:15:55.289	8	1748	0065-0136670531
3610	2014.06.16	13:15:57.044	7	339	0065-0136659459
3611	2014.06.16	13:15:57.655	3	633	0065-0136655780
3612	2014.06.16	13:15:57.190	8	1137	0065-0136670531
3613	2014.06.16	13:15:58.210	7	214	0065-0136659459
3614	2014.06.16	13:15:57.856	4	946	0065-0136665886
3615	2014.06.16	13:15:59.038	4	418	0065-0136665886
3616	2014.06.16	13:16:00.745	6	628	0065-0136659459
3617	2014.06.16	13:16:01.454	5	342	0065-0136659459
3618	2014.06.16	13:16:01.640	6	221	0065-0136651817
3619	2014.06.16	13:16:01.870	5	225	0065-0136651817
3620	2014.06.16	13:16:02.361	4	309	0065-0136655780
3621	2014.06.16	13:16:06.106	3	230	0065-0136655780
3622	2014.06.16	13:16:07.390	6	508	0065-0136660676
3623	2014.06.16	13:16:06.745	3	2195	0065-0136667521
3624	2014.06.16	13:16:12.109	8	562	0065-0136670531
3625	2014.06.16	13:16:08.131	5	4693	0065-0136660676
3626	2014.06.16	13:16:12.864	2	334	0065-0136667521
3627	2014.06.16	13:16:13.395	1	504	0065-0136667521
3628	2014.06.16	13:16:13.935	2	421	0065-0136653169
3629	2014.06.16	13:16:08.982	3	5540	0065-0136655780
3630	2014.06.16	13:16:12.769	7	1896	0065-0136670531
3631	2014.06.16	13:16:14.878	7	691	0065-0136670531
3632	2014.06.16	13:16:14.560	1	2480	0065-0136653169
3633	2014.06.16	13:16:16.874	2	306	0065-0136655780
3634	2014.06.16	13:16:17.371	1	885	0065-0136655780
3635	2014.06.16	13:16:18.540	6	432	0065-0136670531
3636	2014.06.16	13:16:19.761	8	649	0065-0136653169
3637	2014.06.16	13:16:20.464	8	408	0065-0136655780
3638	2014.06.16	13:16:04.102	4	17031	0065-0136659459
3639	2014.06.16	13:16:20.646	7	1158	0065-0136653169
3640	2014.06.16	13:16:21.845	7	822	0065-0136655780
3641	2014.06.16	13:16:19.042	5	4984	0065-0136670531
3642	2014.06.16	13:16:24.211	6	627	0065-0136671473
3643	2014.06.16	13:16:22.232	4	2717	0065-0136659459
3644	2014.06.16	13:16:26.320	6	218	0065-0136653169
3645	2014.06.16	13:16:24.159	3	2436	0065-0136665886
3646	2014.06.16	13:16:26.751	6	217	0065-0136655780
3647	2014.06.16	13:16:26.501	8	722	0065-0136661759
3648	2014.06.16	13:16:27.294	7	706	0065-0136661759
3649	2014.06.16	13:16:28.530	5	1002	0065-0136655780
3650	2014.06.16	13:16:29.569	5	614	0065-0136655780
3651	2014.06.16	13:16:31.161	6	411	0065-0136661759
3652	2014.06.16	13:16:31.710	5	524	0065-0136661759
3653	2014.06.16	13:16:25.028	4	9669	0065-0136659459
3654	2014.06.16	13:16:35.384	5	642	0065-0136673193
3655	2014.06.16	13:16:36.144	6	1203	0065-0136673193
3656	2014.06.16	13:16:37.951	4	2980	0065-0136660676
3657	2014.06.16	13:16:41.018	4	321	0065-0136660676
3658	2014.06.16	13:16:41.022	5	416	0065-0136655780
3659	2014.06.16	13:16:42.145	1	307	0065-0136667521
3660	2014.06.16	13:16:41.784	4	994	0065-0136659459
3661	2014.06.16	13:16:41.544	6	1433	0065-0136655780
3662	2014.06.16	13:16:42.934	4	219	0065-0136659459
3663	2014.06.16	13:16:43.190	4	211	0065-0136659459
3664	2014.06.16	13:16:43.749	4	212	0065-0136659459
3665	2014.06.16	13:16:43.770	5	349	0065-0136661759
3666	2014.06.16	13:16:43.989	4	227	0065-0136659459
3667	2014.06.16	13:16:44.068	6	312	0065-0136661759
3668	2014.06.16	13:16:42.595	2	1954	0065-0136667521
3669	2014.06.16	13:16:44.672	2	411	0065-0136667521
3670	2014.06.16	13:16:45.167	2	1231	0065-0136667521
3671	2014.06.16	13:16:44.225	3	2546	0065-0136660676
3672	2014.06.16	13:16:46.781	3	314	0065-0136660676
3673	2014.06.16	13:16:47.244	3	1955	0065-0136660676
3674	2014.06.16	13:16:48.786	5	2273	0065-0136659288
3675	2014.06.16	13:16:50.897	7	617	0065-0136661759
3676	2014.06.16	13:16:51.533	8	544	0065-0136661759
3677	2014.06.16	13:16:51.241	6	1984	0065-0136659288
3678	2014.06.16	13:16:54.210	3	1626	0065-0136665886
3679	2014.06.16	13:16:46.944	4	16156	0065-0136653169
3680	2014.06.16	13:17:01.878	3	2972	0065-0136667521
3681	2014.06.16	13:17:09.840	5	550	0065-0136651817
3682	2014.06.16	13:17:03.828	4	7157	0065-0136659459
3683	2014.06.16	13:17:11.001	4	999	0065-0136659459
3684	2014.06.16	13:17:11.373	5	626	0065-0136653169
3685	2014.06.16	13:17:10.522	6	1851	0065-0136651817
3686	2014.06.16	13:17:12.838	4	312	0065-0136659459
3687	2014.06.16	13:17:16.341	5	228	0065-0136670531
3688	2014.06.16	13:17:14.995	3	2082	0065-0136665886
3689	2014.06.16	13:17:12.791	6	5431	0065-0136653169
3690	2014.06.16	13:17:21.962	7	420	0065-0136651817
3691	2014.06.16	13:17:18.286	6	4741	0065-0136670531
3692	2014.06.16	13:17:13.621	4	9532	0065-0136659459
3693	2014.06.16	13:17:23.669	6	1730	0065-0136670531
3694	2014.06.16	13:17:23.083	8	2468	0065-0136651817
3695	2014.06.16	13:17:29.471	1	212	0065-0136655780
3696	2014.06.16	13:17:29.934	1	309	0065-0136651817
3697	2014.06.16	13:17:29.774	2	834	0065-0136655780
3698	2014.06.16	13:17:30.000	7	618	0065-0136670531
3699	2014.06.16	13:17:30.911	7	414	0065-0136659288
3700	2014.06.16	13:17:31.052	2	442	0065-0136651817
3701	2014.06.16	13:17:30.686	8	917	0065-0136670531
3702	2014.06.16	13:17:32.408	3	307	0065-0136655780
3703	2014.06.16	13:17:31.884	8	1512	0065-0136659288
3704	2014.06.16	13:17:33.497	8	309	0065-0136659288
3705	2014.06.16	13:17:33.831	1	221	0065-0136670531
3706	2014.06.16	13:17:34.184	8	216	0065-0136659288
3707	2014.06.16	13:17:34.424	8	227	0065-0136659288
3708	2014.06.16	13:17:34.167	2	544	0065-0136670531
3709	2014.06.16	13:17:34.790	2	217	0065-0136670531
3710	2014.06.16	13:17:35.573	2	230	0065-0136670531
3711	2014.06.16	13:17:39.837	1	334	0065-0136661759
3712	2014.06.16	13:17:40.270	2	325	0065-0136661759
3713	2014.06.16	13:17:33.030	4	7684	0065-0136655780
3714	2014.06.16	13:17:41.357	8	517	0065-0136659288
3715	2014.06.16	13:17:42.842	2	325	0065-0136660676
3716	2014.06.16	13:17:41.707	3	1599	0065-0136655780
3717	2014.06.16	13:17:43.272	1	505	0065-0136660676
3718	2014.06.16	13:17:44.216	2	212	0065-0136655780
3719	2014.06.16	13:17:41.876	7	2583	0065-0136659288
3720	2014.06.16	13:17:44.486	1	408	0065-0136655780
3721	2014.06.16	13:17:46.419	6	503	0065-0136659288
3722	2014.06.16	13:17:46.980	5	2194	0065-0136659288
3723	2014.06.16	13:17:49.328	8	315	0065-0136660676
3724	2014.06.16	13:17:49.936	2	330	0065-0136665886
3725	2014.06.16	13:17:50.331	1	308	0065-0136665886
3726	2014.06.16	13:17:51.288	4	517	0065-0136659459
3727	2014.06.16	13:17:49.688	7	2584	0065-0136660676
3728	2014.06.16	13:17:52.922	8	413	0065-0136665886
3729	2014.06.16	13:17:52.842	5	1495	0065-0136659288
3730	2014.06.16	13:17:54.342	6	1117	0065-0136659288
3731	2014.06.16	13:17:51.914	3	6542	0065-0136659459
3732	2014.06.16	13:17:58.302	4	602	0065-0136671473
3733	2014.06.16	13:17:58.817	8	325	0065-0136655780
3734	2014.06.16	13:17:58.847	6	324	0065-0136659288
3735	2014.06.16	13:17:53.379	7	6316	0065-0136665886
3736	2014.06.16	13:18:00.267	7	1169	0065-0136655780
3737	2014.06.16	13:18:01.579	6	322	0065-0136659288
3738	2014.06.16	13:17:59.055	3	3956	0065-0136671473
3739	2014.06.16	13:18:02.903	7	419	0065-0136665886
3740	2014.06.16	13:18:03.353	8	340	0065-0136665886
3741	2014.06.16	13:18:03.462	7	311	0065-0136655780
3742	2014.06.16	13:18:03.816	8	217	0065-0136655780
3743	2014.06.16	13:18:04.195	1	325	0065-0136665886
3744	2014.06.16	13:18:04.821	7	604	0065-0136659288
3745	2014.06.16	13:18:06.703	1	223	0065-0136655780
3746	2014.06.16	13:18:07.031	2	549	0065-0136655780
3747	2014.06.16	13:18:07.878	2	357	0065-0136655780
3748	2014.06.16	13:18:05.542	8	3242	0065-0136659288
3749	2014.06.16	13:18:10.019	2	320	0065-0136655780
3750	2014.06.16	13:18:10.344	1	309	0065-0136655780
3751	2014.06.16	13:18:10.849	2	313	0065-0136671473
3752	2014.06.16	13:18:11.302	1	2125	0065-0136671473
3753	2014.06.16	13:18:17.149	1	527	0065-0136665886
3754	2014.06.16	13:18:17.768	2	432	0065-0136665886
3755	2014.06.16	13:18:18.273	8	524	0065-0136659288
3756	2014.06.16	13:18:18.804	7	912	0065-0136659288
3757	2014.06.16	13:18:19.792	3	316	0065-0136665886
3758	2014.06.16	13:18:20.154	4	903	0065-0136665886
3759	2014.06.16	13:18:20.785	7	1554	0065-0136673193
3760	2014.06.16	13:18:22.415	7	1882	0065-0136659288
3761	2014.06.16	13:18:22.682	8	2449	0065-0136655780
3762	2014.06.16	13:18:28.747	4	1188	0065-0136665886
3763	2014.06.16	13:18:30.017	3	613	0065-0136665886
3764	2014.06.16	13:18:25.301	8	5802	0065-0136673193
3765	2014.06.16	13:18:31.491	1	310	0065-0136655780
3766	2014.06.16	13:18:31.875	2	1394	0065-0136655780
3767	2014.06.16	13:18:35.406	2	217	0065-0136670531
3768	2014.06.16	13:18:35.772	1	915	0065-0136670531
3769	2014.06.16	13:18:37.223	3	307	0065-0136655780
3770	2014.06.16	13:18:37.625	1	358	0065-0136673193
3771	2014.06.16	13:18:37.613	4	1306	0065-0136655780
3772	2014.06.16	13:18:39.439	8	420	0065-0136670531
3773	2014.06.16	13:18:39.897	7	612	0065-0136670531
3774	2014.06.16	13:18:38.122	2	2576	0065-0136673193
3775	2014.06.16	13:18:42.031	3	340	0065-0136665886
3776	2014.06.16	13:18:42.793	5	426	0065-0136655780
3777	2014.06.16	13:18:42.421	4	1151	0065-0136665886
3778	2014.06.16	13:18:43.257	6	1401	0065-0136655780
3779	2014.06.16	13:18:46.912	7	433	0065-0136660676
3780	2014.06.16	13:18:48.170	2	309	0065-0136661759
3781	2014.06.16	13:18:47.665	5	1039	0065-0136665886
3782	2014.06.16	13:18:48.550	1	308	0065-0136661759
3783	2014.06.16	13:18:48.150	3	1528	0065-0136651817
3784	2014.06.16	13:18:47.409	8	2580	0065-0136660676
3785	2014.06.16	13:18:48.816	6	1292	0065-0136665886
3786	2014.06.16	13:18:49.960	4	3136	0065-0136651817
3787	2014.06.16	13:18:52.745	8	402	0065-0136661759
3788	2014.06.16	13:18:53.177	7	699	0065-0136661759
3789	2014.06.16	13:18:55.041	4	618	0065-0136651817
3790	2014.06.16	13:18:56.613	7	325	0065-0136665886
3791	2014.06.16	13:18:56.946	8	1095	0065-0136665886
3792	2014.06.16	13:18:58.114	6	316	0065-0136659288
3793	2014.06.16	13:18:55.770	3	2710	0065-0136651817
3794	2014.06.16	13:18:58.195	7	313	0065-0136655780
3795	2014.06.16	13:18:58.576	8	806	0065-0136655780
3796	2014.06.16	13:18:58.512	5	1284	0065-0136659288
3797	2014.06.16	13:18:59.668	1	215	0065-0136671473
3798	2014.06.16	13:18:59.636	3	516	0065-0136651817
3799	2014.06.16	13:19:00.008	2	708	0065-0136671473
3800	2014.06.16	13:19:00.530	1	506	0065-0136665886
3801	2014.06.16	13:19:01.105	1	220	0065-0136655780
3802	2014.06.16	13:19:01.046	2	446	0065-0136665886
3803	2014.06.16	13:19:01.495	2	309	0065-0136655780
3804	2014.06.16	13:19:01.905	3	1099	0065-0136671473
3805	2014.06.16	13:19:03.123	4	1585	0065-0136671473
3806	2014.06.16	13:19:05.295	4	706	0065-0136659288
3807	2014.06.16	13:19:05.908	5	308	0065-0136671473
3808	2014.06.16	13:19:06.293	6	1006	0065-0136671473
3809	2014.06.16	13:19:08.858	2	419	0065-0136651817
3810	2014.06.16	13:19:09.173	7	309	0065-0136671473
3811	2014.06.16	13:19:09.412	1	411	0065-0136651817
3812	2014.06.16	13:19:09.535	8	787	0065-0136671473
3813	2014.06.16	13:19:06.154	3	4818	0065-0136659288
3814	2014.06.16	13:19:12.666	8	522	0065-0136651817
3815	2014.06.16	13:19:13.232	7	1095	0065-0136651817
3816	2014.06.16	13:19:13.762	2	614	0065-0136673193
3817	2014.06.16	13:19:13.533	1	2467	0065-0136671473
3818	2014.06.16	13:19:16.472	1	420	0065-0136671473
3819	2014.06.16	13:19:18.555	2	349	0065-0136655780
3820	2014.06.16	13:19:17.111	1	1991	0065-0136673193
3821	2014.06.16	13:19:19.746	1	422	0065-0136660676
3822	2014.06.16	13:19:19.337	2	1189	0065-0136671473
3823	2014.06.16	13:19:20.839	2	2105	0065-0136660676
3824	2014.06.16	13:19:25.262	3	227	0065-0136655780
3825	2014.06.16	13:19:25.344	4	939	0065-0136659288
3826	2014.06.16	13:19:26.478	4	696	0065-0136655780
3827	2014.06.16	13:19:26.420	8	755	0065-0136673193
3828	2014.06.16	13:19:28.840	3	404	0065-0136671473
3829	2014.06.16	13:19:27.279	7	2656	0065-0136673193
3830	2014.06.16	13:19:29.290	4	2294	0065-0136671473
3831	2014.06.16	13:19:32.660	4	720	0065-0136655780
3832	2014.06.16	13:19:33.448	5	429	0065-0136671473
3833	2014.06.16	13:19:33.851	6	1395	0065-0136671473
3834	2014.06.16	13:19:35.553	2	1003	0065-0136665886
3835	2014.06.16	13:19:33.489	3	4241	0065-0136655780
3836	2014.06.16	13:19:37.460	1	506	0065-0136665886
3837	2014.06.16	13:19:40.122	2	604	0065-0136667521
3838	2014.06.16	13:19:40.413	5	594	0065-0136659288
3839	2014.06.16	13:19:41.055	6	2195	0065-0136659288
3840	2014.06.16	13:19:43.260	6	309	0065-0136659288
3841	2014.06.16	13:19:40.910	1	3263	0065-0136667521
3842	2014.06.16	13:19:44.217	1	227	0065-0136667521
3843	2014.06.16	13:19:45.656	6	216	0065-0136659288
3844	2014.06.16	13:19:46.004	8	418	0065-0136665886
3845	2014.06.16	13:19:46.439	6	216	0065-0136659288
3846	2014.06.16	13:19:46.503	7	2503	0065-0136665886
3847	2014.06.16	13:19:51.662	6	222	0065-0136659288
3848	2014.06.16	13:19:52.557	6	212	0065-0136659288
3849	2014.06.16	13:19:53.895	8	532	0065-0136667521
3850	2014.06.16	13:19:54.362	6	531	0065-0136665886
3851	2014.06.16	13:19:54.917	5	406	0065-0136665886
3852	2014.06.16	13:19:55.397	5	336	0065-0136665886
3853	2014.06.16	13:19:55.768	6	701	0065-0136661759
3854	2014.06.16	13:19:56.742	6	458	0065-0136661759
3855	2014.06.16	13:19:57.429	6	582	0065-0136651817
3856	2014.06.16	13:19:57.827	5	213	0065-0136661759
3857	2014.06.16	13:19:58.084	5	273	0065-0136651817
3858	2014.06.16	13:19:58.810	4	218	0065-0136651817
3859	2014.06.16	13:19:59.117	3	215	0065-0136651817
3860	2014.06.16	13:19:54.431	7	5140	0065-0136667521
3861	2014.06.16	13:20:00.366	2	217	0065-0136651817
3862	2014.06.16	13:20:00.467	1	214	0065-0136661759
3863	2014.06.16	13:20:00.684	1	215	0065-0136651817
3864	2014.06.16	13:20:00.749	5	450	0065-0136665886
3865	2014.06.16	13:20:01.844	7	403	0065-0136659288
3866	2014.06.16	13:20:01.263	6	1898	0065-0136665886
3867	2014.06.16	13:20:02.280	8	2266	0065-0136659288
3868	2014.06.16	13:20:05.013	1	455	0065-0136660676
3869	2014.06.16	13:20:05.550	7	347	0065-0136665886
3870	2014.06.16	13:20:05.864	6	388	0065-0136667521
3871	2014.06.16	13:20:05.897	8	418	0065-0136665886
3872	2014.06.16	13:20:05.697	2	1925	0065-0136660676
3873	2014.06.16	13:20:08.401	2	221	0065-0136660676
3874	2014.06.16	13:20:06.315	5	2666	0065-0136667521
3875	2014.06.16	13:20:09.215	8	571	0065-0136661759
3876	2014.06.16	13:20:09.839	7	680	0065-0136661759
3877	2014.06.16	13:20:10.288	6	499	0065-0136653169
3878	2014.06.16	13:20:11.135	1	384	0065-0136665886
3879	2014.06.16	13:20:11.756	2	308	0065-0136665886
3880	2014.06.16	13:20:13.143	1	311	0065-0136651817
3881	2014.06.16	13:20:13.301	3	421	0065-0136660676
3882	2014.06.16	13:20:13.830	1	308	0065-0136659288
3883	2014.06.16	13:20:13.737	2	546	0065-0136651817
3884	2014.06.16	13:20:14.387	3	360	0065-0136665886
3885	2014.06.16	13:20:14.467	7	410	0065-0136670531
3886	2014.06.16	13:20:14.817	4	1040	0065-0136665886
3887	2014.06.16	13:20:14.823	2	1818	0065-0136659288
3888	2014.06.16	13:20:14.917	8	1825	0065-0136670531
3889	2014.06.16	13:20:10.908	5	8100	0065-0136653169
3890	2014.06.16	13:20:21.190	4	548	0065-0136653169
3891	2014.06.16	13:20:21.848	3	2292	0065-0136653169
3892	2014.06.16	13:20:24.409	2	374	0065-0136659288
3893	2014.06.16	13:20:24.771	1	1028	0065-0136659288
3894	2014.06.16	13:20:25.838	4	504	0065-0136667521
3895	2014.06.16	13:20:26.850	5	423	0065-0136665886
3896	2014.06.16	13:20:27.317	6	505	0065-0136665886
3897	2014.06.16	13:20:26.433	3	3463	0065-0136667521
3898	2014.06.16	13:20:30.806	4	404	0065-0136660676
3899	2014.06.16	13:20:30.971	8	318	0065-0136659288
3900	2014.06.16	13:20:32.317	2	219	0065-0136655780
3901	2014.06.16	13:20:32.877	2	422	0065-0136653169
3902	2014.06.16	13:20:32.644	1	876	0065-0136655780
3903	2014.06.16	13:20:33.922	1	1346	0065-0136653169
3904	2014.06.16	13:20:31.305	3	5440	0065-0136660676
3905	2014.06.16	13:20:31.326	7	8492	0065-0136659288
3906	2014.06.16	13:20:40.067	7	502	0065-0136671473
3907	2014.06.16	13:20:40.371	2	227	0065-0136660676
3908	2014.06.16	13:20:40.726	1	719	0065-0136660676
3909	2014.06.16	13:20:41.493	1	217	0065-0136660676
3910	2014.06.16	13:20:40.652	8	1208	0065-0136671473
3911	2014.06.16	13:20:41.844	1	220	0065-0136660676
3912	2014.06.16	13:20:45.372	7	318	0065-0136659288
3913	2014.06.16	13:20:45.700	8	1433	0065-0136659288
3914	2014.06.16	13:20:47.249	8	214	0065-0136659288
3915	2014.06.16	13:20:49.334	1	312	0065-0136670531
3916	2014.06.16	13:20:50.381	3	1138	0065-0136651817
3917	2014.06.16	13:20:50.085	2	2577	0065-0136670531
3918	2014.06.16	13:20:53.075	4	2178	0065-0136651817
3919	2014.06.16	13:20:55.388	1	308	0065-0136653169
3920	2014.06.16	13:20:55.446	3	362	0065-0136659459
3921	2014.06.16	13:20:55.279	4	744	0065-0136651817
3922	2014.06.16	13:20:57.805	7	407	0065-0136661759
3923	2014.06.16	13:20:58.481	3	212	0065-0136670531
3924	2014.06.16	13:20:56.110	4	3271	0065-0136659459
3925	2014.06.16	13:20:58.368	8	1203	0065-0136661759
3926	2014.06.16	13:20:59.733	1	223	0065-0136671473
3927	2014.06.16	13:20:59.576	4	426	0065-0136659459
3928	2014.06.16	13:20:55.948	2	4296	0065-0136653169
3929	2014.06.16	13:21:00.357	2	706	0065-0136671473
3930	2014.06.16	13:21:00.454	4	1330	0065-0136670531
3931	2014.06.16	13:21:01.740	3	508	0065-0136653169
3932	2014.06.16	13:21:03.319	8	308	0065-0136660676
3933	2014.06.16	13:21:03.614	1	217	0065-0136661759
3934	2014.06.16	13:21:03.399	5	505	0065-0136659459
3935	2014.06.16	13:21:03.967	2	218	0065-0136661759
3936	2014.06.16	13:21:03.749	7	1218	0065-0136660676
3937	2014.06.16	13:21:05.611	1	309	0065-0136655780
3938	2014.06.16	13:21:06.043	2	1904	0065-0136655780
3939	2014.06.16	13:21:08.136	2	387	0065-0136655780
3940	2014.06.16	13:21:08.806	2	213	0065-0136655780
3941	2014.06.16	13:21:02.499	4	7662	0065-0136653169
3942	2014.06.16	13:21:04.093	6	6445	0065-0136659459
3943	2014.06.16	13:21:10.288	3	326	0065-0136655780
3944	2014.06.16	13:21:11.234	6	412	0065-0136660676
3945	2014.06.16	13:21:10.694	4	1282	0065-0136655780
3946	2014.06.16	13:21:11.723	5	3524	0065-0136660676
3947	2014.06.16	13:21:23.759	4	615	0065-0136653169
3948	2014.06.16	13:21:24.556	6	428	0065-0136665886
3949	2014.06.16	13:21:24.981	5	986	0065-0136665886
3950	2014.06.16	13:21:25.642	6	435	0065-0136659459
3951	2014.06.16	13:21:25.971	5	323	0065-0136665886
3952	2014.06.16	13:21:26.551	1	316	0065-0136659288
3953	2014.06.16	13:21:24.555	3	3597	0065-0136653169
3954	2014.06.16	13:21:27.036	2	2248	0065-0136659288
3955	2014.06.16	13:21:30.392	2	221	0065-0136659288
3956	2014.06.16	13:21:30.775	2	212	0065-0136659288
3957	2014.06.16	13:21:27.441	5	3855	0065-0136659459
3958	2014.06.16	13:21:34.238	4	324	0065-0136651817
3959	2014.06.16	13:21:35.025	2	327	0065-0136671473
3960	2014.06.16	13:21:35.527	1	745	0065-0136671473
3961	2014.06.16	13:21:34.668	3	1731	0065-0136651817
3962	2014.06.16	13:21:36.060	4	339	0065-0136665886
3963	2014.06.16	13:21:33.503	6	3081	0065-0136659459
3964	2014.06.16	13:21:38.303	8	310	0065-0136671473
3965	2014.06.16	13:21:38.634	7	1882	0065-0136671473
3966	2014.06.16	13:21:36.489	3	4437	0065-0136665886
3967	2014.06.16	13:21:42.217	5	439	0065-0136670531
3968	2014.06.16	13:21:43.269	2	308	0065-0136653169
3969	2014.06.16	13:21:43.326	3	314	0065-0136659288
3970	2014.06.16	13:21:43.752	1	1926	0065-0136653169
3971	2014.06.16	13:21:43.743	4	2576	0065-0136659288
3972	2014.06.16	13:21:47.583	2	343	0065-0136665886
3973	2014.06.16	13:21:47.986	1	227	0065-0136665886
3974	2014.06.16	13:21:48.014	2	228	0065-0136667521
3975	2014.06.16	13:21:47.201	8	1817	0065-0136653169
3976	2014.06.16	13:21:49.022	8	308	0065-0136665886
3977	2014.06.16	13:21:48.401	1	1305	0065-0136667521
3978	2014.06.16	13:21:49.727	1	211	0065-0136667521
3979	2014.06.16	13:21:49.734	4	600	0065-0136659288
3980	2014.06.16	13:21:50.078	1	805	0065-0136667521
3981	2014.06.16	13:21:49.917	7	1006	0065-0136665886
3982	2014.06.16	13:21:42.832	6	8502	0065-0136670531
3983	2014.06.16	13:21:52.545	6	326	0065-0136671473
3984	2014.06.16	13:21:53.671	5	309	0065-0136671473
3985	2014.06.16	13:21:54.015	3	904	0065-0136661759
3986	2014.06.16	13:21:54.581	8	598	0065-0136667521
3987	2014.06.16	13:21:55.165	4	2360	0065-0136661759
3988	2014.06.16	13:21:58.455	6	547	0065-0136665886
3989	2014.06.16	13:21:54.198	5	4821	0065-0136671473
3990	2014.06.16	13:21:55.366	7	3673	0065-0136667521
3991	2014.06.16	13:21:59.070	5	2053	0065-0136665886
3992	2014.06.16	13:22:01.146	5	539	0065-0136665886
3993	2014.06.16	13:22:05.772	4	312	0065-0136660676
3994	2014.06.16	13:22:06.189	3	1706	0065-0136660676
3995	2014.06.16	13:22:07.689	4	615	0065-0136665886
3996	2014.06.16	13:22:08.377	3	1814	0065-0136665886
3997	2014.06.16	13:22:10.869	3	212	0065-0136665886
3998	2014.06.16	13:22:11.138	7	407	0065-0136667521
3999	2014.06.16	13:22:12.320	7	416	0065-0136670531
4000	2014.06.16	13:22:11.466	8	1809	0065-0136667521
4001	2014.06.16	13:22:13.367	8	1457	0065-0136670531
4002	2014.06.16	13:22:15.762	1	212	0065-0136670531
4003	2014.06.16	13:22:16.116	2	3546	0065-0136670531
4004	2014.06.16	13:22:19.694	2	211	0065-0136670531
4005	2014.06.16	13:22:19.653	4	411	0065-0136659459
4006	2014.06.16	13:22:20.215	3	3655	0065-0136659459
4007	2014.06.16	13:22:26.506	4	404	0065-0136661759
4008	2014.06.16	13:22:27.037	3	1504	0065-0136661759
4009	2014.06.16	13:22:32.152	5	419	0065-0136659288
4010	2014.06.16	13:22:33.178	2	439	0065-0136670531
4011	2014.06.16	13:22:33.668	1	1188	0065-0136670531
4012	2014.06.16	13:22:32.545	6	3214	0065-0136659288
4013	2014.06.16	13:22:39.546	3	520	0065-0136661759
4014	2014.06.16	13:22:51.203	6	704	0065-0136659288
4015	2014.06.16	13:22:54.427	7	1217	0065-0136653169
4016	2014.06.16	13:22:56.026	7	311	0065-0136659288
4017	2014.06.16	13:22:56.569	2	310	0065-0136660676
4018	2014.06.16	13:22:56.973	1	534	0065-0136660676
4019	2014.06.16	13:22:55.763	8	4115	0065-0136653169
4020	2014.06.16	13:23:00.587	8	8759	0065-0136659288
4021	2014.06.16	13:23:09.404	8	811	0065-0136660676
4022	2014.06.16	13:23:10.374	1	316	0065-0136653169
4023	2014.06.16	13:23:10.455	7	1093	0065-0136660676
4024	2014.06.16	13:23:12.776	8	426	0065-0136670531
4025	2014.06.16	13:23:10.993	2	2303	0065-0136653169
4026	2014.06.16	13:23:13.314	1	323	0065-0136659288
4027	2014.06.16	13:23:13.486	2	357	0065-0136653169
4028	2014.06.16	13:23:14.125	2	1301	0065-0136659288
4029	2014.06.16	13:23:13.236	7	2273	0065-0136670531
4030	2014.06.16	13:23:16.844	6	315	0065-0136670531
4031	2014.06.16	13:23:17.232	5	1361	0065-0136670531
4032	2014.06.16	13:23:18.973	5	213	0065-0136670531
4033	2014.06.16	13:23:20.171	5	315	0065-0136655780
4034	2014.06.16	13:23:20.565	6	1025	0065-0136655780
4035	2014.06.16	13:23:23.559	3	594	0065-0136653169
4036	2014.06.16	13:23:24.143	2	212	0065-0136659459
4037	2014.06.16	13:23:24.606	1	1011	0065-0136659459
4038	2014.06.16	13:23:24.301	4	3470	0065-0136653169
4039	2014.06.16	13:23:30.495	7	338	0065-0136655780
4040	2014.06.16	13:23:30.922	8	4566	0065-0136655780
4041	2014.06.16	13:23:34.927	2	623	0065-0136661759
4042	2014.06.16	13:23:35.675	1	429	0065-0136661759
4043	2014.06.16	13:23:39.285	1	314	0065-0136659459
4044	2014.06.16	13:23:39.736	2	1041	0065-0136659459
4045	2014.06.16	13:23:40.854	2	224	0065-0136659459
4046	2014.06.16	13:23:42.634	3	599	0065-0136659459
4047	2014.06.16	13:23:42.592	4	1063	0065-0136653169
4048	2014.06.16	13:23:44.819	5	314	0065-0136670531
4049	2014.06.16	13:23:43.513	3	2146	0065-0136659459
4050	2014.06.16	13:23:45.474	5	318	0065-0136671473
4051	2014.06.16	13:23:45.182	6	778	0065-0136670531
4052	2014.06.16	13:23:47.039	8	434	0065-0136661759
4053	2014.06.16	13:23:45.685	3	1884	0065-0136653169
4054	2014.06.16	13:23:46.029	6	1898	0065-0136671473
4055	2014.06.16	13:23:47.562	7	1007	0065-0136661759
4056	2014.06.16	13:23:48.373	1	219	0065-0136655780
4057	2014.06.16	13:23:48.731	2	1329	0065-0136655780
4058	2014.06.16	13:23:51.048	2	420	0065-0136653169
4059	2014.06.16	13:23:51.605	7	315	0065-0136671473
4060	2014.06.16	13:23:51.655	2	454	0065-0136659459
4061	2014.06.16	13:23:51.599	1	726	0065-0136653169
4062	2014.06.16	13:23:52.715	3	549	0065-0136665886
4063	2014.06.16	13:23:52.366	1	1111	0065-0136659459
4064	2014.06.16	13:23:51.960	8	1989	0065-0136671473
4065	2014.06.16	13:23:53.343	4	710	0065-0136665886
4066	2014.06.16	13:23:54.125	4	216	0065-0136665886
4067	2014.06.16	13:23:55.288	1	216	0065-0136659459
4068	2014.06.16	13:23:56.870	1	431	0065-0136653169
4069	2014.06.16	13:23:57.566	2	2651	0065-0136653169
4070	2014.06.16	13:24:00.611	4	416	0065-0136665886
4071	2014.06.16	13:24:00.713	2	1138	0065-0136653169
4072	2014.06.16	13:24:01.928	2	213	0065-0136653169
4073	2014.06.16	13:24:01.924	6	322	0065-0136661759
4074	2014.06.16	13:24:02.946	6	314	0065-0136660676
4075	2014.06.16	13:24:02.279	5	1211	0065-0136661759
4076	2014.06.16	13:24:03.275	3	625	0065-0136659288
4077	2014.06.16	13:24:02.695	2	1686	0065-0136653169
4078	2014.06.16	13:24:04.425	3	406	0065-0136655780
4079	2014.06.16	13:24:03.541	5	1431	0065-0136660676
4080	2014.06.16	13:24:03.965	4	1074	0065-0136659288
4081	2014.06.16	13:24:05.044	8	412	0065-0136659459
4082	2014.06.16	13:24:05.276	4	1403	0065-0136655780
4083	2014.06.16	13:24:06.698	4	225	0065-0136655780
4084	2014.06.16	13:24:07.257	4	217	0065-0136655780
4085	2014.06.16	13:24:05.347	2	2293	0065-0136653169
4086	2014.06.16	13:24:05.636	7	2289	0065-0136659459
4087	2014.06.16	13:24:07.480	4	870	0065-0136655780
4088	2014.06.16	13:24:08.934	4	443	0065-0136660676
4089	2014.06.16	13:24:10.763	2	442	0065-0136653169
4090	2014.06.16	13:24:09.490	3	1800	0065-0136660676
4091	2014.06.16	13:24:11.276	1	616	0065-0136653169
4092	2014.06.16	13:24:10.659	4	1311	0065-0136655780
4093	2014.06.16	13:24:12.190	3	1223	0065-0136660676
4094	2014.06.16	13:24:13.238	8	518	0065-0136653169
4095	2014.06.16	13:24:13.660	3	899	0065-0136660676
4096	2014.06.16	13:24:15.314	5	405	0065-0136665886
4097	2014.06.16	13:24:15.743	6	513	0065-0136665886
4098	2014.06.16	13:24:13.897	7	2837	0065-0136653169
4099	2014.06.16	13:24:20.880	7	409	0065-0136665886
4100	2014.06.16	13:24:21.368	8	599	0065-0136665886
4101	2014.06.16	13:24:21.991	8	218	0065-0136665886
4102	2014.06.16	13:24:24.933	1	320	0065-0136665886
4103	2014.06.16	13:24:25.397	2	837	0065-0136665886
4104	2014.06.16	13:24:24.764	3	4066	0065-0136655780
4105	2014.06.16	13:24:30.339	3	1096	0065-0136671473
4106	2014.06.16	13:24:31.819	2	411	0065-0136665886
4107	2014.06.16	13:24:32.249	1	311	0065-0136665886
4108	2014.06.16	13:24:32.679	8	507	0065-0136667521
4109	2014.06.16	13:24:34.787	8	345	0065-0136665886
4110	2014.06.16	13:24:33.233	7	2259	0065-0136667521
4111	2014.06.16	13:24:31.618	4	3949	0065-0136671473
4112	2014.06.16	13:24:35.534	7	935	0065-0136665886
4113	2014.06.16	13:24:37.326	6	411	0065-0136667521
4114	2014.06.16	13:24:38.332	6	326	0065-0136665886
4115	2014.06.16	13:24:37.742	5	1009	0065-0136667521
4116	2014.06.16	13:24:39.786	7	417	0065-0136659459
4117	2014.06.16	13:24:39.340	5	1095	0065-0136665886
4118	2014.06.16	13:24:41.325	2	311	0065-0136651817
4119	2014.06.16	13:24:40.283	8	1916	0065-0136659459
4120	2014.06.16	13:24:41.913	1	912	0065-0136651817
4121	2014.06.16	13:24:43.136	4	518	0065-0136667521
4122	2014.06.16	13:24:44.925	4	348	0065-0136665886
4123	2014.06.16	13:24:43.758	3	1619	0065-0136667521
4124	2014.06.16	13:24:45.139	8	505	0065-0136659459
4125	2014.06.16	13:24:46.577	8	413	0065-0136651817
4126	2014.06.16	13:24:45.730	7	1590	0065-0136659459
4127	2014.06.16	13:24:45.419	3	2020	0065-0136665886
4128	2014.06.16	13:24:47.219	2	700	0065-0136667521
4129	2014.06.16	13:24:48.066	2	720	0065-0136667521
4130	2014.06.16	13:24:47.584	7	1289	0065-0136651817
4131	2014.06.16	13:24:49.021	1	802	0065-0136667521
4132	2014.06.16	13:24:50.203	1	212	0065-0136667521
4133	2014.06.16	13:24:50.505	6	225	0065-0136651817
4134	2014.06.16	13:24:50.634	1	224	0065-0136667521
4135	2014.06.16	13:24:50.860	1	227	0065-0136667521
4136	2014.06.16	13:24:50.762	5	595	0065-0136651817
4137	2014.06.16	13:24:53.280	4	326	0065-0136659459
4138	2014.06.16	13:24:53.631	4	310	0065-0136651817
4139	2014.06.16	13:24:53.998	3	318	0065-0136651817
4140	2014.06.16	13:24:55.574	7	310	0065-0136670531
4141	2014.06.16	13:24:55.985	8	1518	0065-0136670531
4142	2014.06.16	13:24:56.969	4	1235	0065-0136661759
4143	2014.06.16	13:24:58.493	1	320	0065-0136670531
4144	2014.06.16	13:24:58.392	3	1592	0065-0136661759
4145	2014.06.16	13:24:58.882	2	2304	0065-0136670531
4146	2014.06.16	13:25:01.199	2	215	0065-0136670531
4147	2014.06.16	13:25:01.348	3	308	0065-0136661759
4148	2014.06.16	13:25:01.997	2	212	0065-0136670531
4149	2014.06.16	13:25:02.524	2	220	0065-0136670531
4150	2014.06.16	13:25:02.498	3	340	0065-0136665886
4151	2014.06.16	13:25:02.944	4	1238	0065-0136665886
4152	2014.06.16	13:25:06.662	2	461	0065-0136670531
4153	2014.06.16	13:25:07.086	1	716	0065-0136670531
4154	2014.06.16	13:25:16.609	5	405	0065-0136659288
4155	2014.06.16	13:25:17.072	6	2375	0065-0136659288
4156	2014.06.16	13:25:20.777	6	416	0065-0136659288
4157	2014.06.16	13:25:22.356	1	319	0065-0136670531
4158	2014.06.16	13:25:22.687	2	2375	0065-0136670531
4159	2014.06.16	13:25:31.970	2	315	0065-0136655780
4160	2014.06.16	13:25:32.166	3	339	0065-0136670531
4161	2014.06.16	13:25:32.647	8	424	0065-0136667521
4162	2014.06.16	13:25:32.593	4	1299	0065-0136670531
4163	2014.06.16	13:25:32.451	1	1526	0065-0136655780
4164	2014.06.16	13:25:35.011	5	411	0065-0136665886
4165	2014.06.16	13:25:33.176	7	2481	0065-0136667521
4166	2014.06.16	13:25:35.474	6	603	0065-0136665886
4167	2014.06.16	13:25:37.677	3	421	0065-0136661759
4168	2014.06.16	13:25:38.258	7	320	0065-0136665886
4169	2014.06.16	13:25:38.168	4	659	0065-0136661759
4170	2014.06.16	13:25:38.573	8	423	0065-0136665886
4171	2014.06.16	13:25:44.969	7	547	0065-0136653169
4172	2014.06.16	13:25:45.665	8	1230	0065-0136653169
4173	2014.06.16	13:25:55.777	8	445	0065-0136655780
4174	2014.06.16	13:25:57.887	6	611	0065-0136659288
4175	2014.06.16	13:25:56.235	7	2811	0065-0136655780
4176	2014.06.16	13:25:58.541	5	2295	0065-0136659288
4177	2014.06.16	13:26:01.537	1	312	0065-0136653169
4178	2014.06.16	13:26:02.099	2	877	0065-0136653169
4179	2014.06.16	13:26:03.010	2	215	0065-0136653169
4180	2014.06.16	13:26:02.949	5	463	0065-0136670531
4181	2014.06.16	13:26:03.249	2	1156	0065-0136653169
4182	2014.06.16	13:26:04.642	5	309	0065-0136659288
4183	2014.06.16	13:26:03.446	6	1776	0065-0136670531
4184	2014.06.16	13:26:05.235	6	2783	0065-0136659288
4185	2014.06.16	13:26:10.777	5	312	0065-0136661759
4186	2014.06.16	13:26:12.144	1	415	0065-0136665886
4187	2014.06.16	13:26:11.243	6	1593	0065-0136661759
4188	2014.06.16	13:26:12.659	2	425	0065-0136665886
4189	2014.06.16	13:26:16.019	6	326	0065-0136667521
4190	2014.06.16	13:26:16.242	7	322	0065-0136659288
4191	2014.06.16	13:26:16.639	8	1715	0065-0136659288
4192	2014.06.16	13:26:20.348	3	442	0065-0136665886
4193	2014.06.16	13:26:20.802	4	739	0065-0136665886
4194	2014.06.16	13:26:16.512	5	5886	0065-0136667521
4195	2014.06.16	13:26:23.170	2	316	0065-0136660676
4196	2014.06.16	13:26:23.591	6	319	0065-0136655780
4197	2014.06.16	13:26:23.832	7	501	0065-0136673193
4198	2014.06.16	13:26:23.628	1	1047	0065-0136660676
4199	2014.06.16	13:26:24.051	5	1681	0065-0136655780
4200	2014.06.16	13:26:24.450	8	1829	0065-0136673193
4201	2014.06.16	13:26:25.950	2	412	0065-0136653169
4202	2014.06.16	13:26:26.504	1	716	0065-0136653169
4203	2014.06.16	13:26:27.224	1	744	0065-0136653169
4204	2014.06.16	13:26:31.488	1	429	0065-0136653169
4205	2014.06.16	13:26:32.148	2	1826	0065-0136653169
4206	2014.06.16	13:26:33.764	5	407	0065-0136665886
4207	2014.06.16	13:26:34.195	8	230	0065-0136661759
4208	2014.06.16	13:26:34.156	7	328	0065-0136670531
4209	2014.06.16	13:26:34.263	6	502	0065-0136665886
4210	2014.06.16	13:26:36.615	1	317	0065-0136660676
4211	2014.06.16	13:26:36.813	2	346	0065-0136653169
4212	2014.06.16	13:26:34.690	8	2904	0065-0136670531
4213	2014.06.16	13:26:37.645	8	213	0065-0136670531
4214	2014.06.16	13:26:37.532	2	717	0065-0136660676
4215	2014.06.16	13:26:39.386	8	408	0065-0136670531
4216	2014.06.16	13:26:40.845	3	619	0065-0136660676
4217	2014.06.16	13:26:41.568	4	1089	0065-0136660676
4218	2014.06.16	13:26:45.626	4	312	0065-0136671473
4219	2014.06.16	13:26:46.086	3	1900	0065-0136671473
4220	2014.06.16	13:26:47.780	1	216	0065-0136659288
4221	2014.06.16	13:26:48.139	2	809	0065-0136659288
4222	2014.06.16	13:26:49.186	1	309	0065-0136673193
4223	2014.06.16	13:26:50.895	3	629	0065-0136653169
4224	2014.06.16	13:26:51.223	8	506	0065-0136661759
4225	2014.06.16	13:26:51.782	7	500	0065-0136661759
4226	2014.06.16	13:26:49.817	2	4394	0065-0136673193
4227	2014.06.16	13:26:54.514	2	425	0065-0136671473
4228	2014.06.16	13:26:51.712	4	3239	0065-0136653169
4229	2014.06.16	13:26:55.016	1	703	0065-0136671473
4230	2014.06.16	13:26:56.404	6	595	0065-0136665886
4231	2014.06.16	13:26:57.086	5	877	0065-0136665886
4232	2014.06.16	13:26:57.666	6	439	0065-0136661759
4233	2014.06.16	13:26:59.507	4	406	0065-0136660676
4234	2014.06.16	13:27:00.097	3	1502	0065-0136660676
4235	2014.06.16	13:27:02.430	3	528	0065-0136660676
4236	2014.06.16	13:26:58.380	5	4703	0065-0136661759
4237	2014.06.16	13:27:02.895	4	517	0065-0136653169
4238	2014.06.16	13:27:04.786	8	326	0065-0136671473
4239	2014.06.16	13:27:03.516	3	2863	0065-0136653169
4240	2014.06.16	13:27:05.174	7	1603	0065-0136671473
4241	2014.06.16	13:27:13.453	3	319	0065-0136659288
4242	2014.06.16	13:27:13.837	4	1590	0065-0136659288
4243	2014.06.16	13:27:16.803	6	507	0065-0136671473
4244	2014.06.16	13:27:17.422	5	1898	0065-0136671473
4245	2014.06.16	13:27:19.647	1	313	0065-0136670531
4246	2014.06.16	13:27:20.553	5	334	0065-0136659288
4247	2014.06.16	13:27:20.107	2	1302	0065-0136670531
4248	2014.06.16	13:27:21.418	2	216	0065-0136670531
4249	2014.06.16	13:27:20.926	6	1096	0065-0136659288
4250	2014.06.16	13:27:21.657	2	1267	0065-0136670531
4251	2014.06.16	13:27:24.972	3	998	0065-0136673193
4252	2014.06.16	13:27:26.249	4	2125	0065-0136673193
4253	2014.06.16	13:27:31.830	5	315	0065-0136655780
4254	2014.06.16	13:27:32.282	6	1724	0065-0136655780
4255	2014.06.16	13:27:46.836	2	314	0065-0136660676
4256	2014.06.16	13:27:47.295	1	435	0065-0136660676
4257	2014.06.16	13:27:50.157	7	408	0065-0136659288
4258	2014.06.16	13:27:52.644	3	547	0065-0136659459
4259	2014.06.16	13:27:53.291	2	597	0065-0136653169
4260	2014.06.16	13:27:54.473	2	211	0065-0136670531
4261	2014.06.16	13:27:54.116	1	694	0065-0136653169
4262	2014.06.16	13:27:55.218	1	707	0065-0136670531
4263	2014.06.16	13:27:53.373	4	3464	0065-0136659459
4264	2014.06.16	13:27:50.552	8	10111	0065-0136659288
4265	2014.06.16	13:28:01.622	8	428	0065-0136670531
4266	2014.06.16	13:28:01.806	7	616	0065-0136660676
4267	2014.06.16	13:28:02.477	7	1993	0065-0136670531
4268	2014.06.16	13:28:03.236	8	1590	0065-0136653169
4269	2014.06.16	13:28:05.688	4	324	0065-0136671473
4270	2014.06.16	13:28:06.149	6	313	0065-0136670531
4271	2014.06.16	13:28:04.938	7	2184	0065-0136655780
4272	2014.06.16	13:28:06.143	3	1009	0065-0136671473
4273	2014.06.16	13:28:06.446	5	2967	0065-0136670531
4274	2014.06.16	13:28:07.175	7	2346	0065-0136653169
4275	2014.06.16	13:28:11.778	7	353	0065-0136655780
4276	2014.06.16	13:28:12.206	4	419	0065-0136659459
4277	2014.06.16	13:28:12.741	3	932	0065-0136659459
4278	2014.06.16	13:28:12.182	8	1663	0065-0136655780
4279	2014.06.16	13:28:14.378	4	420	0065-0136667521
4280	2014.06.16	13:28:15.371	2	533	0065-0136651817
4281	2014.06.16	13:28:14.882	3	2501	0065-0136667521
4282	2014.06.16	13:28:15.630	1	7030	0065-0136655780
4283	2014.06.16	13:28:22.241	2	1683	0065-0136651817
4284	2014.06.16	13:28:24.302	2	3328	0065-0136655780
4285	2014.06.16	13:28:27.009	3	753	0065-0136651817
4286	2014.06.16	13:28:27.956	4	2024	0065-0136651817
4287	2014.06.16	13:28:30.256	4	806	0065-0136651817
4288	2014.06.16	13:28:31.107	1	227	0065-0136659288
4289	2014.06.16	13:28:31.427	2	1186	0065-0136659288
4290	2014.06.16	13:28:32.935	7	550	0065-0136653169
4291	2014.06.16	13:28:33.483	4	437	0065-0136665886
4292	2014.06.16	13:28:34.026	4	515	0065-0136651817
4293	2014.06.16	13:28:34.038	3	600	0065-0136665886
4294	2014.06.16	13:28:34.693	3	1293	0065-0136651817
4295	2014.06.16	13:28:33.603	8	3144	0065-0136653169
4296	2014.06.16	13:28:37.114	2	335	0065-0136651817
4297	2014.06.16	13:28:36.845	8	1299	0065-0136653169
4298	2014.06.16	13:28:37.672	1	853	0065-0136651817
4299	2014.06.16	13:28:39.510	2	429	0065-0136659459
4300	2014.06.16	13:28:40.200	8	403	0065-0136651817
4301	2014.06.16	13:28:40.195	1	1247	0065-0136659459
4302	2014.06.16	13:28:40.621	7	1988	0065-0136651817
4303	2014.06.16	13:28:44.283	6	1731	0065-0136651817
4304	2014.06.16	13:28:49.047	2	320	0065-0136671473
4305	2014.06.16	13:28:46.271	5	3200	0065-0136651817
4306	2014.06.16	13:28:49.444	1	614	0065-0136671473
4307	2014.06.16	13:28:50.418	1	211	0065-0136671473
4308	2014.06.16	13:28:49.753	5	939	0065-0136651817
4309	2014.06.16	13:28:50.760	5	678	0065-0136651817
4310	2014.06.16	13:28:51.249	1	219	0065-0136671473
4311	2014.06.16	13:28:53.180	4	555	0065-0136651817
4312	2014.06.16	13:28:53.721	3	840	0065-0136651817
4313	2014.06.16	13:28:57.363	3	428	0065-0136655780
4314	2014.06.16	13:28:57.796	4	1556	0065-0136655780
4315	2014.06.16	13:29:00.751	4	409	0065-0136670531
4316	2014.06.16	13:29:01.524	2	228	0065-0136659288
4317	2014.06.16	13:29:01.806	1	523	0065-0136659288
4318	2014.06.16	13:29:01.437	3	1969	0065-0136670531
4319	2014.06.16	13:29:03.643	3	1195	0065-0136670531
4320	2014.06.16	13:29:08.523	8	531	0065-0136659459
4321	2014.06.16	13:29:09.697	1	334	0065-0136659288
4322	2014.06.16	13:29:09.178	7	2585	0065-0136659459
4323	2014.06.16	13:29:10.104	2	1700	0065-0136659288
4324	2014.06.16	13:29:12.596	2	312	0065-0136659288
4325	2014.06.16	13:29:13.115	1	211	0065-0136671473
4326	2014.06.16	13:29:18.404	3	526	0065-0136651817
4327	2014.06.16	13:29:13.475	2	5811	0065-0136671473
4328	2014.06.16	13:29:19.250	3	224	0065-0136665886
4329	2014.06.16	13:29:19.122	4	615	0065-0136651817
4330	2014.06.16	13:29:19.882	2	221	0065-0136659288
4331	2014.06.16	13:29:19.842	3	345	0065-0136670531
4332	2014.06.16	13:29:19.777	4	536	0065-0136665886
4333	2014.06.16	13:29:20.143	1	597	0065-0136659288
4334	2014.06.16	13:29:21.606	5	408	0065-0136665886
4335	2014.06.16	13:29:22.065	6	503	0065-0136665886
4336	2014.06.16	13:29:22.245	8	323	0065-0136659288
4337	2014.06.16	13:29:23.507	5	597	0065-0136655780
4338	2014.06.16	13:29:20.274	3	3870	0065-0136671473
4339	2014.06.16	13:29:24.074	4	646	0065-0136670531
4340	2014.06.16	13:29:22.573	7	3950	0065-0136659288
4341	2014.06.16	13:29:24.777	4	2296	0065-0136671473
4342	2014.06.16	13:29:28.634	5	405	0065-0136671473
4343	2014.06.16	13:29:24.157	6	5141	0065-0136655780
4344	2014.06.16	13:29:31.789	4	506	0065-0136673193
4345	2014.06.16	13:29:32.030	7	410	0065-0136655780
4346	2014.06.16	13:29:32.813	7	312	0065-0136665886
4347	2014.06.16	13:29:29.876	6	3281	0065-0136671473
4348	2014.06.16	13:29:32.500	8	698	0065-0136655780
4349	2014.06.16	13:29:33.628	7	325	0065-0136659288
4350	2014.06.16	13:29:33.203	8	812	0065-0136665886
4351	2014.06.16	13:29:32.542	3	1535	0065-0136673193
4352	2014.06.16	13:29:34.049	8	1738	0065-0136659288
4353	2014.06.16	13:29:35.906	1	324	0065-0136655780
4354	2014.06.16	13:29:36.289	2	1078	0065-0136655780
4355	2014.06.16	13:29:37.018	6	449	0065-0136659459
4356	2014.06.16	13:29:37.473	2	224	0065-0136655780
4357	2014.06.16	13:29:39.377	4	346	0065-0136661759
4358	2014.06.16	13:29:37.548	5	2503	0065-0136659459
4359	2014.06.16	13:29:39.764	3	1140	0065-0136661759
4360	2014.06.16	13:29:41.578	2	318	0065-0136673193
4361	2014.06.16	13:29:42.088	1	1177	0065-0136673193
4362	2014.06.16	13:29:46.318	8	318	0065-0136673193
4363	2014.06.16	13:29:47.177	3	406	0065-0136667521
4364	2014.06.16	13:29:46.780	7	1882	0065-0136673193
4365	2014.06.16	13:29:49.803	1	330	0065-0136665886
4366	2014.06.16	13:29:50.204	2	313	0065-0136665886
4367	2014.06.16	13:29:47.668	4	4547	0065-0136667521
4368	2014.06.16	13:29:52.353	3	443	0065-0136665886
4369	2014.06.16	13:29:52.811	4	3118	0065-0136665886
4370	2014.06.16	13:29:58.226	4	620	0065-0136667521
4371	2014.06.16	13:29:58.984	3	2799	0065-0136667521
4372	2014.06.16	13:30:02.612	5	560	0065-0136670531
4373	2014.06.16	13:30:03.704	2	605	0065-0136661759
4374	2014.06.16	13:30:04.423	2	230	0065-0136667521
4375	2014.06.16	13:30:04.451	1	214	0065-0136661759
4376	2014.06.16	13:30:03.328	6	1715	0065-0136670531
4377	2014.06.16	13:30:04.786	1	413	0065-0136667521
4378	2014.06.16	13:30:15.271	4	441	0065-0136665886
4379	2014.06.16	13:30:15.822	3	1373	0065-0136665886
4380	2014.06.16	13:30:22.883	5	586	0065-0136651817
4381	2014.06.16	13:30:24.073	2	311	0065-0136655780
4382	2014.06.16	13:30:23.505	6	1335	0065-0136651817
4383	2014.06.16	13:30:24.465	1	436	0065-0136655780
4384	2014.06.16	13:30:25.563	7	598	0065-0136671473
4385	2014.06.16	13:30:26.394	7	517	0065-0136651817
4386	2014.06.16	13:30:26.190	8	908	0065-0136671473
4387	2014.06.16	13:30:27.116	8	1010	0065-0136651817
4388	2014.06.16	13:30:28.130	4	422	0065-0136659459
4389	2014.06.16	13:30:28.443	1	328	0065-0136659288
4390	2014.06.16	13:30:28.945	2	931	0065-0136659288
4391	2014.06.16	13:30:28.618	3	3008	0065-0136659459
4392	2014.06.16	13:30:33.875	3	448	0065-0136659288
4393	2014.06.16	13:30:34.360	4	1527	0065-0136659288
4394	2014.06.16	13:30:39.394	2	310	0065-0136659459
4395	2014.06.16	13:30:39.847	1	719	0065-0136659459
4396	2014.06.16	13:30:42.867	8	317	0065-0136671473
4397	2014.06.16	13:30:43.222	7	1211	0065-0136671473
4398	2014.06.16	13:30:46.396	1	315	0065-0136659459
4399	2014.06.16	13:30:46.529	7	450	0065-0136673193
4400	2014.06.16	13:30:46.856	2	1400	0065-0136659459
4401	2014.06.16	13:30:47.085	8	5739	0065-0136673193
4402	2014.06.16	13:30:52.961	1	312	0065-0136651817
4403	2014.06.16	13:30:53.454	2	562	0065-0136651817
4404	2014.06.16	13:30:57.401	1	215	0065-0136673193
4405	2014.06.16	13:30:57.232	3	599	0065-0136651817
4406	2014.06.16	13:30:57.986	4	998	0065-0136651817
4407	2014.06.16	13:30:59.200	4	564	0065-0136651817
4408	2014.06.16	13:30:59.932	3	541	0065-0136659459
4409	2014.06.16	13:30:57.768	2	4339	0065-0136673193
4410	2014.06.16	13:31:02.193	2	228	0065-0136673193
4411	2014.06.16	13:31:02.481	2	223	0065-0136673193
4412	2014.06.16	13:31:00.622	4	2792	0065-0136659459
4413	2014.06.16	13:31:03.599	2	224	0065-0136673193
4414	2014.06.16	13:31:03.838	2	341	0065-0136673193
4415	2014.06.16	13:31:04.399	2	219	0065-0136673193
4416	2014.06.16	13:31:05.086	2	719	0065-0136673193
4417	2014.06.16	13:31:05.996	2	211	0065-0136673193
4418	2014.06.16	13:31:08.959	3	416	0065-0136673193
4419	2014.06.16	13:31:09.456	4	845	0065-0136673193
4420	2014.06.16	13:31:10.231	8	406	0065-0136667521
4421	2014.06.16	13:31:10.909	3	343	0065-0136665886
4422	2014.06.16	13:31:10.757	7	1386	0065-0136667521
4423	2014.06.16	13:31:11.325	4	2918	0065-0136665886
4424	2014.06.16	13:31:14.648	4	405	0065-0136665886
4425	2014.06.16	13:31:18.249	6	548	0065-0136670531
4426	2014.06.16	13:31:18.937	5	1269	0065-0136670531
4427	2014.06.16	13:31:20.006	6	521	0065-0136667521
4428	2014.06.16	13:31:21.381	8	315	0065-0136655780
4429	2014.06.16	13:31:21.719	7	1044	0065-0136655780
4430	2014.06.16	13:31:22.284	4	541	0065-0136665886
4431	2014.06.16	13:31:22.939	3	1208	0065-0136665886
4432	2014.06.16	13:31:24.272	6	311	0065-0136655780
4433	2014.06.16	13:31:20.662	5	4157	0065-0136667521
4434	2014.06.16	13:31:25.367	3	900	0065-0136665886
4435	2014.06.16	13:31:26.546	7	317	0065-0136671473
4436	2014.06.16	13:31:26.246	4	1007	0065-0136665886
4437	2014.06.16	13:31:24.928	5	2969	0065-0136655780
4438	2014.06.16	13:31:27.891	4	222	0065-0136665886
4439	2014.06.16	13:31:26.829	8	1796	0065-0136671473
4440	2014.06.16	13:31:28.874	8	218	0065-0136671473
4441	2014.06.16	13:31:30.407	5	310	0065-0136665886
4442	2014.06.16	13:31:30.710	6	325	0065-0136665886
4443	2014.06.16	13:31:36.996	4	321	0065-0136673193
4444	2014.06.16	13:31:37.148	5	450	0065-0136651817
4445	2014.06.16	13:31:37.380	3	653	0065-0136673193
4446	2014.06.16	13:31:37.610	6	444	0065-0136651817
4447	2014.06.16	13:31:39.275	2	348	0065-0136673193
4448	2014.06.16	13:31:39.667	1	314	0065-0136673193
4449	2014.06.16	13:31:42.021	8	308	0065-0136673193
4450	2014.06.16	13:31:43.362	5	540	0065-0136659459
4451	2014.06.16	13:31:44.048	6	3584	0065-0136659459
4452	2014.06.16	13:31:42.382	7	7005	0065-0136673193
4453	2014.06.16	13:32:00.710	6	584	0065-0136651817
4454	2014.06.16	13:32:01.397	5	1583	0065-0136651817
4455	2014.06.16	13:32:15.445	7	518	0065-0136673193
4456	2014.06.16	13:32:15.982	8	1444	0065-0136673193
4457	2014.06.16	13:32:25.826	1	526	0065-0136661759
4458	2014.06.16	13:32:27.473	2	514	0065-0136661759
4459	2014.06.16	13:32:29.595	1	325	0065-0136671473
4460	2014.06.16	13:32:30.093	2	515	0065-0136671473
4461	2014.06.16	13:32:30.620	2	1796	0065-0136671473
4462	2014.06.16	13:32:34.449	8	531	0065-0136653169
4463	2014.06.16	13:32:36.049	6	424	0065-0136659459
4464	2014.06.16	13:32:37.100	3	423	0065-0136671473
4465	2014.06.16	13:32:37.602	4	1161	0065-0136671473
4466	2014.06.16	13:32:35.132	7	4241	0065-0136653169
4467	2014.06.16	13:32:41.128	1	323	0065-0136673193
4468	2014.06.16	13:32:41.564	2	1565	0065-0136673193
4469	2014.06.16	13:32:36.541	5	6608	0065-0136659459
4470	2014.06.16	13:32:43.337	2	403	0065-0136673193
4471	2014.06.16	13:32:45.886	3	508	0065-0136661759
4472	2014.06.16	13:32:46.435	4	750	0065-0136661759
4473	2014.06.16	13:32:48.315	7	653	0065-0136653169
4474	2014.06.16	13:32:49.080	8	3783	0065-0136653169
4475	2014.06.16	13:32:54.532	7	444	0065-0136660676
4476	2014.06.16	13:32:55.455	1	428	0065-0136653169
4477	2014.06.16	13:32:55.087	8	1521	0065-0136660676
4478	2014.06.16	13:32:58.396	3	449	0065-0136673193
4479	2014.06.16	13:32:56.087	2	2944	0065-0136653169
4480	2014.06.16	13:32:59.272	1	314	0065-0136660676
4481	2014.06.16	13:32:59.042	2	594	0065-0136653169
4482	2014.06.16	13:32:59.799	5	509	0065-0136655780
4483	2014.06.16	13:33:00.122	6	999	0065-0136665886
4484	2014.06.16	13:32:58.879	4	4177	0065-0136673193
4485	2014.06.16	13:32:59.921	2	3450	0065-0136660676
4486	2014.06.16	13:33:01.336	6	2483	0065-0136655780
4487	2014.06.16	13:33:04.259	3	711	0065-0136653169
4488	2014.06.16	13:33:06.212	7	523	0065-0136655780
4489	2014.06.16	13:33:06.781	8	1923	0065-0136655780
4490	2014.06.16	13:33:05.763	4	3202	0065-0136653169
4491	2014.06.16	13:33:09.749	1	213	0065-0136655780
4492	2014.06.16	13:33:09.857	7	310	0065-0136665886
4493	2014.06.16	13:33:10.083	2	1096	0065-0136655780
4494	2014.06.16	13:33:11.049	3	434	0065-0136660676
4495	2014.06.16	13:33:10.215	8	1903	0065-0136665886
4496	2014.06.16	13:33:11.611	4	742	0065-0136660676
4497	2014.06.16	13:33:12.393	4	220	0065-0136660676
4498	2014.06.16	13:33:13.410	5	311	0065-0136659288
4499	2014.06.16	13:33:13.766	6	1395	0065-0136659288
4500	2014.06.16	13:33:22.248	3	211	0065-0136655780
4501	2014.06.16	13:33:22.552	4	1777	0065-0136655780
4502	2014.06.16	13:33:28.122	5	518	0065-0136667521
4503	2014.06.16	13:33:29.581	4	404	0065-0136659459
4504	2014.06.16	13:33:30.109	3	2707	0065-0136659459
4505	2014.06.16	13:33:28.719	6	4259	0065-0136667521
4506	2014.06.16	13:33:32.649	4	528	0065-0136670531
4507	2014.06.16	13:33:34.725	6	310	0065-0136667521
4508	2014.06.16	13:33:33.304	3	1964	0065-0136670531
4509	2014.06.16	13:33:35.629	5	606	0065-0136661759
4510	2014.06.16	13:33:36.307	6	611	0065-0136661759
4511	2014.06.16	13:33:37.067	5	406	0065-0136671473
4512	2014.06.16	13:33:38.470	2	308	0065-0136659459
4513	2014.06.16	13:33:38.029	7	812	0065-0136667521
4514	2014.06.16	13:33:38.624	3	406	0065-0136670531
4515	2014.06.16	13:33:38.931	1	534	0065-0136659459
4516	2014.06.16	13:33:37.569	6	2304	0065-0136671473
4517	2014.06.16	13:33:40.029	6	307	0065-0136671473
4518	2014.06.16	13:33:39.038	4	1596	0065-0136670531
4519	2014.06.16	13:33:41.252	5	316	0065-0136670531
4520	2014.06.16	13:33:41.049	7	1335	0065-0136661759
4521	2014.06.16	13:33:38.920	8	3652	0065-0136667521
4522	2014.06.16	13:33:41.611	6	2176	0065-0136670531
4523	2014.06.16	13:33:44.885	7	319	0065-0136670531
4524	2014.06.16	13:33:42.595	8	3486	0065-0136661759
4525	2014.06.16	13:33:47.658	5	405	0065-0136655780
4526	2014.06.16	13:33:47.674	8	543	0065-0136670531
4527	2014.06.16	13:33:48.425	8	229	0065-0136670531
4528	2014.06.16	13:33:48.744	5	454	0065-0136651817
4529	2014.06.16	13:33:48.081	6	1232	0065-0136655780
4530	2014.06.16	13:33:48.952	8	2339	0065-0136670531
4531	2014.06.16	13:33:49.343	6	2384	0065-0136651817
4532	2014.06.16	13:33:52.610	8	707	0065-0136659459
4533	2014.06.16	13:33:53.353	6	414	0065-0136659288
4534	2014.06.16	13:33:55.096	1	219	0065-0136670531
4535	2014.06.16	13:33:55.484	2	720	0065-0136670531
4536	2014.06.16	13:33:53.872	5	3111	0065-0136659288
4537	2014.06.16	13:33:57.019	5	429	0065-0136659288
4538	2014.06.16	13:34:00.352	1	222	0065-0136661759
4539	2014.06.16	13:34:00.294	8	509	0065-0136665886
4540	2014.06.16	13:34:01.118	3	222	0065-0136661759
4541	2014.06.16	13:34:01.388	4	217	0065-0136661759
4542	2014.06.16	13:34:03.121	5	211	0065-0136673193
4543	2014.06.16	13:34:03.610	6	614	0065-0136673193
4544	2014.06.16	13:34:00.946	7	4077	0065-0136665886
4545	2014.06.16	13:34:06.469	3	499	0065-0136670531
4546	2014.06.16	13:34:08.081	4	3088	0065-0136670531
4547	2014.06.16	13:34:11.277	1	212	0065-0136667521
4548	2014.06.16	13:34:11.619	2	1777	0065-0136667521
4549	2014.06.16	13:34:16.965	6	507	0065-0136655780
4550	2014.06.16	13:34:17.754	5	2870	0065-0136655780
4551	2014.06.16	13:34:20.473	7	410	0065-0136671473
4552	2014.06.16	13:34:20.964	8	3180	0065-0136671473
4553	2014.06.16	13:34:25.317	4	419	0065-0136659288
4554	2014.06.16	13:34:26.726	3	1632	0065-0136659288
4555	2014.06.16	13:34:28.111	7	417	0065-0136651817
4556	2014.06.16	13:34:28.568	5	1816	0065-0136670531
4557	2014.06.16	13:34:28.778	2	1655	0065-0136655780
4558	2014.06.16	13:34:28.536	8	2394	0065-0136651817
4559	2014.06.16	13:34:31.689	1	1039	0065-0136655780
4560	2014.06.16	13:34:30.990	6	3026	0065-0136670531
4561	2014.06.16	13:34:36.354	1	518	0065-0136655780
4562	2014.06.16	13:34:40.213	8	502	0065-0136655780
4563	2014.06.16	13:34:41.855	3	448	0065-0136659288
4564	2014.06.16	13:34:42.250	4	1894	0065-0136659288
4565	2014.06.16	13:34:45.604	4	817	0065-0136659288
4566	2014.06.16	13:34:47.018	5	513	0065-0136660676
4567	2014.06.16	13:34:47.406	1	217	0065-0136671473
4568	2014.06.16	13:34:40.831	7	6791	0065-0136655780
4569	2014.06.16	13:34:48.008	5	328	0065-0136659288
4570	2014.06.16	13:34:47.807	2	717	0065-0136671473
4571	2014.06.16	13:34:48.829	2	230	0065-0136671473
4572	2014.06.16	13:34:49.045	7	324	0065-0136670531
4573	2014.06.16	13:34:48.482	6	2057	0065-0136659288
4574	2014.06.16	13:34:50.547	7	416	0065-0136660676
4575	2014.06.16	13:34:49.478	8	1495	0065-0136670531
4576	2014.06.16	13:34:51.927	1	309	0065-0136670531
4577	2014.06.16	13:34:51.043	8	1192	0065-0136660676
4578	2014.06.16	13:34:52.253	6	548	0065-0136659288
4579	2014.06.16	13:34:53.658	6	514	0065-0136659288
4580	2014.06.16	13:34:55.298	1	407	0065-0136660676
4581	2014.06.16	13:34:52.345	2	3606	0065-0136670531
4582	2014.06.16	13:34:55.745	1	316	0065-0136651817
4583	2014.06.16	13:34:56.019	2	406	0065-0136660676
4584	2014.06.16	13:34:56.434	2	841	0065-0136651817
4585	2014.06.16	13:34:57.281	2	215	0065-0136651817
4586	2014.06.16	13:34:57.930	7	315	0065-0136673193
4587	2014.06.16	13:34:58.543	2	613	0065-0136651817
4588	2014.06.16	13:34:58.249	8	1041	0065-0136673193
4589	2014.06.16	13:34:59.396	3	218	0065-0136670531
4590	2014.06.16	13:34:59.694	4	500	0065-0136670531
4591	2014.06.16	13:35:00.288	6	454	0065-0136659459
4592	2014.06.16	13:35:01.697	3	556	0065-0136651817
4593	2014.06.16	13:35:03.926	2	309	0065-0136660676
4594	2014.06.16	13:35:04.306	1	429	0065-0136660676
4595	2014.06.16	13:35:02.393	4	2466	0065-0136651817
4596	2014.06.16	13:35:04.769	1	220	0065-0136660676
4597	2014.06.16	13:35:00.740	5	4259	0065-0136659459
4598	2014.06.16	13:35:06.012	5	596	0065-0136661759
4599	2014.06.16	13:35:05.543	6	1841	0065-0136665886
4600	2014.06.16	13:35:08.083	6	323	0065-0136661759
4601	2014.06.16	13:35:09.503	2	315	0065-0136667521
4602	2014.06.16	13:35:08.668	7	1212	0065-0136670531
4603	2014.06.16	13:35:09.846	8	425	0065-0136670531
4604	2014.06.16	13:35:09.886	4	499	0065-0136659459
4605	2014.06.16	13:35:10.089	1	711	0065-0136667521
4606	2014.06.16	13:35:10.824	1	211	0065-0136667521
4607	2014.06.16	13:35:11.143	1	221	0065-0136667521
4608	2014.06.16	13:35:10.532	3	1334	0065-0136659459
4609	2014.06.16	13:35:11.779	8	310	0065-0136660676
4610	2014.06.16	13:35:12.185	7	788	0065-0136660676
4611	2014.06.16	13:35:14.070	7	431	0065-0136659288
4612	2014.06.16	13:35:14.463	8	1489	0065-0136659288
4613	2014.06.16	13:35:17.756	1	416	0065-0136673193
4614	2014.06.16	13:35:18.401	2	2483	0065-0136673193
4615	2014.06.16	13:35:20.548	8	531	0065-0136667521
[truncated: 1,153 more rows]
