# Supplementary material for: Eco-HAB as a fully automated and ecologically relevant assessment of social impairments in mouse models of autism
Source: eLife. 2016 Oct 12;5:e19532. doi: 10.7554/eLife.19532 (PMC5092044; doi:10.7554/eLife.19532)
Supplement: Supplementary file 1. — DOI: http://dx.doi.org/10.7554/eLife.19532.038 [file elife-19532-supp1.zip › BALB VPA data cohort 1/20140616_140000.txt]

5769	2014.06.16	14:00:20.666	4	3585	0065-0136671473
5770	2014.06.16	14:00:25.486	2	228	0065-0136667521
5771	2014.06.16	14:00:25.853	1	1094	0065-0136667521
5772	2014.06.16	14:00:34.279	6	625	0065-0136655780
5773	2014.06.16	14:00:34.963	4	310	0065-0136671473
5774	2014.06.16	14:00:35.321	3	1496	0065-0136671473
5775	2014.06.16	14:00:34.971	5	2495	0065-0136655780
5776	2014.06.16	14:00:40.819	7	601	0065-0136653169
5777	2014.06.16	14:00:41.472	8	2961	0065-0136653169
5778	2014.06.16	14:00:44.239	1	348	0065-0136651817
5779	2014.06.16	14:00:44.769	2	708	0065-0136651817
5780	2014.06.16	14:00:52.446	5	412	0065-0136659288
5781	2014.06.16	14:00:52.911	3	348	0065-0136651817
5782	2014.06.16	14:00:53.397	4	709	0065-0136651817
5783	2014.06.16	14:00:52.937	6	1594	0065-0136659288
5784	2014.06.16	14:00:54.308	4	326	0065-0136651817
5785	2014.06.16	14:00:54.707	4	227	0065-0136651817
5786	2014.06.16	14:00:56.240	7	505	0065-0136659288
5787	2014.06.16	14:00:56.759	8	1590	0065-0136659288
5788	2014.06.16	14:01:01.359	8	512	0065-0136659288
5789	2014.06.16	14:01:02.720	1	403	0065-0136653169
5790	2014.06.16	14:01:03.444	2	1412	0065-0136653169
5791	2014.06.16	14:01:06.289	2	316	0065-0136671473
5792	2014.06.16	14:01:06.759	5	405	0065-0136665886
5793	2014.06.16	14:01:06.682	1	619	0065-0136671473
5794	2014.06.16	14:01:07.187	6	709	0065-0136665886
5795	2014.06.16	14:01:08.247	1	320	0065-0136659459
5796	2014.06.16	14:01:01.849	7	6970	0065-0136659288
5797	2014.06.16	14:01:09.411	5	421	0065-0136651817
5798	2014.06.16	14:01:08.781	2	1093	0065-0136659459
5799	2014.06.16	14:01:09.463	3	598	0065-0136653169
5800	2014.06.16	14:01:09.871	6	1298	0065-0136651817
5801	2014.06.16	14:01:10.202	4	4228	0065-0136653169
5802	2014.06.16	14:01:14.111	3	338	0065-0136659459
5803	2014.06.16	14:01:17.174	7	520	0065-0136651817
5804	2014.06.16	14:01:14.578	4	3864	0065-0136659459
5805	2014.06.16	14:01:17.733	8	1989	0065-0136651817
5806	2014.06.16	14:01:25.042	4	500	0065-0136659459
5807	2014.06.16	14:01:25.534	3	1146	0065-0136659459
5808	2014.06.16	14:01:26.544	4	321	0065-0136653169
5809	2014.06.16	14:01:26.749	3	415	0065-0136659459
5810	2014.06.16	14:01:27.196	3	1652	0065-0136653169
5811	2014.06.16	14:01:34.257	7	405	0065-0136665886
5812	2014.06.16	14:01:34.682	8	626	0065-0136665886
5813	2014.06.16	14:01:37.141	8	410	0065-0136651817
5814	2014.06.16	14:01:38.051	1	309	0065-0136665886
5815	2014.06.16	14:01:38.148	8	419	0065-0136667521
5816	2014.06.16	14:01:37.565	7	1097	0065-0136651817
5817	2014.06.16	14:01:38.449	2	410	0065-0136665886
5818	2014.06.16	14:01:39.697	5	598	0065-0136673193
5819	2014.06.16	14:01:41.559	3	436	0065-0136665886
5820	2014.06.16	14:01:42.012	2	408	0065-0136653169
5821	2014.06.16	14:01:42.006	3	962	0065-0136665886
5822	2014.06.16	14:01:42.603	1	599	0065-0136653169
5823	2014.06.16	14:01:41.593	7	2180	0065-0136667521
5824	2014.06.16	14:01:43.061	4	1027	0065-0136665886
5825	2014.06.16	14:01:40.414	6	4487	0065-0136673193
5826	2014.06.16	14:01:45.257	8	1777	0065-0136653169
5827	2014.06.16	14:01:44.853	7	5852	0065-0136661759
5828	2014.06.16	14:01:53.045	3	423	0065-0136659459
5829	2014.06.16	14:01:51.005	7	2867	0065-0136659288
5830	2014.06.16	14:01:53.787	8	724	0065-0136661759
5831	2014.06.16	14:01:53.540	4	2277	0065-0136659459
5832	2014.06.16	14:01:57.093	5	595	0065-0136665886
5833	2014.06.16	14:01:57.715	6	503	0065-0136665886
5834	2014.06.16	14:01:54.569	8	5154	0065-0136659288
5835	2014.06.16	14:01:59.682	7	316	0065-0136667521
5836	2014.06.16	14:02:00.081	8	2557	0065-0136667521
5837	2014.06.16	14:02:05.061	1	615	0065-0136653169
5838	2014.06.16	14:02:05.700	1	321	0065-0136667521
5839	2014.06.16	14:02:05.849	2	809	0065-0136653169
5840	2014.06.16	14:02:06.706	1	222	0065-0136671473
5841	2014.06.16	14:02:07.367	2	2478	0065-0136671473
5842	2014.06.16	14:02:09.859	2	218	0065-0136671473
5843	2014.06.16	14:02:13.366	1	219	0065-0136659288
5844	2014.06.16	14:02:14.324	1	360	0065-0136661759
5845	2014.06.16	14:02:13.741	2	1299	0065-0136659288
5846	2014.06.16	14:02:15.476	3	403	0065-0136671473
5847	2014.06.16	14:02:15.116	2	814	0065-0136661759
5848	2014.06.16	14:02:15.969	4	1594	0065-0136671473
5849	2014.06.16	14:02:17.409	3	406	0065-0136653169
5850	2014.06.16	14:02:18.264	2	316	0065-0136660676
5851	2014.06.16	14:02:18.685	1	312	0065-0136660676
5852	2014.06.16	14:02:20.524	3	308	0065-0136661759
5853	2014.06.16	14:02:18.094	4	3093	0065-0136653169
5854	2014.06.16	14:02:21.208	4	1273	0065-0136661759
5855	2014.06.16	14:02:30.080	5	601	0065-0136653169
5856	2014.06.16	14:02:30.431	8	316	0065-0136660676
5857	2014.06.16	14:02:30.826	7	1406	0065-0136660676
5858	2014.06.16	14:02:30.830	6	1995	0065-0136653169
5859	2014.06.16	14:02:32.947	2	221	0065-0136659288
5860	2014.06.16	14:02:33.267	1	583	0065-0136659288
5861	2014.06.16	14:02:33.978	6	340	0065-0136660676
5862	2014.06.16	14:02:34.225	1	218	0065-0136659288
5863	2014.06.16	14:02:34.394	5	834	0065-0136660676
5864	2014.06.16	14:02:35.352	5	309	0065-0136660676
5865	2014.06.16	14:02:37.970	7	411	0065-0136665886
5866	2014.06.16	14:02:38.435	8	530	0065-0136665886
5867	2014.06.16	14:02:39.362	5	654	0065-0136659459
5868	2014.06.16	14:02:37.963	1	2073	0065-0136659288
5869	2014.06.16	14:02:41.525	2	2901	0065-0136659288
5870	2014.06.16	14:02:40.176	6	5628	0065-0136659459
5871	2014.06.16	14:02:45.632	4	309	0065-0136655780
5872	2014.06.16	14:02:45.989	3	2869	0065-0136655780
5873	2014.06.16	14:02:49.624	2	310	0065-0136655780
5874	2014.06.16	14:02:50.087	1	724	0065-0136655780
5875	2014.06.16	14:02:50.607	3	439	0065-0136659288
5876	2014.06.16	14:02:51.192	4	1586	0065-0136659288
5877	2014.06.16	14:02:52.960	7	644	0065-0136653169
5878	2014.06.16	14:02:54.323	4	544	0065-0136660676
5879	2014.06.16	14:02:54.978	4	408	0065-0136660676
5880	2014.06.16	14:02:55.575	3	1882	0065-0136660676
5881	2014.06.16	14:02:57.732	3	229	0065-0136660676
5882	2014.06.16	14:03:00.358	7	314	0065-0136651817
5883	2014.06.16	14:03:01.159	2	420	0065-0136660676
5884	2014.06.16	14:02:53.771	8	7882	0065-0136653169
5885	2014.06.16	14:03:01.923	1	3587	0065-0136660676
5886	2014.06.16	14:03:01.677	8	4064	0065-0136665886
5887	2014.06.16	14:03:05.247	7	2992	0065-0136651817
5888	2014.06.16	14:03:05.846	8	2393	0065-0136665886
5889	2014.06.16	14:03:08.827	7	216	0065-0136651817
5890	2014.06.16	14:03:09.063	1	214	0065-0136655780
5891	2014.06.16	14:03:09.266	8	533	0065-0136665886
5892	2014.06.16	14:03:09.386	2	661	0065-0136655780
5893	2014.06.16	14:03:09.825	8	717	0065-0136665886
5894	2014.06.16	14:03:09.179	7	4232	0065-0136651817
5895	2014.06.16	14:03:13.446	7	551	0065-0136653169
5896	2014.06.16	14:03:14.228	7	420	0065-0136665886
5897	2014.06.16	14:03:10.879	8	3843	0065-0136660676
5898	2014.06.16	14:03:15.059	7	1461	0065-0136660676
5899	2014.06.16	14:03:17.447	3	318	0065-0136655780
5900	2014.06.16	14:03:17.804	4	599	0065-0136655780
5901	2014.06.16	14:03:17.959	6	812	0065-0136651817
5902	2014.06.16	14:03:19.402	2	534	0065-0136667521
5903	2014.06.16	14:03:18.866	5	1928	0065-0136651817
5904	2014.06.16	14:03:20.116	1	709	0065-0136667521
5905	2014.06.16	14:03:20.835	1	517	0065-0136667521
5906	2014.06.16	14:03:22.540	8	558	0065-0136667521
5907	2014.06.16	14:03:24.800	4	424	0065-0136655780
5908	2014.06.16	14:03:25.196	3	742	0065-0136655780
5909	2014.06.16	14:03:23.240	7	3576	0065-0136667521
5910	2014.06.16	14:03:26.719	2	227	0065-0136655780
5911	2014.06.16	14:03:27.081	1	746	0065-0136655780
5912	2014.06.16	14:03:28.866	8	649	0065-0136655780
5913	2014.06.16	14:03:29.649	7	2843	0065-0136655780
5914	2014.06.16	14:03:32.109	5	403	0065-0136659288
5915	2014.06.16	14:03:33.963	7	314	0065-0136655780
5916	2014.06.16	14:03:32.592	6	2152	0065-0136659288
5917	2014.06.16	14:03:34.797	6	1127	0065-0136659288
5918	2014.06.16	14:03:34.457	8	4944	0065-0136655780
5919	2014.06.16	14:03:41.424	1	644	0065-0136655780
5920	2014.06.16	14:03:42.311	2	1010	0065-0136655780
5921	2014.06.16	14:03:56.731	3	816	0065-0136655780
5922	2014.06.16	14:03:57.550	4	1491	0065-0136655780
5923	2014.06.16	14:03:59.520	5	739	0065-0136661759
5924	2014.06.16	14:04:00.431	5	221	0065-0136655780
5925	2014.06.16	14:04:00.276	6	409	0065-0136661759
5926	2014.06.16	14:04:00.819	6	1005	0065-0136655780
5927	2014.06.16	14:04:03.543	7	310	0065-0136655780
5928	2014.06.16	14:04:03.833	8	1129	0065-0136655780
5929	2014.06.16	14:04:06.820	1	318	0065-0136655780
5930	2014.06.16	14:04:07.172	2	685	0065-0136655780
5931	2014.06.16	14:04:18.546	5	422	0065-0136651817
5932	2014.06.16	14:04:19.094	6	1075	0065-0136651817
5933	2014.06.16	14:04:21.473	7	423	0065-0136651817
5934	2014.06.16	14:04:21.900	8	2621	0065-0136651817
5935	2014.06.16	14:04:47.663	7	324	0065-0136659288
5936	2014.06.16	14:04:48.082	8	3306	0065-0136659288
5937	2014.06.16	14:04:51.391	8	418	0065-0136659288
5938	2014.06.16	14:04:51.851	8	419	0065-0136659288
5939	2014.06.16	14:04:58.343	6	806	0065-0136653169
5940	2014.06.16	14:04:59.392	5	3260	0065-0136653169
5941	2014.06.16	14:05:08.145	5	334	0065-0136671473
5942	2014.06.16	14:05:08.583	6	1197	0065-0136671473
5943	2014.06.16	14:05:12.019	6	519	0065-0136665886
5944	2014.06.16	14:05:12.651	5	1855	0065-0136665886
5945	2014.06.16	14:05:14.400	4	544	0065-0136653169
5946	2014.06.16	14:05:15.077	3	909	0065-0136653169
5947	2014.06.16	14:05:17.020	4	555	0065-0136665886
5948	2014.06.16	14:05:17.649	3	504	0065-0136665886
5949	2014.06.16	14:05:22.643	2	1007	0065-0136665886
5950	2014.06.16	14:05:23.919	1	502	0065-0136665886
5951	2014.06.16	14:05:24.512	2	408	0065-0136653169
5952	2014.06.16	14:05:25.196	1	808	0065-0136653169
5953	2014.06.16	14:05:25.845	8	346	0065-0136665886
5954	2014.06.16	14:05:26.159	7	466	0065-0136665886
5955	2014.06.16	14:05:28.114	8	410	0065-0136653169
5956	2014.06.16	14:05:28.637	7	1060	0065-0136653169
5957	2014.06.16	14:05:31.736	7	414	0065-0136661759
5958	2014.06.16	14:05:32.187	8	645	0065-0136661759
5959	2014.06.16	14:05:32.922	8	211	0065-0136661759
5960	2014.06.16	14:05:36.058	1	444	0065-0136651817
5961	2014.06.16	14:05:36.607	2	613	0065-0136651817
5962	2014.06.16	14:05:34.359	8	3141	0065-0136661759
5963	2014.06.16	14:05:37.618	8	225	0065-0136661759
5964	2014.06.16	14:05:38.209	8	443	0065-0136661759
5965	2014.06.16	14:05:41.643	7	413	0065-0136665886
5966	2014.06.16	14:05:42.043	8	948	0065-0136665886
5967	2014.06.16	14:05:44.651	1	320	0065-0136665886
5968	2014.06.16	14:05:45.043	2	228	0065-0136665886
5969	2014.06.16	14:05:44.984	7	407	0065-0136653169
5970	2014.06.16	14:05:45.478	8	2423	0065-0136653169
5971	2014.06.16	14:05:48.100	3	439	0065-0136665886
5972	2014.06.16	14:05:48.520	4	907	0065-0136665886
5973	2014.06.16	14:05:49.448	6	502	0065-0136667521
5974	2014.06.16	14:05:50.310	6	650	0065-0136659459
5975	2014.06.16	14:05:51.364	4	549	0065-0136665886
5976	2014.06.16	14:05:52.046	3	1645	0065-0136665886
5977	2014.06.16	14:05:50.158	5	3859	0065-0136667521
5978	2014.06.16	14:05:53.695	7	620	0065-0136673193
5979	2014.06.16	14:05:54.263	5	2642	0065-0136659459
5980	2014.06.16	14:05:56.731	4	421	0065-0136667521
5981	2014.06.16	14:05:54.391	8	3529	0065-0136673193
5982	2014.06.16	14:05:58.216	4	307	0065-0136659459
5983	2014.06.16	14:05:57.953	8	1400	0065-0136673193
5984	2014.06.16	14:05:59.837	2	422	0065-0136665886
5985	2014.06.16	14:05:58.884	3	1405	0065-0136659459
5986	2014.06.16	14:06:00.287	1	362	0065-0136665886
5987	2014.06.16	14:06:02.009	2	308	0065-0136667521
5988	2014.06.16	14:06:03.129	8	343	0065-0136665886
5989	2014.06.16	14:06:03.416	2	307	0065-0136655780
5990	2014.06.16	14:06:03.458	7	307	0065-0136665886
5991	2014.06.16	14:06:02.428	1	1406	0065-0136667521
5992	2014.06.16	14:06:04.329	1	1892	0065-0136655780
5993	2014.06.16	14:06:05.823	6	422	0065-0136660676
5994	2014.06.16	14:06:07.298	8	311	0065-0136667521
5995	2014.06.16	14:06:06.292	5	1425	0065-0136660676
5996	2014.06.16	14:06:07.660	7	505	0065-0136667521
5997	2014.06.16	14:06:08.001	8	320	0065-0136655780
5998	2014.06.16	14:06:09.144	4	506	0065-0136660676
5999	2014.06.16	14:06:08.459	7	2067	0065-0136655780
6000	2014.06.16	14:06:11.158	6	313	0065-0136655780
6001	2014.06.16	14:06:11.160	7	404	0065-0136671473
6002	2014.06.16	14:06:09.827	3	1808	0065-0136660676
6003	2014.06.16	14:06:11.563	5	600	0065-0136655780
6004	2014.06.16	14:06:12.167	6	411	0065-0136665886
6005	2014.06.16	14:06:12.255	3	422	0065-0136660676
6006	2014.06.16	14:06:12.945	4	307	0065-0136655780
6007	2014.06.16	14:06:11.579	8	2033	0065-0136671473
6008	2014.06.16	14:06:13.310	3	1628	0065-0136655780
6009	2014.06.16	14:06:16.899	2	315	0065-0136655780
6010	2014.06.16	14:06:17.186	1	526	0065-0136655780
6011	2014.06.16	14:06:17.715	1	218	0065-0136655780
6012	2014.06.16	14:06:17.663	7	316	0065-0136665886
6013	2014.06.16	14:06:17.985	8	1668	0065-0136665886
6014	2014.06.16	14:06:20.846	2	346	0065-0136659459
6015	2014.06.16	14:06:21.372	1	948	0065-0136659459
6016	2014.06.16	14:06:23.098	2	212	0065-0136660676
6017	2014.06.16	14:06:23.416	1	410	0065-0136660676
6018	2014.06.16	14:06:30.620	1	417	0065-0136659288
6019	2014.06.16	14:06:31.213	2	1025	0065-0136659288
6020	2014.06.16	14:06:31.930	8	433	0065-0136655780
6021	2014.06.16	14:06:32.395	2	876	0065-0136659288
6022	2014.06.16	14:06:32.430	7	1981	0065-0136655780
6023	2014.06.16	14:06:37.757	6	409	0065-0136655780
6024	2014.06.16	14:06:38.016	1	325	0065-0136653169
6025	2014.06.16	14:06:38.113	5	709	0065-0136655780
6026	2014.06.16	14:06:38.547	2	1431	0065-0136653169
6027	2014.06.16	14:06:39.783	4	320	0065-0136655780
6028	2014.06.16	14:06:40.086	3	1103	0065-0136655780
6029	2014.06.16	14:06:47.373	6	308	0065-0136667521
6030	2014.06.16	14:06:48.154	3	523	0065-0136653169
6031	2014.06.16	14:06:49.773	8	323	0065-0136660676
6032	2014.06.16	14:06:50.327	3	308	0065-0136659288
6033	2014.06.16	14:06:48.808	4	2150	0065-0136653169
6034	2014.06.16	14:06:51.273	1	309	0065-0136671473
6035	2014.06.16	14:06:50.200	7	1495	0065-0136660676
6036	2014.06.16	14:06:51.678	2	517	0065-0136671473
6037	2014.06.16	14:06:52.269	2	218	0065-0136671473
6038	2014.06.16	14:06:52.492	2	212	0065-0136671473
6039	2014.06.16	14:06:51.012	4	1712	0065-0136659288
6040	2014.06.16	14:06:47.729	5	5338	0065-0136667521
6041	2014.06.16	14:06:53.878	5	434	0065-0136653169
6042	2014.06.16	14:06:55.647	3	696	0065-0136671473
6043	2014.06.16	14:06:56.994	5	222	0065-0136659288
6044	2014.06.16	14:06:54.402	6	3167	0065-0136653169
6045	2014.06.16	14:06:56.460	4	1302	0065-0136671473
6046	2014.06.16	14:06:57.582	6	2304	0065-0136659288
6047	2014.06.16	14:07:02.473	5	532	0065-0136667521
6048	2014.06.16	14:07:02.370	4	713	0065-0136671473
6049	2014.06.16	14:07:03.123	3	1000	0065-0136671473
6050	2014.06.16	14:07:03.988	1	434	0065-0136665886
6051	2014.06.16	14:07:04.522	2	442	0065-0136665886
6052	2014.06.16	14:07:03.125	6	4639	0065-0136667521
6053	2014.06.16	14:07:09.919	7	318	0065-0136667521
6054	2014.06.16	14:07:10.188	8	4158	0065-0136667521
6055	2014.06.16	14:07:16.866	8	453	0065-0136673193
6056	2014.06.16	14:07:14.755	6	2958	0065-0136653169
6057	2014.06.16	14:07:17.463	7	3747	0065-0136673193
6058	2014.06.16	14:07:22.959	7	463	0065-0136653169
6059	2014.06.16	14:07:23.495	8	2404	0065-0136653169
6060	2014.06.16	14:07:26.559	6	315	0065-0136673193
6061	2014.06.16	14:07:28.460	3	316	0065-0136665886
6062	2014.06.16	14:07:28.743	4	310	0065-0136665886
6063	2014.06.16	14:07:29.835	3	312	0065-0136655780
6064	2014.06.16	14:07:30.166	4	308	0065-0136655780
6065	2014.06.16	14:07:31.540	1	322	0065-0136667521
6066	2014.06.16	14:07:33.233	4	317	0065-0136655780
6067	2014.06.16	14:07:31.907	2	1942	0065-0136667521
6068	2014.06.16	14:07:33.493	3	517	0065-0136655780
6069	2014.06.16	14:07:34.447	4	347	0065-0136665886
6070	2014.06.16	14:07:34.835	3	1632	0065-0136665886
6071	2014.06.16	14:07:27.009	5	9497	0065-0136673193
6072	2014.06.16	14:07:39.495	2	218	0065-0136665886
6073	2014.06.16	14:07:39.750	1	229	0065-0136665886
6074	2014.06.16	14:07:40.428	8	326	0065-0136665886
6075	2014.06.16	14:07:39.319	4	1608	0065-0136673193
6076	2014.06.16	14:07:40.713	7	338	0065-0136665886
6077	2014.06.16	14:07:40.853	2	218	0065-0136651817
6078	2014.06.16	14:07:41.187	1	320	0065-0136651817
6079	2014.06.16	14:07:44.096	2	216	0065-0136655780
6080	2014.06.16	14:07:41.129	3	3341	0065-0136673193
6081	2014.06.16	14:07:44.446	1	953	0065-0136655780
6082	2014.06.16	14:07:46.317	2	316	0065-0136673193
6083	2014.06.16	14:07:46.721	8	331	0065-0136655780
6084	2014.06.16	14:07:47.036	2	332	0065-0136671473
6085	2014.06.16	14:07:46.777	1	997	0065-0136673193
6086	2014.06.16	14:07:48.847	8	321	0065-0136673193
6087	2014.06.16	14:07:47.088	7	2118	0065-0136655780
6088	2014.06.16	14:07:47.801	1	2079	0065-0136671473
6089	2014.06.16	14:07:49.231	7	1931	0065-0136673193
6090	2014.06.16	14:07:52.313	8	408	0065-0136651817
6091	2014.06.16	14:07:52.778	7	1283	0065-0136651817
6092	2014.06.16	14:07:53.750	8	516	0065-0136671473
6093	2014.06.16	14:07:54.440	7	2976	0065-0136671473
6094	2014.06.16	14:08:01.607	6	414	0065-0136651817
6095	2014.06.16	14:08:02.057	5	1242	0065-0136651817
6096	2014.06.16	14:08:03.315	2	321	0065-0136667521
6097	2014.06.16	14:08:04.190	4	431	0065-0136651817
6098	2014.06.16	14:08:04.443	7	228	0065-0136660676
6099	2014.06.16	14:08:03.741	1	1018	0065-0136667521
6100	2014.06.16	14:08:04.759	3	1004	0065-0136651817
6101	2014.06.16	14:08:04.773	8	2894	0065-0136660676
6102	2014.06.16	14:08:40.351	7	1028	0065-0136673193
6103	2014.06.16	14:08:43.867	7	352	0065-0136655780
6104	2014.06.16	14:08:44.388	8	902	0065-0136655780
6105	2014.06.16	14:08:55.810	6	513	0065-0136665886
6106	2014.06.16	14:08:56.464	5	900	0065-0136665886
6107	2014.06.16	14:08:57.551	5	219	0065-0136665886
6108	2014.06.16	14:08:57.713	1	329	0065-0136655780
6109	2014.06.16	14:08:58.115	2	872	0065-0136655780
6110	2014.06.16	14:09:01.824	3	320	0065-0136655780
6111	2014.06.16	14:09:04.660	5	509	0065-0136665886
6112	2014.06.16	14:09:02.210	4	3175	0065-0136655780
6113	2014.06.16	14:09:05.188	6	602	0065-0136665886
6114	2014.06.16	14:09:06.273	5	315	0065-0136655780
6115	2014.06.16	14:09:06.929	6	906	0065-0136655780
6116	2014.06.16	14:09:09.292	1	426	0065-0136653169
6117	2014.06.16	14:09:10.170	7	410	0065-0136655780
6118	2014.06.16	14:09:09.889	2	2388	0065-0136653169
6119	2014.06.16	14:09:13.126	7	438	0065-0136665886
6120	2014.06.16	14:09:10.490	8	3206	0065-0136655780
6121	2014.06.16	14:09:13.716	8	2183	0065-0136665886
6122	2014.06.16	14:09:20.435	3	409	0065-0136653169
6123	2014.06.16	14:09:20.949	4	2439	0065-0136653169
6124	2014.06.16	14:09:40.106	5	1584	0065-0136653169
6125	2014.06.16	14:09:42.870	8	459	0065-0136665886
6126	2014.06.16	14:09:43.232	7	534	0065-0136665886
6127	2014.06.16	14:09:41.787	6	4552	0065-0136653169
6128	2014.06.16	14:09:48.528	6	630	0065-0136653169
6129	2014.06.16	14:09:48.841	7	317	0065-0136671473
6130	2014.06.16	14:09:49.163	8	2087	0065-0136671473
6131	2014.06.16	14:09:49.291	5	2779	0065-0136653169
6132	2014.06.16	14:10:00.150	4	462	0065-0136653169
6133	2014.06.16	14:10:00.645	3	1207	0065-0136653169
6134	2014.06.16	14:10:02.673	2	417	0065-0136653169
6135	2014.06.16	14:10:03.103	1	594	0065-0136653169
6136	2014.06.16	14:10:04.876	1	319	0065-0136655780
6137	2014.06.16	14:10:05.293	2	429	0065-0136655780
6138	2014.06.16	14:10:06.650	2	218	0065-0136655780
6139	2014.06.16	14:10:07.306	2	216	0065-0136655780
6140	2014.06.16	14:10:07.626	2	223	0065-0136655780
6141	2014.06.16	14:10:13.089	2	223	0065-0136651817
6142	2014.06.16	14:10:13.454	1	322	0065-0136651817
6143	2014.06.16	14:10:16.239	3	359	0065-0136655780
6144	2014.06.16	14:10:16.667	4	1107	0065-0136655780
6145	2014.06.16	14:10:17.976	4	624	0065-0136655780
6146	2014.06.16	14:10:21.208	5	309	0065-0136655780
6147	2014.06.16	14:10:21.567	6	917	0065-0136655780
6148	2014.06.16	14:10:22.685	6	213	0065-0136655780
6149	2014.06.16	14:10:23.068	6	211	0065-0136655780
6150	2014.06.16	14:10:25.921	8	555	0065-0136667521
6151	2014.06.16	14:10:27.479	1	307	0065-0136661759
6152	2014.06.16	14:10:27.946	2	324	0065-0136661759
6153	2014.06.16	14:10:26.586	7	2777	0065-0136667521
6154	2014.06.16	14:10:29.399	7	588	0065-0136667521
6155	2014.06.16	14:10:30.182	7	819	0065-0136667521
6156	2014.06.16	14:10:31.045	7	214	0065-0136667521
6157	2014.06.16	14:10:31.332	7	211	0065-0136667521
6158	2014.06.16	14:10:31.732	7	223	0065-0136667521
6159	2014.06.16	14:10:31.971	7	3565	0065-0136667521
6160	2014.06.16	14:10:39.881	7	414	0065-0136667521
6161	2014.06.16	14:10:40.257	6	433	0065-0136655780
6162	2014.06.16	14:10:40.648	5	1112	0065-0136655780
6163	2014.06.16	14:10:40.313	8	4350	0065-0136667521
6164	2014.06.16	14:10:45.425	8	537	0065-0136653169
6165	2014.06.16	14:10:46.072	6	357	0065-0136665886
6166	2014.06.16	14:10:47.093	1	321	0065-0136671473
6167	2014.06.16	14:10:46.496	5	1120	0065-0136665886
6168	2014.06.16	14:10:47.742	5	214	0065-0136665886
6169	2014.06.16	14:10:48.115	1	325	0065-0136667521
6170	2014.06.16	14:10:47.500	2	1031	0065-0136671473
6171	2014.06.16	14:10:46.082	7	3074	0065-0136653169
6172	2014.06.16	14:10:49.812	4	436	0065-0136665886
6173	2014.06.16	14:10:50.383	1	223	0065-0136660676
6174	2014.06.16	14:10:48.842	2	1905	0065-0136667521
6175	2014.06.16	14:10:50.776	2	522	0065-0136660676
6176	2014.06.16	14:10:53.817	1	315	0065-0136659459
6177	2014.06.16	14:10:50.172	3	4150	0065-0136671473
6178	2014.06.16	14:10:54.325	3	805	0065-0136660676
6179	2014.06.16	14:10:54.828	4	1037	0065-0136665886
6180	2014.06.16	14:10:55.962	4	901	0065-0136671473
6181	2014.06.16	14:10:56.527	5	336	0065-0136655780
6182	2014.06.16	14:10:54.306	2	3457	0065-0136659459
6183	2014.06.16	14:10:57.256	4	813	0065-0136660676
6184	2014.06.16	14:10:56.935	6	1194	0065-0136655780
6185	2014.06.16	14:10:58.667	5	452	0065-0136665886
6186	2014.06.16	14:10:58.071	4	1834	0065-0136660676
6187	2014.06.16	14:11:01.531	3	514	0065-0136659459
6188	2014.06.16	14:10:59.123	6	3183	0065-0136665886
6189	2014.06.16	14:11:02.841	3	514	0065-0136661759
6190	2014.06.16	14:11:02.526	6	909	0065-0136665886
6191	2014.06.16	14:11:02.176	4	1399	0065-0136659459
6192	2014.06.16	14:11:03.941	2	315	0065-0136667521
6193	2014.06.16	14:11:03.949	4	468	0065-0136661759
6194	2014.06.16	14:11:04.359	1	901	0065-0136667521
6195	2014.06.16	14:11:05.865	6	806	0065-0136653169
6196	2014.06.16	14:11:07.575	7	410	0065-0136655780
6197	2014.06.16	14:11:08.109	8	1282	0065-0136655780
6198	2014.06.16	14:11:12.009	1	309	0065-0136673193
6199	2014.06.16	14:11:12.537	2	1955	0065-0136673193
6200	2014.06.16	14:11:19.093	4	313	0065-0136660676
6201	2014.06.16	14:11:19.488	3	1307	0065-0136660676
6202	2014.06.16	14:11:20.659	4	435	0065-0136671473
6203	2014.06.16	14:11:06.815	5	14279	0065-0136653169
6204	2014.06.16	14:11:20.973	3	227	0065-0136660676
6205	2014.06.16	14:11:21.218	4	622	0065-0136659459
6206	2014.06.16	14:11:22.315	3	1874	0065-0136659459
6207	2014.06.16	14:11:27.256	4	420	0065-0136653169
6208	2014.06.16	14:11:27.535	7	420	0065-0136665886
6209	2014.06.16	14:11:27.810	3	725	0065-0136653169
6210	2014.06.16	14:11:29.040	2	320	0065-0136673193
6211	2014.06.16	14:11:29.308	1	315	0065-0136673193
6212	2014.06.16	14:11:29.739	1	222	0065-0136673193
6213	2014.06.16	14:11:27.996	8	2449	0065-0136665886
6214	2014.06.16	14:11:30.526	2	317	0065-0136660676
6215	2014.06.16	14:11:30.824	8	214	0065-0136665886
6216	2014.06.16	14:11:31.101	2	319	0065-0136653169
6217	2014.06.16	14:11:30.969	1	528	0065-0136660676
6218	2014.06.16	14:11:31.688	1	931	0065-0136653169
6219	2014.06.16	14:11:32.070	8	595	0065-0136665886
6220	2014.06.16	14:11:33.220	8	510	0065-0136665886
6221	2014.06.16	14:11:37.695	1	357	0065-0136651817
6222	2014.06.16	14:11:38.093	8	410	0065-0136653169
6223	2014.06.16	14:11:38.226	2	647	0065-0136651817
6224	2014.06.16	14:11:40.744	8	309	0065-0136660676
6225	2014.06.16	14:11:38.545	7	2528	0065-0136653169
6226	2014.06.16	14:11:41.230	7	604	0065-0136673193
6227	2014.06.16	14:11:41.064	5	3115	0065-0136661759
6228	2014.06.16	14:11:42.092	7	2398	0065-0136660676
6229	2014.06.16	14:11:44.281	3	443	0065-0136659459
6230	2014.06.16	14:11:44.682	6	1339	0065-0136661759
6231	2014.06.16	14:11:44.796	4	1524	0065-0136659459
6232	2014.06.16	14:11:46.216	6	225	0065-0136661759
6233	2014.06.16	14:11:46.767	1	403	0065-0136665886
6234	2014.06.16	14:11:47.188	2	308	0065-0136665886
6235	2014.06.16	14:11:47.597	5	407	0065-0136659459
6236	2014.06.16	14:11:49.265	3	421	0065-0136651817
6237	2014.06.16	14:11:49.731	4	937	0065-0136651817
6238	2014.06.16	14:11:48.452	6	2703	0065-0136659459
6239	2014.06.16	14:11:58.516	3	424	0065-0136671473
6240	2014.06.16	14:11:59.013	4	1301	0065-0136671473
6241	2014.06.16	14:11:59.783	7	531	0065-0136661759
6242	2014.06.16	14:12:01.207	5	322	0065-0136671473
6243	2014.06.16	14:12:01.568	6	1195	0065-0136671473
6244	2014.06.16	14:12:00.329	8	3073	0065-0136661759
6245	2014.06.16	14:12:03.459	8	705	0065-0136661759
6246	2014.06.16	14:12:04.178	8	379	0065-0136661759
6247	2014.06.16	14:12:04.801	8	218	0065-0136661759
6248	2014.06.16	14:12:05.121	8	228	0065-0136661759
6249	2014.06.16	14:12:04.938	6	515	0065-0136659459
6250	2014.06.16	14:12:08.762	8	438	0065-0136667521
6251	2014.06.16	14:12:05.568	5	3804	0065-0136659459
6252	2014.06.16	14:12:14.653	2	542	0065-0136665886
6253	2014.06.16	14:12:15.310	1	411	0065-0136665886
6254	2014.06.16	14:12:09.291	7	6523	0065-0136667521
6255	2014.06.16	14:12:15.760	5	621	0065-0136659459
6256	2014.06.16	14:12:17.709	8	446	0065-0136665886
6257	2014.06.16	14:12:18.160	7	1089	0065-0136665886
6258	2014.06.16	14:12:16.393	6	4902	0065-0136659459
6259	2014.06.16	14:12:21.931	7	436	0065-0136667521
6260	2014.06.16	14:12:22.491	7	407	0065-0136665886
6261	2014.06.16	14:12:22.389	8	2479	0065-0136667521
6262	2014.06.16	14:12:25.978	6	612	0065-0136653169
6263	2014.06.16	14:12:27.098	1	311	0065-0136667521
6264	2014.06.16	14:12:29.210	8	413	0065-0136661759
6265	2014.06.16	14:12:27.562	2	2415	0065-0136667521
6266	2014.06.16	14:12:29.698	7	719	0065-0136661759
6267	2014.06.16	14:12:26.702	5	4058	0065-0136653169
6268	2014.06.16	14:12:32.672	6	307	0065-0136661759
6269	2014.06.16	14:12:32.734	7	322	0065-0136660676
6270	2014.06.16	14:12:33.092	5	1209	0065-0136661759
6271	2014.06.16	14:12:33.188	8	3174	0065-0136660676
6272	2014.06.16	14:12:42.287	4	439	0065-0136661759
6273	2014.06.16	14:12:42.848	3	811	0065-0136661759
6274	2014.06.16	14:12:44.817	5	533	0065-0136651817
6275	2014.06.16	14:12:45.436	6	1348	0065-0136651817
6276	2014.06.16	14:12:47.302	1	357	0065-0136655780
6277	2014.06.16	14:12:48.060	7	407	0065-0136671473
6278	2014.06.16	14:12:48.459	8	1494	0065-0136671473
6279	2014.06.16	14:12:49.594	7	806	0065-0136651817
6280	2014.06.16	14:12:47.852	2	2709	0065-0136655780
6281	2014.06.16	14:12:52.990	4	424	0065-0136653169
6282	2014.06.16	14:12:53.520	3	842	0065-0136653169
6283	2014.06.16	14:12:50.775	8	3855	0065-0136651817
6284	2014.06.16	14:12:55.547	6	411	0065-0136659288
6285	2014.06.16	14:12:55.903	2	312	0065-0136653169
6286	2014.06.16	14:12:56.294	1	499	0065-0136653169
6287	2014.06.16	14:12:57.683	1	222	0065-0136671473
6288	2014.06.16	14:12:56.031	5	2778	0065-0136659288
6289	2014.06.16	14:12:58.012	2	904	0065-0136671473
6290	2014.06.16	14:13:02.678	2	717	0065-0136661759
6291	2014.06.16	14:13:03.657	1	422	0065-0136661759
6292	2014.06.16	14:13:05.931	6	433	0065-0136659459
6293	2014.06.16	14:13:06.564	1	328	0065-0136660676
6294	2014.06.16	14:13:06.992	2	554	0065-0136660676
6295	2014.06.16	14:13:09.224	3	316	0065-0136671473
6296	2014.06.16	14:13:09.620	4	792	0065-0136671473
6297	2014.06.16	14:13:10.645	3	313	0065-0136655780
6298	2014.06.16	14:13:06.398	5	4581	0065-0136659459
6299	2014.06.16	14:13:11.073	4	899	0065-0136655780
6300	2014.06.16	14:13:13.119	6	809	0065-0136670531
6301	2014.06.16	14:13:17.019	3	325	0065-0136660676
6302	2014.06.16	14:13:17.447	4	1593	0065-0136660676
6303	2014.06.16	14:13:20.408	8	413	0065-0136653169
6304	2014.06.16	14:13:14.145	5	6733	0065-0136670531
6305	2014.06.16	14:13:23.558	1	214	0065-0136661759
6306	2014.06.16	14:13:23.927	2	308	0065-0136661759
6307	2014.06.16	14:13:24.050	5	409	0065-0136659288
6308	2014.06.16	14:13:20.994	7	3903	0065-0136653169
6309	2014.06.16	14:13:24.928	5	1777	0065-0136660676
6310	2014.06.16	14:13:24.510	6	2741	0065-0136659288
6311	2014.06.16	14:13:26.941	5	510	0065-0136659459
6312	2014.06.16	14:13:27.305	6	742	0065-0136660676
6313	2014.06.16	14:13:28.810	5	307	0065-0136670531
6314	2014.06.16	14:13:28.375	6	1108	0065-0136659459
6315	2014.06.16	14:13:29.990	7	319	0065-0136660676
6316	2014.06.16	14:13:29.652	4	808	0065-0136655780
6317	2014.06.16	14:13:30.741	7	410	0065-0136653169
6318	2014.06.16	14:13:30.359	8	898	0065-0136660676
6319	2014.06.16	14:13:29.989	6	2231	0065-0136670531
6320	2014.06.16	14:13:31.748	7	711	0065-0136659288
6321	2014.06.16	14:13:31.589	8	1138	0065-0136653169
6322	2014.06.16	14:13:33.713	7	507	0065-0136670531
6323	2014.06.16	14:13:31.525	3	2833	0065-0136655780
6324	2014.06.16	14:13:32.867	8	1492	0065-0136659288
6325	2014.06.16	14:13:34.326	2	802	0065-0136661759
6326	2014.06.16	14:13:35.202	1	423	0065-0136661759
6327	2014.06.16	14:13:34.432	8	1266	0065-0136670531
6328	2014.06.16	14:13:37.203	2	437	0065-0136655780
6329	2014.06.16	14:13:38.317	1	2282	0065-0136655780
6330	2014.06.16	14:13:40.136	8	498	0065-0136660676
6331	2014.06.16	14:13:40.729	7	309	0065-0136660676
6332	2014.06.16	14:13:40.791	8	340	0065-0136653169
6333	2014.06.16	14:13:41.161	7	536	0065-0136653169
6334	2014.06.16	14:13:41.461	8	309	0065-0136670531
6335	2014.06.16	14:13:41.848	7	216	0065-0136670531
6336	2014.06.16	14:13:42.119	1	312	0065-0136655780
6337	2014.06.16	14:13:42.443	2	435	0065-0136655780
6338	2014.06.16	14:13:43.059	8	432	0065-0136651817
6339	2014.06.16	14:13:43.494	7	307	0065-0136651817
6340	2014.06.16	14:13:43.556	3	349	0065-0136655780
6341	2014.06.16	14:13:43.884	4	507	0065-0136655780
6342	2014.06.16	14:13:44.864	8	513	0065-0136659288
6343	2014.06.16	14:13:45.135	5	318	0065-0136655780
6344	2014.06.16	14:13:45.420	6	802	0065-0136655780
6345	2014.06.16	14:13:45.347	7	2435	0065-0136659288
6346	2014.06.16	14:13:47.755	8	994	0065-0136661759
6347	2014.06.16	14:13:48.495	7	1033	0065-0136655780
6348	2014.06.16	14:13:51.395	6	317	0065-0136651817
6349	2014.06.16	14:13:51.748	5	457	0065-0136651817
6350	2014.06.16	14:13:53.069	4	468	0065-0136651817
6351	2014.06.16	14:13:53.604	3	447	0065-0136651817
6352	2014.06.16	14:13:49.885	7	4973	0065-0136661759
6353	2014.06.16	14:13:54.574	6	602	0065-0136655780
6354	2014.06.16	14:13:55.487	5	2369	0065-0136655780
6355	2014.06.16	14:13:57.908	2	326	0065-0136651817
6356	2014.06.16	14:13:58.332	1	315	0065-0136651817
6357	2014.06.16	14:13:58.980	4	313	0065-0136655780
6358	2014.06.16	14:13:59.484	3	1258	0065-0136655780
6359	2014.06.16	14:14:01.486	2	437	0065-0136655780
6360	2014.06.16	14:14:02.165	1	1462	0065-0136655780
6361	2014.06.16	14:14:03.778	1	212	0065-0136655780
6362	2014.06.16	14:14:04.208	8	420	0065-0136651817
6363	2014.06.16	14:14:04.635	7	1380	0065-0136651817
6364	2014.06.16	14:14:25.534	8	404	0065-0136655780
6365	2014.06.16	14:14:26.001	7	949	0065-0136655780
6366	2014.06.16	14:14:27.657	6	325	0065-0136655780
6367	2014.06.16	14:14:27.962	5	706	0065-0136655780
6368	2014.06.16	14:14:31.147	7	502	0065-0136651817
6369	2014.06.16	14:14:31.765	8	5726	0065-0136651817
6370	2014.06.16	14:14:39.653	2	421	0065-0136667521
6371	2014.06.16	14:14:42.224	1	2759	0065-0136667521
6372	2014.06.16	14:14:45.004	1	216	0065-0136667521
6373	2014.06.16	14:14:44.906	4	422	0065-0136655780
6374	2014.06.16	14:14:45.335	3	867	0065-0136655780
6375	2014.06.16	14:14:49.109	1	418	0065-0136651817
6376	2014.06.16	14:14:49.735	2	1001	0065-0136651817
6377	2014.06.16	14:14:58.804	3	436	0065-0136655780
6378	2014.06.16	14:14:59.251	4	899	0065-0136655780
6379	2014.06.16	14:15:00.918	5	323	0065-0136655780
6380	2014.06.16	14:15:01.251	6	1589	0065-0136655780
6381	2014.06.16	14:15:04.611	7	314	0065-0136660676
6382	2014.06.16	14:15:05.039	8	4174	0065-0136660676
6383	2014.06.16	14:15:09.240	8	1124	0065-0136660676
6384	2014.06.16	14:15:12.227	8	341	0065-0136667521
6385	2014.06.16	14:15:12.844	1	318	0065-0136660676
6386	2014.06.16	14:15:13.269	2	528	0065-0136660676
6387	2014.06.16	14:15:14.388	2	372	0065-0136660676
6388	2014.06.16	14:15:12.696	7	3069	0065-0136667521
6389	2014.06.16	14:15:15.812	7	406	0065-0136667521
6390	2014.06.16	14:15:16.308	7	1494	0065-0136667521
6391	2014.06.16	14:15:17.720	3	307	0065-0136660676
6392	2014.06.16	14:15:20.287	7	405	0065-0136655780
6393	2014.06.16	14:15:18.676	4	3078	0065-0136660676
6394	2014.06.16	14:15:20.741	8	1527	0065-0136655780
6395	2014.06.16	14:15:24.905	7	419	0065-0136667521
6396	2014.06.16	14:15:25.374	8	2991	0065-0136667521
6397	2014.06.16	14:15:31.690	1	213	0065-0136667521
6398	2014.06.16	14:15:33.949	7	848	0065-0136659288
6399	2014.06.16	14:15:37.417	7	516	0065-0136659459
6400	2014.06.16	14:15:34.942	8	3645	0065-0136659288
6401	2014.06.16	14:15:32.042	2	7448	0065-0136667521
6402	2014.06.16	14:15:39.608	3	442	0065-0136651817
6403	2014.06.16	14:15:40.130	4	1528	0065-0136651817
6404	2014.06.16	14:15:42.749	4	218	0065-0136651817
6405	2014.06.16	14:15:39.048	8	4174	0065-0136659459
6406	2014.06.16	14:15:44.757	1	354	0065-0136659459
6407	2014.06.16	14:15:45.220	2	633	0065-0136667521
6408	2014.06.16	14:15:46.291	2	2483	0065-0136659459
6409	2014.06.16	14:15:52.612	3	422	0065-0136667521
6410	2014.06.16	14:15:53.746	3	348	0065-0136659459
6411	2014.06.16	14:15:53.179	4	1196	0065-0136667521
6412	2014.06.16	14:15:55.155	1	336	0065-0136659288
6413	2014.06.16	14:15:55.634	1	217	0065-0136655780
6414	2014.06.16	14:15:55.652	2	1121	0065-0136659288
6415	2014.06.16	14:15:56.803	2	218	0065-0136659288
6416	2014.06.16	14:15:57.058	2	1685	0065-0136655780
6417	2014.06.16	14:16:00.230	5	410	0065-0136660676
6418	2014.06.16	14:15:54.696	4	6716	0065-0136659459
6419	2014.06.16	14:16:00.777	6	851	0065-0136660676
6420	2014.06.16	14:16:03.065	7	421	0065-0136660676
6421	2014.06.16	14:16:03.413	6	540	0065-0136665886
6422	2014.06.16	14:16:03.520	8	2613	0065-0136660676
6423	2014.06.16	14:16:04.095	5	2276	0065-0136665886
6424	2014.06.16	14:16:08.184	8	699	0065-0136660676
6425	2014.06.16	14:16:09.947	6	599	0065-0136661759
6426	2014.06.16	14:16:08.961	7	2325	0065-0136660676
6427	2014.06.16	14:16:11.294	4	413	0065-0136667521
6428	2014.06.16	14:16:10.596	5	2000	0065-0136661759
6429	2014.06.16	14:16:16.252	5	520	0065-0136665886
6430	2014.06.16	14:16:16.784	6	408	0065-0136665886
6431	2014.06.16	14:16:11.815	3	6988	0065-0136667521
6432	2014.06.16	14:16:19.713	4	419	0065-0136659459
6433	2014.06.16	14:16:20.267	3	2955	0065-0136659459
6434	2014.06.16	14:16:25.813	2	1230	0065-0136659288
6435	2014.06.16	14:16:27.706	7	458	0065-0136660676
6436	2014.06.16	14:16:28.136	8	716	0065-0136660676
6437	2014.06.16	14:16:28.649	7	312	0065-0136665886
6438	2014.06.16	14:16:29.015	8	786	0065-0136665886
6439	2014.06.16	14:16:27.676	1	2671	0065-0136659288
6440	2014.06.16	14:16:30.159	2	312	0065-0136659459
6441	2014.06.16	14:16:30.727	1	1397	0065-0136659459
6442	2014.06.16	14:16:34.034	1	357	0065-0136665886
6443	2014.06.16	14:16:34.457	2	458	0065-0136665886
6444	2014.06.16	14:16:35.176	2	226	0065-0136665886
6445	2014.06.16	14:16:37.641	8	618	0065-0136659459
6446	2014.06.16	14:16:38.606	3	556	0065-0136665886
6447	2014.06.16	14:16:39.201	4	1431	0065-0136665886
6448	2014.06.16	14:16:41.317	1	211	0065-0136659288
6449	2014.06.16	14:16:38.365	7	3592	0065-0136659459
6450	2014.06.16	14:16:41.678	2	1600	0065-0136659288
6451	2014.06.16	14:16:41.517	4	4743	0065-0136665886
6452	2014.06.16	14:16:50.269	3	451	0065-0136659288
6453	2014.06.16	14:16:50.799	4	1205	0065-0136659288
6454	2014.06.16	14:16:53.264	5	563	0065-0136651817
6455	2014.06.16	14:16:53.892	6	1060	0065-0136651817
6456	2014.06.16	14:16:55.863	4	318	0065-0136661759
6457	2014.06.16	14:16:56.292	3	1765	0065-0136661759
6458	2014.06.16	14:16:58.193	3	346	0065-0136661759
6459	2014.06.16	14:16:57.861	7	708	0065-0136651817
6460	2014.06.16	14:16:58.711	8	1929	0065-0136651817
6461	2014.06.16	14:17:00.319	4	340	0065-0136659288
6462	2014.06.16	14:17:01.041	7	739	0065-0136653169
6463	2014.06.16	14:17:00.893	3	2514	0065-0136659288
6464	2014.06.16	14:17:05.095	3	441	0065-0136659288
6465	2014.06.16	14:17:05.729	6	218	0065-0136659459
6466	2014.06.16	14:17:05.558	4	1336	0065-0136659288
6467	2014.06.16	14:17:06.705	6	427	0065-0136659459
6468	2014.06.16	14:17:07.168	6	1996	0065-0136659459
6469	2014.06.16	14:17:01.922	8	8536	0065-0136653169
6470	2014.06.16	14:17:10.994	1	314	0065-0136660676
6471	2014.06.16	14:17:11.379	2	419	0065-0136660676
6472	2014.06.16	14:17:09.334	5	4117	0065-0136659459
6473	2014.06.16	14:17:15.000	3	227	0065-0136660676
6474	2014.06.16	14:17:15.005	2	414	0065-0136667521
6475	2014.06.16	14:17:15.287	4	1798	0065-0136660676
6476	2014.06.16	14:17:15.562	1	2587	0065-0136667521
6477	2014.06.16	14:17:20.521	7	510	0065-0136673193
6478	2014.06.16	14:17:21.778	5	552	0065-0136659459
6479	2014.06.16	14:17:22.343	6	2420	0065-0136659459
6480	2014.06.16	14:17:24.772	6	347	0065-0136659459
6481	2014.06.16	14:17:21.107	8	4060	0065-0136673193
6482	2014.06.16	14:17:25.386	1	415	0065-0136653169
6483	2014.06.16	14:17:25.523	6	810	0065-0136659459
6484	2014.06.16	14:17:26.045	2	2541	0065-0136653169
6485	2014.06.16	14:17:31.328	1	829	0065-0136651817
6486	2014.06.16	14:17:32.095	3	501	0065-0136653169
6487	2014.06.16	14:17:32.749	1	1313	0065-0136673193
6488	2014.06.16	14:17:32.499	2	1656	0065-0136651817
6489	2014.06.16	14:17:32.714	4	3810	0065-0136653169
6490	2014.06.16	14:17:36.645	7	1607	0065-0136659459
6491	2014.06.16	14:17:36.637	2	2486	0065-0136673193
6492	2014.06.16	14:17:38.151	5	1298	0065-0136671473
6493	2014.06.16	14:17:39.532	6	1798	0065-0136671473
6494	2014.06.16	14:17:41.154	5	515	0065-0136653169
6495	2014.06.16	14:17:42.369	5	439	0065-0136659288
6496	2014.06.16	14:17:41.721	6	1201	0065-0136653169
6497	2014.06.16	14:17:38.551	8	5759	0065-0136659459
6498	2014.06.16	14:17:44.318	8	220	0065-0136659459
6499	2014.06.16	14:17:44.557	8	705	0065-0136659459
6500	2014.06.16	14:17:42.967	6	2802	0065-0136659288
6501	2014.06.16	14:17:45.291	3	546	0065-0136673193
6502	2014.06.16	14:17:46.178	6	216	0065-0136659288
6503	2014.06.16	14:17:46.005	4	1202	0065-0136673193
6504	2014.06.16	14:17:49.676	6	516	0065-0136671473
6505	2014.06.16	14:17:50.906	6	422	0065-0136659288
6506	2014.06.16	14:17:50.244	5	1192	0065-0136671473
6507	2014.06.16	14:17:51.889	5	1011	0065-0136659288
6508	2014.06.16	14:17:56.538	8	405	0065-0136667521
6509	2014.06.16	14:17:56.987	7	2481	0065-0136667521
6510	2014.06.16	14:17:59.318	8	436	0065-0136659459
6511	2014.06.16	14:17:59.913	7	217	0065-0136659459
6512	2014.06.16	14:18:01.586	5	412	0065-0136671473
6513	2014.06.16	14:18:02.136	6	906	0065-0136671473
6514	2014.06.16	14:18:00.184	7	3360	0065-0136659459
6515	2014.06.16	14:18:03.780	7	522	0065-0136659459
6516	2014.06.16	14:18:04.852	6	642	0065-0136670531
6517	2014.06.16	14:18:06.240	7	531	0065-0136671473
6518	2014.06.16	14:18:05.611	5	2247	0065-0136670531
6519	2014.06.16	14:18:06.762	8	1511	0065-0136671473
6520	2014.06.16	14:18:09.693	1	230	0065-0136671473
6521	2014.06.16	14:18:09.996	2	1099	0065-0136671473
6522	2014.06.16	14:18:12.936	4	328	0065-0136660676
6523	2014.06.16	14:18:11.993	6	2177	0065-0136653169
6524	2014.06.16	14:18:13.409	3	2520	0065-0136660676
6525	2014.06.16	14:18:14.445	5	4042	0065-0136653169
6526	2014.06.16	14:18:20.589	2	409	0065-0136661759
6527	2014.06.16	14:18:20.763	4	434	0065-0136653169
6528	2014.06.16	14:18:21.113	1	434	0065-0136661759
6529	2014.06.16	14:18:21.286	3	1103	0065-0136653169
6530	2014.06.16	14:18:21.869	7	520	0065-0136667521
6531	2014.06.16	14:18:23.289	2	315	0065-0136653169
6532	2014.06.16	14:18:23.749	1	507	0065-0136653169
6533	2014.06.16	14:18:24.264	2	231	0065-0136671473
6534	2014.06.16	14:18:24.691	1	506	0065-0136671473
6535	2014.06.16	14:18:25.538	1	215	0065-0136671473
6536	2014.06.16	14:18:27.927	5	435	0065-0136665886
6537	2014.06.16	14:18:28.399	6	510	0065-0136665886
6538	2014.06.16	14:18:22.432	8	9813	0065-0136667521
6539	2014.06.16	14:18:32.767	8	523	0065-0136653169
6540	2014.06.16	14:18:33.843	1	231	0065-0136667521
6541	2014.06.16	14:18:32.399	7	1715	0065-0136665886
6542	2014.06.16	14:18:33.758	8	565	0065-0136661759
6543	2014.06.16	14:18:34.126	7	726	0065-0136653169
6544	2014.06.16	14:18:34.877	7	758	0065-0136661759
6545	2014.06.16	14:18:38.328	7	434	0065-0136665886
6546	2014.06.16	14:18:38.774	8	898	0065-0136665886
6547	2014.06.16	14:18:34.218	2	6748	0065-0136667521
6548	2014.06.16	14:18:50.421	1	406	0065-0136671473
6549	2014.06.16	14:18:50.520	7	441	0065-0136653169
6550	2014.06.16	14:18:51.009	2	997	0065-0136671473
6551	2014.06.16	14:18:51.010	8	2796	0065-0136653169
6552	2014.06.16	14:18:55.699	3	324	0065-0136667521
6553	2014.06.16	14:18:55.859	4	1049	0065-0136655780
6554	2014.06.16	14:18:57.225	1	219	0065-0136665886
6555	2014.06.16	14:18:57.305	5	463	0065-0136670531
6556	2014.06.16	14:18:57.528	2	320	0065-0136665886
6557	2014.06.16	14:18:57.935	4	1393	0065-0136667521
6558	2014.06.16	14:18:57.873	6	1593	0065-0136670531
6559	2014.06.16	14:19:00.076	3	531	0065-0136665886
6560	2014.06.16	14:19:00.635	4	1036	0065-0136665886
6561	2014.06.16	14:19:04.285	5	314	0065-0136659288
6562	2014.06.16	14:19:05.179	5	217	0065-0136665886
6563	2014.06.16	14:19:05.508	6	995	0065-0136665886
6564	2014.06.16	14:19:09.490	7	420	0065-0136659288
6565	2014.06.16	14:19:09.557	5	505	0065-0136667521
6566	2014.06.16	14:19:09.902	6	614	0065-0136655780
6567	2014.06.16	14:19:09.908	8	1929	0065-0136659288
6568	2014.06.16	14:19:10.701	6	1626	0065-0136667521
6569	2014.06.16	14:19:13.177	3	319	0065-0136671473
6570	2014.06.16	14:19:15.498	7	338	0065-0136667521
6571	2014.06.16	14:19:16.409	8	307	0065-0136667521
6572	2014.06.16	14:19:13.606	4	4754	0065-0136671473
6573	2014.06.16	14:19:17.176	8	1731	0065-0136667521
6574	2014.06.16	14:19:18.829	4	212	0065-0136671473
6575	2014.06.16	14:19:19.420	4	222	0065-0136671473
6576	2014.06.16	14:19:19.645	4	431	0065-0136671473
6577	2014.06.16	14:19:19.653	7	723	0065-0136670531
6578	2014.06.16	14:19:21.720	4	230	0065-0136671473
6579	2014.06.16	14:19:20.578	8	3256	0065-0136670531
6580	2014.06.16	14:19:31.872	8	313	0065-0136659288
6581	2014.06.16	14:19:34.061	5	1027	0065-0136673193
6582	2014.06.16	14:19:35.174	6	4170	0065-0136673193
6583	2014.06.16	14:19:43.090	2	325	0065-0136660676
6584	2014.06.16	14:19:43.482	1	520	0065-0136660676
6585	2014.06.16	14:19:44.616	6	419	0065-0136665886
6586	2014.06.16	14:19:45.115	5	611	0065-0136665886
6587	2014.06.16	14:19:46.441	8	314	0065-0136670531
6588	2014.06.16	14:19:47.871	4	342	0065-0136665886
6589	2014.06.16	14:19:46.867	7	1880	0065-0136670531
6590	2014.06.16	14:19:48.274	3	1039	0065-0136665886
6591	2014.06.16	14:19:49.045	8	308	0065-0136660676
6592	2014.06.16	14:19:49.955	8	602	0065-0136667521
6593	2014.06.16	14:19:49.392	7	1537	0065-0136660676
6594	2014.06.16	14:19:51.102	7	3773	0065-0136667521
6595	2014.06.16	14:20:01.168	7	1000	0065-0136670531
6596	2014.06.16	14:20:02.223	8	3030	0065-0136670531
6597	2014.06.16	14:20:06.116	1	307	0065-0136670531
6598	2014.06.16	14:20:06.608	2	1532	0065-0136670531
6599	2014.06.16	14:20:09.755	2	227	0065-0136670531
6600	2014.06.16	14:20:09.981	1	311	0065-0136670531
6601	2014.06.16	14:20:10.063	6	465	0065-0136660676
6602	2014.06.16	14:20:10.330	2	229	0065-0136651817
6603	2014.06.16	14:20:10.785	8	313	0065-0136670531
6604	2014.06.16	14:20:11.060	7	343	0065-0136670531
6605	2014.06.16	14:20:10.594	5	1341	0065-0136660676
6606	2014.06.16	14:20:11.792	8	215	0065-0136651817
6607	2014.06.16	14:20:12.019	7	226	0065-0136651817
6608	2014.06.16	14:20:12.743	4	466	0065-0136671473
6609	2014.06.16	14:20:13.276	3	1701	0065-0136671473
6610	2014.06.16	14:20:13.553	7	4555	0065-0136661759
6611	2014.06.16	14:20:18.277	8	1692	0065-0136661759
6612	2014.06.16	14:20:20.524	2	222	0065-0136671473
6613	2014.06.16	14:20:20.074	7	722	0065-0136661759
6614	2014.06.16	14:20:20.731	1	420	0065-0136671473
6615	2014.06.16	14:20:21.249	8	499	0065-0136653169
6616	2014.06.16	14:20:23.961	6	308	0065-0136673193
6617	2014.06.16	14:20:24.284	5	470	0065-0136673193
6618	2014.06.16	14:20:25.970	4	501	0065-0136673193
6619	2014.06.16	14:20:26.503	3	606	0065-0136673193
6620	2014.06.16	14:20:21.831	7	6000	0065-0136653169
6621	2014.06.16	14:20:27.859	6	407	0065-0136659288
6622	2014.06.16	14:20:28.128	2	854	0065-0136673193
6623	2014.06.16	14:20:28.277	5	933	0065-0136659288
6624	2014.06.16	14:20:28.948	8	517	0065-0136671473
6625	2014.06.16	14:20:29.213	1	532	0065-0136673193
6626	2014.06.16	14:20:29.549	7	1011	0065-0136671473
6627	2014.06.16	14:20:31.385	4	356	0065-0136659288
6628	2014.06.16	14:20:31.838	3	1561	0065-0136659288
6629	2014.06.16	14:20:33.130	6	500	0065-0136671473
6630	2014.06.16	14:20:34.199	2	323	0065-0136659288
6631	2014.06.16	14:20:34.579	1	420	0065-0136659288
6632	2014.06.16	14:20:35.042	1	495	0065-0136659288
6633	2014.06.16	14:20:35.665	1	557	0065-0136659288
6634	2014.06.16	14:20:33.724	5	6430	0065-0136671473
6635	2014.06.16	14:20:40.569	1	310	0065-0136655780
6636	2014.06.16	14:20:41.306	4	406	0065-0136671473
6637	2014.06.16	14:20:41.133	2	873	0065-0136655780
6638	2014.06.16	14:20:42.203	2	229	0065-0136655780
6639	2014.06.16	14:20:41.823	3	803	0065-0136671473
6640	2014.06.16	14:20:42.135	1	512	0065-0136673193
6641	2014.06.16	14:20:43.210	2	2479	0065-0136673193
6642	2014.06.16	14:20:45.642	3	309	0065-0136655780
6643	2014.06.16	14:20:46.760	3	223	0065-0136673193
6644	2014.06.16	14:20:47.088	4	1002	0065-0136673193
6645	2014.06.16	14:20:48.482	2	403	0065-0136671473
6646	2014.06.16	14:20:49.003	1	403	0065-0136671473
6647	2014.06.16	14:20:51.111	1	226	0065-0136659288
6648	2014.06.16	14:20:51.421	2	403	0065-0136659288
6649	2014.06.16	14:20:51.376	5	648	0065-0136660676
6650	2014.06.16	14:20:52.172	6	1190	0065-0136660676
6651	2014.06.16	14:20:53.514	6	313	0065-0136660676
6652	2014.06.16	14:20:54.895	7	437	0065-0136660676
6653	2014.06.16	14:20:55.354	8	1299	0065-0136660676
6654	2014.06.16	14:20:55.806	7	1027	0065-0136659459
6655	2014.06.16	14:20:56.952	8	4278	0065-0136659459
6656	2014.06.16	14:21:02.356	1	213	0065-0136671473
6657	2014.06.16	14:21:02.717	2	615	0065-0136671473
6658	2014.06.16	14:21:02.990	5	422	0065-0136673193
6659	2014.06.16	14:21:05.215	1	317	0065-0136659459
6660	2014.06.16	14:21:03.594	6	1968	0065-0136673193
6661	2014.06.16	14:21:04.915	4	1105	0065-0136655780
6662	2014.06.16	14:21:06.161	4	216	0065-0136655780
6663	2014.06.16	14:21:05.820	3	3492	0065-0136659288
6664	2014.06.16	14:21:09.084	4	910	0065-0136655780
6665	2014.06.16	14:21:10.011	4	2583	0065-0136659288
6666	2014.06.16	14:21:12.079	5	613	0065-0136655780
6667	2014.06.16	14:21:05.752	2	7016	0065-0136659459
6668	2014.06.16	14:21:12.796	6	2186	0065-0136655780
6669	2014.06.16	14:21:16.890	1	307	0065-0136660676
6670	2014.06.16	14:21:17.320	2	409	0065-0136660676
6671	2014.06.16	14:21:17.172	7	641	0065-0136655780
6672	2014.06.16	14:21:17.894	8	1192	0065-0136655780
6673	2014.06.16	14:21:19.619	5	421	0065-0136659288
6674	2014.06.16	14:21:20.049	6	1896	0065-0136659288
6675	2014.06.16	14:21:23.298	3	406	0065-0136660676
6676	2014.06.16	14:21:23.813	4	1535	0065-0136660676
6677	2014.06.16	14:21:31.392	5	321	0065-0136660676
6678	2014.06.16	14:21:31.759	6	1382	0065-0136660676
6679	2014.06.16	14:21:35.008	3	446	0065-0136665886
6680	2014.06.16	14:21:35.459	4	1396	0065-0136665886
6681	2014.06.16	14:21:37.003	7	421	0065-0136659288
6682	2014.06.16	14:21:37.462	8	1628	0065-0136659288
6683	2014.06.16	14:21:49.419	3	405	0065-0136671473
6684	2014.06.16	14:21:49.868	4	2325	0065-0136671473
6685	2014.06.16	14:21:52.989	1	327	0065-0136659288
6686	2014.06.16	14:21:53.053	5	309	0065-0136671473
6687	2014.06.16	14:21:53.329	2	972	0065-0136659288
6688	2014.06.16	14:21:53.437	6	1018	0065-0136671473
6689	2014.06.16	14:21:54.799	2	215	0065-0136659288
6690	2014.06.16	14:21:54.460	6	584	0065-0136671473
6691	2014.06.16	14:21:55.354	6	381	0065-0136671473
6692	2014.06.16	14:21:56.221	2	214	0065-0136659288
6693	2014.06.16	14:21:59.761	5	312	0065-0136665886
6694	2014.06.16	14:22:00.114	6	1234	0065-0136665886
6695	2014.06.16	14:22:05.112	7	711	0065-0136665886
6696	2014.06.16	14:22:05.848	8	1317	0065-0136665886
6697	2014.06.16	14:22:12.032	6	408	0065-0136667521
6698	2014.06.16	14:22:12.525	5	2678	0065-0136667521
6699	2014.06.16	14:22:17.886	2	339	0065-0136659459
6700	2014.06.16	14:22:19.612	3	348	0065-0136659288
6701	2014.06.16	14:22:18.431	1	2234	0065-0136659459
6702	2014.06.16	14:22:20.012	4	1395	0065-0136659288
6703	2014.06.16	14:22:22.505	4	529	0065-0136659288
6704	2014.06.16	14:22:19.809	5	5514	0065-0136667521
6705	2014.06.16	14:22:25.896	8	462	0065-0136659459
6706	2014.06.16	14:22:26.321	1	320	0065-0136665886
6707	2014.06.16	14:22:26.785	2	323	0065-0136665886
6708	2014.06.16	14:22:26.397	7	2022	0065-0136659459
6709	2014.06.16	14:22:25.484	6	3857	0065-0136667521
6710	2014.06.16	14:22:29.993	7	314	0065-0136671473
6711	2014.06.16	14:22:30.743	7	308	0065-0136667521
6712	2014.06.16	14:22:30.352	8	898	0065-0136671473
6713	2014.06.16	14:22:31.726	8	1012	0065-0136667521
6714	2014.06.16	14:22:23.031	3	9862	0065-0136659288
6715	2014.06.16	14:22:32.661	7	531	0065-0136661759
6716	2014.06.16	14:22:33.212	8	1801	0065-0136661759
6717	2014.06.16	14:22:35.154	1	327	0065-0136667521
6718	2014.06.16	14:22:35.651	2	2389	0065-0136667521
6719	2014.06.16	14:22:37.972	8	426	0065-0136655780
6720	2014.06.16	14:22:38.493	7	1697	0065-0136655780
6721	2014.06.16	14:22:40.492	2	307	0065-0136659288
6722	2014.06.16	14:22:40.889	1	1191	0065-0136659288
6723	2014.06.16	14:22:42.135	1	212	0065-0136659288
6724	2014.06.16	14:22:42.391	1	224	0065-0136659288
6725	2014.06.16	14:22:43.415	2	229	0065-0136665886
6726	2014.06.16	14:22:43.716	1	310	0065-0136665886
6727	2014.06.16	14:22:44.538	8	339	0065-0136665886
6728	2014.06.16	14:22:44.837	7	440	0065-0136665886
6729	2014.06.16	14:22:46.208	1	319	0065-0136671473
6730	2014.06.16	14:22:46.755	7	318	0065-0136660676
6731	2014.06.16	14:22:47.282	7	446	0065-0136653169
6732	2014.06.16	14:22:46.562	2	1436	0065-0136671473
6733	2014.06.16	14:22:47.253	8	818	0065-0136660676
6734	2014.06.16	14:22:48.260	8	1733	0065-0136653169
6735	2014.06.16	14:22:50.987	2	408	0065-0136671473
6736	2014.06.16	14:22:57.707	6	316	0065-0136655780
6737	2014.06.16	14:22:52.661	1	5974	0065-0136653169
6738	2014.06.16	14:22:58.132	5	1627	0065-0136655780
6739	2014.06.16	14:22:58.959	2	1190	0065-0136671473
6740	2014.06.16	14:22:58.652	1	2179	0065-0136659288
6741	2014.06.16	14:23:00.572	2	545	0065-0136671473
6742	2014.06.16	14:23:00.987	4	420	0065-0136655780
6743	2014.06.16	14:23:01.371	2	1069	0065-0136653169
6744	2014.06.16	14:23:01.517	3	1268	0065-0136655780
6745	2014.06.16	14:23:02.489	2	2149	0065-0136659288
6746	2014.06.16	14:23:05.827	2	219	0065-0136659288
6747	2014.06.16	14:23:09.313	3	314	0065-0136655780
6748	2014.06.16	14:23:09.613	2	219	0065-0136659288
6749	2014.06.16	14:23:09.485	4	504	0065-0136671473
6750	2014.06.16	14:23:10.028	4	614	0065-0136655780
6751	2014.06.16	14:23:11.606	1	226	0065-0136660676
6752	2014.06.16	14:23:12.009	2	413	0065-0136660676
6753	2014.06.16	14:23:12.812	3	596	0065-0136653169
6754	2014.06.16	14:23:13.786	3	420	0065-0136659288
6755	2014.06.16	14:23:14.825	5	309	0065-0136655780
6756	2014.06.16	14:23:13.622	4	2089	0065-0136653169
6757	2014.06.16	14:23:15.376	6	717	0065-0136655780
6758	2014.06.16	14:23:15.827	4	1406	0065-0136659288
6759	2014.06.16	14:23:17.509	5	534	0065-0136653169
6760	2014.06.16	14:23:18.075	6	1192	0065-0136653169
6761	2014.06.16	14:23:24.628	4	1199	0065-0136659288
6762	2014.06.16	14:23:29.805	7	532	0065-0136655780
6763	2014.06.16	14:23:30.367	8	2244	0065-0136655780
6764	2014.06.16	14:23:36.773	7	404	0065-0136653169
6765	2014.06.16	14:23:37.268	8	2178	0065-0136653169
6766	2014.06.16	14:23:44.187	7	422	0065-0136665886
6767	2014.06.16	14:23:44.616	8	1297	0065-0136665886
6768	2014.06.16	14:23:45.993	3	501	0065-0136667521
6769	2014.06.16	14:23:46.608	4	2564	0065-0136667521
6770	2014.06.16	14:23:50.336	5	421	0065-0136667521
6771	2014.06.16	14:23:50.791	6	2582	0065-0136667521
6772	2014.06.16	14:24:04.977	7	357	0065-0136667521
6773	2014.06.16	14:24:06.783	7	441	0065-0136659459
6774	2014.06.16	14:24:05.415	8	1909	0065-0136667521
6775	2014.06.16	14:24:07.332	8	1489	0065-0136659459
6776	2014.06.16	14:24:10.879	8	345	0065-0136665886
6777	2014.06.16	14:24:11.273	7	506	0065-0136665886
6778	2014.06.16	14:24:15.136	6	565	0065-0136670531
6779	2014.06.16	14:24:16.024	1	315	0065-0136653169
6780	2014.06.16	14:24:16.554	2	1892	0065-0136653169
6781	2014.06.16	14:24:15.846	5	3652	0065-0136670531
6782	2014.06.16	14:24:22.513	3	722	0065-0136653169
6783	2014.06.16	14:24:23.397	4	3800	0065-0136653169
6784	2014.06.16	14:24:32.008	4	549	0065-0136653169
6785	2014.06.16	14:24:32.460	5	914	0065-0136659288
6786	2014.06.16	14:24:32.610	3	1604	0065-0136653169
6787	2014.06.16	14:24:35.485	2	362	0065-0136653169
6788	2014.06.16	14:24:35.910	1	424	0065-0136653169
6789	2014.06.16	14:24:34.226	6	3206	0065-0136659288
6790	2014.06.16	14:24:37.452	6	442	0065-0136659288
6791	2014.06.16	14:24:38.361	3	224	0065-0136660676
6792	2014.06.16	14:24:38.701	4	1282	0065-0136660676
6793	2014.06.16	14:24:38.107	6	5261	0065-0136659288
6794	2014.06.16	14:24:43.372	1	328	0065-0136655780
6795	2014.06.16	14:24:43.524	6	406	0065-0136659288
6796	2014.06.16	14:24:43.961	1	320	0065-0136659459
6797	2014.06.16	14:24:43.809	2	626	0065-0136655780
6798	2014.06.16	14:24:44.019	6	1237	0065-0136659288
6799	2014.06.16	14:24:45.415	1	358	0065-0136661759
6800	2014.06.16	14:24:44.816	2	1099	0065-0136659459
6801	2014.06.16	14:24:46.142	2	1585	0065-0136661759
6802	2014.06.16	14:24:48.107	7	212	0065-0136665886
6803	2014.06.16	14:24:48.626	5	311	0065-0136660676
6804	2014.06.16	14:24:45.265	6	3766	0065-0136659288
6805	2014.06.16	14:24:49.050	6	3600	0065-0136660676
6806	2014.06.16	14:24:55.345	7	346	0065-0136660676
6807	2014.06.16	14:24:55.766	8	1799	0065-0136660676
6808	2014.06.16	14:25:02.374	2	405	0065-0136655780
6809	2014.06.16	14:25:03.016	1	804	0065-0136655780
6810	2014.06.16	14:25:09.674	3	421	0065-0136661759
6811	2014.06.16	14:25:10.154	4	519	0065-0136661759
6812	2014.06.16	14:25:11.736	2	452	0065-0136659459
6813	2014.06.16	14:25:12.327	1	997	0065-0136659459
6814	2014.06.16	14:25:17.559	7	339	0065-0136659288
6815	2014.06.16	14:25:19.787	6	416	0065-0136665886
6816	2014.06.16	14:25:17.923	8	3015	0065-0136659288
6817	2014.06.16	14:25:20.239	5	934	0065-0136665886
6818	2014.06.16	14:25:23.594	8	420	0065-0136655780
6819	2014.06.16	14:25:24.078	7	1055	0065-0136655780
6820	2014.06.16	14:25:24.999	8	808	0065-0136667521
6821	2014.06.16	14:25:26.608	6	417	0065-0136655780
6822	2014.06.16	14:25:25.964	7	3553	0065-0136667521
6823	2014.06.16	14:25:27.156	5	3375	0065-0136655780
6824	2014.06.16	14:25:30.394	6	313	0065-0136667521
6825	2014.06.16	14:25:30.606	5	225	0065-0136655780
6826	2014.06.16	14:25:31.799	4	404	0065-0136665886
6827	2014.06.16	14:25:32.295	3	773	0065-0136665886
6828	2014.06.16	14:25:30.862	5	8955	0065-0136667521
6829	2014.06.16	14:25:41.868	5	211	0065-0136670531
6830	2014.06.16	14:25:42.236	5	212	0065-0136655780
6831	2014.06.16	14:25:42.199	6	308	0065-0136670531
6832	2014.06.16	14:25:41.911	4	1304	0065-0136661759
6833	2014.06.16	14:25:42.998	7	216	0065-0136655780
6834	2014.06.16	14:25:43.226	8	225	0065-0136655780
6835	2014.06.16	14:25:43.191	3	319	0065-0136661759
6836	2014.06.16	14:25:44.137	2	515	0065-0136661759
6837	2014.06.16	14:25:44.702	1	212	0065-0136661759
6838	2014.06.16	14:25:43.514	8	1666	0065-0136655780
6839	2014.06.16	14:25:45.606	8	710	0065-0136655780
6840	2014.06.16	14:25:46.443	1	323	0065-0136659459
6841	2014.06.16	14:25:46.485	8	411	0065-0136661759
6842	2014.06.16	14:25:46.738	7	435	0065-0136655780
6843	2014.06.16	14:25:47.118	4	499	0065-0136667521
6844	2014.06.16	14:25:47.201	7	457	0065-0136661759
6845	2014.06.16	14:25:46.981	2	2100	0065-0136659459
6846	2014.06.16	14:25:47.744	3	2116	0065-0136667521
6847	2014.06.16	14:25:48.274	8	2463	0065-0136660676
6848	2014.06.16	14:25:51.391	2	415	0065-0136665886
6849	2014.06.16	14:25:51.938	1	420	0065-0136665886
6850	2014.06.16	14:25:52.410	3	403	0065-0136659459
6851	2014.06.16	14:25:54.424	8	316	0065-0136665886
6852	2014.06.16	14:25:54.493	1	404	0065-0136653169
6853	2014.06.16	14:25:52.966	4	3264	0065-0136659459
6854	2014.06.16	14:25:55.050	2	3729	0065-0136653169
6855	2014.06.16	14:25:54.824	7	4767	0065-0136665886
6856	2014.06.16	14:25:59.169	5	614	0065-0136659459
6857	2014.06.16	14:26:03.022	2	460	0065-0136653169
6858	2014.06.16	14:26:03.561	8	507	0065-0136659288
6859	2014.06.16	14:26:03.516	1	612	0065-0136653169
6860	2014.06.16	14:26:05.718	8	424	0065-0136653169
6861	2014.06.16	14:26:04.140	7	2276	0065-0136659288
6862	2014.06.16	14:25:59.883	6	10599	0065-0136659459
6863	2014.06.16	14:26:06.712	7	4880	0065-0136653169
6864	2014.06.16	14:26:20.810	6	531	0065-0136651817
6865	2014.06.16	14:26:21.420	5	1042	0065-0136651817
6866	2014.06.16	14:26:23.046	6	523	0065-0136659288
6867	2014.06.16	14:26:23.577	5	4429	0065-0136659288
6868	2014.06.16	14:26:33.927	7	549	0065-0136655780
6869	2014.06.16	14:26:34.551	8	3890	0065-0136655780
6870	2014.06.16	14:26:40.009	4	518	0065-0136651817
6871	2014.06.16	14:26:41.054	1	550	0065-0136655780
6872	2014.06.16	14:26:40.736	3	3024	0065-0136651817
6873	2014.06.16	14:26:41.874	2	6777	0065-0136655780
6874	2014.06.16	14:26:50.574	5	520	0065-0136659288
6875	2014.06.16	14:26:54.192	2	411	0065-0136667521
6876	2014.06.16	14:26:54.791	1	695	0065-0136667521
6877	2014.06.16	14:26:51.067	6	4654	0065-0136659288
6878	2014.06.16	14:26:55.733	1	226	0065-0136667521
6879	2014.06.16	14:26:59.462	7	408	0065-0136659288
6880	2014.06.16	14:27:01.371	6	514	0065-0136671473
6881	2014.06.16	14:26:59.950	8	2688	0065-0136659288
6882	2014.06.16	14:27:01.932	5	4928	0065-0136671473
6883	2014.06.16	14:27:08.807	3	413	0065-0136655780
6884	2014.06.16	14:27:09.289	4	1301	0065-0136655780
6885	2014.06.16	14:27:13.762	4	526	0065-0136671473
6886	2014.06.16	14:27:14.918	5	650	0065-0136655780
6887	2014.06.16	14:27:14.319	3	1310	0065-0136671473
6888	2014.06.16	14:27:16.893	2	533	0065-0136671473
6889	2014.06.16	14:27:15.636	6	1801	0065-0136655780
6890	2014.06.16	14:27:17.521	1	537	0065-0136671473
6891	2014.06.16	14:27:18.175	1	215	0065-0136671473
6892	2014.06.16	14:27:23.673	7	643	0065-0136655780
6893	2014.06.16	14:27:24.407	8	1910	0065-0136655780
6894	2014.06.16	14:27:26.274	1	522	0065-0136667521
6895	2014.06.16	14:27:26.975	2	1586	0065-0136667521
6896	2014.06.16	14:27:28.876	2	213	0065-0136667521
6897	2014.06.16	14:27:29.435	2	347	0065-0136667521
6898	2014.06.16	14:27:30.682	1	313	0065-0136655780
6899	2014.06.16	14:27:31.305	2	376	0065-0136655780
6900	2014.06.16	14:27:31.928	1	220	0065-0136671473
6901	2014.06.16	14:27:31.800	2	650	0065-0136655780
6902	2014.06.16	14:27:32.615	2	803	0065-0136671473
6903	2014.06.16	14:27:38.287	2	415	0065-0136651817
6904	2014.06.16	14:27:38.909	1	421	0065-0136651817
6905	2014.06.16	14:27:42.408	2	338	0065-0136655780
6906	2014.06.16	14:27:42.870	1	780	0065-0136655780
6907	2014.06.16	14:27:44.927	7	423	0065-0136665886
6908	2014.06.16	14:27:45.397	8	906	0065-0136665886
6909	2014.06.16	14:27:48.492	1	317	0065-0136659288
6910	2014.06.16	14:27:48.926	2	1041	0065-0136659288
6911	2014.06.16	14:28:04.599	7	437	0065-0136660676
6912	2014.06.16	14:28:05.189	8	2186	0065-0136660676
6913	2014.06.16	14:28:07.377	8	324	0065-0136660676
6914	2014.06.16	14:28:08.082	2	229	0065-0136671473
6915	2014.06.16	14:28:07.834	1	4050	0065-0136651817
6916	2014.06.16	14:28:12.290	1	1204	0065-0136671473
6917	2014.06.16	14:28:19.550	8	433	0065-0136660676
6918	2014.06.16	14:28:21.201	1	420	0065-0136655780
6919	2014.06.16	14:28:20.052	7	2522	0065-0136660676
6920	2014.06.16	14:28:23.311	7	410	0065-0136659459
6921	2014.06.16	14:28:21.791	2	2217	0065-0136655780
6922	2014.06.16	14:28:24.941	7	624	0065-0136653169
6923	2014.06.16	14:28:23.847	8	1987	0065-0136659459
6924	2014.06.16	14:28:25.609	1	316	0065-0136665886
6925	2014.06.16	14:28:26.041	2	415	0065-0136665886
6926	2014.06.16	14:28:26.483	8	7584	0065-0136653169
6927	2014.06.16	14:28:34.550	8	532	0065-0136671473
6928	2014.06.16	14:28:35.226	2	324	0065-0136667521
6929	2014.06.16	14:28:35.104	7	1898	0065-0136671473
6930	2014.06.16	14:28:35.689	1	2991	0065-0136667521
6931	2014.06.16	14:28:38.533	2	311	0065-0136665886
6932	2014.06.16	14:28:38.770	6	308	0065-0136671473
6933	2014.06.16	14:28:38.963	1	516	0065-0136665886
6934	2014.06.16	14:28:41.403	8	326	0065-0136665886
6935	2014.06.16	14:28:39.198	5	2766	0065-0136671473
6936	2014.06.16	14:28:41.735	7	315	0065-0136665886
6937	2014.06.16	14:28:42.206	1	407	0065-0136653169
6938	2014.06.16	14:28:42.425	8	504	0065-0136667521
6939	2014.06.16	14:28:42.798	2	2767	0065-0136653169
6940	2014.06.16	14:28:43.046	7	2579	0065-0136667521
6941	2014.06.16	14:28:59.221	2	455	0065-0136653169
6942	2014.06.16	14:28:59.680	1	877	0065-0136653169
6943	2014.06.16	14:29:02.297	8	424	0065-0136653169
6944	2014.06.16	14:29:05.734	1	223	0065-0136659459
6945	2014.06.16	14:29:06.275	5	415	0065-0136671473
6946	2014.06.16	14:29:06.124	2	1779	0065-0136659459
6947	2014.06.16	14:29:06.695	6	1300	0065-0136671473
6948	2014.06.16	14:29:08.559	8	618	0065-0136651817
6949	2014.06.16	14:29:02.797	7	6558	0065-0136653169
6950	2014.06.16	14:29:09.541	7	1403	0065-0136651817
6951	2014.06.16	14:29:11.551	6	315	0065-0136665886
6952	2014.06.16	14:29:11.914	5	1700	0065-0136665886
6953	2014.06.16	14:29:13.655	5	412	0065-0136665886
6954	2014.06.16	14:29:14.426	6	439	0065-0136651817
6955	2014.06.16	14:29:14.917	5	1363	0065-0136651817
6956	2014.06.16	14:29:19.373	5	324	0065-0136665886
6957	2014.06.16	14:29:19.713	6	607	0065-0136665886
6958	2014.06.16	14:29:20.368	6	498	0065-0136665886
6959	2014.06.16	14:29:20.647	7	610	0065-0136653169
6960	2014.06.16	14:29:22.773	7	314	0065-0136665886
6961	2014.06.16	14:29:21.307	8	1853	0065-0136653169
6962	2014.06.16	14:29:23.208	8	628	0065-0136665886
6963	2014.06.16	14:29:24.278	8	225	0065-0136665886
6964	2014.06.16	14:29:26.402	8	505	0065-0136653169
6965	2014.06.16	14:29:27.056	7	3796	0065-0136653169
6966	2014.06.16	14:29:32.148	4	407	0065-0136651817
6967	2014.06.16	14:29:32.703	3	2114	0065-0136651817
6968	2014.06.16	14:29:37.565	2	340	0065-0136655780
6969	2014.06.16	14:29:37.666	7	904	0065-0136667521
6970	2014.06.16	14:29:38.028	1	719	0065-0136655780
6971	2014.06.16	14:29:38.623	8	6425	0065-0136667521
6972	2014.06.16	14:29:48.443	1	659	0065-0136655780
6973	2014.06.16	14:29:51.618	3	403	0065-0136659459
6974	2014.06.16	14:29:49.787	2	2781	0065-0136655780
6975	2014.06.16	14:29:53.301	2	212	0065-0136655780
6976	2014.06.16	14:29:52.148	4	2086	0065-0136659459
6977	2014.06.16	14:29:54.957	3	529	0065-0136655780
6978	2014.06.16	14:29:55.551	4	2180	0065-0136655780
6979	2014.06.16	14:30:09.405	5	713	0065-0136655780
6980	2014.06.16	14:30:10.290	6	2176	0065-0136655780
6981	2014.06.16	14:30:16.082	5	651	0065-0136659459
6982	2014.06.16	14:30:16.499	7	508	0065-0136655780
6983	2014.06.16	14:30:16.777	6	3311	0065-0136659459
6984	2014.06.16	14:30:17.121	8	4586	0065-0136655780
6985	2014.06.16	14:30:21.753	8	707	0065-0136655780
6986	2014.06.16	14:30:23.239	8	610	0065-0136667521
6987	2014.06.16	14:30:23.920	1	426	0065-0136655780
6988	2014.06.16	14:30:24.455	2	1886	0065-0136655780
6989	2014.06.16	14:30:23.961	7	3674	0065-0136667521
6990	2014.06.16	14:30:29.141	6	323	0065-0136667521
6991	2014.06.16	14:30:29.468	5	1896	0065-0136667521
6992	2014.06.16	14:30:33.215	6	611	0065-0136659459
6993	2014.06.16	14:30:35.057	4	1203	0065-0136667521
6994	2014.06.16	14:30:33.910	5	4274	0065-0136659459
6995	2014.06.16	14:30:36.606	3	3154	0065-0136667521
6996	2014.06.16	14:30:42.868	3	1055	0065-0136667521
6997	2014.06.16	14:30:44.018	4	4053	0065-0136667521
6998	2014.06.16	14:31:04.061	6	619	0065-0136653169
6999	2014.06.16	14:31:04.819	5	5343	0065-0136653169
7000	2014.06.16	14:31:10.171	5	596	0065-0136653169
7001	2014.06.16	14:31:12.567	8	312	0065-0136665886
7002	2014.06.16	14:31:12.939	7	548	0065-0136665886
7003	2014.06.16	14:31:18.953	4	440	0065-0136653169
7004	2014.06.16	14:31:19.550	3	1299	0065-0136653169
7005	2014.06.16	14:31:38.906	7	321	0065-0136660676
7006	2014.06.16	14:31:39.308	8	2413	0065-0136660676
7007	2014.06.16	14:31:42.662	7	310	0065-0136671473
7008	2014.06.16	14:31:44.007	1	323	0065-0136660676
7009	2014.06.16	14:31:42.967	8	2184	0065-0136671473
7010	2014.06.16	14:31:44.514	2	1090	0065-0136660676
7011	2014.06.16	14:31:46.175	2	1397	0065-0136660676
7012	2014.06.16	14:31:49.825	3	318	0065-0136660676
7013	2014.06.16	14:31:51.511	2	317	0065-0136653169
7014	2014.06.16	14:31:51.863	2	211	0065-0136651817
7015	2014.06.16	14:31:52.152	1	334	0065-0136651817
7016	2014.06.16	14:31:50.278	4	3225	0065-0136660676
7017	2014.06.16	14:31:53.381	8	227	0065-0136651817
7018	2014.06.16	14:31:53.433	7	218	0065-0136653169
7019	2014.06.16	14:31:53.688	7	419	0065-0136651817
7020	2014.06.16	14:31:54.143	4	510	0065-0136659459
7021	2014.06.16	14:31:54.643	2	418	0065-0136655780
7022	2014.06.16	14:31:56.113	1	645	0065-0136655780
7023	2014.06.16	14:31:54.762	3	1996	0065-0136659459
7024	2014.06.16	14:31:59.660	1	425	0065-0136671473
7025	2014.06.16	14:32:00.088	6	497	0065-0136665886
7026	2014.06.16	14:32:01.145	8	649	0065-0136655780
7027	2014.06.16	14:32:00.602	5	1995	0065-0136665886
7028	2014.06.16	14:32:00.522	2	2572	0065-0136671473
7029	2014.06.16	14:32:03.142	5	311	0065-0136665886
7030	2014.06.16	14:32:01.871	7	2738	0065-0136655780
7031	2014.06.16	14:32:05.198	4	411	0065-0136660676
7032	2014.06.16	14:32:05.757	6	751	0065-0136655780
7033	2014.06.16	14:32:06.204	4	353	0065-0136665886
7034	2014.06.16	14:32:06.728	3	1231	0065-0136665886
7035	2014.06.16	14:32:05.889	5	3758	0065-0136667521
7036	2014.06.16	14:32:10.070	6	1989	0065-0136667521
7037	2014.06.16	14:32:11.832	2	307	0065-0136660676
7038	2014.06.16	14:32:12.197	1	406	0065-0136660676
7039	2014.06.16	14:32:12.629	1	214	0065-0136660676
7040	2014.06.16	14:32:17.563	7	509	0065-0136651817
7041	2014.06.16	14:32:17.982	8	1539	0065-0136660676
7042	2014.06.16	14:32:20.428	2	218	0065-0136671473
7043	2014.06.16	14:32:20.744	1	427	0065-0136671473
7044	2014.06.16	14:32:19.305	7	2850	0065-0136651817
7045	2014.06.16	14:32:22.960	3	533	0065-0136665886
7046	2014.06.16	14:32:23.585	4	1336	0065-0136665886
7047	2014.06.16	14:32:22.198	7	3715	0065-0136660676
7048	2014.06.16	14:32:26.045	6	434	0065-0136651817
7049	2014.06.16	14:32:26.592	5	2017	0065-0136651817
7050	2014.06.16	14:32:29.150	2	326	0065-0136659459
7051	2014.06.16	14:32:29.609	1	835	0065-0136659459
7052	2014.06.16	14:32:32.023	8	335	0065-0136671473
7053	2014.06.16	14:32:32.518	5	411	0065-0136665886
7054	2014.06.16	14:32:33.010	6	611	0065-0136665886
7055	2014.06.16	14:32:32.424	7	1302	0065-0136671473
7056	2014.06.16	14:32:36.621	6	372	0065-0136665886
7057	2014.06.16	14:32:37.084	6	219	0065-0136665886
7058	2014.06.16	14:32:37.420	6	384	0065-0136665886
7059	2014.06.16	14:32:37.867	6	218	0065-0136665886
7060	2014.06.16	14:32:38.737	7	313	0065-0136667521
7061	2014.06.16	14:32:39.049	6	324	0065-0136671473
7062	2014.06.16	14:32:39.452	5	1990	0065-0136671473
7063	2014.06.16	14:32:41.784	5	213	0065-0136671473
7064	2014.06.16	14:32:39.068	8	4916	0065-0136667521
7065	2014.06.16	14:32:44.100	8	228	0065-0136667521
7066	2014.06.16	14:32:44.899	8	424	0065-0136659459
7067	2014.06.16	14:32:45.464	7	2417	0065-0136659459
7068	2014.06.16	14:32:53.886	7	531	0065-0136659459
7069	2014.06.16	14:32:54.436	8	3272	0065-0136659459
7070	2014.06.16	14:32:57.918	8	351	0065-0136659459
7071	2014.06.16	14:32:58.780	8	220	0065-0136659459
7072	2014.06.16	14:33:00.410	8	313	0065-0136659459
7073	2014.06.16	14:33:11.316	4	307	0065-0136651817
7074	2014.06.16	14:33:11.735	3	1014	0065-0136651817
7075	2014.06.16	14:33:19.474	1	324	0065-0136667521
7076	2014.06.16	14:33:19.956	2	1902	0065-0136667521
7077	2014.06.16	14:33:32.902	5	1106	0065-0136671473
7078	2014.06.16	14:33:33.986	6	1585	0065-0136671473
7079	2014.06.16	14:33:39.956	7	311	0065-0136660676
7080	2014.06.16	14:33:40.313	8	1401	0065-0136660676
7081	2014.06.16	14:33:45.458	8	499	0065-0136660676
7082	2014.06.16	14:33:46.045	7	819	0065-0136660676
7083	2014.06.16	14:33:48.650	7	216	0065-0136660676
7084	2014.06.16	14:33:48.874	7	411	0065-0136660676
7085	2014.06.16	14:33:56.971	2	317	0065-0136659288
7086	2014.06.16	14:33:57.457	1	501	0065-0136659288
7087	2014.06.16	14:33:59.386	8	321	0065-0136659288
7088	2014.06.16	14:34:01.622	6	403	0065-0136655780
7089	2014.06.16	14:33:59.819	7	2784	0065-0136659288
7090	2014.06.16	14:34:02.134	5	4136	0065-0136655780
7091	2014.06.16	14:34:07.469	6	318	0065-0136659288
7092	2014.06.16	14:34:07.593	4	507	0065-0136655780
7093	2014.06.16	14:34:08.323	3	1095	0065-0136655780
7094	2014.06.16	14:34:07.853	5	2895	0065-0136659288
7095	2014.06.16	14:34:11.527	5	750	0065-0136659288
7096	2014.06.16	14:34:13.013	5	1044	0065-0136659288
7097	2014.06.16	14:34:14.194	5	215	0065-0136659288
7098	2014.06.16	14:34:14.418	5	218	0065-0136659288
7099	2014.06.16	14:34:14.849	2	309	0065-0136651817
7100	2014.06.16	14:34:16.606	2	446	0065-0136655780
7101	2014.06.16	14:34:16.384	1	967	0065-0136651817
7102	2014.06.16	14:34:17.742	1	1106	0065-0136655780
7103	2014.06.16	14:34:18.860	1	219	0065-0136655780
7104	2014.06.16	14:34:19.324	1	2326	0065-0136655780
7105	2014.06.16	14:34:14.690	5	8228	0065-0136659288
7106	2014.06.16	14:34:22.965	8	314	0065-0136655780
7107	2014.06.16	14:34:23.359	7	841	0065-0136655780
7108	2014.06.16	14:34:24.961	6	218	0065-0136655780
7109	2014.06.16	14:34:26.463	8	418	0065-0136651817
7110	2014.06.16	14:34:25.265	5	3568	0065-0136655780
7111	2014.06.16	14:34:26.922	7	3167	0065-0136651817
7112	2014.06.16	14:34:30.648	1	319	0065-0136659459
7113	2014.06.16	14:34:31.144	2	1570	0065-0136659459
7114	2014.06.16	14:34:32.950	2	216	0065-0136659459
7115	2014.06.16	14:34:33.828	2	228	0065-0136659459
7116	2014.06.16	14:34:39.860	3	500	0065-0136659459
7117	2014.06.16	14:34:39.564	7	808	0065-0136673193
7118	2014.06.16	14:34:40.489	8	2818	0065-0136673193
7119	2014.06.16	14:34:40.485	4	2990	0065-0136659459
7120	2014.06.16	14:34:43.380	6	517	0065-0136660676
7121	2014.06.16	14:34:44.003	5	3526	0065-0136660676
7122	2014.06.16	14:34:51.799	6	412	0065-0136651817
7123	2014.06.16	14:34:52.277	5	1651	0065-0136651817
7124	2014.06.16	14:34:54.272	4	422	0065-0136659459
7125	2014.06.16	14:34:56.751	5	221	0065-0136651817
7126	2014.06.16	14:34:57.432	1	314	0065-0136673193
7127	2014.06.16	14:34:54.734	3	5181	0065-0136659459
7128	2014.06.16	14:34:57.986	2	2186	0065-0136673193
7129	2014.06.16	14:35:00.565	4	821	0065-0136655780
7130	2014.06.16	14:35:01.492	4	538	0065-0136660676
7131	2014.06.16	14:35:01.971	3	1211	0065-0136655780
7132	2014.06.16	14:35:04.761	2	311	0065-0136655780
7133	2014.06.16	14:35:05.130	1	308	0065-0136655780
7134	2014.06.16	14:35:05.422	4	815	0065-0136659288
7135	2014.06.16	14:35:03.696	3	2712	0065-0136660676
7136	2014.06.16	14:35:06.159	8	308	0065-0136655780
7137	2014.06.16	14:35:06.284	4	222	0065-0136651817
7138	2014.06.16	14:35:06.521	7	507	0065-0136655780
7139	2014.06.16	14:35:08.190	6	324	0065-0136655780
7140	2014.06.16	14:35:08.523	5	1907	0065-0136655780
7141	2014.06.16	14:35:06.509	3	5253	0065-0136659288
7142	2014.06.16	14:35:10.742	4	2489	0065-0136651817
7143	2014.06.16	14:35:20.257	2	312	0065-0136660676
7144	2014.06.16	14:35:20.687	1	414	0065-0136660676
7145	2014.06.16	14:35:11.862	5	12598	0065-0136655780
7146	2014.06.16	14:35:27.564	3	419	0065-0136659459
7147	2014.06.16	14:35:26.478	5	3279	0065-0136655780
7148	2014.06.16	14:35:28.265	4	3372	0065-0136659459
7149	2014.06.16	14:35:32.581	5	344	0065-0136659459
7150	2014.06.16	14:35:32.970	6	3957	0065-0136659459
7151	2014.06.16	14:35:35.248	5	1782	0065-0136655780
7152	2014.06.16	14:35:37.853	3	660	0065-0136659288
7153	2014.06.16	14:35:37.139	6	1605	0065-0136655780
7154	2014.06.16	14:35:38.807	4	1874	0065-0136659288
7155	2014.06.16	14:35:44.457	7	839	0065-0136653169
7156	2014.06.16	14:35:47.925	7	417	0065-0136671473
7157	2014.06.16	14:35:48.427	8	1105	0065-0136671473
7158	2014.06.16	14:35:50.829	1	217	0065-0136671473
7159	2014.06.16	14:35:51.293	6	515	0065-0136665886
7160	2014.06.16	14:35:51.153	2	715	0065-0136671473
7161	2014.06.16	14:35:52.427	6	218	0065-0136655780
7162	2014.06.16	14:35:52.292	8	437	0065-0136653169
7163	2014.06.16	14:35:51.877	5	944	0065-0136665886
7164	2014.06.16	14:35:52.915	5	527	0065-0136655780
7165	2014.06.16	14:35:53.647	4	307	0065-0136665886
7166	2014.06.16	14:35:53.941	3	317	0065-0136665886
7167	2014.06.16	14:35:52.782	7	1826	0065-0136653169
7168	2014.06.16	14:35:54.236	2	421	0065-0136671473
7169	2014.06.16	14:35:56.169	2	409	0065-0136665886
7170	2014.06.16	14:35:56.659	1	219	0065-0136665886
7171	2014.06.16	14:35:57.388	8	316	0065-0136665886
7172	2014.06.16	14:35:57.656	7	308	0065-0136665886
7173	2014.06.16	14:35:57.289	4	932	0065-0136655780
7174	2014.06.16	14:35:58.279	4	220	0065-0136655780
7175	2014.06.16	14:35:58.742	4	224	0065-0136655780
7176	2014.06.16	14:35:57.648	3	1890	0065-0136671473
7177	2014.06.16	14:35:59.397	4	1008	0065-0136655780
7178	2014.06.16	14:35:59.168	6	1482	0065-0136653169
7179	2014.06.16	14:36:01.098	3	226	0065-0136667521
7180	2014.06.16	14:36:00.483	4	1491	0065-0136671473
7181	2014.06.16	14:36:01.030	5	6238	0065-0136653169
7182	2014.06.16	14:36:09.625	8	448	0065-0136660676
7183	2014.06.16	14:36:11.478	5	404	0065-0136659288
7184	2014.06.16	14:36:10.153	7	2802	0065-0136660676
7185	2014.06.16	14:36:11.964	6	1602	0065-0136659288
7186	2014.06.16	14:36:13.394	5	313	0065-0136653169
7187	2014.06.16	14:36:13.817	6	1311	0065-0136653169
7188	2014.06.16	14:36:02.113	4	14312	0065-0136667521
7189	2014.06.16	14:36:16.289	7	417	0065-0136660676
7190	2014.06.16	14:36:16.717	8	1905	0065-0136660676
7191	2014.06.16	14:36:20.155	7	436	0065-0136653169
7192	2014.06.16	14:36:20.711	8	2340	0065-0136653169
7193	2014.06.16	14:36:37.236	6	594	0065-0136665886
7194	2014.06.16	14:36:37.883	5	1598	0065-0136665886
7195	2014.06.16	14:36:39.189	7	428	0065-0136659288
7196	2014.06.16	14:36:39.657	8	2583	0065-0136659288
7197	2014.06.16	14:36:42.644	8	1464	0065-0136659288
7198	2014.06.16	14:36:43.922	5	707	0065-0136665886
7199	2014.06.16	14:36:45.503	8	731	0065-0136659288
7200	2014.06.16	14:36:46.749	8	218	0065-0136659288
7201	2014.06.16	14:36:47.783	4	405	0065-0136655780
7202	2014.06.16	14:36:47.835	8	507	0065-0136659288
7203	2014.06.16	14:36:48.965	4	311	0065-0136651817
7204	2014.06.16	14:36:49.457	3	645	0065-0136651817
7205	2014.06.16	14:36:50.996	1	308	0065-0136653169
7206	2014.06.16	14:36:51.253	5	425	0065-0136667521
7207	2014.06.16	14:36:51.757	6	2186	0065-0136667521
7208	2014.06.16	14:36:54.465	7	520	0065-0136659459
7209	2014.06.16	14:36:56.735	7	308	0065-0136667521
7210	2014.06.16	14:36:55.039	8	2882	0065-0136659459
7211	2014.06.16	14:36:52.438	2	5652	0065-0136653169
7212	2014.06.16	14:36:57.947	8	2591	0065-0136667521
7213	2014.06.16	14:37:01.881	7	657	0065-0136661759
7214	2014.06.16	14:37:02.701	3	415	0065-0136655780
7215	2014.06.16	14:37:03.183	4	715	0065-0136655780
7216	2014.06.16	14:37:02.739	8	1794	0065-0136661759
7217	2014.06.16	14:37:04.496	5	315	0065-0136655780
7218	2014.06.16	14:37:04.824	6	707	0065-0136655780
7219	2014.06.16	14:37:06.291	7	406	0065-0136655780
7220	2014.06.16	14:37:06.812	8	1616	0065-0136655780
7221	2014.06.16	14:37:08.838	1	316	0065-0136661759
7222	2014.06.16	14:37:09.228	2	407	0065-0136661759
7223	2014.06.16	14:37:12.224	1	311	0065-0136660676
7224	2014.06.16	14:37:12.743	2	619	0065-0136660676
7225	2014.06.16	14:37:13.670	2	218	0065-0136660676
7226	2014.06.16	14:37:13.894	2	215	0065-0136660676
7227	2014.06.16	14:37:13.810	5	413	0065-0136665886
7228	2014.06.16	14:37:14.234	6	413	0065-0136665886
7229	2014.06.16	14:37:14.293	2	407	0065-0136660676
7230	2014.06.16	14:37:18.751	2	212	0065-0136661759
7231	2014.06.16	14:37:18.677	3	439	0065-0136651817
7232	2014.06.16	14:37:19.269	4	307	0065-0136651817
7233	2014.06.16	14:37:19.656	8	419	0065-0136661759
7234	2014.06.16	14:37:20.082	7	1132	0065-0136661759
7235	2014.06.16	14:37:20.918	5	556	0065-0136673193
7236	2014.06.16	14:37:21.328	7	416	0065-0136661759
7237	2014.06.16	14:37:21.541	5	327	0065-0136651817
7238	2014.06.16	14:37:21.582	6	310	0065-0136673193
7239	2014.06.16	14:37:21.901	6	216	0065-0136651817
7240	2014.06.16	14:37:22.760	2	227	0065-0136660676
7241	2014.06.16	14:37:22.990	1	407	0065-0136660676
7242	2014.06.16	14:37:24.145	5	621	0065-0136671473
7243	2014.06.16	14:37:24.936	6	1299	0065-0136671473
7244	2014.06.16	14:37:26.381	8	213	0065-0136660676
7245	2014.06.16	14:37:26.713	7	2691	0065-0136660676
7246	2014.06.16	14:37:30.868	7	403	0065-0136651817
7247	2014.06.16	14:37:31.302	8	813	0065-0136651817
7248	2014.06.16	14:37:51.343	6	407	0065-0136660676
7249	2014.06.16	14:37:51.861	5	2480	0065-0136660676
7250	2014.06.16	14:38:10.498	7	319	0065-0136671473
7251	2014.06.16	14:38:10.822	8	1997	0065-0136671473
7252	2014.06.16	14:38:13.325	4	407	0065-0136660676
7253	2014.06.16	14:38:13.907	3	3567	0065-0136660676
7254	2014.06.16	14:38:31.193	1	408	0065-0136667521
7255	2014.06.16	14:38:31.831	1	610	0065-0136659288
7256	2014.06.16	14:38:31.748	2	1595	0065-0136667521
7257	2014.06.16	14:38:33.650	2	597	0065-0136659288
7258	2014.06.16	14:38:34.273	2	221	0065-0136659288
7259	2014.06.16	14:38:34.560	2	483	0065-0136659288
7260	2014.06.16	14:38:35.519	2	372	0065-0136659288
7261	2014.06.16	14:38:46.798	2	3155	0065-0136659288
7262	2014.06.16	14:38:50.231	1	226	0065-0136659288
7263	2014.06.16	14:38:50.695	1	2960	0065-0136659288
7264	2014.06.16	14:38:53.763	2	308	0065-0136653169
7265	2014.06.16	14:38:54.656	1	1172	0065-0136653169
7266	2014.06.16	14:38:56.236	8	316	0065-0136659288
7267	2014.06.16	14:38:56.633	7	2783	0065-0136659288
7268	2014.06.16	14:39:00.705	6	412	0065-0136659288
7269	2014.06.16	14:39:01.125	5	2467	0065-0136659288
7270	2014.06.16	14:39:04.431	5	411	0065-0136659288
7271	2014.06.16	14:39:09.000	1	321	0065-0136655780
7272	2014.06.16	14:39:09.420	2	1955	0065-0136655780
7273	2014.06.16	14:39:22.713	7	411	0065-0136673193
7274	2014.06.16	14:39:24.596	2	1247	0065-0136655780
7275	2014.06.16	14:39:26.075	1	1031	0065-0136655780
7276	2014.06.16	14:39:23.265	8	4559	0065-0136673193
7277	2014.06.16	14:39:28.111	2	313	0065-0136660676
7278	2014.06.16	14:39:29.654	8	446	0065-0136653169
7279	2014.06.16	14:39:28.599	1	2626	0065-0136660676
7280	2014.06.16	14:39:30.239	7	3402	0065-0136653169
7281	2014.06.16	14:39:33.983	1	437	0065-0136651817
7282	2014.06.16	14:39:35.165	1	317	0065-0136659459
7283	2014.06.16	14:39:34.709	2	1926	0065-0136651817
7284	2014.06.16	14:39:36.220	8	415	0065-0136673193
7285	2014.06.16	14:39:40.020	1	215	0065-0136671473
7286	2014.06.16	14:39:37.201	2	3212	0065-0136659459
7287	2014.06.16	14:39:36.712	7	3854	0065-0136673193
7288	2014.06.16	14:39:40.811	2	936	0065-0136671473
7289	2014.06.16	14:39:52.602	2	332	0065-0136651817
7290	2014.06.16	14:39:53.134	1	911	0065-0136651817
7291	2014.06.16	14:39:54.348	1	212	0065-0136651817
7292	2014.06.16	14:39:56.108	8	418	0065-0136651817
7293	2014.06.16	14:39:58.168	8	307	0065-0136655780
7294	2014.06.16	14:39:58.182	3	340	0065-0136671473
7295	2014.06.16	14:39:56.496	7	2088	0065-0136651817
7296	2014.06.16	14:39:58.612	4	843	0065-0136671473
7297	2014.06.16	14:39:58.765	7	1316	0065-0136655780
7298	2014.06.16	14:40:00.834	6	309	0065-0136655780
7299	2014.06.16	14:40:01.267	5	1310	0065-0136655780
7300	2014.06.16	14:40:02.415	6	616	0065-0136653169
7301	2014.06.16	14:40:03.152	5	5727	0065-0136653169
7302	2014.06.16	14:40:09.411	4	407	0065-0136655780
7303	2014.06.16	14:40:09.893	3	1201	0065-0136655780
7304	2014.06.16	14:40:13.355	2	402	0065-0136655780
7305	2014.06.16	14:40:13.583	3	427	0065-0136659459
7306	2014.06.16	14:40:13.914	1	661	0065-0136655780
7307	2014.06.16	14:40:14.442	4	4452	0065-0136659459
7308	2014.06.16	14:40:22.705	5	615	0065-0136653169
7309	2014.06.16	14:40:23.535	5	355	0065-0136659459
7310	2014.06.16	14:40:24.092	6	3238	0065-0136659459
7311	2014.06.16	14:40:32.353	8	540	0065-0136655780
7312	2014.06.16	14:40:32.978	7	2346	0065-0136655780
7313	2014.06.16	14:40:34.733	5	620	0065-0136671473
7314	2014.06.16	14:40:35.435	6	1286	0065-0136671473
7315	2014.06.16	14:40:43.702	7	546	0065-0136655780
7316	2014.06.16	14:40:44.254	8	2626	0065-0136655780
7317	2014.06.16	14:40:53.725	6	439	0065-0136659459
7318	2014.06.16	14:40:54.238	5	3470	0065-0136659459
7319	2014.06.16	14:40:57.752	8	403	0065-0136660676
7320	2014.06.16	14:40:58.275	7	2330	0065-0136660676
7321	2014.06.16	14:41:04.971	7	439	0065-0136665886
7322	2014.06.16	14:41:05.420	8	1395	0065-0136665886
7323	2014.06.16	14:41:10.547	8	322	0065-0136665886
7324	2014.06.16	14:41:10.771	7	320	0065-0136665886
7325	2014.06.16	14:41:10.979	8	221	0065-0136655780
7326	2014.06.16	14:41:11.235	7	215	0065-0136655780
7327	2014.06.16	14:41:13.008	6	220	0065-0136655780
7328	2014.06.16	14:41:13.327	5	1400	0065-0136655780
7329	2014.06.16	14:41:20.337	4	504	0065-0136659288
7330	2014.06.16	14:41:20.928	4	316	0065-0136655780
7331	2014.06.16	14:41:20.922	3	1122	0065-0136659288
7332	2014.06.16	14:41:22.344	3	1124	0065-0136655780
7333	2014.06.16	14:41:25.998	2	917	0065-0136655780
7334	2014.06.16	14:41:26.988	2	341	0065-0136659288
7335	2014.06.16	14:41:27.115	1	712	0065-0136655780
7336	2014.06.16	14:41:27.866	1	311	0065-0136659288
7337	2014.06.16	14:41:29.269	8	326	0065-0136659288
7338	2014.06.16	14:41:29.658	7	1715	0065-0136659288
7339	2014.06.16	14:41:33.249	6	619	0065-0136659288
7340	2014.06.16	14:41:33.949	5	1881	0065-0136659288
7341	2014.06.16	14:41:37.094	4	427	0065-0136659288
7342	2014.06.16	14:41:37.585	3	2020	0065-0136659288
7343	2014.06.16	14:41:40.285	7	526	0065-0136651817
7344	2014.06.16	14:41:40.882	8	915	0065-0136651817
7345	2014.06.16	14:41:50.946	1	318	0065-0136655780
7346	2014.06.16	14:41:51.496	2	2182	0065-0136655780
7347	2014.06.16	14:42:05.257	4	451	0065-0136659459
7348	2014.06.16	14:42:05.813	3	2625	0065-0136659459
7349	2014.06.16	14:42:12.251	2	1350	0065-0136655780
7350	2014.06.16	14:42:14.904	1	5952	0065-0136655780
7351	2014.06.16	14:42:38.883	7	617	0065-0136671473
7352	2014.06.16	14:42:39.508	8	1316	0065-0136671473
7353	2014.06.16	14:42:40.593	7	562	0065-0136653169
7354	2014.06.16	14:42:41.281	8	1903	0065-0136653169
7355	2014.06.16	14:42:45.317	1	425	0065-0136655780
7356	2014.06.16	14:42:45.812	1	311	0065-0136671473
7357	2014.06.16	14:42:45.782	2	779	0065-0136655780
7358	2014.06.16	14:42:46.677	2	502	0065-0136671473
7359	2014.06.16	14:42:51.184	3	420	0065-0136671473
7360	2014.06.16	14:42:51.680	4	2579	0065-0136671473
7361	2014.06.16	14:42:54.954	4	326	0065-0136671473
7362	2014.06.16	14:42:55.322	4	217	0065-0136671473
7363	2014.06.16	14:42:55.545	4	336	0065-0136671473
7364	2014.06.16	14:42:55.913	4	219	0065-0136671473
7365	2014.06.16	14:42:56.408	4	1313	0065-0136671473
7366	2014.06.16	14:43:00.462	2	218	0065-0136667521
7367	2014.06.16	14:43:00.862	2	212	0065-0136667521
7368	2014.06.16	14:43:00.347	1	1050	0065-0136651817
7369	2014.06.16	14:43:00.066	3	2272	0065-0136655780
7370	2014.06.16	14:43:01.245	2	1608	0065-0136667521
7371	2014.06.16	14:43:03.019	2	546	0065-0136667521
7372	2014.06.16	14:43:03.610	2	225	0065-0136667521
7373	2014.06.16	14:43:04.010	2	216	0065-0136667521
7374	2014.06.16	14:43:04.409	2	440	0065-0136667521
7375	2014.06.16	14:43:02.359	1	2630	0065-0136651817
7376	2014.06.16	14:43:02.702	4	4159	0065-0136655780
7377	2014.06.16	14:43:08.182	5	505	0065-0136655780
7378	2014.06.16	14:43:08.597	8	522	0065-0136651817
7379	2014.06.16	14:43:06.401	1	4780	0065-0136667521
7380	2014.06.16	14:43:08.766	6	2499	0065-0136655780
7381	2014.06.16	14:43:09.230	7	2737	0065-0136651817
7382	2014.06.16	14:43:13.688	7	444	0065-0136655780
7383	2014.06.16	14:43:14.204	8	1429	0065-0136655780
7384	2014.06.16	14:43:16.681	3	418	0065-0136659459
7385	2014.06.16	14:43:17.270	4	5440	0065-0136659459
7386	2014.06.16	14:43:41.284	1	318	0065-0136653169
7387	2014.06.16	14:43:41.843	2	1196	0065-0136653169
7388	2014.06.16	14:43:55.916	1	836	0065-0136655780
7389	2014.06.16	14:43:56.860	2	673	0065-0136653169
7390	2014.06.16	14:43:57.547	2	752	0065-0136653169
7391	2014.06.16	14:43:58.040	1	802	0065-0136655780
7392	2014.06.16	14:43:59.158	1	1445	0065-0136653169
7393	2014.06.16	14:44:04.044	8	431	0065-0136653169
7394	2014.06.16	14:44:04.537	7	3122	0065-0136653169
7395	2014.06.16	14:44:13.870	7	431	0065-0136660676
7396	2014.06.16	14:44:14.102	6	527	0065-0136653169
7397	2014.06.16	14:44:14.763	5	2098	0065-0136653169
7398	2014.06.16	14:44:27.430	1	507	0065-0136667521
7399	2014.06.16	14:44:29.074	4	437	0065-0136653169
7400	2014.06.16	14:44:14.427	8	16052	0065-0136660676
7401	2014.06.16	14:44:28.252	2	3003	0065-0136667521
7402	2014.06.16	14:44:29.658	3	2818	0065-0136653169
7403	2014.06.16	14:44:35.874	2	621	0065-0136667521
7404	2014.06.16	14:44:36.880	2	324	0065-0136653169
7405	2014.06.16	14:44:36.599	1	1210	0065-0136667521
7406	2014.06.16	14:44:37.876	1	696	0065-0136653169
7407	2014.06.16	14:44:39.027	8	312	0065-0136667521
7408	2014.06.16	14:44:39.389	7	1288	0065-0136667521
7409	2014.06.16	14:44:42.045	1	349	0065-0136660676
7410	2014.06.16	14:44:42.504	2	902	0065-0136660676
7411	2014.06.16	14:44:45.522	3	310	0065-0136660676
7412	2014.06.16	14:44:45.878	4	1301	0065-0136660676
7413	2014.06.16	14:45:03.454	7	533	0065-0136667521
7414	2014.06.16	14:45:03.946	8	3928	0065-0136667521
7415	2014.06.16	14:45:08.116	8	518	0065-0136667521
7416	2014.06.16	14:45:11.612	3	443	0065-0136659288
7417	2014.06.16	14:45:12.124	4	1642	0065-0136659288
7418	2014.06.16	14:45:15.439	7	403	0065-0136665886
7419	2014.06.16	14:45:15.895	8	715	0065-0136665886
7420	2014.06.16	14:45:16.231	5	410	0065-0136659459
7421	2014.06.16	14:45:16.659	6	2080	0065-0136659459
7422	2014.06.16	14:45:26.677	4	350	0065-0136659288
7423	2014.06.16	14:45:27.007	1	351	0065-0136665886
7424	2014.06.16	14:45:27.431	2	939	0065-0136665886
7425	2014.06.16	14:45:27.044	3	2008	0065-0136659288
7426	2014.06.16	14:45:30.850	2	221	0065-0136659288
7427	2014.06.16	14:45:31.175	1	520	0065-0136659288
7428	2014.06.16	14:45:31.196	6	540	0065-0136651817
7429	2014.06.16	14:45:31.854	5	1412	0065-0136651817
7430	2014.06.16	14:45:35.899	2	442	0065-0136665886
7431	2014.06.16	14:45:36.414	1	518	0065-0136665886
7432	2014.06.16	14:45:37.093	5	445	0065-0136660676
7433	2014.06.16	14:45:37.713	6	2807	0065-0136660676
7434	2014.06.16	14:45:42.174	7	314	0065-0136660676
7435	2014.06.16	14:45:43.132	8	899	0065-0136660676
7436	2014.06.16	14:45:47.012	4	410	0065-0136651817
7437	2014.06.16	14:45:47.542	3	1030	0065-0136651817
7438	2014.06.16	14:45:50.323	7	562	0065-0136673193
7439	2014.06.16	14:45:50.943	8	1043	0065-0136673193
7440	2014.06.16	14:45:54.505	8	307	0065-0136659288
7441	2014.06.16	14:45:54.957	1	322	0065-0136667521
7442	2014.06.16	14:45:54.829	7	1522	0065-0136659288
7443	2014.06.16	14:45:55.422	2	2179	0065-0136667521
7444	2014.06.16	14:46:07.197	2	318	0065-0136651817
7445	2014.06.16	14:46:07.688	1	619	0065-0136651817
7446	2014.06.16	14:46:14.963	7	411	0065-0136659288
7447	2014.06.16	14:46:15.352	8	3667	0065-0136659288
7448	2014.06.16	14:46:24.205	1	313	0065-0136655780
7449	2014.06.16	14:46:24.690	2	2022	0065-0136655780
7450	2014.06.16	14:46:28.408	3	504	0065-0136655780
7451	2014.06.16	14:46:28.850	8	316	0065-0136660676
7452	2014.06.16	14:46:29.051	2	420	0065-0136667521
7453	2014.06.16	14:46:29.023	4	1499	0065-0136655780
7454	2014.06.16	14:46:29.441	8	1091	0065-0136673193
7455	2014.06.16	14:46:29.683	1	1010	0065-0136667521
7456	2014.06.16	14:46:29.314	7	1504	0065-0136660676
7457	2014.06.16	14:46:31.566	5	420	0065-0136655780
7458	2014.06.16	14:46:32.058	6	2377	0065-0136655780
7459	2014.06.16	14:46:31.407	7	4170	0065-0136673193
7460	2014.06.16	14:46:36.744	1	404	0065-0136659288
7461	2014.06.16	14:46:36.627	6	520	0065-0136655780
7462	2014.06.16	14:46:36.390	8	916	0065-0136653169
7463	2014.06.16	14:46:37.263	2	529	0065-0136659288
7464	2014.06.16	14:46:37.125	5	1268	0065-0136655780
7465	2014.06.16	14:46:37.746	6	870	0065-0136673193
7466	2014.06.16	14:46:39.295	6	441	0065-0136660676
7467	2014.06.16	14:46:38.834	5	1306	0065-0136673193
7468	2014.06.16	14:46:37.432	7	3492	0065-0136653169
7469	2014.06.16	14:46:40.336	5	1889	0065-0136660676
7470	2014.06.16	14:46:44.023	4	331	0065-0136660676
7471	2014.06.16	14:46:44.289	3	3092	0065-0136659288
7472	2014.06.16	14:46:47.500	3	1987	0065-0136660676
7473	2014.06.16	14:46:48.783	4	1968	0065-0136659288
7474	2014.06.16	14:46:54.841	8	519	0065-0136665886
7475	2014.06.16	14:46:55.394	7	961	0065-0136665886
7476	2014.06.16	14:46:56.483	4	530	0065-0136655780
7477	2014.06.16	14:46:57.150	3	2183	0065-0136655780
7478	2014.06.16	14:46:59.186	5	502	0065-0136673193
7479	2014.06.16	14:46:59.839	6	2022	0065-0136673193
7480	2014.06.16	14:47:01.722	7	555	0065-0136653169
7481	2014.06.16	14:47:03.128	7	217	0065-0136673193
7482	2014.06.16	14:47:02.380	8	1091	0065-0136653169
7483	2014.06.16	14:47:03.546	8	808	0065-0136673193
7484	2014.06.16	14:47:10.207	1	419	0065-0136653169
7485	2014.06.16	14:47:11.486	5	421	0065-0136659288
7486	2014.06.16	14:47:11.980	6	1412	0065-0136659288
7487	2014.06.16	14:47:10.765	2	3841	0065-0136653169
7488	2014.06.16	14:47:13.434	6	1988	0065-0136659288
7489	2014.06.16	14:47:17.779	6	417	0065-0136659288
7490	2014.06.16	14:47:18.099	5	2081	0065-0136659288
7491	2014.06.16	14:47:21.437	2	309	0065-0136655780
7492	2014.06.16	14:47:21.931	1	598	0065-0136655780
7493	2014.06.16	14:47:22.745	1	211	0065-0136655780
7494	2014.06.16	14:47:24.105	2	403	0065-0136653169
7495	2014.06.16	14:47:24.893	7	307	0065-0136665886
7496	2014.06.16	14:47:24.662	1	602	0065-0136653169
7497	2014.06.16	14:47:25.318	1	213	0065-0136653169
7498	2014.06.16	14:47:25.765	1	213	0065-0136653169
7499	2014.06.16	14:47:25.256	8	3463	0065-0136665886
7500	2014.06.16	14:47:32.141	5	409	0065-0136671473
7501	2014.06.16	14:47:32.539	6	1298	0065-0136671473
7502	2014.06.16	14:47:34.569	8	711	0065-0136651817
7503	2014.06.16	14:47:35.328	7	2194	0065-0136651817
7504	2014.06.16	14:47:42.140	8	308	0065-0136655780
7505	2014.06.16	14:47:42.199	7	1495	0065-0136653169
7506	2014.06.16	14:47:43.719	7	903	0065-0136655780
7507	2014.06.16	14:47:45.399	6	314	0065-0136655780
7508	2014.06.16	14:47:45.735	5	808	0065-0136655780
7509	2014.06.16	14:47:47.537	4	501	0065-0136655780
7510	2014.06.16	14:47:50.064	6	406	0065-0136653169
7511	2014.06.16	14:47:48.098	3	2470	0065-0136655780
7512	2014.06.16	14:47:52.955	7	431	0065-0136659459
7513	2014.06.16	14:47:50.591	5	4265	0065-0136653169
7514	2014.06.16	14:47:53.418	8	1625	0065-0136659459
7515	2014.06.16	14:47:56.306	4	503	0065-0136653169
7516	2014.06.16	14:48:04.224	1	225	0065-0136659459
7517	2014.06.16	14:47:56.964	3	8343	0065-0136653169
7518	2014.06.16	14:48:08.179	8	407	0065-0136667521
7519	2014.06.16	14:48:04.096	2	5106	0065-0136660676
7520	2014.06.16	14:48:08.631	7	2585	0065-0136667521
7521	2014.06.16	14:48:10.597	1	837	0065-0136660676
7522	2014.06.16	14:48:09.320	2	3064	0065-0136659459
7523	2014.06.16	14:48:12.892	6	311	0065-0136667521
7524	2014.06.16	14:48:14.440	8	314	0065-0136660676
7525	2014.06.16	14:48:14.911	7	911	0065-0136660676
7526	2014.06.16	14:48:13.306	5	2964	0065-0136667521
7527	2014.06.16	14:48:17.963	7	212	0065-0136660676
7528	2014.06.16	14:48:18.207	4	316	0065-0136659288
7529	2014.06.16	14:48:18.612	3	2218	0065-0136659288
7530	2014.06.16	14:48:24.139	6	309	0065-0136660676
7531	2014.06.16	14:48:31.348	2	322	0065-0136653169
7532	2014.06.16	14:48:31.873	1	811	0065-0136653169
7533	2014.06.16	14:48:40.068	1	465	0065-0136665886
7534	2014.06.16	14:48:40.598	2	323	0065-0136665886
7535	2014.06.16	14:48:40.966	2	1187	0065-0136665886
7536	2014.06.16	14:48:43.338	8	500	0065-0136653169
7537	2014.06.16	14:48:43.690	5	525	0065-0136667521
7538	2014.06.16	14:48:43.962	7	2899	0065-0136653169
7539	2014.06.16	14:48:44.285	6	2887	0065-0136667521
7540	2014.06.16	14:48:47.398	7	212	0065-0136653169
7541	2014.06.16	14:48:49.045	3	312	0065-0136665886
7542	2014.06.16	14:48:49.404	4	436	0065-0136665886
7543	2014.06.16	14:48:47.638	7	2470	0065-0136653169
7544	2014.06.16	14:48:50.642	7	312	0065-0136667521
7545	2014.06.16	14:48:51.005	8	2164	0065-0136667521
7546	2014.06.16	14:48:58.089	7	520	0065-0136653169
7547	2014.06.16	14:48:58.657	8	1322	0065-0136653169
7548	2014.06.16	14:49:04.983	8	504	0065-0136653169
7549	2014.06.16	14:49:05.535	7	2218	0065-0136653169
7550	2014.06.16	14:49:08.725	6	412	0065-0136653169
7551	2014.06.16	14:49:09.195	7	1682	0065-0136660676
7552	2014.06.16	14:49:11.006	8	5036	0065-0136660676
7553	2014.06.16	14:49:09.248	5	9860	0065-0136653169
7554	2014.06.16	14:49:20.985	4	413	0065-0136653169
7555	2014.06.16	14:49:21.508	3	11470	0065-0136653169
7556	2014.06.16	14:49:34.360	8	412	0065-0136673193
7557	2014.06.16	14:49:34.875	7	3769	0065-0136673193
7558	2014.06.16	14:49:49.323	3	362	0065-0136659288
7559	2014.06.16	14:49:49.724	4	917	0065-0136659288
7560	2014.06.16	14:49:50.409	3	436	0065-0136655780
7561	2014.06.16	14:49:50.778	4	1588	0065-0136659459
7562	2014.06.16	14:49:52.919	4	1198	0065-0136655780
7563	2014.06.16	14:49:53.800	8	609	0065-0136667521
7564	2014.06.16	14:49:54.615	5	308	0065-0136659459
7565	2014.06.16	14:49:54.951	8	415	0065-0136660676
7566	2014.06.16	14:49:54.483	7	1129	0065-0136667521
7567	2014.06.16	14:49:55.270	5	437	0065-0136655780
7568	2014.06.16	14:49:55.005	6	1332	0065-0136659459
7569	2014.06.16	14:49:56.362	6	690	0065-0136655780
7570	2014.06.16	14:49:55.633	7	2898	0065-0136660676
7571	2014.06.16	14:50:03.672	7	416	0065-0136667521
7572	2014.06.16	14:50:06.485	5	318	0065-0136659288
7573	2014.06.16	14:50:04.168	8	2770	0065-0136667521
7574	2014.06.16	14:50:08.429	1	229	0065-0136667521
7575	2014.06.16	14:50:06.778	6	1988	0065-0136659288
7576	2014.06.16	14:50:09.792	7	411	0065-0136660676
7577	2014.06.16	14:50:08.787	2	1507	0065-0136667521
7578	2014.06.16	14:50:10.350	8	712	0065-0136660676
7579	2014.06.16	14:50:11.775	2	438	0065-0136667521
7580	2014.06.16	14:50:12.135	1	214	0065-0136660676
7581	2014.06.16	14:50:12.637	2	904	0065-0136660676
7582	2014.06.16	14:50:14.075	7	322	0065-0136659288
7583	2014.06.16	14:50:14.439	8	1622	0065-0136659288
7584	2014.06.16	14:50:17.439	3	313	0065-0136660676
7585	2014.06.16	14:50:17.855	4	1506	0065-0136660676
7586	2014.06.16	14:50:20.756	6	427	0065-0136673193
7587	2014.06.16	14:50:21.325	5	2281	0065-0136673193
7588	2014.06.16	14:50:25.044	4	416	0065-0136673193
7589	2014.06.16	14:50:26.117	5	500	0065-0136660676
7590	2014.06.16	14:50:25.571	3	1635	0065-0136673193
7591	2014.06.16	14:50:26.731	6	1065	0065-0136660676
7592	2014.06.16	14:50:31.202	2	513	0065-0136673193
7593	2014.06.16	14:50:31.925	1	536	0065-0136673193
7594	2014.06.16	14:50:32.548	1	213	0065-0136673193
7595	2014.06.16	14:50:53.831	7	318	0065-0136671473
7596	2014.06.16	14:50:54.215	8	1804	0065-0136671473
7597	2014.06.16	14:50:55.558	7	512	0065-0136655780
7598	2014.06.16	14:50:56.149	8	1102	0065-0136655780
7599	2014.06.16	14:50:57.656	1	312	0065-0136671473
7600	2014.06.16	14:50:58.231	1	223	0065-0136655780
7601	2014.06.16	14:50:58.075	2	716	0065-0136671473
7602	2014.06.16	14:50:58.858	2	518	0065-0136655780
7603	2014.06.16	14:50:59.766	6	459	0065-0136659459
7604	2014.06.16	14:51:01.437	3	541	0065-0136653169
7605	2014.06.16	14:51:00.430	5	2607	0065-0136659459
7606	2014.06.16	14:51:02.120	4	5086	0065-0136653169
7607	2014.06.16	14:51:09.162	2	409	0065-0136671473
7608	2014.06.16	14:51:09.747	1	620	0065-0136671473
7609	2014.06.16	14:51:10.877	5	550	0065-0136659459
7610	2014.06.16	14:51:11.379	6	3136	0065-0136659459
7611	2014.06.16	14:51:17.822	4	437	0065-0136653169
7612	2014.06.16	14:51:18.452	3	1326	0065-0136653169
7613	2014.06.16	14:51:19.831	7	419	0065-0136659459
7614	2014.06.16	14:51:20.317	8	2612	0065-0136659459
7615	2014.06.16	14:51:23.001	8	988	0065-0136659459
7616	2014.06.16	14:51:24.279	8	339	0065-0136659459
7617	2014.06.16	14:51:40.358	6	510	0065-0136660676
7618	2014.06.16	14:51:41.036	1	313	0065-0136673193
7619	2014.06.16	14:51:41.515	2	2452	0065-0136673193
7620	2014.06.16	14:51:45.589	2	224	0065-0136673193
7621	2014.06.16	14:51:47.443	2	419	0065-0136653169
7622	2014.06.16	14:51:48.190	4	358	0065-0136665886
7623	2014.06.16	14:51:41.084	5	7787	0065-0136660676
7624	2014.06.16	14:51:48.065	1	1134	0065-0136653169
7625	2014.06.16	14:51:48.631	3	1284	0065-0136665886
7626	2014.06.16	14:51:49.973	3	709	0065-0136665886
7627	2014.06.16	14:51:51.251	3	324	0065-0136665886
7628	2014.06.16	14:51:51.656	4	415	0065-0136660676
7629	2014.06.16	14:51:51.820	2	309	0065-0136667521
7630	2014.06.16	14:51:52.225	3	1594	0065-0136660676
7631	2014.06.16	14:51:52.281	1	1737	0065-0136667521
7632	2014.06.16	14:51:58.162	2	323	0065-0136665886
7633	2014.06.16	14:51:59.421	1	414	0065-0136665886
7634	2014.06.16	14:52:02.649	8	310	0065-0136665886
7635	2014.06.16	14:52:02.727	1	314	0065-0136659288
7636	2014.06.16	14:52:03.009	3	405	0065-0136673193
7637	2014.06.16	14:52:02.977	7	499	0065-0136665886
7638	2014.06.16	14:52:03.146	2	1432	0065-0136659288
7639	2014.06.16	14:52:03.508	4	2210	0065-0136673193
7640	2014.06.16	14:52:04.760	2	1536	0065-0136659288
7641	2014.06.16	14:52:05.825	4	628	0065-0136673193
7642	2014.06.16	14:52:07.298	8	405	0065-0136653169
7643	2014.06.16	14:52:08.973	1	323	0065-0136667521
7644	2014.06.16	14:52:09.505	2	2186	0065-0136667521
7645	2014.06.16	14:52:13.873	3	322	0065-0136667521
7646	2014.06.16	14:52:14.228	4	1605	0065-0136667521
7647	2014.06.16	14:52:07.820	7	10212	0065-0136653169
7648	2014.06.16	14:52:18.286	7	211	0065-0136653169
7649	2014.06.16	14:52:18.141	4	526	0065-0136673193
7650	2014.06.16	14:52:18.686	7	414	0065-0136653169
7651	2014.06.16	14:52:19.117	7	533	0065-0136653169
7652	2014.06.16	14:52:21.030	6	425	0065-0136665886
7653	2014.06.16	14:52:22.270	2	317	0065-0136655780
7654	2014.06.16	14:52:22.726	1	451	0065-0136655780
7655	2014.06.16	14:52:21.530	5	1891	0065-0136665886
7656	2014.06.16	14:52:18.745	3	5536	0065-0136673193
7657	2014.06.16	14:52:25.330	4	316	0065-0136665886
7658	2014.06.16	14:52:25.264	6	690	0065-0136651817
7659	2014.06.16	14:52:25.711	3	1241	0065-0136665886
7660	2014.06.16	14:52:26.935	2	317	0065-0136659288
7661	2014.06.16	14:52:19.709	7	7901	0065-0136653169
7662	2014.06.16	14:52:26.020	5	1732	0065-0136651817
7663	2014.06.16	14:52:27.390	1	624	0065-0136659288
7664	2014.06.16	14:52:29.167	5	217	0065-0136651817
7665	2014.06.16	14:52:30.034	2	212	0065-0136673193
7666	2014.06.16	14:52:30.360	1	1253	0065-0136673193
7667	2014.06.16	14:52:32.330	8	314	0065-0136673193
7668	2014.06.16	14:52:33.219	1	316	0065-0136671473
7669	2014.06.16	14:52:32.653	7	1009	0065-0136673193
7670	2014.06.16	14:52:33.655	8	211	0065-0136659288
7671	2014.06.16	14:52:33.708	2	810	0065-0136671473
7672	2014.06.16	14:52:33.947	7	3988	0065-0136659288
7673	2014.06.16	14:52:40.637	8	357	0065-0136655780
7674	2014.06.16	14:52:41.107	7	2641	0065-0136655780
7675	2014.06.16	14:52:44.928	6	324	0065-0136655780
7676	2014.06.16	14:52:45.317	5	1105	0065-0136655780
7677	2014.06.16	14:52:48.716	4	511	0065-0136655780
7678	2014.06.16	14:52:49.371	3	1714	0065-0136655780
7679	2014.06.16	14:52:58.462	4	426	0065-0136651817
7680	2014.06.16	14:52:59.021	3	1436	0065-0136651817
7681	2014.06.16	14:53:04.016	2	421	0065-0136660676
7682	2014.06.16	14:53:04.670	1	751	0065-0136660676
7683	2014.06.16	14:53:07.499	2	1337	0065-0136665886
7684	2014.06.16	14:53:08.934	1	522	0065-0136665886
7685	2014.06.16	14:53:12.372	6	520	0065-0136653169
7686	2014.06.16	14:53:12.819	2	307	0065-0136655780
7687	2014.06.16	14:53:13.231	1	624	0065-0136655780
7688	2014.06.16	14:53:13.064	5	1906	0065-0136653169
7689	2014.06.16	14:53:17.327	4	419	0065-0136653169
7690	2014.06.16	14:53:17.873	3	1490	0065-0136653169
7691	2014.06.16	14:53:21.750	2	319	0065-0136653169
7692	2014.06.16	14:53:22.176	1	618	0065-0136653169
7693	2014.06.16	14:53:27.424	8	505	0065-0136653169
7694	2014.06.16	14:53:28.039	7	2268	0065-0136653169
7695	2014.06.16	14:53:30.309	7	229	0065-0136653169
7696	2014.06.16	14:53:30.675	7	220	0065-0136653169
7697	2014.06.16	14:53:46.086	1	315	0065-0136659459
7698	2014.06.16	14:53:31.027	7	16418	0065-0136653169
7699	2014.06.16	14:53:46.609	2	1185	0065-0136659459
7700	2014.06.16	14:53:48.175	2	225	0065-0136659459
7701	2014.06.16	14:53:48.285	7	222	0065-0136653169
7702	2014.06.16	14:53:49.693	7	2498	0065-0136653169
7703	2014.06.16	14:53:52.105	8	346	0065-0136665886
7704	2014.06.16	14:53:52.473	7	502	0065-0136665886
7705	2014.06.16	14:53:57.629	4	416	0065-0136667521
7706	2014.06.16	14:53:58.148	3	6817	0065-0136667521
7707	2014.06.16	14:54:05.385	3	456	0065-0136659459
7708	2014.06.16	14:54:06.047	4	2211	0065-0136659459
7709	2014.06.16	14:54:09.645	5	407	0065-0136659459
7710	2014.06.16	14:54:10.136	6	2990	0065-0136659459
7711	2014.06.16	14:54:13.518	7	563	0065-0136653169
7712	2014.06.16	14:54:13.651	6	711	0065-0136659459
7713	2014.06.16	14:54:14.101	8	2101	0065-0136653169
7714	2014.06.16	14:54:17.144	3	213	0065-0136667521
7715	2014.06.16	14:54:17.197	4	604	0065-0136671473
7716	2014.06.16	14:54:17.868	4	706	0065-0136667521
7717	2014.06.16	14:54:24.089	2	533	0065-0136651817
7718	2014.06.16	14:54:24.742	1	614	0065-0136651817
7719	2014.06.16	14:54:25.683	5	311	0065-0136671473
7720	2014.06.16	14:54:26.066	5	321	0065-0136667521
7721	2014.06.16	14:54:26.080	6	504	0065-0136671473
7722	2014.06.16	14:54:26.591	6	809	0065-0136667521
7723	2014.06.16	14:54:28.731	6	415	0065-0136665886
7724	2014.06.16	14:54:29.229	5	514	0065-0136665886
7725	2014.06.16	14:54:39.436	5	412	0065-0136665886
7726	2014.06.16	14:54:39.835	8	624	0065-0136651817
7727	2014.06.16	14:54:39.850	6	618	0065-0136665886
7728	2014.06.16	14:54:40.524	7	2086	0065-0136651817
7729	2014.06.16	14:54:43.593	7	408	0065-0136667521
7730	2014.06.16	14:54:43.972	6	420	0065-0136659288
7731	2014.06.16	14:54:44.008	7	447	0065-0136665886
7732	2014.06.16	14:54:44.436	5	1383	0065-0136659288
7733	2014.06.16	14:54:44.900	8	1503	0065-0136665886
7734	2014.06.16	14:54:46.529	8	779	0065-0136665886
7735	2014.06.16	14:54:54.315	7	411	0065-0136673193
7736	2014.06.16	14:54:54.803	8	3700	0065-0136673193
7737	2014.06.16	14:55:07.807	8	608	0065-0136655780
7738	2014.06.16	14:55:08.585	7	3338	0065-0136655780
7739	2014.06.16	14:55:12.726	6	429	0065-0136655780
7740	2014.06.16	14:55:13.190	5	1527	0065-0136655780
7741	2014.06.16	14:55:14.433	1	314	0065-0136665886
7742	2014.06.16	14:55:14.797	2	325	0065-0136665886
7743	2014.06.16	14:55:17.055	7	422	0065-0136671473
7744	2014.06.16	14:55:17.456	8	1988	0065-0136671473
7745	2014.06.16	14:55:20.968	3	310	0065-0136665886
7746	2014.06.16	14:55:21.351	4	778	0065-0136665886
7747	2014.06.16	14:55:25.685	7	620	0065-0136651817
7748	2014.06.16	14:55:26.449	8	1700	0065-0136651817
7749	2014.06.16	14:55:27.852	4	405	0065-0136655780
7750	2014.06.16	14:55:28.380	3	998	0065-0136655780
7751	2014.06.16	14:55:31.877	4	403	0065-0136659288
7752	2014.06.16	14:55:32.342	3	2057	0065-0136659288
7753	2014.06.16	14:55:32.562	2	3071	0065-0136655780
7754	2014.06.16	14:55:35.933	1	1091	0065-0136655780
7755	2014.06.16	14:55:37.899	2	328	0065-0136659288
7756	2014.06.16	14:55:38.296	1	1007	0065-0136659288
7757	2014.06.16	14:55:41.832	5	404	0065-0136665886
7758	2014.06.16	14:55:42.281	6	531	0065-0136665886
7759	2014.06.16	14:55:52.008	8	415	0065-0136660676
7760	2014.06.16	14:55:52.563	7	2522	0065-0136660676
7761	2014.06.16	14:55:57.576	1	336	0065-0136655780
7762	2014.06.16	14:55:57.979	2	632	0065-0136655780
7763	2014.06.16	14:56:04.247	6	423	0065-0136660676
7764	2014.06.16	14:56:04.739	5	2264	0065-0136660676
7765	2014.06.16	14:56:12.275	4	535	0065-0136660676
7766	2014.06.16	14:56:12.891	3	2582	0065-0136660676
7767	2014.06.16	14:56:18.994	7	426	0065-0136659459
7768	2014.06.16	14:56:19.531	8	1907	0065-0136659459
[truncated: 126 more rows]
