# Supplementary material for: Eco-HAB as a fully automated and ecologically relevant assessment of social impairments in mouse models of autism
Source: eLife. 2016 Oct 12;5:e19532. doi: 10.7554/eLife.19532 (PMC5092044; doi:10.7554/eLife.19532)
Supplement: Supplementary file 1. — DOI: http://dx.doi.org/10.7554/eLife.19532.038 [file elife-19532-supp1.zip › BALB VPA data cohort 1/20140616_150000.txt]

7895	2014.06.16	15:00:24.956	7	220	0065-0136673193
7896	2014.06.16	15:00:25.327	8	311	0065-0136653169
7897	2014.06.16	15:00:25.758	8	227	0065-0136655780
7898	2014.06.16	15:00:26.026	7	319	0065-0136655780
7899	2014.06.16	15:00:26.826	6	215	0065-0136655780
7900	2014.06.16	15:00:27.084	5	212	0065-0136655780
7901	2014.06.16	15:00:28.901	4	310	0065-0136655780
7902	2014.06.16	15:00:30.181	7	420	0065-0136671473
7903	2014.06.16	15:00:29.236	3	2114	0065-0136655780
7904	2014.06.16	15:00:31.587	7	514	0065-0136651817
7905	2014.06.16	15:00:30.662	8	1701	0065-0136671473
7906	2014.06.16	15:00:32.436	8	506	0065-0136651817
7907	2014.06.16	15:00:33.950	1	315	0065-0136671473
7908	2014.06.16	15:00:34.286	1	220	0065-0136651817
7909	2014.06.16	15:00:34.335	2	322	0065-0136671473
7910	2014.06.16	15:00:35.070	2	226	0065-0136671473
7911	2014.06.16	15:00:35.837	2	502	0065-0136651817
7912	2014.06.16	15:00:37.720	3	312	0065-0136671473
7913	2014.06.16	15:00:38.183	4	2182	0065-0136671473
7914	2014.06.16	15:00:42.656	3	445	0065-0136665886
7915	2014.06.16	15:00:43.278	4	1393	0065-0136665886
7916	2014.06.16	15:00:48.294	4	439	0065-0136665886
7917	2014.06.16	15:00:48.743	3	1059	0065-0136665886
7918	2014.06.16	15:00:53.316	2	416	0065-0136651817
7919	2014.06.16	15:00:53.771	1	465	0065-0136651817
7920	2014.06.16	15:00:55.407	8	514	0065-0136651817
7921	2014.06.16	15:00:56.300	6	404	0065-0136659288
7922	2014.06.16	15:00:55.862	7	1497	0065-0136651817
7923	2014.06.16	15:00:59.291	2	357	0065-0136665886
7924	2014.06.16	15:00:56.796	5	3070	0065-0136659288
7925	2014.06.16	15:00:59.952	1	347	0065-0136665886
7926	2014.06.16	15:01:01.317	8	410	0065-0136665886
7927	2014.06.16	15:01:01.774	7	1785	0065-0136665886
7928	2014.06.16	15:01:34.044	4	521	0065-0136659288
7929	2014.06.16	15:01:37.330	7	634	0065-0136665886
7930	2014.06.16	15:01:34.579	3	3620	0065-0136659288
7931	2014.06.16	15:01:37.881	8	615	0065-0136665886
7932	2014.06.16	15:01:40.139	1	408	0065-0136665886
7933	2014.06.16	15:01:40.638	2	541	0065-0136665886
7934	2014.06.16	15:01:40.426	3	1031	0065-0136659288
7935	2014.06.16	15:01:41.471	4	1998	0065-0136659288
7936	2014.06.16	15:02:12.170	3	505	0065-0136655780
7937	2014.06.16	15:02:12.845	4	902	0065-0136655780
7938	2014.06.16	15:02:14.862	5	355	0065-0136659288
7939	2014.06.16	15:02:16.188	5	1104	0065-0136659288
7940	2014.06.16	15:02:18.010	5	1001	0065-0136671473
7941	2014.06.16	15:02:20.120	6	1713	0065-0136655780
7942	2014.06.16	15:02:22.052	6	1497	0065-0136671473
7943	2014.06.16	15:02:33.115	7	504	0065-0136671473
7944	2014.06.16	15:02:33.664	8	2389	0065-0136671473
7945	2014.06.16	15:02:37.609	1	315	0065-0136671473
7946	2014.06.16	15:02:38.071	2	904	0065-0136671473
7947	2014.06.16	15:02:39.221	2	220	0065-0136671473
7948	2014.06.16	15:02:43.950	2	713	0065-0136671473
7949	2014.06.16	15:02:44.701	1	518	0065-0136671473
7950	2014.06.16	15:03:01.153	3	535	0065-0136665886
7951	2014.06.16	15:03:01.807	4	756	0065-0136665886
7952	2014.06.16	15:03:02.497	8	516	0065-0136671473
7953	2014.06.16	15:03:02.951	7	1219	0065-0136671473
7954	2014.06.16	15:03:06.238	6	414	0065-0136671473
7955	2014.06.16	15:03:06.650	5	4974	0065-0136671473
7956	2014.06.16	15:03:48.318	6	408	0065-0136655780
7957	2014.06.16	15:03:48.839	5	1307	0065-0136655780
7958	2014.06.16	15:03:51.187	5	424	0065-0136671473
7959	2014.06.16	15:03:52.289	5	227	0065-0136665886
7960	2014.06.16	15:03:52.648	6	307	0065-0136665886
7961	2014.06.16	15:03:53.040	5	413	0065-0136655780
7962	2014.06.16	15:03:53.558	6	3763	0065-0136655780
7963	2014.06.16	15:03:58.848	7	436	0065-0136655780
7964	2014.06.16	15:03:59.333	8	1042	0065-0136655780
7965	2014.06.16	15:04:09.753	1	309	0065-0136655780
7966	2014.06.16	15:04:10.143	2	1044	0065-0136655780
7967	2014.06.16	15:04:38.208	7	403	0065-0136671473
7968	2014.06.16	15:04:38.790	8	1805	0065-0136671473
7969	2014.06.16	15:04:40.093	6	2080	0065-0136659459
7970	2014.06.16	15:04:42.384	5	5558	0065-0136659459
7971	2014.06.16	15:04:47.782	1	313	0065-0136671473
7972	2014.06.16	15:04:48.311	2	721	0065-0136671473
7973	2014.06.16	15:04:56.437	4	540	0065-0136659459
7974	2014.06.16	15:05:00.022	2	216	0065-0136655780
7975	2014.06.16	15:05:00.385	1	647	0065-0136655780
7976	2014.06.16	15:04:58.273	3	3703	0065-0136659459
7977	2014.06.16	15:05:02.033	8	434	0065-0136655780
7978	2014.06.16	15:05:02.434	7	1431	0065-0136655780
7979	2014.06.16	15:05:09.161	7	4253	0065-0136667521
7980	2014.06.16	15:05:14.173	8	2841	0065-0136667521
7981	2014.06.16	15:05:18.275	1	323	0065-0136667521
7982	2014.06.16	15:05:19.153	3	318	0065-0136671473
7983	2014.06.16	15:05:19.615	4	2522	0065-0136671473
7984	2014.06.16	15:05:18.826	2	3669	0065-0136667521
7985	2014.06.16	15:05:22.329	7	326	0065-0136665886
7986	2014.06.16	15:05:22.719	8	712	0065-0136665886
7987	2014.06.16	15:05:24.246	7	507	0065-0136659288
7988	2014.06.16	15:05:24.795	8	2207	0065-0136659288
7989	2014.06.16	15:05:34.419	2	649	0065-0136659459
7990	2014.06.16	15:05:35.271	1	1281	0065-0136659459
7991	2014.06.16	15:05:38.305	1	316	0065-0136665886
7992	2014.06.16	15:05:38.764	2	312	0065-0136665886
7993	2014.06.16	15:05:52.425	2	332	0065-0136667521
7994	2014.06.16	15:05:52.824	1	1586	0065-0136667521
7995	2014.06.16	15:05:59.676	1	645	0065-0136667521
7996	2014.06.16	15:06:00.523	1	314	0065-0136659288
7997	2014.06.16	15:06:00.956	2	325	0065-0136659288
7998	2014.06.16	15:06:01.361	8	431	0065-0136659459
7999	2014.06.16	15:06:01.863	7	3263	0065-0136659459
8000	2014.06.16	15:06:11.108	3	728	0065-0136665886
8001	2014.06.16	15:06:11.914	4	326	0065-0136665886
8002	2014.06.16	15:06:11.906	3	526	0065-0136667521
8003	2014.06.16	15:06:13.198	5	428	0065-0136665886
8004	2014.06.16	15:06:13.591	6	321	0065-0136665886
8005	2014.06.16	15:06:12.537	4	1592	0065-0136667521
8006	2014.06.16	15:06:15.788	3	416	0065-0136659288
8007	2014.06.16	15:06:16.243	4	2552	0065-0136659288
8008	2014.06.16	15:06:33.063	4	415	0065-0136659288
8009	2014.06.16	15:06:40.665	7	548	0065-0136659459
8010	2014.06.16	15:06:41.122	8	3960	0065-0136659459
8011	2014.06.16	15:06:33.426	3	15024	0065-0136659288
8012	2014.06.16	15:06:48.459	3	495	0065-0136659288
8013	2014.06.16	15:06:49.019	3	432	0065-0136659288
8014	2014.06.16	15:06:49.578	3	838	0065-0136659288
8015	2014.06.16	15:06:50.504	3	680	0065-0136659288
8016	2014.06.16	15:06:53.582	1	312	0065-0136659459
8017	2014.06.16	15:06:51.654	3	2866	0065-0136659288
8018	2014.06.16	15:06:54.578	3	475	0065-0136659288
8019	2014.06.16	15:06:55.105	3	1366	0065-0136659288
8020	2014.06.16	15:06:49.934	6	6721	0065-0136665886
8021	2014.06.16	15:06:56.480	3	227	0065-0136659288
8022	2014.06.16	15:06:56.735	3	392	0065-0136659288
8023	2014.06.16	15:06:54.030	2	3375	0065-0136659459
8024	2014.06.16	15:06:57.434	2	218	0065-0136659459
8025	2014.06.16	15:06:56.792	5	1521	0065-0136665886
8026	2014.06.16	15:06:57.167	3	13124	0065-0136659288
8027	2014.06.16	15:07:10.329	3	230	0065-0136659288
8028	2014.06.16	15:07:11.000	3	570	0065-0136659288
8029	2014.06.16	15:07:11.655	3	382	0065-0136659288
8030	2014.06.16	15:07:12.135	3	374	0065-0136659288
8031	2014.06.16	15:07:12.662	3	2321	0065-0136659288
8032	2014.06.16	15:07:14.995	3	215	0065-0136659288
8033	2014.06.16	15:07:15.267	3	3671	0065-0136659288
8034	2014.06.16	15:07:18.973	3	1861	0065-0136659288
8035	2014.06.16	15:07:20.938	3	317	0065-0136659288
8036	2014.06.16	15:07:21.305	3	2774	0065-0136659288
8037	2014.06.16	15:07:24.101	3	609	0065-0136659288
8038	2014.06.16	15:07:24.788	3	966	0065-0136659288
8039	2014.06.16	15:07:25.762	3	2051	0065-0136659288
8040	2014.06.16	15:07:41.962	3	1530	0065-0136659288
8041	2014.06.16	15:07:50.430	3	1494	0065-0136659288
8042	2014.06.16	15:07:55.449	6	409	0065-0136655780
8043	2014.06.16	15:07:55.913	5	850	0065-0136655780
8044	2014.06.16	15:07:58.008	7	1894	0065-0136651817
8045	2014.06.16	15:08:00.210	8	3000	0065-0136651817
8046	2014.06.16	15:08:13.718	4	523	0065-0136655780
8047	2014.06.16	15:08:14.345	3	938	0065-0136655780
8048	2014.06.16	15:08:26.087	3	406	0065-0136659459
8049	2014.06.16	15:08:26.642	4	2086	0065-0136659459
8050	2014.06.16	15:08:29.282	7	822	0065-0136673193
8051	2014.06.16	15:08:30.162	8	1532	0065-0136673193
8052	2014.06.16	15:08:32.107	2	439	0065-0136655780
8053	2014.06.16	15:08:32.727	1	2178	0065-0136655780
8054	2014.06.16	15:08:37.829	8	416	0065-0136673193
8055	2014.06.16	15:08:37.918	1	339	0065-0136651817
8056	2014.06.16	15:08:38.432	2	838	0065-0136651817
8057	2014.06.16	15:08:38.214	7	2386	0065-0136673193
8058	2014.06.16	15:08:40.258	3	845	0065-0136659288
8059	2014.06.16	15:08:41.248	3	537	0065-0136651817
8060	2014.06.16	15:08:41.177	4	809	0065-0136659288
8061	2014.06.16	15:08:42.024	4	2674	0065-0136651817
8062	2014.06.16	15:08:45.666	1	313	0065-0136655780
8063	2014.06.16	15:08:46.580	2	1463	0065-0136655780
8064	2014.06.16	15:08:48.414	4	406	0065-0136659288
8065	2014.06.16	15:08:50.177	5	620	0065-0136671473
8066	2014.06.16	15:08:48.965	3	4320	0065-0136659288
8067	2014.06.16	15:08:50.865	6	3074	0065-0136671473
8068	2014.06.16	15:08:54.060	6	440	0065-0136671473
8069	2014.06.16	15:08:55.873	7	998	0065-0136673193
8070	2014.06.16	15:08:56.982	8	3071	0065-0136673193
8071	2014.06.16	15:09:00.066	8	498	0065-0136673193
8072	2014.06.16	15:09:02.135	1	325	0065-0136673193
8073	2014.06.16	15:09:02.588	2	4577	0065-0136673193
8074	2014.06.16	15:09:12.205	7	901	0065-0136671473
8075	2014.06.16	15:09:13.595	5	420	0065-0136665886
8076	2014.06.16	15:09:14.044	6	515	0065-0136665886
8077	2014.06.16	15:09:14.254	3	622	0065-0136659288
8078	2014.06.16	15:09:13.116	8	2383	0065-0136671473
8079	2014.06.16	15:09:14.914	4	1001	0065-0136659288
8080	2014.06.16	15:09:17.562	3	513	0065-0136673193
8081	2014.06.16	15:09:18.963	8	501	0065-0136671473
8082	2014.06.16	15:09:19.525	7	2373	0065-0136671473
8083	2014.06.16	15:09:22.273	7	224	0065-0136671473
8084	2014.06.16	15:09:22.513	7	911	0065-0136671473
8085	2014.06.16	15:09:18.238	4	6464	0065-0136673193
8086	2014.06.16	15:09:25.291	6	424	0065-0136671473
8087	2014.06.16	15:09:25.784	5	3566	0065-0136671473
8088	2014.06.16	15:09:29.131	4	404	0065-0136667521
8089	2014.06.16	15:09:29.687	3	2579	0065-0136667521
8090	2014.06.16	15:09:33.004	5	516	0065-0136673193
8091	2014.06.16	15:09:33.155	7	407	0065-0136665886
8092	2014.06.16	15:09:33.610	8	625	0065-0136665886
8093	2014.06.16	15:09:33.597	6	996	0065-0136673193
8094	2014.06.16	15:09:38.042	1	434	0065-0136665886
8095	2014.06.16	15:09:39.314	5	319	0065-0136671473
8096	2014.06.16	15:09:39.899	4	313	0065-0136659288
8097	2014.06.16	15:09:39.652	6	1790	0065-0136671473
8098	2014.06.16	15:09:40.881	2	782	0065-0136665886
8099	2014.06.16	15:09:40.263	3	2384	0065-0136659288
8100	2014.06.16	15:09:42.470	4	450	0065-0136651817
8101	2014.06.16	15:09:41.904	2	1346	0065-0136665886
8102	2014.06.16	15:09:42.994	3	1409	0065-0136651817
8103	2014.06.16	15:09:46.760	2	509	0065-0136651817
8104	2014.06.16	15:09:47.513	1	1493	0065-0136651817
8105	2014.06.16	15:09:49.183	7	504	0065-0136671473
8106	2014.06.16	15:09:49.352	3	540	0065-0136667521
8107	2014.06.16	15:09:49.808	8	1681	0065-0136671473
8108	2014.06.16	15:09:52.576	1	409	0065-0136671473
8109	2014.06.16	15:09:53.104	2	973	0065-0136671473
8110	2014.06.16	15:09:50.026	4	4547	0065-0136667521
8111	2014.06.16	15:09:56.231	5	421	0065-0136667521
8112	2014.06.16	15:09:57.308	3	1398	0065-0136671473
8113	2014.06.16	15:09:56.698	6	3966	0065-0136667521
8114	2014.06.16	15:09:58.909	4	1833	0065-0136671473
8115	2014.06.16	15:10:01.154	6	430	0065-0136667521
8116	2014.06.16	15:10:02.751	7	313	0065-0136667521
8117	2014.06.16	15:10:03.147	8	3361	0065-0136667521
8118	2014.06.16	15:10:06.540	2	511	0065-0136659288
8119	2014.06.16	15:10:07.254	1	1111	0065-0136659288
8120	2014.06.16	15:10:12.876	5	623	0065-0136671473
8121	2014.06.16	15:10:13.535	6	1508	0065-0136671473
8122	2014.06.16	15:10:16.079	3	418	0065-0136665886
8123	2014.06.16	15:10:16.529	4	561	0065-0136665886
8124	2014.06.16	15:10:19.521	1	311	0065-0136651817
8125	2014.06.16	15:10:19.912	2	898	0065-0136651817
8126	2014.06.16	15:10:20.535	7	437	0065-0136671473
8127	2014.06.16	15:10:20.623	5	406	0065-0136659459
8128	2014.06.16	15:10:20.975	8	1694	0065-0136671473
8129	2014.06.16	15:10:21.074	6	2686	0065-0136659459
8130	2014.06.16	15:10:23.902	6	225	0065-0136659459
8131	2014.06.16	15:10:25.520	3	414	0065-0136655780
8132	2014.06.16	15:10:25.878	8	384	0065-0136667521
8133	2014.06.16	15:10:26.080	7	414	0065-0136673193
8134	2014.06.16	15:10:26.342	8	607	0065-0136667521
8135	2014.06.16	15:10:28.227	1	214	0065-0136671473
8136	2014.06.16	15:10:27.285	8	1970	0065-0136673193
8137	2014.06.16	15:10:26.017	4	3862	0065-0136655780
8138	2014.06.16	15:10:28.588	2	1304	0065-0136671473
8139	2014.06.16	15:10:33.606	4	521	0065-0136665886
8140	2014.06.16	15:10:34.149	4	223	0065-0136655780
8141	2014.06.16	15:10:34.132	3	332	0065-0136665886
8142	2014.06.16	15:10:34.483	3	515	0065-0136655780
8143	2014.06.16	15:10:36.656	2	230	0065-0136665886
8144	2014.06.16	15:10:36.947	1	215	0065-0136665886
8145	2014.06.16	15:10:37.763	8	342	0065-0136665886
8146	2014.06.16	15:10:38.066	7	409	0065-0136665886
8147	2014.06.16	15:10:47.009	1	311	0065-0136673193
8148	2014.06.16	15:10:47.610	6	541	0065-0136659459
8149	2014.06.16	15:10:47.473	2	2222	0065-0136673193
8150	2014.06.16	15:10:49.757	2	216	0065-0136673193
8151	2014.06.16	15:10:50.687	8	316	0065-0136659288
8152	2014.06.16	15:10:48.163	5	3557	0065-0136659459
8153	2014.06.16	15:10:52.089	3	502	0065-0136655780
8154	2014.06.16	15:10:51.741	5	1012	0065-0136659459
8155	2014.06.16	15:10:52.919	1	218	0065-0136667521
8156	2014.06.16	15:10:52.680	4	1195	0065-0136655780
8157	2014.06.16	15:10:54.112	6	307	0065-0136665886
8158	2014.06.16	15:10:54.504	5	1303	0065-0136665886
8159	2014.06.16	15:10:53.447	2	2776	0065-0136667521
8160	2014.06.16	15:10:56.275	2	340	0065-0136667521
8161	2014.06.16	15:10:51.010	7	5859	0065-0136659288
8162	2014.06.16	15:10:58.383	3	312	0065-0136673193
8163	2014.06.16	15:10:58.781	4	6296	0065-0136673193
8164	2014.06.16	15:11:04.982	3	547	0065-0136651817
8165	2014.06.16	15:11:05.682	4	1092	0065-0136651817
8166	2014.06.16	15:11:07.763	5	416	0065-0136673193
8167	2014.06.16	15:11:08.195	5	308	0065-0136651817
8168	2014.06.16	15:11:08.521	6	221	0065-0136651817
8169	2014.06.16	15:11:09.387	7	1134	0065-0136659288
8170	2014.06.16	15:11:10.317	3	528	0065-0136667521
8171	2014.06.16	15:11:10.894	8	1029	0065-0136659288
8172	2014.06.16	15:11:10.906	4	2391	0065-0136667521
8173	2014.06.16	15:11:12.699	8	1328	0065-0136659288
8174	2014.06.16	15:11:15.347	4	506	0065-0136655780
8175	2014.06.16	15:11:16.544	4	507	0065-0136659459
8176	2014.06.16	15:11:15.924	3	1367	0065-0136655780
8177	2014.06.16	15:11:18.177	2	222	0065-0136655780
8178	2014.06.16	15:11:18.050	5	408	0065-0136667521
8179	2014.06.16	15:11:14.101	7	4450	0065-0136659288
8180	2014.06.16	15:11:17.362	3	1250	0065-0136659459
8181	2014.06.16	15:11:18.609	5	317	0065-0136665886
8182	2014.06.16	15:11:18.571	1	634	0065-0136655780
8183	2014.06.16	15:11:19.289	6	1996	0065-0136665886
8184	2014.06.16	15:11:21.054	8	416	0065-0136655780
8185	2014.06.16	15:11:21.580	7	1339	0065-0136655780
8186	2014.06.16	15:11:56.559	6	434	0065-0136655780
8187	2014.06.16	15:11:57.028	5	1007	0065-0136655780
8188	2014.06.16	15:11:59.227	4	404	0065-0136655780
8189	2014.06.16	15:11:59.389	7	998	0065-0136665886
8190	2014.06.16	15:11:59.715	3	1990	0065-0136655780
8191	2014.06.16	15:12:00.414	8	1431	0065-0136665886
8192	2014.06.16	15:12:04.668	1	444	0065-0136665886
8193	2014.06.16	15:12:05.163	2	1003	0065-0136665886
8194	2014.06.16	15:12:12.689	2	355	0065-0136659459
8195	2014.06.16	15:12:13.183	1	627	0065-0136659459
8196	2014.06.16	15:12:19.923	7	813	0065-0136659288
8197	2014.06.16	15:12:23.072	3	533	0065-0136655780
8198	2014.06.16	15:12:21.053	8	3160	0065-0136659288
8199	2014.06.16	15:12:23.602	4	1002	0065-0136655780
8200	2014.06.16	15:12:27.458	5	610	0065-0136655780
8201	2014.06.16	15:12:28.187	6	1686	0065-0136655780
8202	2014.06.16	15:12:35.664	6	422	0065-0136667521
8203	2014.06.16	15:12:35.949	2	321	0065-0136671473
8204	2014.06.16	15:12:36.343	1	522	0065-0136671473
8205	2014.06.16	15:12:36.871	1	412	0065-0136671473
8206	2014.06.16	15:12:36.085	5	4975	0065-0136667521
8207	2014.06.16	15:12:50.049	1	797	0065-0136659288
8208	2014.06.16	15:12:51.446	2	1937	0065-0136659288
8209	2014.06.16	15:12:59.672	4	437	0065-0136667521
8210	2014.06.16	15:13:00.200	3	3311	0065-0136667521
8211	2014.06.16	15:13:07.885	3	614	0065-0136667521
8212	2014.06.16	15:13:10.507	2	214	0065-0136665886
8213	2014.06.16	15:13:10.938	1	309	0065-0136665886
8214	2014.06.16	15:13:08.507	4	6622	0065-0136667521
8215	2014.06.16	15:13:16.643	8	307	0065-0136671473
8216	2014.06.16	15:13:17.601	8	325	0065-0136665886
8217	2014.06.16	15:13:17.068	7	1218	0065-0136671473
8218	2014.06.16	15:13:18.001	8	783	0065-0136665886
8219	2014.06.16	15:13:18.809	7	1402	0065-0136665886
8220	2014.06.16	15:13:22.487	6	315	0065-0136671473
8221	2014.06.16	15:13:23.334	6	320	0065-0136655780
8222	2014.06.16	15:13:22.874	5	1122	0065-0136671473
8223	2014.06.16	15:13:23.716	3	353	0065-0136659288
8224	2014.06.16	15:13:23.813	6	454	0065-0136665886
8225	2014.06.16	15:13:24.471	5	405	0065-0136665886
8226	2014.06.16	15:13:24.146	4	1872	0065-0136659288
8227	2014.06.16	15:13:29.598	5	606	0065-0136659288
8228	2014.06.16	15:13:30.282	6	3423	0065-0136659288
8229	2014.06.16	15:13:35.666	6	745	0065-0136659288
8230	2014.06.16	15:13:39.663	5	414	0065-0136667521
8231	2014.06.16	15:13:40.493	5	311	0065-0136671473
8232	2014.06.16	15:13:41.513	6	1122	0065-0136671473
8233	2014.06.16	15:13:42.727	6	379	0065-0136671473
8234	2014.06.16	15:13:43.308	7	212	0065-0136667521
8235	2014.06.16	15:13:44.657	4	413	0065-0136655780
8236	2014.06.16	15:13:45.129	7	422	0065-0136659288
8237	2014.06.16	15:13:43.576	8	2585	0065-0136667521
8238	2014.06.16	15:13:46.211	8	216	0065-0136659288
8239	2014.06.16	15:13:45.139	3	1507	0065-0136655780
8240	2014.06.16	15:13:47.523	2	227	0065-0136655780
8241	2014.06.16	15:13:47.978	1	834	0065-0136655780
8242	2014.06.16	15:13:46.898	8	3365	0065-0136659288
8243	2014.06.16	15:13:57.713	8	706	0065-0136659459
8244	2014.06.16	15:13:59.241	4	505	0065-0136665886
8245	2014.06.16	15:13:59.789	3	627	0065-0136665886
8246	2014.06.16	15:13:58.601	7	3769	0065-0136659459
8247	2014.06.16	15:14:02.401	1	705	0065-0136667521
8248	2014.06.16	15:14:04.656	7	504	0065-0136671473
8249	2014.06.16	15:14:03.277	2	2057	0065-0136667521
8250	2014.06.16	15:14:05.370	2	430	0065-0136667521
8251	2014.06.16	15:14:05.897	2	324	0065-0136667521
8252	2014.06.16	15:14:05.204	8	2002	0065-0136671473
8253	2014.06.16	15:14:10.514	1	219	0065-0136655780
8254	2014.06.16	15:14:11.568	1	227	0065-0136671473
8255	2014.06.16	15:14:12.031	2	527	0065-0136671473
8256	2014.06.16	15:14:20.803	2	321	0065-0136667521
8257	2014.06.16	15:14:21.232	1	886	0065-0136667521
8258	2014.06.16	15:14:22.143	1	211	0065-0136667521
8259	2014.06.16	15:14:23.199	2	308	0065-0136665886
8260	2014.06.16	15:14:23.548	1	523	0065-0136665886
8261	2014.06.16	15:14:26.777	2	225	0065-0136671473
8262	2014.06.16	15:14:26.914	8	316	0065-0136665886
8263	2014.06.16	15:14:27.142	1	404	0065-0136671473
8264	2014.06.16	15:14:27.269	7	514	0065-0136665886
8265	2014.06.16	15:14:30.177	7	520	0065-0136659459
8266	2014.06.16	15:14:30.747	8	1746	0065-0136659459
8267	2014.06.16	15:14:38.575	8	500	0065-0136667521
8268	2014.06.16	15:14:39.302	7	2173	0065-0136667521
8269	2014.06.16	15:14:46.514	8	502	0065-0136659288
8270	2014.06.16	15:14:47.100	7	2383	0065-0136659288
8271	2014.06.16	15:14:50.812	6	542	0065-0136651817
8272	2014.06.16	15:14:51.403	5	994	0065-0136651817
8273	2014.06.16	15:14:54.091	3	411	0065-0136655780
8274	2014.06.16	15:14:54.965	6	320	0065-0136659288
8275	2014.06.16	15:14:55.316	5	2593	0065-0136659288
8276	2014.06.16	15:14:54.591	4	3655	0065-0136655780
8277	2014.06.16	15:14:59.325	5	328	0065-0136655780
8278	2014.06.16	15:14:59.726	6	810	0065-0136655780
8279	2014.06.16	15:15:02.313	6	406	0065-0136665886
8280	2014.06.16	15:15:02.808	5	2977	0065-0136665886
8281	2014.06.16	15:15:06.150	7	414	0065-0136667521
8282	2014.06.16	15:15:08.169	4	316	0065-0136659288
8283	2014.06.16	15:15:06.610	8	4601	0065-0136667521
8284	2014.06.16	15:15:11.948	1	326	0065-0136659459
8285	2014.06.16	15:15:08.534	3	3790	0065-0136659288
8286	2014.06.16	15:15:12.893	7	537	0065-0136655780
8287	2014.06.16	15:15:12.419	2	1192	0065-0136659459
8288	2014.06.16	15:15:13.479	8	1013	0065-0136655780
8289	2014.06.16	15:15:15.795	8	315	0065-0136671473
8290	2014.06.16	15:15:16.713	3	413	0065-0136659459
8291	2014.06.16	15:15:16.153	7	1300	0065-0136671473
8292	2014.06.16	15:15:17.242	4	1783	0065-0136659459
8293	2014.06.16	15:15:19.918	1	371	0065-0136655780
8294	2014.06.16	15:15:20.422	2	1427	0065-0136655780
8295	2014.06.16	15:15:21.523	4	563	0065-0136665886
8296	2014.06.16	15:15:22.145	3	1511	0065-0136665886
8297	2014.06.16	15:15:24.431	7	841	0065-0136660676
8298	2014.06.16	15:15:24.912	2	654	0065-0136655780
8299	2014.06.16	15:15:24.759	6	866	0065-0136670531
8300	2014.06.16	15:15:25.669	1	532	0065-0136655780
8301	2014.06.16	15:15:25.875	5	2041	0065-0136670531
8302	2014.06.16	15:15:26.370	8	1596	0065-0136660676
8303	2014.06.16	15:15:28.351	8	1987	0065-0136655780
8304	2014.06.16	15:15:31.131	1	311	0065-0136667521
8305	2014.06.16	15:15:31.590	2	1378	0065-0136667521
8306	2014.06.16	15:15:33.092	2	555	0065-0136667521
8307	2014.06.16	15:15:30.443	8	3279	0065-0136660676
8308	2014.06.16	15:15:33.382	5	451	0065-0136670531
8309	2014.06.16	15:15:31.845	7	2019	0065-0136655780
8310	2014.06.16	15:15:33.651	2	707	0065-0136667521
8311	2014.06.16	15:15:33.784	6	1092	0065-0136670531
8312	2014.06.16	15:15:37.679	1	539	0065-0136660676
8313	2014.06.16	15:15:38.524	2	2191	0065-0136660676
8314	2014.06.16	15:15:43.265	3	405	0065-0136660676
8315	2014.06.16	15:15:43.825	4	1695	0065-0136660676
8316	2014.06.16	15:15:49.612	5	461	0065-0136651817
8317	2014.06.16	15:15:49.384	4	720	0065-0136660676
8318	2014.06.16	15:15:50.123	5	419	0065-0136659459
8319	2014.06.16	15:15:50.142	6	772	0065-0136651817
8320	2014.06.16	15:15:50.214	3	1310	0065-0136660676
8321	2014.06.16	15:15:53.323	7	521	0065-0136651817
8322	2014.06.16	15:15:51.005	6	3215	0065-0136659459
8323	2014.06.16	15:15:54.628	2	219	0065-0136659288
8324	2014.06.16	15:15:53.846	8	1982	0065-0136651817
8325	2014.06.16	15:15:55.975	7	558	0065-0136659459
8326	2014.06.16	15:15:56.673	2	437	0065-0136659288
8327	2014.06.16	15:15:57.996	1	596	0065-0136659288
8328	2014.06.16	15:15:56.528	8	2094	0065-0136659459
8329	2014.06.16	15:15:58.844	1	214	0065-0136659288
8330	2014.06.16	15:16:02.152	8	448	0065-0136659288
8331	2014.06.16	15:16:04.408	6	405	0065-0136655780
8332	2014.06.16	15:16:05.600	1	309	0065-0136651817
8333	2014.06.16	15:16:04.867	5	1321	0065-0136655780
8334	2014.06.16	15:16:06.067	2	605	0065-0136651817
8335	2014.06.16	15:16:07.788	1	334	0065-0136659459
8336	2014.06.16	15:16:02.671	7	6135	0065-0136659288
8337	2014.06.16	15:16:08.224	2	2005	0065-0136659459
8338	2014.06.16	15:16:13.288	2	810	0065-0136660676
8339	2014.06.16	15:16:14.241	1	420	0065-0136660676
8340	2014.06.16	15:16:18.635	7	547	0065-0136659288
8341	2014.06.16	15:16:19.324	8	3086	0065-0136659288
8342	2014.06.16	15:16:31.950	2	323	0065-0136665886
8343	2014.06.16	15:16:32.368	1	463	0065-0136665886
8344	2014.06.16	15:16:35.043	8	411	0065-0136665886
8345	2014.06.16	15:16:35.431	7	818	0065-0136665886
8346	2014.06.16	15:16:39.953	7	2299	0065-0136673193
8347	2014.06.16	15:16:42.422	8	1189	0065-0136673193
8348	2014.06.16	15:16:45.628	4	525	0065-0136655780
8349	2014.06.16	15:16:47.078	1	654	0065-0136673193
8350	2014.06.16	15:16:46.323	3	1497	0065-0136655780
8351	2014.06.16	15:16:47.910	2	4187	0065-0136673193
8352	2014.06.16	15:16:52.176	2	214	0065-0136673193
8353	2014.06.16	15:16:53.597	2	310	0065-0136655780
8354	2014.06.16	15:16:53.995	1	438	0065-0136655780
8355	2014.06.16	15:16:56.713	2	224	0065-0136673193
8356	2014.06.16	15:16:57.014	1	837	0065-0136673193
8357	2014.06.16	15:16:58.381	8	318	0065-0136673193
8358	2014.06.16	15:16:58.745	7	1852	0065-0136673193
8359	2014.06.16	15:17:02.272	2	542	0065-0136651817
8360	2014.06.16	15:17:03.738	1	454	0065-0136651817
8361	2014.06.16	15:17:06.959	8	312	0065-0136651817
8362	2014.06.16	15:17:07.310	7	1202	0065-0136651817
8363	2014.06.16	15:17:08.349	8	708	0065-0136655780
8364	2014.06.16	15:17:09.148	7	1358	0065-0136655780
8365	2014.06.16	15:17:26.496	8	408	0065-0136660676
8366	2014.06.16	15:17:27.349	7	2188	0065-0136660676
8367	2014.06.16	15:17:35.864	6	518	0065-0136665886
8368	2014.06.16	15:17:36.431	5	1095	0065-0136665886
8369	2014.06.16	15:17:44.364	3	525	0065-0136659459
8370	2014.06.16	15:17:45.020	4	3081	0065-0136659459
8371	2014.06.16	15:18:35.041	7	546	0065-0136655780
8372	2014.06.16	15:18:35.760	8	1938	0065-0136655780
8373	2014.06.16	15:18:46.648	6	582	0065-0136670531
8374	2014.06.16	15:18:50.323	1	322	0065-0136655780
8375	2014.06.16	15:18:50.721	2	626	0065-0136655780
8376	2014.06.16	15:18:47.325	5	5143	0065-0136670531
8377	2014.06.16	15:19:03.652	3	439	0065-0136655780
8378	2014.06.16	15:19:04.172	4	902	0065-0136655780
8379	2014.06.16	15:19:07.436	8	409	0065-0136659288
8380	2014.06.16	15:19:08.008	2	320	0065-0136667521
8381	2014.06.16	15:19:08.435	1	1206	0065-0136667521
8382	2014.06.16	15:19:09.649	1	213	0065-0136667521
8383	2014.06.16	15:19:09.888	1	878	0065-0136667521
8384	2014.06.16	15:19:07.864	7	2963	0065-0136659288
8385	2014.06.16	15:19:10.696	5	230	0065-0136659459
8386	2014.06.16	15:19:11.479	5	337	0065-0136655780
8387	2014.06.16	15:19:11.026	6	1127	0065-0136659459
8388	2014.06.16	15:19:12.368	6	709	0065-0136659459
8389	2014.06.16	15:19:11.748	7	3008	0065-0136660676
8390	2014.06.16	15:19:13.092	5	2369	0065-0136655780
8391	2014.06.16	15:19:15.642	6	1096	0065-0136655780
8392	2014.06.16	15:19:11.958	8	6345	0065-0136667521
8393	2014.06.16	15:19:18.252	7	2074	0065-0136659288
8394	2014.06.16	15:19:18.363	8	2360	0065-0136660676
8395	2014.06.16	15:19:20.999	8	2308	0065-0136659288
8396	2014.06.16	15:19:26.733	8	651	0065-0136667521
8397	2014.06.16	15:19:35.435	6	437	0065-0136659459
8398	2014.06.16	15:19:27.488	7	8797	0065-0136667521
8399	2014.06.16	15:19:36.610	1	320	0065-0136660676
8400	2014.06.16	15:19:37.198	2	993	0065-0136660676
8401	2014.06.16	15:19:39.870	3	321	0065-0136660676
8402	2014.06.16	15:19:35.999	5	5141	0065-0136659459
8403	2014.06.16	15:19:40.338	4	1924	0065-0136660676
8404	2014.06.16	15:19:41.841	6	421	0065-0136667521
8405	2014.06.16	15:19:42.340	5	3279	0065-0136667521
8406	2014.06.16	15:19:58.263	6	410	0065-0136655780
8407	2014.06.16	15:19:58.762	5	2096	0065-0136655780
8408	2014.06.16	15:20:20.744	1	219	0065-0136659288
8409	2014.06.16	15:20:21.068	2	511	0065-0136659288
8410	2014.06.16	15:20:34.827	4	413	0065-0136655780
8411	2014.06.16	15:20:35.417	3	1300	0065-0136655780
8412	2014.06.16	15:20:40.806	7	1799	0065-0136671473
8413	2014.06.16	15:20:42.650	2	549	0065-0136655780
8414	2014.06.16	15:20:43.346	1	940	0065-0136655780
8415	2014.06.16	15:20:42.612	8	2281	0065-0136671473
8416	2014.06.16	15:20:45.806	5	900	0065-0136665886
8417	2014.06.16	15:20:46.749	6	1330	0065-0136665886
8418	2014.06.16	15:20:47.978	1	324	0065-0136671473
8419	2014.06.16	15:20:48.342	4	314	0065-0136659459
8420	2014.06.16	15:20:48.497	2	721	0065-0136671473
8421	2014.06.16	15:20:48.745	8	1473	0065-0136655780
8422	2014.06.16	15:20:48.805	3	2555	0065-0136659459
8423	2014.06.16	15:20:50.378	7	1044	0065-0136655780
8424	2014.06.16	15:20:52.407	7	632	0065-0136665886
8425	2014.06.16	15:20:53.058	8	653	0065-0136665886
8426	2014.06.16	15:20:53.673	2	307	0065-0136659459
8427	2014.06.16	15:20:54.094	1	756	0065-0136659459
8428	2014.06.16	15:20:54.512	5	419	0065-0136667521
8429	2014.06.16	15:20:55.100	1	220	0065-0136659459
8430	2014.06.16	15:20:55.007	6	2294	0065-0136667521
8431	2014.06.16	15:20:57.688	3	411	0065-0136671473
8432	2014.06.16	15:20:58.608	7	422	0065-0136667521
8433	2014.06.16	15:20:58.166	4	1522	0065-0136671473
8434	2014.06.16	15:21:03.324	2	836	0065-0136659288
8435	2014.06.16	15:20:59.033	8	6240	0065-0136667521
8436	2014.06.16	15:21:05.163	1	1107	0065-0136659288
8437	2014.06.16	15:21:06.280	1	227	0065-0136659288
8438	2014.06.16	15:21:11.366	6	420	0065-0136655780
8439	2014.06.16	15:21:11.796	5	1399	0065-0136655780
8440	2014.06.16	15:21:12.451	8	745	0065-0136665886
8441	2014.06.16	15:21:13.373	7	2118	0065-0136665886
8442	2014.06.16	15:21:15.211	4	423	0065-0136655780
8443	2014.06.16	15:21:15.709	3	1106	0065-0136655780
8444	2014.06.16	15:21:16.807	1	412	0065-0136659288
8445	2014.06.16	15:21:17.207	2	1891	0065-0136659288
8446	2014.06.16	15:21:30.998	8	649	0065-0136667521
8447	2014.06.16	15:21:31.686	7	2771	0065-0136667521
8448	2014.06.16	15:21:46.671	3	313	0065-0136659288
8449	2014.06.16	15:21:46.997	4	1099	0065-0136659288
8450	2014.06.16	15:21:49.458	4	324	0065-0136659288
8451	2014.06.16	15:21:49.453	6	436	0065-0136667521
8452	2014.06.16	15:21:49.911	5	7575	0065-0136667521
8453	2014.06.16	15:21:59.420	3	469	0065-0136655780
8454	2014.06.16	15:22:00.358	5	422	0065-0136670531
8455	2014.06.16	15:21:59.952	4	1991	0065-0136655780
8456	2014.06.16	15:22:00.923	6	1522	0065-0136670531
8457	2014.06.16	15:22:04.933	1	324	0065-0136659459
8458	2014.06.16	15:22:05.204	6	500	0065-0136665886
8459	2014.06.16	15:22:05.758	5	2479	0065-0136665886
8460	2014.06.16	15:22:09.272	5	771	0065-0136665886
8461	2014.06.16	15:22:06.074	2	4671	0065-0136659459
8462	2014.06.16	15:22:10.866	2	519	0065-0136659459
8463	2014.06.16	15:22:13.706	4	516	0065-0136655780
8464	2014.06.16	15:22:14.064	5	406	0065-0136671473
8465	2014.06.16	15:22:14.278	3	790	0065-0136655780
8466	2014.06.16	15:22:14.582	6	921	0065-0136671473
8467	2014.06.16	15:22:19.328	4	432	0065-0136667521
8468	2014.06.16	15:22:19.821	3	2096	0065-0136667521
8469	2014.06.16	15:22:22.115	5	1014	0065-0136660676
8470	2014.06.16	15:22:23.209	6	1463	0065-0136660676
8471	2014.06.16	15:22:25.859	7	903	0065-0136660676
8472	2014.06.16	15:22:26.875	8	1435	0065-0136660676
8473	2014.06.16	15:22:27.953	6	1061	0065-0136670531
8474	2014.06.16	15:22:28.553	8	599	0065-0136660676
8475	2014.06.16	15:22:30.773	5	1748	0065-0136670531
8476	2014.06.16	15:22:32.359	1	225	0065-0136660676
8477	2014.06.16	15:22:32.722	2	1020	0065-0136660676
8478	2014.06.16	15:22:33.674	4	842	0065-0136670531
8479	2014.06.16	15:22:34.823	3	3638	0065-0136670531
8480	2014.06.16	15:22:40.846	3	321	0065-0136667521
8481	2014.06.16	15:22:44.769	2	223	0065-0136670531
8482	2014.06.16	15:22:45.105	1	220	0065-0136670531
8483	2014.06.16	15:22:46.268	8	308	0065-0136670531
8484	2014.06.16	15:22:46.389	3	411	0065-0136667521
8485	2014.06.16	15:22:46.569	7	513	0065-0136670531
8486	2014.06.16	15:22:49.370	2	315	0065-0136655780
8487	2014.06.16	15:22:49.048	5	994	0065-0136659288
8488	2014.06.16	15:22:49.881	1	953	0065-0136655780
8489	2014.06.16	15:22:46.982	4	4241	0065-0136667521
8490	2014.06.16	15:22:50.093	6	2090	0065-0136659288
8491	2014.06.16	15:22:52.306	8	418	0065-0136655780
8492	2014.06.16	15:22:52.769	7	1348	0065-0136655780
8493	2014.06.16	15:22:58.036	4	462	0065-0136665886
8494	2014.06.16	15:22:58.563	3	1109	0065-0136665886
8495	2014.06.16	15:23:08.382	2	408	0065-0136665886
8496	2014.06.16	15:23:08.937	1	321	0065-0136665886
8497	2014.06.16	15:23:10.730	7	603	0065-0136659288
8498	2014.06.16	15:23:11.316	8	2191	0065-0136659288
8499	2014.06.16	15:23:13.479	7	419	0065-0136651817
8500	2014.06.16	15:23:13.967	8	1101	0065-0136651817
8501	2014.06.16	15:23:17.436	1	309	0065-0136651817
8502	2014.06.16	15:23:17.936	2	1340	0065-0136651817
8503	2014.06.16	15:23:33.582	3	409	0065-0136651817
8504	2014.06.16	15:23:34.061	7	316	0065-0136671473
8505	2014.06.16	15:23:34.107	4	1220	0065-0136651817
8506	2014.06.16	15:23:34.351	8	1715	0065-0136671473
8507	2014.06.16	15:23:37.125	4	358	0065-0136651817
8508	2014.06.16	15:23:37.684	4	344	0065-0136651817
8509	2014.06.16	15:23:38.068	4	457	0065-0136651817
8510	2014.06.16	15:23:41.203	1	228	0065-0136659288
8511	2014.06.16	15:23:42.115	7	1123	0065-0136670531
8512	2014.06.16	15:23:43.697	7	308	0065-0136655780
8513	2014.06.16	15:23:44.063	8	311	0065-0136655780
8514	2014.06.16	15:23:43.994	4	431	0065-0136667521
8515	2014.06.16	15:23:44.796	1	219	0065-0136670531
8516	2014.06.16	15:23:45.035	1	218	0065-0136655780
8517	2014.06.16	15:23:45.127	2	309	0065-0136670531
8518	2014.06.16	15:23:45.575	2	218	0065-0136655780
8519	2014.06.16	15:23:45.831	2	623	0065-0136655780
8520	2014.06.16	15:23:49.158	8	424	0065-0136665886
8521	2014.06.16	15:23:49.625	7	617	0065-0136665886
8522	2014.06.16	15:23:52.717	2	221	0065-0136670531
8523	2014.06.16	15:23:44.493	3	8479	0065-0136667521
8524	2014.06.16	15:23:53.021	1	436	0065-0136670531
8525	2014.06.16	15:23:53.915	2	602	0065-0136659459
8526	2014.06.16	15:23:54.239	8	309	0065-0136670531
8527	2014.06.16	15:23:54.531	7	807	0065-0136670531
8528	2014.06.16	15:23:55.353	2	946	0065-0136667521
8529	2014.06.16	15:23:54.826	1	1933	0065-0136659459
8530	2014.06.16	15:23:56.599	2	599	0065-0136660676
8531	2014.06.16	15:23:56.966	1	1842	0065-0136667521
8532	2014.06.16	15:23:59.462	8	307	0065-0136659459
8533	2014.06.16	15:24:00.192	4	409	0065-0136651817
8534	2014.06.16	15:23:59.154	1	1591	0065-0136660676
8535	2014.06.16	15:24:00.724	3	941	0065-0136651817
8536	2014.06.16	15:23:59.884	7	1781	0065-0136659459
8537	2014.06.16	15:24:01.523	8	513	0065-0136667521
8538	2014.06.16	15:24:02.265	7	1798	0065-0136667521
8539	2014.06.16	15:24:07.044	4	217	0065-0136655780
8540	2014.06.16	15:24:06.875	3	467	0065-0136651817
8541	2014.06.16	15:24:07.332	4	527	0065-0136651817
8542	2014.06.16	15:24:07.752	5	620	0065-0136655780
8543	2014.06.16	15:24:08.680	5	216	0065-0136651817
8544	2014.06.16	15:24:08.978	6	311	0065-0136651817
8545	2014.06.16	15:24:09.271	8	330	0065-0136660676
8546	2014.06.16	15:24:09.777	1	307	0065-0136671473
8547	2014.06.16	15:24:10.273	2	1407	0065-0136671473
8548	2014.06.16	15:24:09.713	7	4082	0065-0136660676
8549	2014.06.16	15:24:13.804	7	212	0065-0136660676
8550	2014.06.16	15:24:41.278	6	414	0065-0136655780
8551	2014.06.16	15:24:41.666	5	603	0065-0136655780
8552	2014.06.16	15:24:42.054	3	322	0065-0136671473
8553	2014.06.16	15:24:42.458	4	1692	0065-0136671473
8554	2014.06.16	15:24:46.938	5	510	0065-0136671473
8555	2014.06.16	15:24:47.493	6	1207	0065-0136671473
8556	2014.06.16	15:25:05.369	6	420	0065-0136665886
8557	2014.06.16	15:25:05.803	5	1203	0065-0136665886
8558	2014.06.16	15:25:13.305	4	414	0065-0136655780
8559	2014.06.16	15:25:13.896	4	417	0065-0136665886
8560	2014.06.16	15:25:14.532	3	1219	0065-0136665886
8561	2014.06.16	15:25:16.625	3	322	0065-0136665886
8562	2014.06.16	15:25:21.176	7	404	0065-0136667521
8563	2014.06.16	15:25:24.243	2	224	0065-0136655780
8564	2014.06.16	15:25:24.544	1	405	0065-0136655780
8565	2014.06.16	15:25:21.634	8	7345	0065-0136667521
8566	2014.06.16	15:26:05.386	1	323	0065-0136655780
8567	2014.06.16	15:26:05.827	2	2541	0065-0136655780
8568	2014.06.16	15:26:09.826	1	415	0065-0136667521
8569	2014.06.16	15:26:10.026	7	538	0065-0136659459
8570	2014.06.16	15:26:11.311	3	412	0065-0136655780
8571	2014.06.16	15:26:11.805	4	1197	0065-0136655780
8572	2014.06.16	15:26:10.579	8	2686	0065-0136659459
8573	2014.06.16	15:26:13.063	7	406	0065-0136651817
8574	2014.06.16	15:26:13.933	5	421	0065-0136655780
8575	2014.06.16	15:26:13.550	8	805	0065-0136651817
8576	2014.06.16	15:26:10.636	2	4421	0065-0136667521
8577	2014.06.16	15:26:14.334	6	1103	0065-0136655780
8578	2014.06.16	15:26:15.397	2	225	0065-0136667521
8579	2014.06.16	15:26:15.417	1	310	0065-0136659459
8580	2014.06.16	15:26:16.244	2	2625	0065-0136659459
8581	2014.06.16	15:26:27.895	3	312	0065-0136667521
8582	2014.06.16	15:26:28.322	4	2682	0065-0136667521
8583	2014.06.16	15:26:35.191	2	334	0065-0136659459
8584	2014.06.16	15:26:35.557	1	843	0065-0136659459
8585	2014.06.16	15:26:37.411	4	519	0065-0136667521
8586	2014.06.16	15:26:44.795	8	327	0065-0136659459
8587	2014.06.16	15:26:37.911	3	7504	0065-0136667521
8588	2014.06.16	15:26:45.724	3	500	0065-0136667521
8589	2014.06.16	15:26:45.231	7	4239	0065-0136659459
8590	2014.06.16	15:26:51.333	6	415	0065-0136659459
8591	2014.06.16	15:26:51.824	5	1793	0065-0136659459
8592	2014.06.16	15:26:55.311	6	682	0065-0136670531
8593	2014.06.16	15:26:57.132	6	307	0065-0136655780
8594	2014.06.16	15:26:56.168	5	1352	0065-0136670531
8595	2014.06.16	15:26:57.622	5	614	0065-0136655780
8596	2014.06.16	15:27:00.924	4	408	0065-0136655780
8597	2014.06.16	15:27:01.444	3	901	0065-0136655780
8598	2014.06.16	15:27:30.524	4	323	0065-0136659459
8599	2014.06.16	15:27:30.952	3	4100	0065-0136659459
8600	2014.06.16	15:27:51.065	3	435	0065-0136659288
8601	2014.06.16	15:27:51.562	4	1777	0065-0136659288
8602	2014.06.16	15:28:02.424	3	524	0065-0136659459
8603	2014.06.16	15:28:05.071	2	420	0065-0136665886
8604	2014.06.16	15:28:03.112	4	3066	0065-0136659459
8605	2014.06.16	15:28:05.502	2	1004	0065-0136665886
8606	2014.06.16	15:28:06.650	1	541	0065-0136665886
8607	2014.06.16	15:28:09.091	8	335	0065-0136665886
8608	2014.06.16	15:28:09.430	7	932	0065-0136665886
8609	2014.06.16	15:28:13.053	5	409	0065-0136659288
8610	2014.06.16	15:28:13.477	6	1503	0065-0136659288
8611	2014.06.16	15:28:21.767	7	311	0065-0136660676
8612	2014.06.16	15:28:22.190	8	1121	0065-0136660676
8613	2014.06.16	15:28:24.843	1	226	0065-0136660676
8614	2014.06.16	15:28:25.248	2	1058	0065-0136660676
8615	2014.06.16	15:28:26.318	2	466	0065-0136660676
8616	2014.06.16	15:28:27.471	7	546	0065-0136659288
8617	2014.06.16	15:28:29.007	3	410	0065-0136660676
8618	2014.06.16	15:28:28.020	8	1521	0065-0136659288
8619	2014.06.16	15:28:29.533	4	2291	0065-0136660676
8620	2014.06.16	15:28:43.093	6	536	0065-0136665886
8621	2014.06.16	15:28:43.707	5	1411	0065-0136665886
8622	2014.06.16	15:28:49.681	1	312	0065-0136651817
8623	2014.06.16	15:28:50.109	2	534	0065-0136651817
8624	2014.06.16	15:28:55.525	2	211	0065-0136655780
8625	2014.06.16	15:28:56.071	5	308	0065-0136659459
8626	2014.06.16	15:28:55.877	1	614	0065-0136655780
8627	2014.06.16	15:28:57.493	8	308	0065-0136655780
8628	2014.06.16	15:28:56.464	6	1493	0065-0136659459
8629	2014.06.16	15:28:58.924	6	214	0065-0136659459
8630	2014.06.16	15:28:57.929	7	1428	0065-0136655780
8631	2014.06.16	15:29:00.554	6	331	0065-0136655780
8632	2014.06.16	15:29:00.927	5	1877	0065-0136655780
8633	2014.06.16	15:29:10.576	5	516	0065-0136660676
8634	2014.06.16	15:29:11.258	6	1412	0065-0136660676
8635	2014.06.16	15:29:14.773	7	326	0065-0136660676
8636	2014.06.16	15:29:15.128	8	1312	0065-0136660676
8637	2014.06.16	15:29:17.527	3	461	0065-0136651817
8638	2014.06.16	15:29:18.126	4	1104	0065-0136651817
8639	2014.06.16	15:29:21.278	5	314	0065-0136655780
8640	2014.06.16	15:29:21.706	6	930	0065-0136655780
8641	2014.06.16	15:29:22.572	5	453	0065-0136651817
8642	2014.06.16	15:29:23.128	6	999	0065-0136651817
8643	2014.06.16	15:29:31.182	2	317	0065-0136667521
8644	2014.06.16	15:29:31.705	1	1506	0065-0136667521
8645	2014.06.16	15:29:36.665	7	346	0065-0136655780
8646	2014.06.16	15:29:38.519	7	507	0065-0136651817
8647	2014.06.16	15:29:37.060	8	2114	0065-0136655780
8648	2014.06.16	15:29:39.201	8	994	0065-0136651817
8649	2014.06.16	15:29:43.381	1	1814	0065-0136659288
8650	2014.06.16	15:29:45.305	2	806	0065-0136659288
8651	2014.06.16	15:29:46.064	1	437	0065-0136655780
8652	2014.06.16	15:29:46.575	1	222	0065-0136651817
8653	2014.06.16	15:29:46.743	2	714	0065-0136655780
8654	2014.06.16	15:29:47.494	2	1970	0065-0136651817
8655	2014.06.16	15:29:56.872	2	222	0065-0136659288
8656	2014.06.16	15:29:57.260	1	519	0065-0136659288
8657	2014.06.16	15:30:02.355	1	709	0065-0136659288
8658	2014.06.16	15:30:03.072	2	714	0065-0136659288
8659	2014.06.16	15:30:08.913	5	618	0065-0136665886
8660	2014.06.16	15:30:09.566	6	555	0065-0136665886
8661	2014.06.16	15:30:10.317	6	228	0065-0136665886
8662	2014.06.16	15:30:10.815	7	415	0065-0136659459
8663	2014.06.16	15:30:11.277	8	2465	0065-0136659459
8664	2014.06.16	15:30:18.361	2	216	0065-0136659288
8665	2014.06.16	15:30:18.648	2	346	0065-0136659288
8666	2014.06.16	15:30:20.600	3	654	0065-0136651817
8667	2014.06.16	15:30:21.322	4	1186	0065-0136651817
8668	2014.06.16	15:30:27.044	5	408	0065-0136670531
8669	2014.06.16	15:30:27.666	6	3062	0065-0136670531
8670	2014.06.16	15:30:30.103	7	691	0065-0136665886
8671	2014.06.16	15:30:30.846	8	1956	0065-0136665886
8672	2014.06.16	15:30:32.742	3	451	0065-0136659288
8673	2014.06.16	15:30:34.456	8	404	0065-0136667521
8674	2014.06.16	15:30:33.223	4	1971	0065-0136659288
8675	2014.06.16	15:30:35.523	4	215	0065-0136659288
8676	2014.06.16	15:30:34.946	7	2195	0065-0136667521
8677	2014.06.16	15:30:35.891	4	1628	0065-0136659288
8678	2014.06.16	15:30:41.133	8	420	0065-0136660676
8679	2014.06.16	15:30:40.766	6	1009	0065-0136667521
8680	2014.06.16	15:30:41.689	7	2483	0065-0136660676
8681	2014.06.16	15:30:44.677	7	1685	0065-0136660676
8682	2014.06.16	15:30:41.836	5	7803	0065-0136667521
8683	2014.06.16	15:30:52.384	1	418	0065-0136665886
8684	2014.06.16	15:30:52.899	2	436	0065-0136665886
8685	2014.06.16	15:30:56.754	4	527	0065-0136651817
8686	2014.06.16	15:31:00.576	6	541	0065-0136670531
8687	2014.06.16	15:30:56.561	3	4696	0065-0136665886
8688	2014.06.16	15:31:01.200	1	322	0065-0136659459
8689	2014.06.16	15:31:00.108	4	1632	0065-0136651817
8690	2014.06.16	15:31:01.229	5	1306	0065-0136670531
8691	2014.06.16	15:31:01.685	2	1894	0065-0136659459
8692	2014.06.16	15:31:03.002	5	943	0065-0136670531
8693	2014.06.16	15:31:04.024	5	417	0065-0136651817
8694	2014.06.16	15:31:01.754	4	3233	0065-0136665886
8695	2014.06.16	15:31:04.841	6	317	0065-0136651817
8696	2014.06.16	15:31:05.076	4	320	0065-0136665886
8697	2014.06.16	15:31:05.891	4	314	0065-0136665886
8698	2014.06.16	15:31:05.851	7	414	0065-0136651817
8699	2014.06.16	15:31:06.213	8	224	0065-0136651817
8700	2014.06.16	15:31:07.702	1	217	0065-0136651817
8701	2014.06.16	15:31:07.996	2	318	0065-0136651817
8702	2014.06.16	15:31:08.415	3	404	0065-0136655780
8703	2014.06.16	15:31:08.863	4	820	0065-0136655780
8704	2014.06.16	15:31:10.878	5	415	0065-0136659288
8705	2014.06.16	15:31:11.408	6	1881	0065-0136659288
8706	2014.06.16	15:31:14.274	2	415	0065-0136651817
8707	2014.06.16	15:31:14.650	1	429	0065-0136651817
8708	2014.06.16	15:31:15.492	4	403	0065-0136665886
8709	2014.06.16	15:31:15.647	7	506	0065-0136659288
8710	2014.06.16	15:31:15.892	3	780	0065-0136665886
8711	2014.06.16	15:31:18.769	5	1097	0065-0136655780
8712	2014.06.16	15:31:20.017	6	1004	0065-0136655780
8713	2014.06.16	15:31:16.229	8	5076	0065-0136659288
8714	2014.06.16	15:31:21.532	5	319	0065-0136667521
8715	2014.06.16	15:31:22.682	8	340	0065-0136651817
8716	2014.06.16	15:31:21.966	6	2189	0065-0136667521
8717	2014.06.16	15:31:23.013	7	1212	0065-0136651817
8718	2014.06.16	15:31:26.417	7	454	0065-0136667521
8719	2014.06.16	15:31:26.916	8	2594	0065-0136667521
8720	2014.06.16	15:31:31.385	2	324	0065-0136659459
8721	2014.06.16	15:31:31.869	1	838	0065-0136659459
8722	2014.06.16	15:31:35.557	7	410	0065-0136655780
8723	2014.06.16	15:31:36.085	8	945	0065-0136655780
8724	2014.06.16	15:31:43.863	2	408	0065-0136665886
8725	2014.06.16	15:31:44.232	8	313	0065-0136659288
8726	2014.06.16	15:31:44.422	1	316	0065-0136665886
8727	2014.06.16	15:31:46.117	8	417	0065-0136665886
8728	2014.06.16	15:31:47.331	8	443	0065-0136667521
8729	2014.06.16	15:31:46.568	7	1397	0065-0136665886
8730	2014.06.16	15:31:48.149	7	3136	0065-0136667521
8731	2014.06.16	15:31:52.320	7	1491	0065-0136667521
8732	2014.06.16	15:31:57.942	6	227	0065-0136660676
8733	2014.06.16	15:31:58.661	6	1592	0065-0136660676
8734	2014.06.16	15:32:00.371	6	213	0065-0136660676
8735	2014.06.16	15:32:01.245	5	5285	0065-0136660676
8736	2014.06.16	15:32:06.931	5	1207	0065-0136660676
8737	2014.06.16	15:32:09.181	4	313	0065-0136660676
8738	2014.06.16	15:32:09.603	3	1309	0065-0136660676
8739	2014.06.16	15:32:14.148	1	321	0065-0136655780
8740	2014.06.16	15:32:14.196	7	820	0065-0136659288
8741	2014.06.16	15:32:14.647	2	684	0065-0136655780
8742	2014.06.16	15:32:16.904	3	516	0065-0136660676
8743	2014.06.16	15:32:15.014	8	2416	0065-0136659288
8744	2014.06.16	15:32:17.856	4	2775	0065-0136660676
8745	2014.06.16	15:32:20.715	4	211	0065-0136660676
8746	2014.06.16	15:32:22.778	5	329	0065-0136660676
8747	2014.06.16	15:32:23.119	6	1616	0065-0136660676
8748	2014.06.16	15:32:29.109	6	408	0065-0136665886
8749	2014.06.16	15:32:28.211	7	1921	0065-0136653169
8750	2014.06.16	15:32:29.598	5	902	0065-0136665886
8751	2014.06.16	15:32:32.574	7	501	0065-0136651817
8752	2014.06.16	15:32:30.685	8	6043	0065-0136653169
8753	2014.06.16	15:32:36.803	8	458	0065-0136651817
8754	2014.06.16	15:32:37.362	8	802	0065-0136651817
8755	2014.06.16	15:32:38.353	8	806	0065-0136651817
8756	2014.06.16	15:32:41.446	1	215	0065-0136651817
8757	2014.06.16	15:32:41.663	2	901	0065-0136653169
8758	2014.06.16	15:32:42.829	2	406	0065-0136651817
8759	2014.06.16	15:32:43.823	3	212	0065-0136653169
8760	2014.06.16	15:32:47.330	5	447	0065-0136665886
8761	2014.06.16	15:32:47.688	6	415	0065-0136665886
8762	2014.06.16	15:32:49.821	8	531	0065-0136659459
8763	2014.06.16	15:32:50.145	2	312	0065-0136653169
8764	2014.06.16	15:32:50.513	2	214	0065-0136651817
8765	2014.06.16	15:32:50.565	1	317	0065-0136653169
8766	2014.06.16	15:32:51.499	8	222	0065-0136651817
8767	2014.06.16	15:32:51.749	7	334	0065-0136651817
8768	2014.06.16	15:32:53.073	3	427	0065-0136655780
8769	2014.06.16	15:32:53.542	4	508	0065-0136655780
8770	2014.06.16	15:32:54.774	5	348	0065-0136655780
8771	2014.06.16	15:32:55.165	6	1893	0065-0136655780
8772	2014.06.16	15:32:58.398	7	1093	0065-0136651817
8773	2014.06.16	15:32:59.646	8	2087	0065-0136651817
8774	2014.06.16	15:33:09.780	1	406	0065-0136659288
8775	2014.06.16	15:33:10.372	2	1835	0065-0136659288
8776	2014.06.16	15:33:12.113	6	501	0065-0136655780
8777	2014.06.16	15:33:12.601	5	5939	0065-0136655780
8778	2014.06.16	15:33:15.097	7	4145	0065-0136667521
8779	2014.06.16	15:33:18.608	5	1506	0065-0136655780
8780	2014.06.16	15:33:19.773	8	5099	0065-0136667521
8781	2014.06.16	15:33:29.428	1	407	0065-0136651817
8782	2014.06.16	15:33:29.960	2	996	0065-0136651817
8783	2014.06.16	15:33:30.955	4	611	0065-0136655780
8784	2014.06.16	15:33:31.637	3	1503	0065-0136655780
8785	2014.06.16	15:33:35.704	1	321	0065-0136667521
8786	2014.06.16	15:33:36.190	2	6325	0065-0136667521
8787	2014.06.16	15:33:42.948	2	330	0065-0136659288
8788	2014.06.16	15:33:43.371	1	515	0065-0136659288
8789	2014.06.16	15:33:49.582	8	222	0065-0136659288
8790	2014.06.16	15:33:49.893	6	427	0065-0136671473
8791	2014.06.16	15:33:53.253	2	322	0065-0136655780
8792	2014.06.16	15:33:53.705	1	510	0065-0136655780
8793	2014.06.16	15:33:56.738	8	849	0065-0136655780
8794	2014.06.16	15:33:49.869	7	7933	0065-0136659288
8795	2014.06.16	15:33:57.811	7	1829	0065-0136655780
8796	2014.06.16	15:33:50.397	5	19718	0065-0136671473
8797	2014.06.16	15:34:15.004	6	525	0065-0136655780
8798	2014.06.16	15:34:15.604	5	1406	0065-0136655780
8799	2014.06.16	15:34:26.705	4	502	0065-0136655780
8800	2014.06.16	15:34:27.200	3	1098	0065-0136655780
8801	2014.06.16	15:34:51.327	7	499	0065-0136665886
8802	2014.06.16	15:34:51.913	8	866	0065-0136665886
8803	2014.06.16	15:34:52.791	8	309	0065-0136665886
8804	2014.06.16	15:34:53.021	7	820	0065-0136659288
8805	2014.06.16	15:34:53.286	8	554	0065-0136665886
8806	2014.06.16	15:34:55.232	1	618	0065-0136665886
8807	2014.06.16	15:34:55.962	2	420	0065-0136665886
8808	2014.06.16	15:34:54.341	8	2972	0065-0136659288
8809	2014.06.16	15:34:58.243	3	451	0065-0136665886
8810	2014.06.16	15:34:58.701	4	1236	0065-0136665886
8811	2014.06.16	15:35:16.546	5	319	0065-0136665886
8812	2014.06.16	15:35:16.875	6	509	0065-0136665886
8813	2014.06.16	15:35:33.805	1	220	0065-0136659288
8814	2014.06.16	15:35:34.130	2	1691	0065-0136659288
8815	2014.06.16	15:35:36.064	2	1129	0065-0136659288
8816	2014.06.16	15:35:40.852	6	413	0065-0136660676
8817	2014.06.16	15:35:41.545	5	2062	0065-0136660676
8818	2014.06.16	15:35:44.977	4	325	0065-0136660676
8819	2014.06.16	15:35:45.387	3	1382	0065-0136660676
8820	2014.06.16	15:35:46.889	3	1009	0065-0136660676
8821	2014.06.16	15:35:53.680	3	453	0065-0136659288
8822	2014.06.16	15:35:54.242	4	2092	0065-0136659288
8823	2014.06.16	15:35:57.513	6	906	0065-0136670531
8824	2014.06.16	15:35:58.654	5	1653	0065-0136670531
8825	2014.06.16	15:36:09.565	7	308	0065-0136665886
8826	2014.06.16	15:36:09.868	8	598	0065-0136665886
8827	2014.06.16	15:36:10.491	8	1133	0065-0136665886
8828	2014.06.16	15:36:11.641	8	853	0065-0136665886
8829	2014.06.16	15:36:26.757	2	319	0065-0136660676
8830	2014.06.16	15:36:27.216	1	412	0065-0136660676
8831	2014.06.16	15:36:57.839	3	503	0065-0136651817
8832	2014.06.16	15:36:58.478	8	369	0065-0136660676
8833	2014.06.16	15:36:58.556	4	947	0065-0136651817
8834	2014.06.16	15:36:59.007	7	1697	0065-0136660676
8835	2014.06.16	15:37:01.052	7	2016	0065-0136660676
8836	2014.06.16	15:37:12.609	2	322	0065-0136655780
8837	2014.06.16	15:37:13.106	1	1130	0065-0136655780
8838	2014.06.16	15:37:21.652	6	517	0065-0136660676
8839	2014.06.16	15:37:22.280	5	1307	0065-0136660676
8840	2014.06.16	15:37:25.262	7	1213	0065-0136661759
8841	2014.06.16	15:37:27.279	5	565	0065-0136670531
8842	2014.06.16	15:37:26.544	8	2094	0065-0136661759
8843	2014.06.16	15:37:28.569	4	308	0065-0136659288
8844	2014.06.16	15:37:28.025	6	1253	0065-0136670531
8845	2014.06.16	15:37:29.893	1	307	0065-0136665886
8846	2014.06.16	15:37:30.295	2	308	0065-0136665886
8847	2014.06.16	15:37:31.330	1	417	0065-0136661759
8848	2014.06.16	15:37:29.008	3	3455	0065-0136659288
8849	2014.06.16	15:37:31.956	2	723	0065-0136661759
8850	2014.06.16	15:37:36.193	5	418	0065-0136671473
8851	2014.06.16	15:37:36.494	2	213	0065-0136659288
8852	2014.06.16	15:37:36.826	1	798	0065-0136659288
8853	2014.06.16	15:37:36.684	6	1896	0065-0136671473
8854	2014.06.16	15:37:44.262	7	508	0065-0136671473
8855	2014.06.16	15:37:44.819	8	2465	0065-0136671473
8856	2014.06.16	15:37:51.999	3	615	0065-0136661759
8857	2014.06.16	15:37:52.786	4	1626	0065-0136661759
8858	2014.06.16	15:37:59.698	1	311	0065-0136655780
8859	2014.06.16	15:38:00.065	1	323	0065-0136671473
8860	2014.06.16	15:38:00.092	2	404	0065-0136655780
8861	2014.06.16	15:38:00.571	2	420	0065-0136671473
8862	2014.06.16	15:38:01.060	6	537	0065-0136670531
8863	2014.06.16	15:38:02.958	3	309	0065-0136655780
8864	2014.06.16	15:38:03.296	6	1207	0065-0136653169
8865	2014.06.16	15:38:01.783	5	2933	0065-0136670531
8866	2014.06.16	15:38:03.424	4	1498	0065-0136655780
8867	2014.06.16	15:38:08.355	1	331	0065-0136659288
8868	2014.06.16	15:38:06.619	4	2112	0065-0136670531
8869	2014.06.16	15:38:08.745	4	519	0065-0136661759
8870	2014.06.16	15:38:08.784	2	1570	0065-0136659288
8871	2014.06.16	15:38:05.138	5	6479	0065-0136653169
8872	2014.06.16	15:38:09.540	3	2275	0065-0136661759
8873	2014.06.16	15:38:12.703	3	412	0065-0136665886
8874	2014.06.16	15:38:13.225	2	216	0065-0136661759
8875	2014.06.16	15:38:13.561	1	317	0065-0136661759
8876	2014.06.16	15:38:13.704	2	408	0065-0136670531
8877	2014.06.16	15:38:13.185	4	1146	0065-0136665886
8878	2014.06.16	15:38:14.264	1	500	0065-0136670531
8879	2014.06.16	15:38:14.707	8	316	0065-0136661759
8880	2014.06.16	15:38:14.991	7	325	0065-0136661759
8881	2014.06.16	15:38:15.649	8	321	0065-0136670531
8882	2014.06.16	15:38:16.046	7	721	0065-0136670531
8883	2014.06.16	15:38:18.262	3	311	0065-0136671473
8884	2014.06.16	15:38:18.617	4	1098	0065-0136671473
8885	2014.06.16	15:38:23.345	4	413	0065-0136655780
8886	2014.06.16	15:38:23.933	3	1395	0065-0136655780
8887	2014.06.16	15:38:30.319	2	218	0065-0136659288
8888	2014.06.16	15:38:30.685	1	903	0065-0136659288
8889	2014.06.16	15:38:33.029	8	365	0065-0136659288
8890	2014.06.16	15:38:33.432	7	2912	0065-0136659288
8891	2014.06.16	15:38:36.484	7	1091	0065-0136659288
8892	2014.06.16	15:38:38.051	2	552	0065-0136667521
8893	2014.06.16	15:38:38.735	1	2117	0065-0136667521
8894	2014.06.16	15:38:40.591	7	616	0065-0136659288
8895	2014.06.16	15:38:41.511	8	2585	0065-0136659288
8896	2014.06.16	15:39:05.440	7	996	0065-0136670531
8897	2014.06.16	15:39:06.687	8	3960	0065-0136670531
8898	2014.06.16	15:39:30.039	1	306	0065-0136659288
8899	2014.06.16	15:39:30.180	2	1794	0065-0136655780
8900	2014.06.16	15:39:31.942	8	660	0065-0136667521
8901	2014.06.16	15:39:32.065	2	1588	0065-0136659288
8902	2014.06.16	15:39:33.759	2	211	0065-0136659288
8903	2014.06.16	15:39:35.214	2	508	0065-0136659288
8904	2014.06.16	15:39:32.670	7	3796	0065-0136667521
8905	2014.06.16	15:39:36.208	5	714	0065-0136651817
8906	2014.06.16	15:39:36.959	6	1204	0065-0136651817
8907	2014.06.16	15:39:39.179	6	313	0065-0136667521
8908	2014.06.16	15:39:39.628	3	344	0065-0136659288
8909	2014.06.16	15:39:40.086	4	1221	0065-0136659288
8910	2014.06.16	15:39:39.563	5	2581	0065-0136667521
8911	2014.06.16	15:39:42.210	4	617	0065-0136659288
8912	2014.06.16	15:39:50.533	4	1037	0065-0136653169
8913	2014.06.16	15:39:51.881	3	3413	0065-0136653169
8914	2014.06.16	15:40:07.107	3	466	0065-0136655780
8915	2014.06.16	15:40:07.673	4	1195	0065-0136655780
8916	2014.06.16	15:40:10.118	4	517	0065-0136660676
8917	2014.06.16	15:40:10.750	3	1989	0065-0136660676
8918	2014.06.16	15:40:17.420	2	417	0065-0136653169
8919	2014.06.16	15:40:18.038	1	1093	0065-0136653169
8920	2014.06.16	15:40:18.843	8	434	0065-0136670531
8921	2014.06.16	15:40:19.268	7	1410	0065-0136670531
8922	2014.06.16	15:40:22.528	7	319	0065-0136651817
8923	2014.06.16	15:40:22.788	8	215	0065-0136651817
8924	2014.06.16	15:40:23.469	1	217	0065-0136651817
8925	2014.06.16	15:40:23.347	5	532	0065-0136655780
8926	2014.06.16	15:40:23.762	2	216	0065-0136651817
8927	2014.06.16	15:40:24.257	2	212	0065-0136651817
8928	2014.06.16	15:40:23.940	6	900	0065-0136655780
8929	2014.06.16	15:40:33.795	5	314	0065-0136659288
8930	2014.06.16	15:40:34.148	6	2195	0065-0136659288
8931	2014.06.16	15:40:36.247	3	436	0065-0136660676
8932	2014.06.16	15:40:36.686	4	1167	0065-0136660676
8933	2014.06.16	15:40:38.125	7	323	0065-0136655780
8934	2014.06.16	15:40:38.173	6	412	0065-0136659288
8935	2014.06.16	15:40:38.621	6	213	0065-0136659288
8936	2014.06.16	15:40:38.491	8	903	0065-0136655780
8937	2014.06.16	15:40:43.426	8	405	0065-0136653169
8938	2014.06.16	15:40:45.967	5	421	0065-0136667521
8939	2014.06.16	15:40:43.941	7	2927	0065-0136653169
8940	2014.06.16	15:40:47.063	3	541	0065-0136651817
8941	2014.06.16	15:40:47.437	5	322	0065-0136665886
8942	2014.06.16	15:40:46.497	6	1858	0065-0136667521
8943	2014.06.16	15:40:47.705	4	1893	0065-0136651817
8944	2014.06.16	15:40:48.638	6	1397	0065-0136665886
8945	2014.06.16	15:40:53.568	4	419	0065-0136660676
8946	2014.06.16	15:40:54.092	3	2484	0065-0136660676
8947	2014.06.16	15:41:04.471	2	214	0065-0136660676
8948	2014.06.16	15:41:04.725	1	319	0065-0136660676
8949	2014.06.16	15:41:12.101	5	449	0065-0136651817
8950	2014.06.16	15:41:12.648	6	2321	0065-0136651817
8951	2014.06.16	15:41:16.145	1	221	0065-0136655780
8952	2014.06.16	15:41:16.500	2	707	0065-0136655780
8953	2014.06.16	15:41:22.117	7	605	0065-0136667521
8954	2014.06.16	15:41:23.653	1	315	0065-0136660676
8955	2014.06.16	15:41:24.074	2	424	0065-0136660676
8956	2014.06.16	15:41:24.569	2	214	0065-0136660676
8957	2014.06.16	15:41:22.804	8	4420	0065-0136667521
8958	2014.06.16	15:41:26.954	3	318	0065-0136660676
8959	2014.06.16	15:41:27.275	4	844	0065-0136660676
8960	2014.06.16	15:41:29.065	5	224	0065-0136660676
8961	2014.06.16	15:41:29.337	8	522	0065-0136667521
8962	2014.06.16	15:41:29.422	6	1892	0065-0136660676
8963	2014.06.16	15:41:31.818	6	309	0065-0136660676
8964	2014.06.16	15:41:36.754	6	582	0065-0136651817
8965	2014.06.16	15:41:40.054	3	324	0065-0136655780
8966	2014.06.16	15:41:37.453	5	2975	0065-0136651817
8967	2014.06.16	15:41:41.286	5	212	0065-0136651817
8968	2014.06.16	15:41:40.438	4	1317	0065-0136655780
8969	2014.06.16	15:41:43.490	5	417	0065-0136671473
8970	2014.06.16	15:41:43.649	4	610	0065-0136651817
8971	2014.06.16	15:41:44.038	6	1601	0065-0136671473
8972	2014.06.16	15:41:44.383	3	1624	0065-0136651817
8973	2014.06.16	15:42:12.021	5	324	0065-0136655780
8974	2014.06.16	15:42:12.443	6	2114	0065-0136655780
8975	2014.06.16	15:42:15.905	7	357	0065-0136665886
8976	2014.06.16	15:42:16.301	8	2279	0065-0136665886
8977	2014.06.16	15:42:19.341	7	430	0065-0136655780
8978	2014.06.16	15:42:19.800	8	809	0065-0136655780
8979	2014.06.16	15:42:22.958	1	319	0065-0136665886
8980	2014.06.16	15:42:23.517	1	230	0065-0136655780
8981	2014.06.16	15:42:23.327	2	533	0065-0136665886
8982	2014.06.16	15:42:23.886	2	317	0065-0136655780
8983	2014.06.16	15:42:26.138	2	341	0065-0136651817
8984	2014.06.16	15:42:26.600	1	714	0065-0136651817
8985	2014.06.16	15:42:29.090	6	913	0065-0136653169
8986	2014.06.16	15:42:29.904	7	421	0065-0136659288
8987	2014.06.16	15:42:31.278	7	313	0065-0136671473
8988	2014.06.16	15:42:30.407	8	1327	0065-0136659288
8989	2014.06.16	15:42:32.004	8	216	0065-0136671473
8990	2014.06.16	15:42:32.663	3	536	0065-0136665886
8991	2014.06.16	15:42:32.419	8	1111	0065-0136671473
8992	2014.06.16	15:42:30.231	5	3572	0065-0136653169
8993	2014.06.16	15:42:33.311	4	656	0065-0136665886
8994	2014.06.16	15:42:36.199	6	403	0065-0136660676
8995	2014.06.16	15:42:36.733	5	3522	0065-0136660676
8996	2014.06.16	15:42:42.717	1	220	0065-0136671473
8997	2014.06.16	15:42:43.072	2	1074	0065-0136671473
8998	2014.06.16	15:42:47.768	4	610	0065-0136665886
8999	2014.06.16	15:42:48.432	3	1315	0065-0136665886
9000	2014.06.16	15:42:49.959	5	323	0065-0136660676
9001	2014.06.16	15:42:51.803	3	318	0065-0136655780
9002	2014.06.16	15:42:52.193	4	1008	0065-0136655780
9003	2014.06.16	15:42:55.511	1	324	0065-0136659288
9004	2014.06.16	15:42:55.934	2	934	0065-0136659288
9005	2014.06.16	15:42:56.876	2	1671	0065-0136659288
9006	2014.06.16	15:43:03.193	3	314	0065-0136671473
9007	2014.06.16	15:43:03.221	7	596	0065-0136661759
9008	2014.06.16	15:43:03.598	4	1130	0065-0136671473
9009	2014.06.16	15:43:05.947	4	453	0065-0136653169
9010	2014.06.16	15:43:06.307	7	211	0065-0136661759
9011	2014.06.16	15:43:06.077	8	511	0065-0136651817
9012	2014.06.16	15:43:06.594	7	211	0065-0136651817
9013	2014.06.16	15:43:04.219	6	3005	0065-0136670531
9014	2014.06.16	15:43:07.239	6	310	0065-0136651817
9015	2014.06.16	15:43:07.755	5	220	0065-0136651817
9016	2014.06.16	15:43:06.533	3	1750	0065-0136653169
9017	2014.06.16	15:43:08.601	5	416	0065-0136671473
9018	2014.06.16	15:43:09.258	2	214	0065-0136653169
9019	2014.06.16	15:43:09.615	1	416	0065-0136653169
9020	2014.06.16	15:43:09.688	5	558	0065-0136655780
9021	2014.06.16	15:43:10.422	5	213	0065-0136651817
9022	2014.06.16	15:43:10.721	6	309	0065-0136651817
9023	2014.06.16	15:43:11.652	8	502	0065-0136653169
9024	2014.06.16	15:43:12.111	6	339	0065-0136651817
9025	2014.06.16	15:43:12.435	5	307	0065-0136651817
9026	2014.06.16	15:43:12.422	2	338	0065-0136665886
9027	2014.06.16	15:43:12.857	1	421	0065-0136665886
9028	2014.06.16	15:43:12.171	7	2061	0065-0136653169
9029	2014.06.16	15:43:15.451	4	524	0065-0136670531
9030	2014.06.16	15:43:15.990	3	310	0065-0136670531
9031	2014.06.16	15:43:16.959	2	220	0065-0136670531
9032	2014.06.16	15:43:17.249	1	227	0065-0136670531
9033	2014.06.16	15:43:17.332	7	421	0065-0136655780
9034	2014.06.16	15:43:20.106	2	316	0065-0136659288
9035	2014.06.16	15:43:19.974	5	714	0065-0136660676
9036	2014.06.16	15:43:20.603	1	406	0065-0136659288
9037	2014.06.16	15:43:21.057	4	317	0065-0136651817
9038	2014.06.16	15:43:20.801	6	1011	0065-0136660676
9039	2014.06.16	15:43:21.406	3	528	0065-0136651817
9040	2014.06.16	15:43:22.664	2	211	0065-0136651817
9041	2014.06.16	15:43:22.952	1	314	0065-0136651817
9042	2014.06.16	15:43:17.755	8	5539	0065-0136655780
9043	2014.06.16	15:43:23.362	8	510	0065-0136670531
9044	2014.06.16	15:43:23.660	7	520	0065-0136655780
9045	2014.06.16	15:43:23.889	8	311	0065-0136665886
9046	2014.06.16	15:43:24.204	7	212	0065-0136670531
9047	2014.06.16	15:43:24.427	7	630	0065-0136665886
9048	2014.06.16	15:43:24.336	8	911	0065-0136659288
9049	2014.06.16	15:43:25.294	8	357	0065-0136651817
9050	2014.06.16	15:43:25.674	7	422	0065-0136651817
9051	2014.06.16	15:43:29.623	8	937	0065-0136667521
9052	2014.06.16	15:43:30.659	7	6205	0065-0136667521
9053	2014.06.16	15:44:07.927	6	433	0065-0136655780
9054	2014.06.16	15:44:08.488	5	2399	0065-0136655780
9055	2014.06.16	15:44:18.198	4	509	0065-0136655780
9056	2014.06.16	15:44:18.855	3	1033	0065-0136655780
9057	2014.06.16	15:44:21.837	2	313	0065-0136655780
9058	2014.06.16	15:44:22.260	1	1141	0065-0136655780
9059	2014.06.16	15:44:40.150	1	314	0065-0136655780
9060	2014.06.16	15:44:40.576	2	517	0065-0136655780
9061	2014.06.16	15:44:49.192	3	410	0065-0136655780
9062	2014.06.16	15:44:49.619	4	1004	0065-0136655780
9063	2014.06.16	15:45:01.266	6	417	0065-0136651817
9064	2014.06.16	15:45:01.778	5	1897	0065-0136651817
9065	2014.06.16	15:45:03.359	6	505	0065-0136667521
9066	2014.06.16	15:45:03.759	5	216	0065-0136651817
9067	2014.06.16	15:45:05.545	4	507	0065-0136651817
9068	2014.06.16	15:45:06.920	4	312	0065-0136655780
9069	2014.06.16	15:45:06.062	3	1465	0065-0136651817
9070	2014.06.16	15:45:07.549	3	902	0065-0136655780
9071	2014.06.16	15:45:04.111	5	6633	0065-0136667521
9072	2014.06.16	15:45:18.109	7	501	0065-0136671473
9073	2014.06.16	15:45:18.695	8	2671	0065-0136671473
9074	2014.06.16	15:45:27.026	7	813	0065-0136653169
9075	2014.06.16	15:45:28.020	1	821	0065-0136671473
9076	2014.06.16	15:45:29.112	2	1097	0065-0136671473
9077	2014.06.16	15:45:28.072	8	4204	0065-0136653169
9078	2014.06.16	15:45:36.577	3	427	0065-0136655780
9079	2014.06.16	15:45:37.046	4	910	0065-0136655780
9080	2014.06.16	15:45:40.551	2	406	0065-0136671473
9081	2014.06.16	15:45:41.036	1	404	0065-0136671473
9082	2014.06.16	15:45:42.305	8	514	0065-0136653169
9083	2014.06.16	15:45:42.752	7	3575	0065-0136653169
9084	2014.06.16	15:45:46.379	5	325	0065-0136667521
9085	2014.06.16	15:45:46.762	5	505	0065-0136655780
9086	2014.06.16	15:45:46.715	6	1190	0065-0136667521
9087	2014.06.16	15:45:47.945	6	914	0065-0136655780
9088	2014.06.16	15:45:49.878	7	806	0065-0136667521
9089	2014.06.16	15:45:50.628	8	1524	0065-0136667521
9090	2014.06.16	15:45:54.181	1	326	0065-0136667521
9091	2014.06.16	15:45:54.548	2	606	0065-0136667521
9092	2014.06.16	15:46:15.339	8	1397	0065-0136671473
9093	2014.06.16	15:46:16.916	7	2689	0065-0136671473
9094	2014.06.16	15:46:19.822	3	410	0065-0136651817
9095	2014.06.16	15:46:20.701	3	310	0065-0136667521
9096	2014.06.16	15:46:20.306	4	1002	0065-0136651817
9097	2014.06.16	15:46:24.194	6	450	0065-0136655780
9098	2014.06.16	15:46:21.456	4	4153	0065-0136667521
9099	2014.06.16	15:46:24.653	5	1781	0065-0136655780
9100	2014.06.16	15:46:38.662	5	407	0065-0136667521
9101	2014.06.16	15:46:39.050	6	1394	0065-0136667521
9102	2014.06.16	15:46:56.866	7	413	0065-0136671473
9103	2014.06.16	15:46:57.224	8	1987	0065-0136671473
9104	2014.06.16	15:47:02.718	4	406	0065-0136655780
9105	2014.06.16	15:47:03.178	3	633	0065-0136655780
9106	2014.06.16	15:47:18.581	2	318	0065-0136655780
9107	2014.06.16	15:47:19.060	1	743	0065-0136655780
9108	2014.06.16	15:47:26.334	6	413	0065-0136667521
9109	2014.06.16	15:47:26.825	5	7352	0065-0136667521
9110	2014.06.16	15:47:45.435	8	410	0065-0136671473
9111	2014.06.16	15:47:46.616	4	315	0065-0136667521
9112	2014.06.16	15:47:45.893	7	1309	0065-0136671473
9113	2014.06.16	15:47:48.189	6	412	0065-0136671473
9114	2014.06.16	15:47:48.565	4	426	0065-0136651817
9115	2014.06.16	15:47:49.333	3	435	0065-0136651817
9116	2014.06.16	15:47:48.677	5	2094	0065-0136671473
9117	2014.06.16	15:47:51.075	2	337	0065-0136651817
9118	2014.06.16	15:47:51.682	2	324	0065-0136667521
9119	2014.06.16	15:47:51.613	1	690	0065-0136651817
9120	2014.06.16	15:47:53.002	1	1992	0065-0136667521
9121	2014.06.16	15:47:54.998	1	1665	0065-0136667521
9122	2014.06.16	15:48:03.209	1	326	0065-0136655780
9123	2014.06.16	15:48:03.633	2	602	0065-0136655780
9124	2014.06.16	15:48:04.062	7	565	0065-0136653169
9125	2014.06.16	15:48:04.780	8	3209	0065-0136653169
9126	2014.06.16	15:48:11.089	8	309	0065-0136667521
9127	2014.06.16	15:48:12.015	8	522	0065-0136651817
9128	2014.06.16	15:48:11.380	7	1218	0065-0136667521
9129	2014.06.16	15:48:12.642	7	1283	0065-0136651817
9130	2014.06.16	15:48:13.709	5	404	0065-0136671473
9131	2014.06.16	15:48:14.099	6	1507	0065-0136671473
9132	2014.06.16	15:48:20.585	6	340	0065-0136660676
9133	2014.06.16	15:48:21.105	5	931	0065-0136660676
9134	2014.06.16	15:48:23.867	4	410	0065-0136660676
9135	2014.06.16	15:48:24.481	3	2986	0065-0136660676
9136	2014.06.16	15:48:28.252	6	725	0065-0136667521
9137	2014.06.16	15:48:29.044	5	5967	0065-0136667521
9138	2014.06.16	15:48:37.519	2	409	0065-0136660676
9139	2014.06.16	15:48:38.029	1	421	0065-0136660676
9140	2014.06.16	15:48:48.548	7	507	0065-0136671473
9141	2014.06.16	15:48:49.108	8	1282	0065-0136671473
9142	2014.06.16	15:48:51.956	1	417	0065-0136653169
9143	2014.06.16	15:48:52.632	2	1211	0065-0136653169
9144	2014.06.16	15:48:54.540	8	408	0065-0136660676
9145	2014.06.16	15:48:55.132	7	2426	0065-0136660676
9146	2014.06.16	15:48:57.375	3	322	0065-0136655780
9147	2014.06.16	15:48:57.828	4	901	0065-0136655780
9148	2014.06.16	15:48:59.148	3	500	0065-0136653169
9149	2014.06.16	15:48:59.841	4	3193	0065-0136653169
9150	2014.06.16	15:49:04.569	4	318	0065-0136667521
9151	2014.06.16	15:49:04.963	3	716	0065-0136667521
9152	2014.06.16	15:49:05.721	5	429	0065-0136653169
9153	2014.06.16	15:49:06.256	6	2608	0065-0136653169
9154	2014.06.16	15:49:09.583	2	915	0065-0136667521
9155	2014.06.16	15:49:10.643	1	690	0065-0136667521
9156	2014.06.16	15:49:09.179	6	2482	0065-0136653169
9157	2014.06.16	15:49:14.436	7	498	0065-0136653169
9158	2014.06.16	15:49:14.987	8	1648	0065-0136653169
9159	2014.06.16	15:49:16.434	7	623	0065-0136659288
9160	2014.06.16	15:49:18.493	6	438	0065-0136660676
9161	2014.06.16	15:49:17.095	8	2801	0065-0136659288
9162	2014.06.16	15:49:19.028	5	1282	0065-0136660676
9163	2014.06.16	15:49:33.421	8	466	0065-0136653169
9164	2014.06.16	15:49:34.299	1	211	0065-0136671473
9165	2014.06.16	15:49:34.667	2	1498	0065-0136671473
9166	2014.06.16	15:49:33.981	7	3056	0065-0136653169
9167	2014.06.16	15:49:46.729	2	904	0065-0136671473
9168	2014.06.16	15:49:47.716	1	834	0065-0136671473
9169	2014.06.16	15:49:50.650	6	605	0065-0136653169
9170	2014.06.16	15:49:55.783	4	416	0065-0136660676
9171	2014.06.16	15:49:51.392	5	4942	0065-0136653169
9172	2014.06.16	15:49:56.277	3	805	0065-0136660676
9173	2014.06.16	15:49:58.197	5	421	0065-0136655780
9174	2014.06.16	15:49:58.669	6	1443	0065-0136655780
9175	2014.06.16	15:50:02.520	7	426	0065-0136655780
9176	2014.06.16	15:50:02.989	8	2194	0065-0136655780
9177	2014.06.16	15:50:05.210	8	361	0065-0136655780
9178	2014.06.16	15:50:08.880	1	313	0065-0136655780
9179	2014.06.16	15:50:09.415	2	2011	0065-0136655780
9180	2014.06.16	15:50:11.540	2	220	0065-0136655780
9181	2014.06.16	15:50:11.774	4	457	0065-0136653169
9182	2014.06.16	15:50:12.461	3	1925	0065-0136653169
9183	2014.06.16	15:50:18.495	1	321	0065-0136659288
9184	2014.06.16	15:50:18.952	2	1497	0065-0136659288
9185	2014.06.16	15:50:21.045	2	323	0065-0136653169
9186	2014.06.16	15:50:21.483	1	597	0065-0136653169
9187	2014.06.16	15:50:22.191	3	404	0065-0136659288
9188	2014.06.16	15:50:22.717	4	1296	0065-0136659288
9189	2014.06.16	15:50:38.602	7	620	0065-0136661759
9190	2014.06.16	15:50:39.267	8	2579	0065-0136661759
9191	2014.06.16	15:50:43.644	8	1021	0065-0136661759
9192	2014.06.16	15:50:44.739	7	318	0065-0136661759
9193	2014.06.16	15:50:44.668	8	719	0065-0136653169
9194	2014.06.16	15:50:47.278	1	323	0065-0136671473
9195	2014.06.16	15:50:47.098	3	504	0065-0136655780
9196	2014.06.16	15:50:47.742	2	1215	0065-0136671473
9197	2014.06.16	15:50:49.734	3	516	0065-0136671473
9198	2014.06.16	15:50:45.522	7	5415	0065-0136653169
9199	2014.06.16	15:50:50.543	4	1020	0065-0136671473
9200	2014.06.16	15:50:52.396	4	1072	0065-0136671473
9201	2014.06.16	15:50:54.362	5	425	0065-0136671473
9202	2014.06.16	15:50:53.721	4	2131	0065-0136659288
9203	2014.06.16	15:50:54.899	6	1589	0065-0136671473
9204	2014.06.16	15:50:55.932	3	1131	0065-0136659288
9205	2014.06.16	15:50:58.096	2	224	0065-0136659288
9206	2014.06.16	15:50:58.459	1	600	0065-0136659288
9207	2014.06.16	15:51:00.273	8	413	0065-0136659288
9208	2014.06.16	15:51:00.830	7	1404	0065-0136659288
9209	2014.06.16	15:51:05.400	7	515	0065-0136659288
9210	2014.06.16	15:51:06.519	7	518	0065-0136653169
9211	2014.06.16	15:51:05.864	8	1393	0065-0136659288
9212	2014.06.16	15:51:07.269	8	3302	0065-0136653169
9213	2014.06.16	15:51:11.361	7	499	0065-0136671473
9214	2014.06.16	15:51:11.950	8	1404	0065-0136671473
9215	2014.06.16	15:51:26.662	8	420	0065-0136667521
9216	2014.06.16	15:51:27.389	7	3078	0065-0136667521
9217	2014.06.16	15:51:31.546	6	403	0065-0136667521
9218	2014.06.16	15:51:32.062	5	6490	0065-0136667521
9219	2014.06.16	15:51:52.396	4	407	0065-0136667521
9220	2014.06.16	15:51:52.887	3	2148	0065-0136667521
9221	2014.06.16	15:51:55.155	3	679	0065-0136667521
9222	2014.06.16	15:51:58.850	8	508	0065-0136659288
9223	2014.06.16	15:51:59.429	7	1703	0065-0136659288
9224	2014.06.16	15:52:02.440	6	611	0065-0136659288
9225	2014.06.16	15:52:03.259	5	3654	0065-0136659288
9226	2014.06.16	15:52:14.633	8	325	0065-0136671473
9227	2014.06.16	15:52:15.025	7	1602	0065-0136671473
9228	2014.06.16	15:52:19.373	6	313	0065-0136671473
9229	2014.06.16	15:52:19.809	5	1682	0065-0136671473
9230	2014.06.16	15:52:21.389	1	311	0065-0136653169
9231	2014.06.16	15:52:22.586	4	344	0065-0136659288
9232	2014.06.16	15:52:21.859	2	1325	0065-0136653169
9233	2014.06.16	15:52:23.233	2	225	0065-0136653169
9234	2014.06.16	15:52:23.552	2	223	0065-0136653169
9235	2014.06.16	15:52:23.049	3	1221	0065-0136659288
9236	2014.06.16	15:52:24.176	2	502	0065-0136653169
9237	2014.06.16	15:52:24.703	2	414	0065-0136653169
9238	2014.06.16	15:52:25.965	2	223	0065-0136659288
9239	2014.06.16	15:52:26.325	1	1097	0065-0136659288
9240	2014.06.16	15:52:29.839	3	413	0065-0136660676
9241	2014.06.16	15:52:30.398	4	724	0065-0136660676
9242	2014.06.16	15:52:32.994	2	312	0065-0136653169
9243	2014.06.16	15:52:33.707	5	347	0065-0136660676
9244	2014.06.16	15:52:33.449	1	803	0065-0136653169
9245	2014.06.16	15:52:34.617	5	324	0065-0136671473
9246	2014.06.16	15:52:34.134	6	1138	0065-0136660676
9247	2014.06.16	15:52:35.908	6	2003	0065-0136671473
9248	2014.06.16	15:52:42.413	8	500	0065-0136659288
9249	2014.06.16	15:52:43.006	7	2282	0065-0136659288
9250	2014.06.16	15:52:49.135	6	552	0065-0136661759
9251	2014.06.16	15:52:49.793	5	2088	0065-0136661759
9252	2014.06.16	15:52:52.253	5	1894	0065-0136661759
9253	2014.06.16	15:52:54.649	5	213	0065-0136661759
9254	2014.06.16	15:52:55.061	4	316	0065-0136655780
9255	2014.06.16	15:52:55.481	3	1894	0065-0136655780
9256	2014.06.16	15:52:58.301	2	317	0065-0136655780
9257	2014.06.16	15:52:58.781	1	516	0065-0136655780
9258	2014.06.16	15:53:00.687	8	412	0065-0136653169
9259	2014.06.16	15:53:00.605	6	515	0065-0136660676
9260	2014.06.16	15:53:01.175	7	3490	0065-0136653169
9261	2014.06.16	15:53:01.295	5	8221	0065-0136660676
9262	2014.06.16	15:53:10.335	5	408	0065-0136661759
9263	2014.06.16	15:53:10.732	6	2586	0065-0136661759
9264	2014.06.16	15:53:13.498	8	411	0065-0136655780
9265	2014.06.16	15:53:13.991	7	1031	0065-0136655780
9266	2014.06.16	15:53:15.860	7	548	0065-0136653169
9267	2014.06.16	15:53:17.108	7	318	0065-0136651817
9268	2014.06.16	15:53:17.493	8	430	0065-0136651817
9269	2014.06.16	15:53:18.524	1	220	0065-0136651817
9270	2014.06.16	15:53:18.863	2	212	0065-0136651817
9271	2014.06.16	15:53:19.845	3	230	0065-0136651817
9272	2014.06.16	15:53:19.981	4	213	0065-0136653169
9273	2014.06.16	15:53:20.205	4	309	0065-0136651817
9274	2014.06.16	15:53:22.365	5	499	0065-0136653169
9275	2014.06.16	15:53:22.889	6	506	0065-0136653169
9276	2014.06.16	15:53:24.458	7	409	0065-0136659288
9277	2014.06.16	15:53:24.888	8	5697	0065-0136659288
9278	2014.06.16	15:53:35.480	5	4063	0065-0136651817
9279	2014.06.16	15:53:40.349	6	4454	0065-0136651817
9280	2014.06.16	15:53:44.434	7	463	0065-0136655780
9281	2014.06.16	15:53:44.936	8	1348	0065-0136655780
9282	2014.06.16	15:53:47.625	1	308	0065-0136655780
9283	2014.06.16	15:53:48.052	2	971	0065-0136655780
9284	2014.06.16	15:54:28.355	5	439	0065-0136660676
9285	2014.06.16	15:54:28.851	6	941	0065-0136660676
9286	2014.06.16	15:54:31.239	7	499	0065-0136660676
9287	2014.06.16	15:54:31.869	8	594	0065-0136660676
9288	2014.06.16	15:54:33.228	6	411	0065-0136671473
9289	2014.06.16	15:54:33.524	7	697	0065-0136661759
9290	2014.06.16	15:54:34.313	8	1559	0065-0136661759
9291	2014.06.16	15:54:33.754	5	3457	0065-0136671473
9292	2014.06.16	15:55:09.310	4	404	0065-0136671473
9293	2014.06.16	15:55:09.870	3	898	0065-0136671473
9294	2014.06.16	15:55:14.264	8	330	0065-0136659288
9295	2014.06.16	15:55:14.592	7	2384	0065-0136659288
9296	2014.06.16	15:55:20.474	2	309	0065-0136655780
9297	2014.06.16	15:55:20.888	1	430	0065-0136655780
9298	2014.06.16	15:55:25.728	1	414	0065-0136660676
9299	2014.06.16	15:55:26.113	7	414	0065-0136659288
9300	2014.06.16	15:55:26.385	2	502	0065-0136660676
9301	2014.06.16	15:55:26.836	8	2809	0065-0136659288
9302	2014.06.16	15:55:32.554	8	308	0065-0136661759
9303	2014.06.16	15:55:32.856	7	405	0065-0136661759
9304	2014.06.16	15:55:38.014	2	525	0065-0136660676
9305	2014.06.16	15:55:38.570	1	329	0065-0136660676
9306	2014.06.16	15:55:40.255	8	547	0065-0136655780
9307	2014.06.16	15:55:43.146	8	309	0065-0136660676
9308	2014.06.16	15:55:40.847	7	2805	0065-0136655780
9309	2014.06.16	15:55:43.676	7	1400	0065-0136660676
9310	2014.06.16	15:55:54.367	7	725	0065-0136660676
9311	2014.06.16	15:55:55.111	8	901	0065-0136660676
9312	2014.06.16	15:56:35.800	1	416	0065-0136659288
9313	2014.06.16	15:56:36.360	2	949	0065-0136659288
9314	2014.06.16	15:56:37.318	2	372	0065-0136659288
9315	2014.06.16	15:56:47.068	6	318	0065-0136655780
9316	2014.06.16	15:56:47.506	5	1190	0065-0136655780
9317	2014.06.16	15:56:49.880	3	425	0065-0136659288
9318	2014.06.16	15:56:50.441	4	1809	0065-0136659288
9319	2014.06.16	15:56:59.053	7	612	0065-0136651817
9320	2014.06.16	15:56:59.742	8	1901	0065-0136651817
9321	2014.06.16	15:57:04.703	6	514	0065-0136661759
9322	2014.06.16	15:57:05.285	5	1398	0065-0136661759
9323	2014.06.16	15:57:11.132	5	1122	0065-0136659288
9324	2014.06.16	15:57:13.014	4	532	0065-0136655780
9325	2014.06.16	15:57:13.683	3	1092	0065-0136655780
9326	2014.06.16	15:57:12.323	6	2675	0065-0136659288
9327	2014.06.16	15:57:17.446	7	620	0065-0136659288
9328	2014.06.16	15:57:18.014	4	418	0065-0136661759
9329	2014.06.16	15:57:18.539	3	1012	0065-0136661759
9330	2014.06.16	15:57:19.561	3	318	0065-0136661759
9331	2014.06.16	15:57:18.176	8	3603	0065-0136659288
9332	2014.06.16	15:57:24.128	2	712	0065-0136661759
9333	2014.06.16	15:57:24.886	1	311	0065-0136661759
9334	2014.06.16	15:57:26.317	2	336	0065-0136671473
9335	2014.06.16	15:57:26.267	7	548	0065-0136653169
9336	2014.06.16	15:57:27.442	1	847	0065-0136671473
9337	2014.06.16	15:57:28.352	1	360	0065-0136671473
9338	2014.06.16	15:57:28.751	1	219	0065-0136671473
9339	2014.06.16	15:57:42.806	1	414	0065-0136651817
9340	2014.06.16	15:57:43.396	2	630	0065-0136651817
9341	2014.06.16	15:57:26.930	8	18817	0065-0136653169
9342	2014.06.16	15:57:48.478	3	419	0065-0136651817
9343	2014.06.16	15:57:48.957	4	2122	0065-0136651817
9344	2014.06.16	15:57:53.316	1	230	0065-0136660676
9345	2014.06.16	15:57:53.560	7	524	0065-0136673193
9346	2014.06.16	15:57:53.716	2	603	0065-0136660676
9347	2014.06.16	15:57:54.182	8	1604	0065-0136673193
9348	2014.06.16	15:57:57.792	3	308	0065-0136660676
9349	2014.06.16	15:57:58.221	4	1202	0065-0136660676
9350	2014.06.16	15:57:58.144	8	3840	0065-0136653169
9351	2014.06.16	15:58:02.670	7	2570	0065-0136653169
9352	2014.06.16	15:58:08.799	5	547	0065-0136651817
9353	2014.06.16	15:58:09.672	1	312	0065-0136659288
9354	2014.06.16	15:58:10.171	2	1254	0065-0136659288
9355	2014.06.16	15:58:11.513	2	316	0065-0136659288
9356	2014.06.16	15:58:11.832	2	363	0065-0136659288
9357	2014.06.16	15:58:12.200	2	878	0065-0136659288
9358	2014.06.16	15:58:09.449	6	6402	0065-0136651817
9359	2014.06.16	15:58:18.224	8	438	0065-0136661759
9360	2014.06.16	15:58:20.791	7	2287	0065-0136651817
9361	2014.06.16	15:58:24.805	2	314	0065-0136667521
9362	2014.06.16	15:58:25.197	1	870	0065-0136667521
9363	2014.06.16	15:58:24.562	7	4850	0065-0136661759
9364	2014.06.16	15:58:27.776	8	2054	0065-0136667521
9365	2014.06.16	15:58:30.075	7	5349	0065-0136667521
9366	2014.06.16	15:58:37.522	7	604	0065-0136651817
9367	2014.06.16	15:58:38.240	8	1686	0065-0136651817
9368	2014.06.16	15:58:45.348	8	1016	0065-0136671473
9369	2014.06.16	15:58:46.471	7	3466	0065-0136671473
9370	2014.06.16	15:58:51.830	6	311	0065-0136671473
9371	2014.06.16	15:58:52.249	5	3410	0065-0136671473
9372	2014.06.16	15:58:57.964	4	448	0065-0136671473
9373	2014.06.16	15:58:58.484	3	1201	0065-0136671473
9374	2014.06.16	15:58:58.951	7	754	0065-0136653169
9375	2014.06.16	15:59:00.721	2	217	0065-0136671473
9376	2014.06.16	15:59:01.007	1	678	0065-0136671473
9377	2014.06.16	15:58:59.805	8	2942	0065-0136653169
9378	2014.06.16	15:59:06.295	1	222	0065-0136653169
9379	2014.06.16	15:59:06.435	8	523	0065-0136651817
9380	2014.06.16	15:59:07.022	7	808	0065-0136651817
9381	2014.06.16	15:59:06.728	2	3392	0065-0136653169
9382	2014.06.16	15:59:10.556	5	1336	0065-0136660676
9383	2014.06.16	15:59:12.167	6	1425	0065-0136660676
9384	2014.06.16	15:59:13.700	6	530	0065-0136660676
9385	2014.06.16	15:59:22.646	6	414	0065-0136667521
9386	2014.06.16	15:59:23.191	5	1984	0065-0136667521
9387	2014.06.16	15:59:25.930	2	449	0065-0136653169
9388	2014.06.16	15:59:26.194	8	419	0065-0136671473
9389	2014.06.16	15:59:26.453	1	725	0065-0136653169
9390	2014.06.16	15:59:26.661	7	1106	0065-0136671473
9391	2014.06.16	15:59:30.787	2	212	0065-0136655780
9392	2014.06.16	15:59:31.149	1	787	0065-0136655780
9393	2014.06.16	15:59:32.027	1	220	0065-0136655780
9394	2014.06.16	15:59:41.929	8	312	0065-0136655780
9395	2014.06.16	15:59:42.322	7	1436	0065-0136655780
9396	2014.06.16	15:59:47.275	7	614	0065-0136673193
9397	2014.06.16	15:59:47.935	8	1718	0065-0136673193
9398	2014.06.16	15:59:50.077	1	314	0065-0136653169
9399	2014.06.16	15:59:50.565	2	1145	0065-0136653169
9400	2014.06.16	15:59:51.976	6	318	0065-0136671473
9401	2014.06.16	15:59:52.341	7	527	0065-0136660676
9402	2014.06.16	15:59:52.408	5	1899	0065-0136671473
9403	2014.06.16	15:59:54.383	2	212	0065-0136653169
9404	2014.06.16	15:59:55.198	2	216	0065-0136653169
9405	2014.06.16	15:59:55.203	5	211	0065-0136671473
9406	2014.06.16	15:59:55.714	5	230	0065-0136671473
9407	2014.06.16	15:59:53.031	8	4513	0065-0136660676
9408	2014.06.16	16:00:01.370	8	408	0065-0136673193
9409	2014.06.16	16:00:01.897	7	1905	0065-0136673193
9410	2014.06.16	16:00:08.650	2	410	0065-0136653169
9411	2014.06.16	16:00:09.117	1	907	0065-0136653169
9412	2014.06.16	16:00:11.257	8	407	0065-0136653169
9413	2014.06.16	16:00:12.439	6	307	0065-0136655780
9414	2014.06.16	16:00:12.823	5	1401	0065-0136655780
9415	2014.06.16	16:00:11.708	7	2626	0065-0136653169
9416	2014.06.16	16:00:15.602	6	608	0065-0136653169
9417	2014.06.16	16:00:18.133	7	428	0065-0136651817
9418	2014.06.16	16:00:18.590	8	2484	0065-0136651817
9419	2014.06.16	16:00:16.354	5	5050	0065-0136653169
