# Supplementary material for: Eco-HAB as a fully automated and ecologically relevant assessment of social impairments in mouse models of autism
Source: eLife. 2016 Oct 12;5:e19532. doi: 10.7554/eLife.19532 (PMC5092044; doi:10.7554/eLife.19532)
Supplement: Supplementary file 1. — DOI: http://dx.doi.org/10.7554/eLife.19532.038 [file elife-19532-supp1.zip › BALB VPA data cohort 1/20140616_160000.txt]

9420	2014.06.16	16:00:26.043	7	511	0065-0136673193
9421	2014.06.16	16:00:28.043	4	409	0065-0136667521
9422	2014.06.16	16:00:26.625	8	2331	0065-0136673193
9423	2014.06.16	16:00:28.667	3	2579	0065-0136667521
9424	2014.06.16	16:00:32.292	4	454	0065-0136653169
9425	2014.06.16	16:00:32.852	3	906	0065-0136653169
9426	2014.06.16	16:00:34.897	1	324	0065-0136660676
9427	2014.06.16	16:00:35.363	2	410	0065-0136660676
9428	2014.06.16	16:00:38.220	3	312	0065-0136667521
9429	2014.06.16	16:00:39.992	1	211	0065-0136673193
9430	2014.06.16	16:00:40.233	3	230	0065-0136660676
9431	2014.06.16	16:00:40.232	1	406	0065-0136651817
9432	2014.06.16	16:00:39.980	2	730	0065-0136653169
9433	2014.06.16	16:00:41.114	2	725	0065-0136673193
9434	2014.06.16	16:00:42.598	3	226	0065-0136673193
9435	2014.06.16	16:00:42.025	2	2577	0065-0136651817
9436	2014.06.16	16:00:44.405	5	227	0065-0136667521
9437	2014.06.16	16:00:44.660	6	723	0065-0136667521
9438	2014.06.16	16:00:43.906	4	3484	0065-0136673193
9439	2014.06.16	16:00:45.587	2	2485	0065-0136653169
9440	2014.06.16	16:00:48.318	5	215	0065-0136673193
9441	2014.06.16	16:00:46.652	1	1988	0065-0136651817
9442	2014.06.16	16:00:48.622	6	536	0065-0136673193
9443	2014.06.16	16:00:52.855	8	514	0065-0136651817
9444	2014.06.16	16:00:49.303	1	4612	0065-0136653169
9445	2014.06.16	16:00:53.481	7	1491	0065-0136651817
9446	2014.06.16	16:00:55.891	6	443	0065-0136651817
9447	2014.06.16	16:00:55.938	8	646	0065-0136653169
9448	2014.06.16	16:00:56.629	7	1530	0065-0136653169
9449	2014.06.16	16:00:56.338	5	2296	0065-0136651817
9450	2014.06.16	16:01:08.826	4	562	0065-0136651817
9451	2014.06.16	16:01:09.454	3	1432	0065-0136651817
9452	2014.06.16	16:01:11.490	7	720	0065-0136661759
9453	2014.06.16	16:01:12.311	8	2098	0065-0136661759
9454	2014.06.16	16:01:19.202	2	2884	0065-0136651817
9455	2014.06.16	16:01:22.099	4	421	0065-0136655780
9456	2014.06.16	16:01:22.665	3	1009	0065-0136655780
9457	2014.06.16	16:01:25.063	1	2623	0065-0136651817
9458	2014.06.16	16:01:31.177	8	708	0065-0136651817
9459	2014.06.16	16:01:33.828	8	740	0065-0136661759
9460	2014.06.16	16:01:35.076	7	1974	0065-0136661759
9461	2014.06.16	16:02:12.198	7	1971	0065-0136651817
9462	2014.06.16	16:02:14.578	8	3562	0065-0136651817
9463	2014.06.16	16:02:35.806	1	520	0065-0136651817
9464	2014.06.16	16:02:36.463	2	1535	0065-0136651817
9465	2014.06.16	16:02:41.362	3	718	0065-0136651817
9466	2014.06.16	16:02:42.275	4	1491	0065-0136651817
9467	2014.06.16	16:02:43.631	3	404	0065-0136655780
9468	2014.06.16	16:02:44.191	4	1585	0065-0136655780
9469	2014.06.16	16:02:47.964	5	408	0065-0136655780
9470	2014.06.16	16:02:48.419	6	916	0065-0136655780
9471	2014.06.16	16:02:53.284	7	357	0065-0136655780
9472	2014.06.16	16:02:53.652	8	1066	0065-0136655780
9473	2014.06.16	16:02:54.553	6	1013	0065-0136667521
9474	2014.06.16	16:02:55.632	5	4546	0065-0136667521
9475	2014.06.16	16:03:02.281	7	360	0065-0136673193
9476	2014.06.16	16:03:02.709	8	4198	0065-0136673193
9477	2014.06.16	16:03:09.508	1	306	0065-0136655780
9478	2014.06.16	16:03:09.997	2	1459	0065-0136655780
9479	2014.06.16	16:03:11.048	8	409	0065-0136673193
9480	2014.06.16	16:03:11.406	7	1631	0065-0136673193
9481	2014.06.16	16:03:22.811	6	1219	0065-0136673193
9482	2014.06.16	16:03:24.322	5	3903	0065-0136673193
9483	2014.06.16	16:03:33.978	6	907	0065-0136653169
9484	2014.06.16	16:03:35.057	5	3075	0065-0136653169
9485	2014.06.16	16:03:39.569	6	515	0065-0136661759
9486	2014.06.16	16:03:40.232	5	1399	0065-0136661759
9487	2014.06.16	16:03:49.861	4	414	0065-0136653169
9488	2014.06.16	16:03:50.394	3	932	0065-0136653169
9489	2014.06.16	16:03:51.154	4	320	0065-0136651817
9490	2014.06.16	16:03:51.545	3	227	0065-0136651817
9491	2014.06.16	16:03:53.373	2	216	0065-0136653169
9492	2014.06.16	16:03:53.673	1	214	0065-0136653169
9493	2014.06.16	16:03:53.789	2	226	0065-0136651817
9494	2014.06.16	16:03:54.056	1	220	0065-0136651817
9495	2014.06.16	16:03:54.417	8	222	0065-0136653169
9496	2014.06.16	16:03:54.645	7	323	0065-0136653169
9497	2014.06.16	16:03:54.657	8	312	0065-0136651817
9498	2014.06.16	16:03:54.981	7	224	0065-0136651817
9499	2014.06.16	16:03:58.406	4	443	0065-0136660676
9500	2014.06.16	16:03:59.021	3	3481	0065-0136660676
9501	2014.06.16	16:04:27.484	2	509	0065-0136659288
9502	2014.06.16	16:04:28.172	1	993	0065-0136659288
9503	2014.06.16	16:04:31.205	8	634	0065-0136659288
9504	2014.06.16	16:04:32.086	7	1399	0065-0136659288
9505	2014.06.16	16:04:37.540	6	404	0065-0136659288
9506	2014.06.16	16:04:38.026	5	1991	0065-0136659288
9507	2014.06.16	16:05:02.047	3	405	0065-0136660676
9508	2014.06.16	16:05:02.511	4	1191	0065-0136660676
9509	2014.06.16	16:05:04.927	5	224	0065-0136660676
9510	2014.06.16	16:05:05.321	6	1528	0065-0136660676
9511	2014.06.16	16:05:12.862	4	307	0065-0136659288
9512	2014.06.16	16:05:13.326	3	1377	0065-0136659288
9513	2014.06.16	16:05:24.838	2	313	0065-0136655780
9514	2014.06.16	16:05:25.355	1	593	0065-0136655780
9515	2014.06.16	16:05:29.303	8	419	0065-0136655780
9516	2014.06.16	16:05:29.822	7	1619	0065-0136655780
9517	2014.06.16	16:05:34.666	6	310	0065-0136655780
9518	2014.06.16	16:05:35.087	5	719	0065-0136655780
9519	2014.06.16	16:05:48.436	2	224	0065-0136659288
9520	2014.06.16	16:05:48.740	1	797	0065-0136659288
9521	2014.06.16	16:05:59.865	7	2992	0065-0136660676
9522	2014.06.16	16:06:03.248	8	2901	0065-0136660676
9523	2014.06.16	16:06:08.824	8	355	0065-0136659288
9524	2014.06.16	16:06:09.214	7	1096	0065-0136659288
9525	2014.06.16	16:06:15.062	1	357	0065-0136660676
9526	2014.06.16	16:06:15.548	2	1103	0065-0136660676
9527	2014.06.16	16:06:18.547	4	498	0065-0136661759
9528	2014.06.16	16:06:19.210	3	1351	0065-0136661759
9529	2014.06.16	16:06:21.399	3	228	0065-0136661759
9530	2014.06.16	16:06:21.639	3	214	0065-0136661759
9531	2014.06.16	16:06:30.359	2	332	0065-0136661759
9532	2014.06.16	16:06:30.762	1	313	0065-0136661759
9533	2014.06.16	16:06:34.355	3	1108	0065-0136660676
9534	2014.06.16	16:06:35.607	4	1492	0065-0136660676
9535	2014.06.16	16:06:41.990	7	1490	0065-0136659459
9536	2014.06.16	16:06:45.768	4	409	0065-0136660676
9537	2014.06.16	16:06:43.664	8	3119	0065-0136659459
9538	2014.06.16	16:06:46.338	3	1993	0065-0136660676
9539	2014.06.16	16:06:48.301	7	719	0065-0136659288
9540	2014.06.16	16:06:49.737	1	309	0065-0136659459
9541	2014.06.16	16:06:49.430	8	914	0065-0136661759
9542	2014.06.16	16:06:49.989	5	525	0065-0136655780
9543	2014.06.16	16:06:50.233	2	1530	0065-0136659459
9544	2014.06.16	16:06:50.514	6	1400	0065-0136655780
9545	2014.06.16	16:06:51.895	2	214	0065-0136659459
9546	2014.06.16	16:06:52.488	7	743	0065-0136661759
9547	2014.06.16	16:06:53.478	7	501	0065-0136661759
9548	2014.06.16	16:06:54.229	3	455	0065-0136659459
9549	2014.06.16	16:06:54.677	7	225	0065-0136655780
9550	2014.06.16	16:06:53.327	8	1664	0065-0136659288
9551	2014.06.16	16:06:55.037	8	1829	0065-0136655780
9552	2014.06.16	16:06:54.857	4	2195	0065-0136659459
9553	2014.06.16	16:06:57.860	4	614	0065-0136667521
9554	2014.06.16	16:06:58.491	1	312	0065-0136655780
9555	2014.06.16	16:06:58.876	2	784	0065-0136655780
9556	2014.06.16	16:06:59.999	7	2218	0065-0136653169
9557	2014.06.16	16:06:58.687	3	5258	0065-0136667521
9558	2014.06.16	16:07:03.887	5	406	0065-0136673193
9559	2014.06.16	16:07:04.087	3	1126	0065-0136667521
9560	2014.06.16	16:07:06.512	2	320	0065-0136667521
9561	2014.06.16	16:07:04.413	6	2469	0065-0136673193
9562	2014.06.16	16:07:10.388	5	406	0065-0136659459
9563	2014.06.16	16:07:07.004	1	4196	0065-0136667521
9564	2014.06.16	16:07:02.593	8	9340	0065-0136653169
9565	2014.06.16	16:07:10.931	6	1303	0065-0136659459
9566	2014.06.16	16:07:12.129	8	1892	0065-0136653169
9567	2014.06.16	16:07:17.531	1	424	0065-0136659288
9568	2014.06.16	16:07:19.957	8	524	0065-0136653169
9569	2014.06.16	16:07:20.422	7	748	0065-0136653169
9570	2014.06.16	16:07:18.158	2	3506	0065-0136659288
9571	2014.06.16	16:07:21.736	2	212	0065-0136659288
9572	2014.06.16	16:07:22.168	2	998	0065-0136659288
9573	2014.06.16	16:07:23.414	2	531	0065-0136659288
9574	2014.06.16	16:07:25.781	3	407	0065-0136659288
9575	2014.06.16	16:07:30.819	8	631	0065-0136667521
9576	2014.06.16	16:07:26.359	4	6029	0065-0136659288
9577	2014.06.16	16:07:31.830	7	4766	0065-0136659459
9578	2014.06.16	16:07:38.409	6	517	0065-0136659459
9579	2014.06.16	16:07:36.641	7	3670	0065-0136667521
9580	2014.06.16	16:07:38.935	5	1690	0065-0136659459
9581	2014.06.16	16:07:43.085	4	512	0065-0136659288
9582	2014.06.16	16:07:43.674	3	1626	0065-0136659288
9583	2014.06.16	16:07:46.883	2	307	0065-0136659288
9584	2014.06.16	16:07:47.239	1	710	0065-0136659288
9585	2014.06.16	16:08:01.745	8	420	0065-0136659288
9586	2014.06.16	16:08:02.208	7	1574	0065-0136659288
9587	2014.06.16	16:08:07.721	7	650	0065-0136659288
9588	2014.06.16	16:08:08.615	8	2181	0065-0136659288
9589	2014.06.16	16:08:16.905	5	404	0065-0136671473
9590	2014.06.16	16:08:17.388	6	1202	0065-0136671473
9591	2014.06.16	16:08:26.307	7	621	0065-0136671473
9592	2014.06.16	16:08:26.969	8	2017	0065-0136671473
9593	2014.06.16	16:08:32.657	3	415	0065-0136655780
9594	2014.06.16	16:08:33.896	1	308	0065-0136671473
9595	2014.06.16	16:08:33.211	4	1500	0065-0136655780
9596	2014.06.16	16:08:34.522	2	930	0065-0136671473
9597	2014.06.16	16:08:34.920	7	1062	0065-0136653169
9598	2014.06.16	16:08:36.298	8	3741	0065-0136653169
9599	2014.06.16	16:08:48.218	3	420	0065-0136671473
9600	2014.06.16	16:08:48.706	4	1399	0065-0136671473
9601	2014.06.16	16:08:57.927	8	519	0065-0136653169
9602	2014.06.16	16:08:58.394	7	2710	0065-0136653169
9603	2014.06.16	16:09:02.374	7	708	0065-0136667521
9604	2014.06.16	16:09:02.862	2	327	0065-0136660676
9605	2014.06.16	16:09:03.319	1	469	0065-0136660676
9606	2014.06.16	16:09:05.410	7	404	0065-0136673193
9607	2014.06.16	16:09:03.231	8	2738	0065-0136667521
9608	2014.06.16	16:09:06.058	8	1347	0065-0136673193
9609	2014.06.16	16:09:12.841	7	1114	0065-0136661759
9610	2014.06.16	16:09:14.887	4	314	0065-0136655780
9611	2014.06.16	16:09:15.314	3	715	0065-0136655780
9612	2014.06.16	16:09:14.125	8	2674	0065-0136661759
9613	2014.06.16	16:09:21.261	4	308	0065-0136671473
9614	2014.06.16	16:09:21.657	3	1393	0065-0136671473
9615	2014.06.16	16:09:24.251	7	841	0065-0136653169
9616	2014.06.16	16:09:28.472	2	415	0065-0136655780
9617	2014.06.16	16:09:29.083	1	610	0065-0136655780
9618	2014.06.16	16:09:25.227	8	9652	0065-0136653169
9619	2014.06.16	16:09:36.141	2	220	0065-0136671473
9620	2014.06.16	16:09:36.365	2	411	0065-0136671473
9621	2014.06.16	16:09:36.894	1	605	0065-0136671473
9622	2014.06.16	16:09:43.298	1	225	0065-0136660676
9623	2014.06.16	16:09:43.634	2	412	0065-0136660676
9624	2014.06.16	16:09:44.741	3	513	0065-0136660676
9625	2014.06.16	16:09:45.350	4	903	0065-0136660676
9626	2014.06.16	16:09:54.847	1	421	0065-0136667521
9627	2014.06.16	16:09:55.488	2	3090	0065-0136667521
9628	2014.06.16	16:09:59.226	2	521	0065-0136667521
9629	2014.06.16	16:10:03.262	8	424	0065-0136655780
9630	2014.06.16	16:10:03.784	7	1252	0065-0136655780
9631	2014.06.16	16:10:09.951	3	353	0065-0136667521
9632	2014.06.16	16:10:10.818	8	422	0065-0136653169
9633	2014.06.16	16:10:11.311	7	837	0065-0136653169
9634	2014.06.16	16:10:10.383	4	2778	0065-0136667521
9635	2014.06.16	16:10:14.045	8	315	0065-0136671473
9636	2014.06.16	16:10:14.443	7	1508	0065-0136671473
9637	2014.06.16	16:10:19.567	4	424	0065-0136667521
9638	2014.06.16	16:10:20.032	3	2521	0065-0136667521
9639	2014.06.16	16:10:22.716	3	613	0065-0136667521
9640	2014.06.16	16:10:27.456	6	307	0065-0136655780
9641	2014.06.16	16:10:27.847	5	1859	0065-0136655780
9642	2014.06.16	16:10:30.532	1	318	0065-0136659288
9643	2014.06.16	16:10:30.956	2	2001	0065-0136659288
9644	2014.06.16	16:10:34.982	4	317	0065-0136655780
9645	2014.06.16	16:10:35.401	3	911	0065-0136655780
9646	2014.06.16	16:10:39.068	7	409	0065-0136671473
9647	2014.06.16	16:10:39.460	8	1186	0065-0136671473
9648	2014.06.16	16:10:40.833	1	409	0065-0136661759
9649	2014.06.16	16:10:41.356	2	503	0065-0136661759
9650	2014.06.16	16:10:43.628	1	220	0065-0136671473
9651	2014.06.16	16:10:43.928	2	1365	0065-0136671473
9652	2014.06.16	16:10:45.303	2	1270	0065-0136671473
9653	2014.06.16	16:10:49.172	3	229	0065-0136667521
9654	2014.06.16	16:10:48.720	6	692	0065-0136653169
9655	2014.06.16	16:10:52.476	2	216	0065-0136659288
9656	2014.06.16	16:10:49.471	4	3856	0065-0136667521
9657	2014.06.16	16:10:52.908	1	1122	0065-0136659288
9658	2014.06.16	16:10:54.583	4	521	0065-0136667521
9659	2014.06.16	16:10:49.604	5	6211	0065-0136653169
9660	2014.06.16	16:11:00.141	4	352	0065-0136653169
9661	2014.06.16	16:10:55.083	3	5730	0065-0136667521
9662	2014.06.16	16:11:01.949	2	213	0065-0136667521
9663	2014.06.16	16:11:01.074	3	1318	0065-0136653169
9664	2014.06.16	16:11:02.283	1	800	0065-0136667521
9665	2014.06.16	16:11:02.729	4	447	0065-0136659459
9666	2014.06.16	16:11:03.099	1	468	0065-0136667521
9667	2014.06.16	16:11:03.626	1	215	0065-0136667521
9668	2014.06.16	16:11:03.406	7	1111	0065-0136670531
9669	2014.06.16	16:11:04.780	5	437	0065-0136660676
9670	2014.06.16	16:11:03.248	3	2157	0065-0136659459
9671	2014.06.16	16:11:05.334	6	2316	0065-0136660676
9672	2014.06.16	16:11:08.455	3	503	0065-0136661759
9673	2014.06.16	16:11:09.071	4	1090	0065-0136661759
9674	2014.06.16	16:11:10.176	2	411	0065-0136659459
9675	2014.06.16	16:11:10.798	1	1684	0065-0136659459
9676	2014.06.16	16:11:29.684	2	211	0065-0136671473
9677	2014.06.16	16:11:30.013	1	409	0065-0136671473
9678	2014.06.16	16:11:46.220	2	404	0065-0136653169
9679	2014.06.16	16:11:46.847	1	907	0065-0136653169
9680	2014.06.16	16:11:48.034	6	1251	0065-0136670531
9681	2014.06.16	16:11:49.635	5	2195	0065-0136670531
9682	2014.06.16	16:11:51.967	5	219	0065-0136670531
9683	2014.06.16	16:12:04.933	4	505	0065-0136670531
9684	2014.06.16	16:12:05.488	3	413	0065-0136670531
9685	2014.06.16	16:12:06.830	2	226	0065-0136670531
9686	2014.06.16	16:12:07.190	5	462	0065-0136661759
9687	2014.06.16	16:12:07.684	6	653	0065-0136661759
9688	2014.06.16	16:12:07.260	1	2086	0065-0136670531
9689	2014.06.16	16:12:19.714	8	528	0065-0136673193
9690	2014.06.16	16:12:20.673	8	1920	0065-0136659288
9691	2014.06.16	16:12:20.351	7	2369	0065-0136673193
9692	2014.06.16	16:12:22.780	7	2481	0065-0136659288
9693	2014.06.16	16:12:27.253	6	316	0065-0136659288
9694	2014.06.16	16:12:29.875	7	706	0065-0136673193
9695	2014.06.16	16:12:27.653	5	4925	0065-0136659288
9696	2014.06.16	16:12:30.721	8	2216	0065-0136673193
9697	2014.06.16	16:12:33.361	1	211	0065-0136671473
9698	2014.06.16	16:12:33.764	2	813	0065-0136671473
9699	2014.06.16	16:12:35.714	3	619	0065-0136671473
9700	2014.06.16	16:12:36.403	4	1618	0065-0136671473
9701	2014.06.16	16:12:38.772	8	221	0065-0136667521
9702	2014.06.16	16:12:38.967	1	322	0065-0136659459
9703	2014.06.16	16:12:39.075	5	319	0065-0136671473
9704	2014.06.16	16:12:39.112	7	1107	0065-0136660676
9705	2014.06.16	16:12:39.426	6	1404	0065-0136671473
9706	2014.06.16	16:12:40.327	7	1116	0065-0136660676
9707	2014.06.16	16:12:39.451	2	2452	0065-0136659459
9708	2014.06.16	16:12:41.216	8	1626	0065-0136667521
9709	2014.06.16	16:12:42.893	8	1592	0065-0136660676
9710	2014.06.16	16:12:45.436	1	323	0065-0136667521
9711	2014.06.16	16:12:46.547	4	409	0065-0136659288
9712	2014.06.16	16:12:45.920	2	3069	0065-0136667521
9713	2014.06.16	16:12:47.072	3	1959	0065-0136659288
9714	2014.06.16	16:12:49.579	2	315	0065-0136667521
9715	2014.06.16	16:12:49.947	2	707	0065-0136667521
9716	2014.06.16	16:12:51.024	8	216	0065-0136653169
9717	2014.06.16	16:12:51.289	2	212	0065-0136667521
9718	2014.06.16	16:12:51.592	2	219	0065-0136667521
9719	2014.06.16	16:12:51.871	8	938	0065-0136653169
9720	2014.06.16	16:12:52.632	3	427	0065-0136655780
9721	2014.06.16	16:12:52.966	2	215	0065-0136667521
9722	2014.06.16	16:12:53.557	2	218	0065-0136667521
9723	2014.06.16	16:12:53.447	3	348	0065-0136659459
9724	2014.06.16	16:12:53.097	4	806	0065-0136655780
9725	2014.06.16	16:12:52.919	7	2153	0065-0136653169
9726	2014.06.16	16:12:56.184	5	407	0065-0136655780
9727	2014.06.16	16:12:54.007	4	2703	0065-0136659459
9728	2014.06.16	16:12:56.464	2	543	0065-0136659288
9729	2014.06.16	16:12:56.961	3	310	0065-0136667521
9730	2014.06.16	16:12:57.274	1	808	0065-0136659288
9731	2014.06.16	16:12:56.713	6	1491	0065-0136655780
9732	2014.06.16	16:12:58.052	5	315	0065-0136659459
9733	2014.06.16	16:12:57.330	4	1505	0065-0136667521
9734	2014.06.16	16:12:59.294	4	317	0065-0136667521
9735	2014.06.16	16:12:58.374	6	1633	0065-0136659459
9736	2014.06.16	16:13:00.257	8	337	0065-0136659288
9737	2014.06.16	16:13:01.024	8	224	0065-0136659288
9738	2014.06.16	16:13:00.333	7	1763	0065-0136655780
9739	2014.06.16	16:13:04.923	6	307	0065-0136655780
9740	2014.06.16	16:13:02.235	7	4870	0065-0136659288
9741	2014.06.16	16:13:07.864	6	516	0065-0136653169
9742	2014.06.16	16:13:05.321	5	3136	0065-0136655780
9743	2014.06.16	16:13:08.740	5	4055	0065-0136653169
9744	2014.06.16	16:13:12.506	4	411	0065-0136667521
9745	2014.06.16	16:13:12.873	3	718	0065-0136667521
9746	2014.06.16	16:13:14.263	4	420	0065-0136653169
9747	2014.06.16	16:13:14.758	3	816	0065-0136653169
9748	2014.06.16	16:13:15.747	2	212	0065-0136667521
9749	2014.06.16	16:13:16.009	1	595	0065-0136667521
9750	2014.06.16	16:13:18.100	8	405	0065-0136667521
9751	2014.06.16	16:13:18.535	7	1924	0065-0136667521
9752	2014.06.16	16:13:22.570	3	538	0065-0136653169
9753	2014.06.16	16:13:22.545	7	743	0065-0136659288
9754	2014.06.16	16:13:23.161	4	2711	0065-0136653169
9755	2014.06.16	16:13:23.356	8	2545	0065-0136659288
9756	2014.06.16	16:13:26.886	1	311	0065-0136673193
9757	2014.06.16	16:13:27.410	2	2904	0065-0136673193
9758	2014.06.16	16:13:29.043	8	2208	0065-0136659288
9759	2014.06.16	16:13:33.124	7	904	0065-0136661759
9760	2014.06.16	16:13:34.841	8	1400	0065-0136661759
9761	2014.06.16	16:13:39.182	4	424	0065-0136653169
9762	2014.06.16	16:13:39.648	3	1807	0065-0136653169
9763	2014.06.16	16:13:42.428	2	525	0065-0136653169
9764	2014.06.16	16:13:43.018	1	902	0065-0136653169
9765	2014.06.16	16:13:45.319	3	422	0065-0136673193
9766	2014.06.16	16:13:45.876	4	1316	0065-0136673193
9767	2014.06.16	16:13:49.950	1	311	0065-0136660676
9768	2014.06.16	16:13:50.399	2	1209	0065-0136660676
9769	2014.06.16	16:13:53.304	4	312	0065-0136673193
9770	2014.06.16	16:13:52.700	3	3556	0065-0136660676
9771	2014.06.16	16:14:01.774	8	409	0065-0136659288
9772	2014.06.16	16:14:02.224	7	1509	0065-0136659288
9773	2014.06.16	16:13:56.901	3	7886	0065-0136673193
9774	2014.06.16	16:14:05.209	8	438	0065-0136653169
9775	2014.06.16	16:14:07.622	3	520	0065-0136673193
9776	2014.06.16	16:14:08.144	4	2965	0065-0136673193
9777	2014.06.16	16:14:12.764	5	212	0065-0136673193
9778	2014.06.16	16:14:13.004	5	230	0065-0136655780
9779	2014.06.16	16:14:13.265	6	217	0065-0136655780
9780	2014.06.16	16:14:14.926	6	499	0065-0136659288
9781	2014.06.16	16:14:05.755	7	10575	0065-0136653169
9782	2014.06.16	16:14:16.780	6	322	0065-0136655780
9783	2014.06.16	16:14:15.656	5	1786	0065-0136659288
9784	2014.06.16	16:14:17.605	5	1004	0065-0136655780
9785	2014.06.16	16:14:20.125	4	332	0065-0136659288
9786	2014.06.16	16:14:20.530	3	1842	0065-0136659288
9787	2014.06.16	16:14:22.313	4	214	0065-0136655780
9788	2014.06.16	16:14:22.639	3	1094	0065-0136655780
9789	2014.06.16	16:14:27.621	2	222	0065-0136659288
9790	2014.06.16	16:14:27.886	1	1697	0065-0136659288
9791	2014.06.16	16:14:29.771	1	228	0065-0136659288
9792	2014.06.16	16:14:43.387	8	403	0065-0136661759
9793	2014.06.16	16:14:43.852	7	1747	0065-0136661759
9794	2014.06.16	16:14:51.827	7	314	0065-0136667521
9795	2014.06.16	16:14:55.070	7	402	0065-0136671473
9796	2014.06.16	16:14:52.253	8	3300	0065-0136667521
9797	2014.06.16	16:14:55.623	8	1687	0065-0136671473
9798	2014.06.16	16:14:59.720	1	713	0065-0136667521
9799	2014.06.16	16:15:03.562	8	836	0065-0136659288
9800	2014.06.16	16:15:01.986	2	4722	0065-0136667521
9801	2014.06.16	16:15:04.450	7	3164	0065-0136659288
9802	2014.06.16	16:15:13.361	1	426	0065-0136671473
9803	2014.06.16	16:15:15.966	6	511	0065-0136659459
9804	2014.06.16	16:15:13.953	2	3085	0065-0136671473
9805	2014.06.16	16:15:18.369	7	411	0065-0136659288
9806	2014.06.16	16:15:16.517	5	2871	0065-0136659459
9807	2014.06.16	16:15:18.801	8	2183	0065-0136659288
9808	2014.06.16	16:15:20.826	4	408	0065-0136659459
9809	2014.06.16	16:15:20.990	8	476	0065-0136659288
9810	2014.06.16	16:15:21.285	3	1236	0065-0136659459
9811	2014.06.16	16:15:22.300	7	911	0065-0136665886
9812	2014.06.16	16:15:23.450	8	1854	0065-0136665886
9813	2014.06.16	16:15:24.640	3	1302	0065-0136671473
9814	2014.06.16	16:15:27.980	2	410	0065-0136667521
9815	2014.06.16	16:15:28.248	1	1591	0065-0136655780
9816	2014.06.16	16:15:30.181	1	1785	0065-0136667521
9817	2014.06.16	16:15:26.085	4	6487	0065-0136671473
9818	2014.06.16	16:15:32.900	2	309	0065-0136659459
9819	2014.06.16	16:15:33.359	1	1727	0065-0136659459
9820	2014.06.16	16:15:41.987	7	501	0065-0136661759
9821	2014.06.16	16:15:42.175	1	504	0065-0136665886
9822	2014.06.16	16:15:42.475	8	224	0065-0136661759
9823	2014.06.16	16:15:42.739	7	334	0065-0136651817
9824	2014.06.16	16:15:42.895	1	316	0065-0136667521
9825	2014.06.16	16:15:43.035	8	228	0065-0136651817
9826	2014.06.16	16:15:42.902	2	947	0065-0136665886
9827	2014.06.16	16:15:43.997	1	213	0065-0136651817
9828	2014.06.16	16:15:44.292	2	507	0065-0136651817
9829	2014.06.16	16:15:44.569	5	420	0065-0136671473
9830	2014.06.16	16:15:45.040	6	808	0065-0136671473
9831	2014.06.16	16:15:46.757	8	541	0065-0136659288
9832	2014.06.16	16:15:48.188	3	654	0065-0136665886
9833	2014.06.16	16:15:48.909	4	1340	0065-0136665886
9834	2014.06.16	16:15:47.405	7	3391	0065-0136659288
9835	2014.06.16	16:15:52.052	6	406	0065-0136659288
9836	2014.06.16	16:15:52.571	5	1701	0065-0136659288
9837	2014.06.16	16:15:56.149	8	638	0065-0136659459
9838	2014.06.16	16:15:57.328	4	407	0065-0136659288
9839	2014.06.16	16:15:56.960	7	2881	0065-0136659459
9840	2014.06.16	16:15:57.853	3	2647	0065-0136659288
9841	2014.06.16	16:16:01.544	3	514	0065-0136651817
9842	2014.06.16	16:16:02.169	4	1526	0065-0136651817
9843	2014.06.16	16:16:03.862	4	227	0065-0136651817
9844	2014.06.16	16:16:06.964	7	1037	0065-0136653169
9845	2014.06.16	16:16:09.057	5	217	0065-0136665886
9846	2014.06.16	16:16:13.985	6	224	0065-0136665886
9847	2014.06.16	16:16:13.976	5	325	0065-0136651817
9848	2014.06.16	16:16:14.337	6	217	0065-0136651817
9849	2014.06.16	16:16:08.146	8	9290	0065-0136653169
9850	2014.06.16	16:16:16.947	1	913	0065-0136670531
9851	2014.06.16	16:16:18.482	2	2683	0065-0136670531
9852	2014.06.16	16:16:20.750	8	523	0065-0136653169
9853	2014.06.16	16:16:20.797	1	716	0065-0136661759
9854	2014.06.16	16:16:21.283	7	836	0065-0136653169
9855	2014.06.16	16:16:21.758	2	795	0065-0136661759
9856	2014.06.16	16:16:23.259	2	211	0065-0136661759
9857	2014.06.16	16:16:28.048	1	343	0065-0136655780
9858	2014.06.16	16:16:28.547	2	1959	0065-0136655780
9859	2014.06.16	16:16:38.799	3	327	0065-0136655780
9860	2014.06.16	16:16:39.261	4	815	0065-0136655780
9861	2014.06.16	16:16:56.007	7	522	0065-0136659459
9862	2014.06.16	16:16:57.541	7	427	0065-0136673193
9863	2014.06.16	16:17:00.228	2	312	0065-0136660676
9864	2014.06.16	16:16:58.465	8	2417	0065-0136673193
9865	2014.06.16	16:17:00.681	1	714	0065-0136660676
9866	2014.06.16	16:17:02.071	1	221	0065-0136660676
9867	2014.06.16	16:17:02.694	1	213	0065-0136660676
9868	2014.06.16	16:17:06.591	1	318	0065-0136659459
9869	2014.06.16	16:17:07.890	8	451	0065-0136660676
9870	2014.06.16	16:17:07.081	2	1494	0065-0136659459
9871	2014.06.16	16:17:10.262	2	213	0065-0136659459
9872	2014.06.16	16:17:10.479	5	316	0065-0136655780
9873	2014.06.16	16:17:10.473	1	430	0065-0136673193
9874	2014.06.16	16:17:10.871	6	718	0065-0136655780
9875	2014.06.16	16:17:08.775	7	3407	0065-0136660676
9876	2014.06.16	16:17:11.636	2	2575	0065-0136673193
9877	2014.06.16	16:17:15.359	7	518	0065-0136655780
9878	2014.06.16	16:17:15.879	8	1636	0065-0136655780
9879	2014.06.16	16:17:17.523	8	882	0065-0136655780
9880	2014.06.16	16:17:22.031	3	313	0065-0136673193
9881	2014.06.16	16:17:22.196	2	311	0065-0136670531
9882	2014.06.16	16:17:22.310	7	325	0065-0136665886
9883	2014.06.16	16:17:22.579	1	223	0065-0136670531
9884	2014.06.16	16:17:22.698	8	653	0065-0136665886
9885	2014.06.16	16:17:22.390	4	1508	0065-0136673193
9886	2014.06.16	16:17:24.567	5	329	0065-0136673193
9887	2014.06.16	16:17:25.062	8	405	0065-0136670531
9888	2014.06.16	16:17:25.498	3	315	0065-0136659459
9889	2014.06.16	16:17:25.617	7	1190	0065-0136670531
9890	2014.06.16	16:17:24.864	6	1982	0065-0136673193
9891	2014.06.16	16:17:25.968	4	1688	0065-0136659459
9892	2014.06.16	16:17:28.282	1	311	0065-0136655780
9893	2014.06.16	16:17:28.667	2	817	0065-0136655780
9894	2014.06.16	16:17:36.128	4	525	0065-0136659459
9895	2014.06.16	16:17:36.591	2	566	0065-0136667521
9896	2014.06.16	16:17:37.214	2	217	0065-0136655780
9897	2014.06.16	16:17:37.194	1	502	0065-0136667521
9898	2014.06.16	16:17:36.650	3	1474	0065-0136659459
9899	2014.06.16	16:17:38.465	8	403	0065-0136667521
9900	2014.06.16	16:17:37.801	1	1301	0065-0136655780
9901	2014.06.16	16:17:39.009	7	3482	0065-0136667521
9902	2014.06.16	16:17:43.567	3	498	0065-0136659459
9903	2014.06.16	16:17:44.130	4	2116	0065-0136659459
9904	2014.06.16	16:17:46.025	7	319	0065-0136671473
9905	2014.06.16	16:17:47.810	5	310	0065-0136659459
9906	2014.06.16	16:17:48.203	6	1791	0065-0136659459
9907	2014.06.16	16:17:46.452	8	3663	0065-0136671473
9908	2014.06.16	16:17:51.781	6	322	0065-0136659459
9909	2014.06.16	16:17:52.672	7	646	0065-0136653169
9910	2014.06.16	16:17:53.853	1	1009	0065-0136671473
9911	2014.06.16	16:17:53.545	8	3264	0065-0136653169
9912	2014.06.16	16:17:56.674	2	2070	0065-0136671473
9913	2014.06.16	16:18:00.311	6	433	0065-0136651817
9914	2014.06.16	16:18:00.781	5	1315	0065-0136651817
9915	2014.06.16	16:18:02.123	5	214	0065-0136651817
9916	2014.06.16	16:18:08.909	7	323	0065-0136659459
9917	2014.06.16	16:18:09.280	8	1633	0065-0136659459
9918	2014.06.16	16:18:12.200	7	914	0065-0136670531
9919	2014.06.16	16:18:13.463	7	604	0065-0136667521
9920	2014.06.16	16:18:13.129	8	1251	0065-0136670531
9921	2014.06.16	16:18:14.344	2	308	0065-0136661759
9922	2014.06.16	16:18:14.760	1	320	0065-0136661759
9923	2014.06.16	16:18:15.094	8	3569	0065-0136667521
9924	2014.06.16	16:18:23.075	4	427	0065-0136651817
9925	2014.06.16	16:18:24.344	1	503	0065-0136655780
9926	2014.06.16	16:18:23.636	3	1426	0065-0136651817
9927	2014.06.16	16:18:27.988	7	316	0065-0136673193
9928	2014.06.16	16:18:27.061	2	3339	0065-0136655780
9929	2014.06.16	16:18:30.927	2	483	0065-0136655780
9930	2014.06.16	16:18:28.416	8	5659	0065-0136673193
9931	2014.06.16	16:18:42.030	2	317	0065-0136651817
9932	2014.06.16	16:18:42.554	1	326	0065-0136651817
9933	2014.06.16	16:18:44.023	8	819	0065-0136665886
9934	2014.06.16	16:18:44.879	7	324	0065-0136665886
9935	2014.06.16	16:18:46.579	8	416	0065-0136653169
9936	2014.06.16	16:18:47.282	8	311	0065-0136651817
9937	2014.06.16	16:18:47.611	7	229	0065-0136651817
9938	2014.06.16	16:18:47.845	2	444	0065-0136655780
9939	2014.06.16	16:18:48.399	1	713	0065-0136655780
9940	2014.06.16	16:18:49.694	8	314	0065-0136673193
9941	2014.06.16	16:18:50.024	7	608	0065-0136673193
9942	2014.06.16	16:18:52.122	8	307	0065-0136655780
9943	2014.06.16	16:18:52.533	7	658	0065-0136655780
9944	2014.06.16	16:18:54.147	6	307	0065-0136655780
9945	2014.06.16	16:18:54.502	5	529	0065-0136655780
9946	2014.06.16	16:18:55.872	4	310	0065-0136655780
9947	2014.06.16	16:18:56.306	3	849	0065-0136655780
9948	2014.06.16	16:18:57.121	1	403	0065-0136659459
9949	2014.06.16	16:18:57.814	2	1394	0065-0136659459
9950	2014.06.16	16:19:01.274	1	1995	0065-0136667521
9951	2014.06.16	16:19:03.613	2	3537	0065-0136667521
9952	2014.06.16	16:19:10.547	2	314	0065-0136659459
9953	2014.06.16	16:19:11.026	2	325	0065-0136671473
9954	2014.06.16	16:19:11.049	1	908	0065-0136659459
9955	2014.06.16	16:19:11.729	2	557	0065-0136667521
9956	2014.06.16	16:19:12.327	1	1984	0065-0136671473
9957	2014.06.16	16:19:14.452	1	214	0065-0136667521
9958	2014.06.16	16:19:14.691	1	697	0065-0136667521
9959	2014.06.16	16:19:22.134	1	412	0065-0136671473
9960	2014.06.16	16:19:22.565	1	310	0065-0136667521
9961	2014.06.16	16:19:22.721	2	712	0065-0136671473
9962	2014.06.16	16:19:23.712	2	1003	0065-0136667521
9963	2014.06.16	16:19:25.556	3	329	0065-0136671473
9964	2014.06.16	16:19:25.939	3	229	0065-0136667521
9965	2014.06.16	16:19:26.062	4	508	0065-0136671473
9966	2014.06.16	16:19:26.669	4	1013	0065-0136667521
9967	2014.06.16	16:19:28.201	2	311	0065-0136655780
9968	2014.06.16	16:19:28.650	1	433	0065-0136655780
9969	2014.06.16	16:19:33.014	6	693	0065-0136651817
9970	2014.06.16	16:19:34.465	1	330	0065-0136659459
9971	2014.06.16	16:19:34.928	2	1337	0065-0136659459
9972	2014.06.16	16:19:33.831	5	2963	0065-0136651817
9973	2014.06.16	16:19:39.704	4	612	0065-0136651817
9974	2014.06.16	16:19:41.658	8	309	0065-0136655780
9975	2014.06.16	16:19:40.430	3	1697	0065-0136651817
9976	2014.06.16	16:19:41.945	7	1540	0065-0136655780
9977	2014.06.16	16:19:43.018	3	994	0065-0136651817
9978	2014.06.16	16:19:45.734	3	515	0065-0136659459
9979	2014.06.16	16:19:45.615	2	819	0065-0136651817
9980	2014.06.16	16:19:46.291	7	310	0065-0136655780
9981	2014.06.16	16:19:46.540	1	703	0065-0136651817
9982	2014.06.16	16:19:46.364	4	2472	0065-0136659459
9983	2014.06.16	16:19:46.594	8	5137	0065-0136655780
9984	2014.06.16	16:19:51.754	8	219	0065-0136655780
9985	2014.06.16	16:19:52.010	8	214	0065-0136655780
9986	2014.06.16	16:19:54.559	1	315	0065-0136655780
9987	2014.06.16	16:19:54.930	2	537	0065-0136655780
9988	2014.06.16	16:19:57.205	3	313	0065-0136655780
9989	2014.06.16	16:19:57.626	4	1600	0065-0136655780
9990	2014.06.16	16:20:02.769	1	623	0065-0136661759
9991	2014.06.16	16:20:03.524	2	316	0065-0136661759
9992	2014.06.16	16:20:08.361	7	601	0065-0136673193
9993	2014.06.16	16:20:10.929	3	802	0065-0136661759
9994	2014.06.16	16:20:11.939	4	1280	0065-0136661759
9995	2014.06.16	16:20:09.662	8	5524	0065-0136673193
9996	2014.06.16	16:20:18.173	6	503	0065-0136665886
9997	2014.06.16	16:20:18.830	8	314	0065-0136673193
9998	2014.06.16	16:20:19.067	7	435	0065-0136673193
9999	2014.06.16	16:20:20.092	8	225	0065-0136651817
10000	2014.06.16	16:20:20.314	7	220	0065-0136651817
10001	2014.06.16	16:20:18.719	5	2689	0065-0136665886
10002	2014.06.16	16:20:38.776	4	617	0065-0136659459
10003	2014.06.16	16:20:39.477	3	1964	0065-0136659459
10004	2014.06.16	16:20:41.444	3	227	0065-0136659459
10005	2014.06.16	16:20:42.226	3	307	0065-0136659459
10006	2014.06.16	16:20:44.444	7	1346	0065-0136653169
10007	2014.06.16	16:20:47.748	2	227	0065-0136659459
10008	2014.06.16	16:20:48.447	5	326	0065-0136671473
10009	2014.06.16	16:20:48.098	1	1699	0065-0136659459
10010	2014.06.16	16:20:48.829	6	1206	0065-0136671473
10011	2014.06.16	16:20:45.923	8	5690	0065-0136653169
10012	2014.06.16	16:20:55.651	8	221	0065-0136659459
10013	2014.06.16	16:20:55.949	7	309	0065-0136659459
10014	2014.06.16	16:21:01.317	4	402	0065-0136665886
10015	2014.06.16	16:21:01.812	3	842	0065-0136665886
10016	2014.06.16	16:21:03.064	8	404	0065-0136653169
10017	2014.06.16	16:21:03.556	7	3793	0065-0136653169
10018	2014.06.16	16:21:07.935	7	511	0065-0136671473
10019	2014.06.16	16:21:08.431	8	1403	0065-0136671473
10020	2014.06.16	16:21:09.996	7	407	0065-0136651817
10021	2014.06.16	16:21:10.523	8	1267	0065-0136651817
10022	2014.06.16	16:21:14.480	4	404	0065-0136667521
10023	2014.06.16	16:21:16.765	4	412	0065-0136661759
10024	2014.06.16	16:21:15.040	3	2369	0065-0136667521
10025	2014.06.16	16:21:17.484	4	329	0065-0136655780
10026	2014.06.16	16:21:17.948	3	523	0065-0136655780
10027	2014.06.16	16:21:18.437	2	222	0065-0136661759
10028	2014.06.16	16:21:18.734	1	313	0065-0136661759
10029	2014.06.16	16:21:20.192	7	340	0065-0136659459
10030	2014.06.16	16:21:22.079	2	420	0065-0136665886
10031	2014.06.16	16:21:20.619	8	3470	0065-0136659459
10032	2014.06.16	16:21:24.198	8	221	0065-0136659459
10033	2014.06.16	16:21:24.853	8	309	0065-0136659459
10034	2014.06.16	16:21:21.960	1	4067	0065-0136671473
10035	2014.06.16	16:21:25.252	8	914	0065-0136659459
10036	2014.06.16	16:21:26.226	8	217	0065-0136659459
10037	2014.06.16	16:21:26.064	1	905	0065-0136665886
10038	2014.06.16	16:21:26.626	8	414	0065-0136659459
10039	2014.06.16	16:21:27.703	2	2481	0065-0136671473
10040	2014.06.16	16:21:32.185	8	310	0065-0136661759
10041	2014.06.16	16:21:32.177	7	403	0065-0136665886
10042	2014.06.16	16:21:32.608	7	1554	0065-0136661759
10043	2014.06.16	16:21:41.798	3	1041	0065-0136659288
10044	2014.06.16	16:21:42.899	4	1410	0065-0136659288
10045	2014.06.16	16:21:57.099	4	406	0065-0136659288
10046	2014.06.16	16:22:00.198	2	412	0065-0136671473
10047	2014.06.16	16:21:57.536	3	3404	0065-0136659288
10048	2014.06.16	16:22:00.740	1	332	0065-0136671473
10049	2014.06.16	16:22:01.331	1	213	0065-0136671473
10050	2014.06.16	16:22:02.003	2	335	0065-0136659288
10051	2014.06.16	16:22:02.433	1	909	0065-0136659288
10052	2014.06.16	16:22:03.344	1	849	0065-0136659288
10053	2014.06.16	16:22:15.610	7	539	0065-0136660676
10054	2014.06.16	16:22:20.685	3	327	0065-0136667521
10055	2014.06.16	16:22:16.258	8	5134	0065-0136660676
10056	2014.06.16	16:22:22.543	1	314	0065-0136660676
10057	2014.06.16	16:22:22.930	2	1905	0065-0136660676
10058	2014.06.16	16:22:21.076	4	4163	0065-0136667521
10059	2014.06.16	16:22:25.798	3	509	0065-0136660676
10060	2014.06.16	16:22:26.380	4	1529	0065-0136660676
10061	2014.06.16	16:22:29.766	4	500	0065-0136667521
10062	2014.06.16	16:22:30.351	3	4286	0065-0136667521
10063	2014.06.16	16:22:38.147	3	545	0065-0136667521
10064	2014.06.16	16:22:42.105	5	340	0065-0136660676
10065	2014.06.16	16:22:42.217	8	325	0065-0136671473
10066	2014.06.16	16:22:42.649	7	1405	0065-0136671473
10067	2014.06.16	16:22:42.591	6	1634	0065-0136660676
10068	2014.06.16	16:22:45.013	7	448	0065-0136665886
10069	2014.06.16	16:22:46.628	7	613	0065-0136660676
10070	2014.06.16	16:22:45.539	8	1840	0065-0136665886
10071	2014.06.16	16:22:47.456	8	706	0065-0136660676
10072	2014.06.16	16:22:48.430	8	558	0065-0136660676
10073	2014.06.16	16:23:03.387	1	322	0065-0136660676
10074	2014.06.16	16:23:03.717	2	1105	0065-0136660676
10075	2014.06.16	16:23:06.296	6	501	0065-0136671473
10076	2014.06.16	16:23:06.912	5	2585	0065-0136671473
10077	2014.06.16	16:23:12.734	6	415	0065-0136673193
10078	2014.06.16	16:23:15.685	1	213	0065-0136659288
10079	2014.06.16	16:23:13.349	5	3530	0065-0136673193
10080	2014.06.16	16:23:16.115	2	1652	0065-0136659288
10081	2014.06.16	16:23:20.315	5	452	0065-0136673193
10082	2014.06.16	16:23:20.611	3	554	0065-0136659288
10083	2014.06.16	16:23:20.738	6	2380	0065-0136673193
10084	2014.06.16	16:23:21.235	4	2177	0065-0136659288
10085	2014.06.16	16:23:26.722	7	406	0065-0136673193
10086	2014.06.16	16:23:27.151	8	1314	0065-0136673193
10087	2014.06.16	16:23:29.517	1	311	0065-0136673193
10088	2014.06.16	16:23:31.187	4	419	0065-0136659288
10089	2014.06.16	16:23:31.546	1	417	0065-0136651817
10090	2014.06.16	16:23:29.982	2	2180	0065-0136673193
10091	2014.06.16	16:23:32.203	2	212	0065-0136651817
10092	2014.06.16	16:23:31.617	3	3212	0065-0136659288
10093	2014.06.16	16:23:35.788	3	218	0065-0136673193
10094	2014.06.16	16:23:36.395	3	222	0065-0136651817
10095	2014.06.16	16:23:36.683	4	212	0065-0136651817
10096	2014.06.16	16:23:38.126	5	450	0065-0136673193
10097	2014.06.16	16:23:38.485	6	325	0065-0136673193
10098	2014.06.16	16:23:38.637	5	325	0065-0136651817
10099	2014.06.16	16:23:38.901	6	336	0065-0136651817
10100	2014.06.16	16:23:38.174	8	1401	0065-0136659459
10101	2014.06.16	16:23:47.641	3	356	0065-0136659288
10102	2014.06.16	16:23:48.041	4	3550	0065-0136659288
10103	2014.06.16	16:23:39.745	7	13074	0065-0136659459
10104	2014.06.16	16:24:05.457	8	513	0065-0136665886
10105	2014.06.16	16:24:06.048	7	1135	0065-0136665886
10106	2014.06.16	16:24:07.199	5	523	0065-0136659288
10107	2014.06.16	16:24:07.702	6	2280	0065-0136659288
10108	2014.06.16	16:24:10.067	6	228	0065-0136659288
10109	2014.06.16	16:24:11.505	2	314	0065-0136660676
10110	2014.06.16	16:24:12.007	1	517	0065-0136660676
10111	2014.06.16	16:24:13.844	8	408	0065-0136660676
10112	2014.06.16	16:24:14.534	7	1394	0065-0136660676
10113	2014.06.16	16:24:30.178	7	406	0065-0136659288
10114	2014.06.16	16:24:30.665	8	1890	0065-0136659288
10115	2014.06.16	16:24:32.710	8	775	0065-0136659288
10116	2014.06.16	16:24:44.800	7	425	0065-0136665886
10117	2014.06.16	16:24:45.202	8	849	0065-0136665886
10118	2014.06.16	16:24:46.320	8	230	0065-0136665886
10119	2014.06.16	16:24:46.893	7	516	0065-0136660676
10120	2014.06.16	16:24:55.722	1	215	0065-0136665886
10121	2014.06.16	16:24:56.047	2	469	0065-0136665886
10122	2014.06.16	16:24:57.393	3	312	0065-0136655780
10123	2014.06.16	16:24:57.783	4	1836	0065-0136655780
10124	2014.06.16	16:25:04.691	8	403	0065-0136659288
10125	2014.06.16	16:25:05.111	7	3654	0065-0136659288
10126	2014.06.16	16:25:08.882	7	1270	0065-0136659288
10127	2014.06.16	16:25:14.843	7	503	0065-0136659288
10128	2014.06.16	16:25:15.329	8	1310	0065-0136659288
10129	2014.06.16	16:25:16.671	8	216	0065-0136659288
10130	2014.06.16	16:25:16.766	5	516	0065-0136655780
10131	2014.06.16	16:25:17.385	6	1298	0065-0136655780
10132	2014.06.16	16:25:18.278	7	436	0065-0136659459
10133	2014.06.16	16:25:18.821	7	422	0065-0136651817
10134	2014.06.16	16:25:18.731	8	1590	0065-0136659459
10135	2014.06.16	16:25:20.325	7	453	0065-0136655780
10136	2014.06.16	16:25:20.330	8	916	0065-0136651817
10137	2014.06.16	16:25:21.203	7	756	0065-0136655780
10138	2014.06.16	16:25:21.868	1	813	0065-0136659288
10139	2014.06.16	16:25:22.626	6	345	0065-0136655780
10140	2014.06.16	16:25:22.917	5	510	0065-0136655780
10141	2014.06.16	16:25:23.971	8	307	0065-0136659459
10142	2014.06.16	16:25:24.093	4	518	0065-0136655780
10143	2014.06.16	16:25:22.760	2	2024	0065-0136659288
10144	2014.06.16	16:25:24.288	7	531	0065-0136659459
10145	2014.06.16	16:25:25.143	3	3884	0065-0136655780
10146	2014.06.16	16:25:30.334	3	309	0065-0136665886
10147	2014.06.16	16:25:30.658	4	938	0065-0136665886
10148	2014.06.16	16:25:51.333	6	457	0065-0136660676
10149	2014.06.16	16:25:51.862	5	2626	0065-0136660676
10150	2014.06.16	16:26:00.442	1	580	0065-0136651817
10151	2014.06.16	16:26:01.230	2	1400	0065-0136651817
10152	2014.06.16	16:26:02.635	2	215	0065-0136651817
10153	2014.06.16	16:26:22.112	3	453	0065-0136651817
10154	2014.06.16	16:26:22.672	4	1190	0065-0136651817
10155	2014.06.16	16:26:28.994	2	311	0065-0136655780
10156	2014.06.16	16:26:29.481	1	615	0065-0136655780
10157	2014.06.16	16:26:30.136	1	213	0065-0136655780
10158	2014.06.16	16:26:30.408	1	226	0065-0136655780
10159	2014.06.16	16:26:35.488	5	526	0065-0136660676
10160	2014.06.16	16:26:36.047	6	1311	0065-0136660676
10161	2014.06.16	16:26:39.043	7	405	0065-0136660676
10162	2014.06.16	16:26:39.497	8	915	0065-0136660676
10163	2014.06.16	16:26:42.372	5	503	0065-0136671473
10164	2014.06.16	16:26:43.315	6	1700	0065-0136659459
10165	2014.06.16	16:26:46.286	6	509	0065-0136671473
10166	2014.06.16	16:26:47.002	1	215	0065-0136660676
10167	2014.06.16	16:26:47.645	6	392	0065-0136659459
10168	2014.06.16	16:26:47.369	2	967	0065-0136660676
10169	2014.06.16	16:26:48.487	2	564	0065-0136660676
10170	2014.06.16	16:26:48.300	6	1237	0065-0136659459
10171	2014.06.16	16:26:50.740	3	502	0065-0136660676
10172	2014.06.16	16:26:51.362	4	1203	0065-0136660676
10173	2014.06.16	16:26:49.706	6	3464	0065-0136671473
10174	2014.06.16	16:26:53.204	6	1702	0065-0136671473
10175	2014.06.16	16:26:55.004	4	504	0065-0136660676
10176	2014.06.16	16:27:04.801	5	451	0065-0136651817
10177	2014.06.16	16:27:05.362	6	2336	0065-0136651817
10178	2014.06.16	16:27:38.967	2	804	0065-0136659288
10179	2014.06.16	16:27:39.841	1	943	0065-0136659288
10180	2014.06.16	16:27:41.023	1	217	0065-0136659288
10181	2014.06.16	16:27:41.295	1	410	0065-0136659288
10182	2014.06.16	16:27:41.350	8	417	0065-0136655780
10183	2014.06.16	16:27:42.356	5	342	0065-0136660676
10184	2014.06.16	16:27:41.812	7	1032	0065-0136655780
10185	2014.06.16	16:27:42.808	6	972	0065-0136660676
10186	2014.06.16	16:27:43.990	6	1147	0065-0136660676
10187	2014.06.16	16:27:48.415	6	324	0065-0136655780
10188	2014.06.16	16:27:48.842	5	1023	0065-0136655780
10189	2014.06.16	16:27:49.834	7	419	0065-0136659459
10190	2014.06.16	16:27:51.368	7	316	0065-0136660676
10191	2014.06.16	16:27:53.482	1	314	0065-0136659459
10192	2014.06.16	16:27:53.872	2	438	0065-0136659459
10193	2014.06.16	16:27:52.516	8	2294	0065-0136660676
10194	2014.06.16	16:27:56.994	3	357	0065-0136659459
10195	2014.06.16	16:27:57.207	4	1303	0065-0136655780
10196	2014.06.16	16:27:58.612	4	1925	0065-0136659459
10197	2014.06.16	16:28:05.216	5	610	0065-0136665886
10198	2014.06.16	16:28:05.845	6	411	0065-0136665886
10199	2014.06.16	16:28:06.184	4	325	0065-0136655780
10200	2014.06.16	16:28:06.611	3	1005	0065-0136655780
10201	2014.06.16	16:28:10.240	7	402	0065-0136665886
10202	2014.06.16	16:28:10.726	8	711	0065-0136665886
10203	2014.06.16	16:28:11.435	1	221	0065-0136660676
10204	2014.06.16	16:28:11.828	2	722	0065-0136660676
10205	2014.06.16	16:28:16.803	1	312	0065-0136665886
10206	2014.06.16	16:28:17.133	2	609	0065-0136665886
10207	2014.06.16	16:28:25.190	6	1446	0065-0136670531
10208	2014.06.16	16:28:26.957	5	3453	0065-0136670531
10209	2014.06.16	16:28:38.050	3	329	0065-0136665886
10210	2014.06.16	16:28:38.485	4	533	0065-0136665886
10211	2014.06.16	16:28:50.591	7	617	0065-0136673193
10212	2014.06.16	16:28:52.681	2	424	0065-0136660676
10213	2014.06.16	16:28:53.205	1	900	0065-0136660676
10214	2014.06.16	16:28:51.254	8	3814	0065-0136673193
10215	2014.06.16	16:28:58.330	8	411	0065-0136673193
10216	2014.06.16	16:28:58.660	7	2273	0065-0136673193
10217	2014.06.16	16:29:12.172	2	329	0065-0136655780
10218	2014.06.16	16:29:12.611	1	510	0065-0136655780
10219	2014.06.16	16:29:26.139	1	427	0065-0136655780
10220	2014.06.16	16:29:26.570	2	624	0065-0136655780
10221	2014.06.16	16:29:27.623	4	524	0065-0136665886
10222	2014.06.16	16:29:28.103	3	1192	0065-0136655780
10223	2014.06.16	16:29:29.333	3	930	0065-0136665886
10224	2014.06.16	16:29:30.755	3	229	0065-0136665886
10225	2014.06.16	16:29:49.860	2	421	0065-0136667521
10226	2014.06.16	16:29:51.761	7	504	0065-0136671473
10227	2014.06.16	16:29:50.449	1	3310	0065-0136667521
10228	2014.06.16	16:29:52.355	8	2774	0065-0136671473
10229	2014.06.16	16:29:55.115	2	310	0065-0136665886
10230	2014.06.16	16:29:55.563	2	220	0065-0136655780
10231	2014.06.16	16:29:55.449	1	420	0065-0136665886
10232	2014.06.16	16:29:55.790	8	546	0065-0136659288
10233	2014.06.16	16:29:56.540	8	513	0065-0136665886
10234	2014.06.16	16:29:57.195	8	212	0065-0136655780
10235	2014.06.16	16:29:57.226	7	212	0065-0136665886
10236	2014.06.16	16:29:57.450	7	225	0065-0136655780
10237	2014.06.16	16:29:58.744	7	319	0065-0136651817
10238	2014.06.16	16:29:59.067	8	230	0065-0136651817
10239	2014.06.16	16:29:59.938	6	310	0065-0136655780
10240	2014.06.16	16:30:00.295	5	1107	0065-0136655780
10241	2014.06.16	16:30:03.490	5	427	0065-0136655780
10242	2014.06.16	16:30:03.820	6	997	0065-0136655780
10243	2014.06.16	16:30:04.634	1	309	0065-0136667521
10244	2014.06.16	16:30:05.196	2	1904	0065-0136667521
10245	2014.06.16	16:30:07.915	3	449	0065-0136667521
10246	2014.06.16	16:30:08.532	4	2298	0065-0136667521
10247	2014.06.16	16:30:11.812	5	433	0065-0136667521
10248	2014.06.16	16:30:12.318	6	2279	0065-0136667521
10249	2014.06.16	16:30:27.059	1	214	0065-0136671473
10250	2014.06.16	16:30:27.435	2	596	0065-0136671473
10251	2014.06.16	16:30:34.863	8	611	0065-0136660676
10252	2014.06.16	16:30:36.456	6	612	0065-0136659288
10253	2014.06.16	16:30:36.107	7	1332	0065-0136660676
10254	2014.06.16	16:30:37.307	5	3162	0065-0136659288
10255	2014.06.16	16:30:47.149	7	535	0065-0136667521
10256	2014.06.16	16:30:47.706	8	2868	0065-0136667521
10257	2014.06.16	16:30:57.003	5	326	0065-0136670531
10258	2014.06.16	16:30:57.335	6	2289	0065-0136670531
10259	2014.06.16	16:31:08.566	6	412	0065-0136655780
10260	2014.06.16	16:31:09.015	5	654	0065-0136655780
10261	2014.06.16	16:31:13.149	4	3966	0065-0136659288
10262	2014.06.16	16:31:17.218	3	3281	0065-0136659288
10263	2014.06.16	16:31:22.685	4	520	0065-0136655780
10264	2014.06.16	16:31:23.664	5	403	0065-0136659459
10265	2014.06.16	16:31:23.384	3	897	0065-0136655780
10266	2014.06.16	16:31:24.286	6	2094	0065-0136659459
10267	2014.06.16	16:31:27.050	6	213	0065-0136659459
10268	2014.06.16	16:31:31.810	6	541	0065-0136660676
10269	2014.06.16	16:31:32.498	5	1009	0065-0136660676
10270	2014.06.16	16:31:35.358	1	440	0065-0136651817
10271	2014.06.16	16:31:36.067	2	1124	0065-0136651817
10272	2014.06.16	16:31:41.833	7	849	0065-0136670531
10273	2014.06.16	16:31:42.849	8	3120	0065-0136670531
10274	2014.06.16	16:31:51.124	6	618	0065-0136665886
10275	2014.06.16	16:31:51.875	5	3364	0065-0136665886
10276	2014.06.16	16:31:55.254	2	310	0065-0136659288
10277	2014.06.16	16:31:55.708	1	898	0065-0136659288
10278	2014.06.16	16:31:56.696	4	340	0065-0136665886
10279	2014.06.16	16:31:57.257	1	213	0065-0136659288
10280	2014.06.16	16:31:57.125	3	533	0065-0136665886
10281	2014.06.16	16:31:59.094	8	405	0065-0136659288
10282	2014.06.16	16:31:59.619	7	3732	0065-0136659288
10283	2014.06.16	16:32:03.722	2	315	0065-0136665886
10284	2014.06.16	16:32:04.093	1	613	0065-0136665886
10285	2014.06.16	16:32:06.375	2	333	0065-0136651817
10286	2014.06.16	16:32:06.808	1	313	0065-0136651817
10287	2014.06.16	16:32:06.986	8	308	0065-0136665886
10288	2014.06.16	16:32:07.354	7	314	0065-0136665886
10289	2014.06.16	16:32:10.245	8	518	0065-0136651817
10290	2014.06.16	16:32:10.805	7	2652	0065-0136651817
10291	2014.06.16	16:32:13.024	8	547	0065-0136667521
10292	2014.06.16	16:32:13.933	4	308	0065-0136660676
10293	2014.06.16	16:32:14.363	3	1992	0065-0136660676
10294	2014.06.16	16:32:14.209	7	7985	0065-0136667521
10295	2014.06.16	16:32:23.570	6	516	0065-0136667521
10296	2014.06.16	16:32:23.957	7	407	0065-0136659459
10297	2014.06.16	16:32:24.446	8	1868	0065-0136659459
10298	2014.06.16	16:32:29.667	3	408	0065-0136671473
10299	2014.06.16	16:32:24.191	5	5980	0065-0136667521
10300	2014.06.16	16:32:30.131	4	1096	0065-0136671473
10301	2014.06.16	16:32:44.526	5	523	0065-0136671473
10302	2014.06.16	16:32:45.153	6	1093	0065-0136671473
10303	2014.06.16	16:32:46.088	2	315	0065-0136655780
10304	2014.06.16	16:32:46.485	1	405	0065-0136655780
10305	2014.06.16	16:32:46.916	1	383	0065-0136655780
10306	2014.06.16	16:32:58.106	7	311	0065-0136671473
10307	2014.06.16	16:32:58.392	8	2087	0065-0136671473
10308	2014.06.16	16:32:57.252	1	3269	0065-0136659459
10309	2014.06.16	16:33:00.721	2	805	0065-0136659459
10310	2014.06.16	16:33:01.436	1	227	0065-0136655780
10311	2014.06.16	16:33:01.615	2	223	0065-0136659459
10312	2014.06.16	16:33:02.191	2	715	0065-0136655780
10313	2014.06.16	16:33:03.808	3	309	0065-0136655780
10314	2014.06.16	16:33:04.220	4	905	0065-0136655780
10315	2014.06.16	16:33:09.767	3	612	0065-0136659459
10316	2014.06.16	16:33:09.954	4	713	0065-0136667521
10317	2014.06.16	16:33:11.248	4	6516	0065-0136659459
10318	2014.06.16	16:33:18.112	7	447	0065-0136665886
10319	2014.06.16	16:33:18.133	4	517	0065-0136659459
10320	2014.06.16	16:33:18.567	8	3111	0065-0136665886
10321	2014.06.16	16:33:24.086	1	419	0065-0136670531
10322	2014.06.16	16:33:24.731	2	2386	0065-0136670531
10323	2014.06.16	16:33:33.543	6	506	0065-0136659288
10324	2014.06.16	16:33:34.126	5	2687	0065-0136659288
10325	2014.06.16	16:33:41.235	5	409	0065-0136659459
10326	2014.06.16	16:33:41.754	6	1502	0065-0136659459
10327	2014.06.16	16:33:51.159	7	409	0065-0136659459
10328	2014.06.16	16:33:51.618	8	2960	0065-0136659459
10329	2014.06.16	16:33:55.759	1	225	0065-0136665886
10330	2014.06.16	16:33:56.045	2	437	0065-0136665886
10331	2014.06.16	16:33:56.618	5	314	0065-0136655780
10332	2014.06.16	16:33:57.967	3	402	0065-0136670531
10333	2014.06.16	16:33:57.010	6	1606	0065-0136655780
10334	2014.06.16	16:33:58.484	4	2240	0065-0136670531
10335	2014.06.16	16:34:01.094	2	222	0065-0136660676
10336	2014.06.16	16:34:01.445	1	405	0065-0136660676
10337	2014.06.16	16:34:03.510	7	423	0065-0136655780
10338	2014.06.16	16:34:03.967	8	1106	0065-0136655780
10339	2014.06.16	16:34:05.455	1	218	0065-0136671473
10340	2014.06.16	16:34:05.982	1	218	0065-0136655780
10341	2014.06.16	16:34:05.887	2	533	0065-0136671473
10342	2014.06.16	16:34:06.782	2	836	0065-0136655780
10343	2014.06.16	16:34:23.046	2	219	0065-0136671473
10344	2014.06.16	16:34:23.377	1	403	0065-0136671473
10345	2014.06.16	16:34:36.100	3	520	0065-0136655780
10346	2014.06.16	16:34:36.171	1	499	0065-0136660676
10347	2014.06.16	16:34:36.728	4	999	0065-0136655780
10348	2014.06.16	16:34:36.896	2	999	0065-0136660676
10349	2014.06.16	16:34:47.113	8	504	0065-0136671473
10350	2014.06.16	16:34:48.190	7	1987	0065-0136671473
10351	2014.06.16	16:34:54.763	1	316	0065-0136659459
10352	2014.06.16	16:34:55.220	2	1367	0065-0136659459
10353	2014.06.16	16:34:57.585	2	216	0065-0136659459
10354	2014.06.16	16:35:01.377	4	520	0065-0136667521
10355	2014.06.16	16:35:02.045	3	5916	0065-0136667521
10356	2014.06.16	16:35:08.259	3	516	0065-0136665886
10357	2014.06.16	16:35:08.805	4	719	0065-0136665886
10358	2014.06.16	16:35:11.438	3	621	0065-0136667521
10359	2014.06.16	16:35:14.094	5	404	0065-0136655780
10360	2014.06.16	16:35:12.127	4	2882	0065-0136667521
10361	2014.06.16	16:35:14.488	6	1762	0065-0136655780
10362	2014.06.16	16:35:23.981	4	318	0065-0136667521
10363	2014.06.16	16:35:24.313	3	1434	0065-0136667521
10364	2014.06.16	16:35:27.588	2	323	0065-0136667521
10365	2014.06.16	16:35:28.018	1	1201	0065-0136667521
10366	2014.06.16	16:35:31.423	3	313	0065-0136660676
10367	2014.06.16	16:35:31.952	4	1591	0065-0136660676
10368	2014.06.16	16:35:33.530	6	410	0065-0136655780
10369	2014.06.16	16:35:35.944	3	410	0065-0136659459
10370	2014.06.16	16:35:33.998	5	2376	0065-0136655780
10371	2014.06.16	16:35:36.569	4	4447	0065-0136659459
10372	2014.06.16	16:35:46.568	4	505	0065-0136659288
10373	2014.06.16	16:35:47.190	3	2999	0065-0136659288
10374	2014.06.16	16:35:53.103	8	315	0065-0136667521
10375	2014.06.16	16:35:53.533	7	1895	0065-0136667521
10376	2014.06.16	16:35:55.834	7	974	0065-0136667521
10377	2014.06.16	16:35:56.984	7	319	0065-0136671473
10378	2014.06.16	16:35:57.272	8	2112	0065-0136671473
10379	2014.06.16	16:35:59.590	2	212	0065-0136659288
10380	2014.06.16	16:35:59.915	1	620	0065-0136659288
10381	2014.06.16	16:36:00.937	1	219	0065-0136659288
10382	2014.06.16	16:36:03.349	1	315	0065-0136671473
10383	2014.06.16	16:36:04.237	5	309	0065-0136660676
10384	2014.06.16	16:36:03.808	2	1092	0065-0136671473
10385	2014.06.16	16:36:04.632	6	1627	0065-0136660676
10386	2014.06.16	16:36:09.609	7	802	0065-0136651817
10387	2014.06.16	16:36:10.552	7	844	0065-0136660676
10388	2014.06.16	16:36:10.499	8	1220	0065-0136651817
10389	2014.06.16	16:36:11.729	8	1991	0065-0136660676
10390	2014.06.16	16:36:13.651	1	313	0065-0136651817
10391	2014.06.16	16:36:13.804	4	422	0065-0136655780
10392	2014.06.16	16:36:14.113	2	723	0065-0136651817
10393	2014.06.16	16:36:14.992	2	221	0065-0136651817
10394	2014.06.16	16:36:14.334	3	898	0065-0136655780
10395	2014.06.16	16:36:17.641	3	410	0065-0136651817
10396	2014.06.16	16:36:18.133	4	1203	0065-0136651817
10397	2014.06.16	16:36:30.515	5	314	0065-0136670531
10398	2014.06.16	16:36:30.878	6	571	0065-0136670531
10399	2014.06.16	16:36:35.754	8	316	0065-0136659288
10400	2014.06.16	16:36:36.182	7	1794	0065-0136659288
10401	2014.06.16	16:36:44.381	8	502	0065-0136660676
10402	2014.06.16	16:36:44.940	7	1191	0065-0136660676
10403	2014.06.16	16:36:46.378	7	438	0065-0136660676
10404	2014.06.16	16:36:46.841	7	323	0065-0136660676
10405	2014.06.16	16:36:47.337	7	213	0065-0136660676
10406	2014.06.16	16:36:57.999	2	212	0065-0136671473
10407	2014.06.16	16:36:58.295	1	1829	0065-0136671473
10408	2014.06.16	16:37:02.497	1	423	0065-0136671473
10409	2014.06.16	16:37:03.192	2	1035	0065-0136671473
10410	2014.06.16	16:37:09.868	7	307	0065-0136667521
10411	2014.06.16	16:37:11.002	3	420	0065-0136671473
10412	2014.06.16	16:37:11.470	4	1195	0065-0136671473
10413	2014.06.16	16:37:11.009	8	2640	0065-0136667521
10414	2014.06.16	16:37:15.083	1	223	0065-0136667521
10415	2014.06.16	16:37:15.349	2	1875	0065-0136655780
10416	2014.06.16	16:37:17.315	2	1999	0065-0136667521
10417	2014.06.16	16:37:44.808	4	405	0065-0136651817
10418	2014.06.16	16:37:45.334	3	1560	0065-0136651817
10419	2014.06.16	16:37:50.430	3	505	0065-0136651817
10420	2014.06.16	16:37:50.942	4	1990	0065-0136651817
10421	2014.06.16	16:37:53.901	5	357	0065-0136659459
10422	2014.06.16	16:37:54.314	6	1736	0065-0136659459
10423	2014.06.16	16:37:56.710	6	1890	0065-0136659459
10424	2014.06.16	16:37:59.678	7	510	0065-0136659459
10425	2014.06.16	16:38:00.194	8	1836	0065-0136659459
10426	2014.06.16	16:38:07.524	4	418	0065-0136665886
10427	2014.06.16	16:38:07.782	5	318	0065-0136651817
10428	2014.06.16	16:38:08.052	3	749	0065-0136665886
10429	2014.06.16	16:38:08.883	7	616	0065-0136659288
10430	2014.06.16	16:38:08.212	6	2052	0065-0136651817
10431	2014.06.16	16:38:09.572	8	2981	0065-0136659288
10432	2014.06.16	16:38:12.591	8	215	0065-0136659288
10433	2014.06.16	16:38:12.702	7	319	0065-0136651817
10434	2014.06.16	16:38:13.297	2	228	0065-0136665886
10435	2014.06.16	16:38:13.118	8	809	0065-0136651817
10436	2014.06.16	16:38:13.621	1	325	0065-0136665886
10437	2014.06.16	16:38:15.466	8	523	0065-0136665886
10438	2014.06.16	16:38:15.962	7	405	0065-0136665886
10439	2014.06.16	16:38:29.864	7	708	0065-0136670531
10440	2014.06.16	16:38:30.690	8	2306	0065-0136670531
10441	2014.06.16	16:38:39.803	7	510	0065-0136665886
10442	2014.06.16	16:38:40.354	8	815	0065-0136665886
10443	2014.06.16	16:38:42.494	8	213	0065-0136665886
10444	2014.06.16	16:38:43.377	1	411	0065-0136659288
10445	2014.06.16	16:38:43.940	2	1287	0065-0136659288
10446	2014.06.16	16:38:52.754	1	318	0065-0136659459
10447	2014.06.16	16:38:53.253	2	3094	0065-0136659459
10448	2014.06.16	16:38:57.529	1	327	0065-0136665886
10449	2014.06.16	16:38:57.965	2	407	0065-0136665886
10450	2014.06.16	16:39:00.848	8	602	0065-0136670531
10451	2014.06.16	16:39:01.177	2	315	0065-0136659288
10452	2014.06.16	16:39:01.492	1	615	0065-0136659288
10453	2014.06.16	16:39:01.827	3	309	0065-0136665886
10454	2014.06.16	16:39:02.140	4	432	0065-0136665886
10455	2014.06.16	16:39:01.633	7	1098	0065-0136670531
10456	2014.06.16	16:39:02.898	3	405	0065-0136659459
10457	2014.06.16	16:39:04.847	3	318	0065-0136655780
10458	2014.06.16	16:39:03.386	4	2513	0065-0136659459
10459	2014.06.16	16:39:05.925	4	626	0065-0136655780
10460	2014.06.16	16:39:08.022	5	341	0065-0136655780
10461	2014.06.16	16:39:08.676	8	310	0065-0136659288
10462	2014.06.16	16:39:08.102	6	2288	0065-0136659459
10463	2014.06.16	16:39:10.130	8	505	0065-0136651817
10464	2014.06.16	16:39:10.054	3	709	0065-0136667521
10465	2014.06.16	16:39:09.095	7	2978	0065-0136659288
10466	2014.06.16	16:39:10.419	6	2498	0065-0136655780
10467	2014.06.16	16:39:12.163	7	1003	0065-0136651817
10468	2014.06.16	16:39:10.973	4	3263	0065-0136667521
10469	2014.06.16	16:39:14.460	6	420	0065-0136659288
10470	2014.06.16	16:39:14.288	7	1011	0065-0136651817
10471	2014.06.16	16:39:18.812	7	310	0065-0136660676
10472	2014.06.16	16:39:14.890	5	4948	0065-0136659288
10473	2014.06.16	16:39:19.786	7	323	0065-0136659459
10474	2014.06.16	16:39:19.236	8	996	0065-0136660676
10475	2014.06.16	16:39:20.274	8	1736	0065-0136659459
10476	2014.06.16	16:39:22.017	1	228	0065-0136660676
10477	2014.06.16	16:39:22.408	2	613	0065-0136660676
10478	2014.06.16	16:39:23.094	2	227	0065-0136660676
10479	2014.06.16	16:39:23.158	7	407	0065-0136655780
10480	2014.06.16	16:39:23.430	2	467	0065-0136660676
10481	2014.06.16	16:39:23.581	8	849	0065-0136655780
10482	2014.06.16	16:39:25.774	3	324	0065-0136660676
10483	2014.06.16	16:39:26.164	4	1962	0065-0136660676
10484	2014.06.16	16:39:31.691	4	415	0065-0136659288
10485	2014.06.16	16:39:31.807	1	308	0065-0136655780
10486	2014.06.16	16:39:32.297	2	1190	0065-0136655780
10487	2014.06.16	16:39:32.212	3	8153	0065-0136659288
10488	2014.06.16	16:39:40.318	4	442	0065-0136671473
10489	2014.06.16	16:39:40.839	3	3057	0065-0136671473
10490	2014.06.16	16:39:51.654	3	446	0065-0136659288
10491	2014.06.16	16:39:52.298	4	1613	0065-0136659288
10492	2014.06.16	16:39:58.641	1	217	0065-0136659459
10493	2014.06.16	16:39:59.042	2	2061	0065-0136659459
10494	2014.06.16	16:40:01.870	2	325	0065-0136659459
10495	2014.06.16	16:40:09.734	6	421	0065-0136651817
10496	2014.06.16	16:40:10.193	5	1331	0065-0136651817
10497	2014.06.16	16:40:17.250	4	719	0065-0136651817
10498	2014.06.16	16:40:18.111	3	2383	0065-0136651817
10499	2014.06.16	16:40:20.828	4	308	0065-0136659288
10500	2014.06.16	16:40:20.693	6	1204	0065-0136653169
10501	2014.06.16	16:40:22.302	5	5507	0065-0136653169
10502	2014.06.16	16:40:21.322	3	9763	0065-0136659288
10503	2014.06.16	16:40:31.200	5	340	0065-0136665886
10504	2014.06.16	16:40:31.508	6	310	0065-0136665886
10505	2014.06.16	16:40:33.615	2	900	0065-0136651817
10506	2014.06.16	16:40:35.060	1	1942	0065-0136651817
10507	2014.06.16	16:40:40.835	2	312	0065-0136655780
10508	2014.06.16	16:40:41.289	1	924	0065-0136655780
10509	2014.06.16	16:40:43.915	8	621	0065-0136655780
10510	2014.06.16	16:40:44.464	7	835	0065-0136655780
10511	2014.06.16	16:40:46.748	6	316	0065-0136655780
10512	2014.06.16	16:40:47.143	5	1292	0065-0136655780
10513	2014.06.16	16:40:55.321	8	520	0065-0136651817
10514	2014.06.16	16:40:57.212	2	226	0065-0136659288
10515	2014.06.16	16:40:57.468	1	720	0065-0136659288
10516	2014.06.16	16:40:55.985	7	2677	0065-0136651817
10517	2014.06.16	16:40:58.765	7	2050	0065-0136651817
10518	2014.06.16	16:41:02.776	7	324	0065-0136651817
10519	2014.06.16	16:41:24.548	2	215	0065-0136671473
10520	2014.06.16	16:41:24.878	1	1288	0065-0136671473
10521	2014.06.16	16:41:27.210	7	317	0065-0136665886
10522	2014.06.16	16:41:27.705	7	322	0065-0136651817
10523	2014.06.16	16:41:28.132	8	319	0065-0136651817
10524	2014.06.16	16:41:28.743	1	224	0065-0136665886
10525	2014.06.16	16:41:29.005	2	429	0065-0136665886
10526	2014.06.16	16:41:29.733	1	230	0065-0136651817
10527	2014.06.16	16:41:30.027	2	358	0065-0136651817
10528	2014.06.16	16:41:30.683	2	229	0065-0136651817
10529	2014.06.16	16:41:38.179	5	348	0065-0136660676
10530	2014.06.16	16:41:38.602	6	922	0065-0136660676
10531	2014.06.16	16:41:40.522	7	408	0065-0136660676
10532	2014.06.16	16:41:40.975	8	4198	0065-0136660676
10533	2014.06.16	16:41:48.726	3	645	0065-0136665886
10534	2014.06.16	16:41:50.401	1	307	0065-0136671473
10535	2014.06.16	16:41:49.453	4	1284	0065-0136665886
10536	2014.06.16	16:41:50.829	2	618	0065-0136671473
10537	2014.06.16	16:41:51.553	3	546	0065-0136659459
10538	2014.06.16	16:41:52.927	3	215	0065-0136671473
10539	2014.06.16	16:41:52.313	4	1686	0065-0136659459
10540	2014.06.16	16:41:54.213	4	1202	0065-0136671473
10541	2014.06.16	16:41:55.931	3	1029	0065-0136651817
10542	2014.06.16	16:41:57.074	4	1124	0065-0136651817
10543	2014.06.16	16:41:58.320	4	216	0065-0136651817
10544	2014.06.16	16:42:04.137	1	313	0065-0136659288
10545	2014.06.16	16:42:04.633	2	1038	0065-0136659288
10546	2014.06.16	16:42:05.639	5	403	0065-0136655780
10547	2014.06.16	16:42:06.126	6	1106	0065-0136655780
10548	2014.06.16	16:42:08.822	7	326	0065-0136655780
10549	2014.06.16	16:42:08.877	4	756	0065-0136653169
10550	2014.06.16	16:42:09.185	8	1818	0065-0136655780
10551	2014.06.16	16:42:12.570	1	227	0065-0136655780
10552	2014.06.16	16:42:09.990	3	3873	0065-0136653169
10553	2014.06.16	16:42:12.972	2	1745	0065-0136655780
10554	2014.06.16	16:42:15.367	5	347	0065-0136659459
10555	2014.06.16	16:42:15.727	6	3299	0065-0136659459
10556	2014.06.16	16:42:22.909	2	435	0065-0136653169
10557	2014.06.16	16:42:23.608	1	1329	0065-0136653169
10558	2014.06.16	16:42:39.984	5	415	0065-0136665886
10559	2014.06.16	16:42:40.552	6	701	0065-0136665886
10560	2014.06.16	16:42:42.652	7	504	0065-0136665886
10561	2014.06.16	16:42:43.210	8	806	0065-0136665886
10562	2014.06.16	16:42:50.299	1	309	0065-0136665886
10563	2014.06.16	16:42:50.756	2	326	0065-0136665886
10564	2014.06.16	16:43:03.732	3	308	0065-0136659288
10565	2014.06.16	16:43:05.201	3	311	0065-0136655780
10566	2014.06.16	16:43:04.149	4	1615	0065-0136659288
10567	2014.06.16	16:43:05.922	4	712	0065-0136655780
10568	2014.06.16	16:43:09.361	5	429	0065-0136667521
10569	2014.06.16	16:43:10.074	7	353	0065-0136659459
10570	2014.06.16	16:43:10.920	1	319	0065-0136660676
10571	2014.06.16	16:43:11.477	2	511	0065-0136660676
10572	2014.06.16	16:43:10.527	8	1509	0065-0136659459
10573	2014.06.16	16:43:09.866	6	2465	0065-0136667521
10574	2014.06.16	16:43:13.236	1	309	0065-0136659459
10575	2014.06.16	16:43:14.408	8	630	0065-0136653169
10576	2014.06.16	16:43:13.762	2	1331	0065-0136659459
10577	2014.06.16	16:43:15.155	7	1650	0065-0136653169
10578	2014.06.16	16:43:17.135	3	515	0065-0136660676
10579	2014.06.16	16:43:17.727	4	1794	0065-0136660676
10580	2014.06.16	16:43:22.934	3	410	0065-0136659459
10581	2014.06.16	16:43:23.447	4	3760	0065-0136659459
10582	2014.06.16	16:43:28.530	5	215	0065-0136660676
10583	2014.06.16	16:43:28.913	5	313	0065-0136659459
10584	2014.06.16	16:43:28.925	3	309	0065-0136665886
10585	2014.06.16	16:43:28.859	6	535	0065-0136660676
10586	2014.06.16	16:43:29.357	4	1133	0065-0136665886
10587	2014.06.16	16:43:29.578	6	1506	0065-0136659459
10588	2014.06.16	16:43:33.028	6	596	0065-0136659459
10589	2014.06.16	16:43:34.667	7	317	0065-0136667521
10590	2014.06.16	16:43:36.169	7	308	0065-0136660676
10591	2014.06.16	16:43:34.967	8	1824	0065-0136667521
10592	2014.06.16	16:43:37.028	8	1431	0065-0136660676
10593	2014.06.16	16:43:38.172	6	337	0065-0136659459
10594	2014.06.16	16:43:43.632	7	552	0065-0136653169
10595	2014.06.16	16:43:44.297	8	2464	0065-0136653169
10596	2014.06.16	16:43:50.105	6	230	0065-0136659459
10597	2014.06.16	16:43:50.361	6	562	0065-0136659459
10598	2014.06.16	16:43:54.917	4	420	0065-0136659288
10599	2014.06.16	16:43:55.380	3	1366	0065-0136659288
10600	2014.06.16	16:44:00.382	2	227	0065-0136659288
10601	2014.06.16	16:44:00.642	1	749	0065-0136659288
10602	2014.06.16	16:44:01.425	1	217	0065-0136659288
10603	2014.06.16	16:44:01.725	5	556	0065-0136651817
10604	2014.06.16	16:44:02.603	5	409	0065-0136665886
10605	2014.06.16	16:44:02.358	6	999	0065-0136651817
10606	2014.06.16	16:44:03.859	6	215	0065-0136655780
10607	2014.06.16	16:44:03.578	8	517	0065-0136659288
10608	2014.06.16	16:44:04.444	1	313	0065-0136667521
10609	2014.06.16	16:44:04.935	2	2088	0065-0136667521
10610	2014.06.16	16:44:04.166	7	4303	0065-0136659288
10611	2014.06.16	16:44:08.480	7	1720	0065-0136655780
10612	2014.06.16	16:44:11.980	8	314	0065-0136655780
10613	2014.06.16	16:44:13.020	1	229	0065-0136655780
10614	2014.06.16	16:44:13.243	2	316	0065-0136655780
10615	2014.06.16	16:44:10.254	7	4224	0065-0136651817
10616	2014.06.16	16:44:14.024	3	2093	0065-0136655780
10617	2014.06.16	16:44:16.583	7	2588	0065-0136651817
10618	2014.06.16	16:44:20.649	6	320	0065-0136651817
10619	2014.06.16	16:44:20.942	5	547	0065-0136651817
10620	2014.06.16	16:44:21.485	8	1106	0065-0136660676
10621	2014.06.16	16:44:22.536	4	402	0065-0136651817
10622	2014.06.16	16:44:23.067	3	902	0065-0136651817
10623	2014.06.16	16:44:24.682	2	220	0065-0136651817
10624	2014.06.16	16:44:24.968	1	229	0065-0136651817
10625	2014.06.16	16:44:20.625	7	5040	0065-0136659288
10626	2014.06.16	16:44:25.834	7	216	0065-0136659288
10627	2014.06.16	16:44:26.282	7	348	0065-0136659288
10628	2014.06.16	16:44:33.625	8	214	0065-0136653169
10629	2014.06.16	16:44:27.448	7	6495	0065-0136659288
10630	2014.06.16	16:44:33.953	7	343	0065-0136653169
10631	2014.06.16	16:44:34.057	8	313	0065-0136651817
10632	2014.06.16	16:44:34.320	7	223	0065-0136651817
10633	2014.06.16	16:44:41.910	7	403	0065-0136651817
10634	2014.06.16	16:44:42.235	8	4975	0065-0136651817
10635	2014.06.16	16:44:56.706	1	412	0065-0136651817
10636	2014.06.16	16:44:57.130	2	641	0065-0136651817
10637	2014.06.16	16:45:04.124	3	446	0065-0136651817
10638	2014.06.16	16:45:04.580	4	1103	0065-0136651817
10639	2014.06.16	16:45:31.992	7	505	0065-0136659459
10640	2014.06.16	16:45:32.586	8	2784	0065-0136659459
10641	2014.06.16	16:45:35.541	8	506	0065-0136659459
10642	2014.06.16	16:45:44.034	1	317	0065-0136659459
10643	2014.06.16	16:45:44.469	2	597	0065-0136659459
10644	2014.06.16	16:45:50.270	5	1290	0065-0136651817
10645	2014.06.16	16:45:51.799	6	2192	0065-0136651817
10646	2014.06.16	16:46:05.310	7	619	0065-0136651817
10647	2014.06.16	16:46:05.972	8	1297	0065-0136651817
10648	2014.06.16	16:46:11.467	8	418	0065-0136651817
10649	2014.06.16	16:46:11.862	7	5050	0065-0136651817
10650	2014.06.16	16:46:19.452	3	309	0065-0136659459
10651	2014.06.16	16:46:19.914	4	2317	0065-0136659459
10652	2014.06.16	16:46:22.310	4	311	0065-0136659459
10653	2014.06.16	16:46:23.029	4	554	0065-0136659459
10654	2014.06.16	16:46:59.598	5	528	0065-0136671473
10655	2014.06.16	16:47:00.155	6	1506	0065-0136671473
10656	2014.06.16	16:47:03.046	6	457	0065-0136651817
10657	2014.06.16	16:47:03.575	5	1988	0065-0136651817
10658	2014.06.16	16:47:06.370	5	1039	0065-0136651817
10659	2014.06.16	16:47:07.680	5	224	0065-0136651817
10660	2014.06.16	16:47:08.048	5	468	0065-0136651817
10661	2014.06.16	16:47:08.305	3	614	0065-0136655780
10662	2014.06.16	16:47:08.798	5	213	0065-0136651817
10663	2014.06.16	16:47:09.293	5	1652	0065-0136651817
10664	2014.06.16	16:47:09.018	4	2675	0065-0136655780
10665	2014.06.16	16:47:11.036	5	1725	0065-0136651817
10666	2014.06.16	16:47:12.809	5	230	0065-0136651817
10667	2014.06.16	16:47:13.463	5	339	0065-0136651817
10668	2014.06.16	16:47:15.556	5	216	0065-0136651817
10669	2014.06.16	16:47:16.770	5	949	0065-0136651817
10670	2014.06.16	16:47:18.287	5	382	0065-0136651817
10671	2014.06.16	16:47:20.747	5	217	0065-0136651817
10672	2014.06.16	16:47:21.801	5	342	0065-0136651817
10673	2014.06.16	16:47:22.329	5	355	0065-0136651817
10674	2014.06.16	16:47:23.303	5	487	0065-0136651817
10675	2014.06.16	16:47:25.167	4	502	0065-0136655780
10676	2014.06.16	16:47:25.655	3	998	0065-0136655780
10677	2014.06.16	16:47:54.277	7	316	0065-0136671473
10678	2014.06.16	16:47:54.629	8	2288	0065-0136671473
10679	2014.06.16	16:48:06.318	1	214	0065-0136671473
10680	2014.06.16	16:48:06.770	2	1119	0065-0136671473
10681	2014.06.16	16:48:13.230	7	1136	0065-0136653169
10682	2014.06.16	16:48:14.565	5	420	0065-0136659459
10683	2014.06.16	16:48:15.091	6	2331	0065-0136659459
10684	2014.06.16	16:48:17.918	6	223	0065-0136659459
10685	2014.06.16	16:48:14.645	8	6537	0065-0136653169
10686	2014.06.16	16:48:21.731	7	1496	0065-0136653169
10687	2014.06.16	16:48:23.681	7	2582	0065-0136653169
10688	2014.06.16	16:48:30.422	3	431	0065-0136671473
10689	2014.06.16	16:48:31.815	7	628	0065-0136665886
10690	2014.06.16	16:48:30.982	4	2080	0065-0136671473
10691	2014.06.16	16:48:32.536	8	1748	0065-0136665886
10692	2014.06.16	16:48:49.267	2	415	0065-0136667521
10693	2014.06.16	16:48:50.144	1	1632	0065-0136667521
10694	2014.06.16	16:49:13.874	7	522	0065-0136659459
10695	2014.06.16	16:49:14.437	8	2089	0065-0136659459
10696	2014.06.16	16:49:16.836	1	315	0065-0136667521
10697	2014.06.16	16:49:17.683	1	410	0065-0136665886
10698	2014.06.16	16:49:17.240	2	1005	0065-0136667521
10699	2014.06.16	16:49:18.294	2	619	0065-0136665886
10700	2014.06.16	16:49:18.928	1	220	0065-0136659459
10701	2014.06.16	16:49:20.042	3	602	0065-0136667521
10702	2014.06.16	16:49:20.695	4	1311	0065-0136667521
10703	2014.06.16	16:49:19.652	2	2385	0065-0136659459
10704	2014.06.16	16:49:22.080	2	222	0065-0136659459
10705	2014.06.16	16:49:31.929	3	307	0065-0136665886
10706	2014.06.16	16:49:32.276	4	1088	0065-0136665886
10707	2014.06.16	16:49:43.783	3	409	0065-0136659459
10708	2014.06.16	16:49:44.336	4	5041	0065-0136659459
10709	2014.06.16	16:49:51.630	6	699	0065-0136653169
10710	2014.06.16	16:49:51.979	3	525	0065-0136655780
10711	2014.06.16	16:49:52.627	4	1795	0065-0136655780
10712	2014.06.16	16:49:53.983	7	715	0065-0136670531
10713	2014.06.16	16:49:52.536	5	2869	0065-0136653169
10714	2014.06.16	16:49:54.835	8	1908	0065-0136670531
10715	2014.06.16	16:49:59.273	1	309	0065-0136670531
10716	2014.06.16	16:49:59.865	2	2080	0065-0136670531
10717	2014.06.16	16:50:06.972	4	649	0065-0136653169
10718	2014.06.16	16:50:08.110	5	445	0065-0136651817
10719	2014.06.16	16:50:07.828	3	2086	0065-0136653169
10720	2014.06.16	16:50:08.692	6	3734	0065-0136651817
10721	2014.06.16	16:50:13.332	2	308	0065-0136653169
10722	2014.06.16	16:50:13.809	1	614	0065-0136653169
10723	2014.06.16	16:50:15.885	4	312	0065-0136655780
10724	2014.06.16	16:50:15.953	8	433	0065-0136653169
10725	2014.06.16	16:50:16.419	7	870	0065-0136653169
10726	2014.06.16	16:50:16.711	6	628	0065-0136660676
10727	2014.06.16	16:50:16.311	3	1214	0065-0136655780
10728	2014.06.16	16:50:18.683	2	230	0065-0136670531
10729	2014.06.16	16:50:18.968	1	319	0065-0136670531
10730	2014.06.16	16:50:19.147	2	218	0065-0136655780
10731	2014.06.16	16:50:19.431	1	216	0065-0136655780
10732	2014.06.16	16:50:17.598	5	2049	0065-0136660676
10733	2014.06.16	16:50:20.965	4	429	0065-0136671473
10734	2014.06.16	16:50:21.471	3	1095	0065-0136671473
10735	2014.06.16	16:50:23.908	2	217	0065-0136671473
10736	2014.06.16	16:50:24.224	1	980	0065-0136671473
10737	2014.06.16	16:50:26.780	1	219	0065-0136655780
10738	2014.06.16	16:50:27.102	2	516	0065-0136655780
10739	2014.06.16	16:50:27.834	4	411	0065-0136660676
10740	2014.06.16	16:50:28.294	3	1698	0065-0136660676
10741	2014.06.16	16:50:30.642	7	819	0065-0136651817
10742	2014.06.16	16:50:31.496	8	1239	0065-0136651817
10743	2014.06.16	16:50:35.457	8	211	0065-0136670531
10744	2014.06.16	16:50:35.857	8	219	0065-0136651817
10745	2014.06.16	16:50:35.755	7	406	0065-0136670531
10746	2014.06.16	16:50:48.908	8	690	0065-0136671473
10747	2014.06.16	16:50:49.572	6	318	0065-0136651817
10748	2014.06.16	16:50:49.930	5	834	0065-0136651817
10749	2014.06.16	16:50:52.562	4	339	0065-0136651817
10750	2014.06.16	16:50:49.659	7	4257	0065-0136671473
10751	2014.06.16	16:50:53.024	3	1429	0065-0136651817
10752	2014.06.16	16:50:54.594	5	716	0065-0136667521
10753	2014.06.16	16:50:56.369	2	315	0065-0136660676
10754	2014.06.16	16:50:56.792	1	499	0065-0136660676
10755	2014.06.16	16:50:55.419	6	1872	0065-0136667521
10756	2014.06.16	16:50:58.601	4	419	0065-0136659459
10757	2014.06.16	16:50:59.127	3	3702	0065-0136659459
10758	2014.06.16	16:51:02.927	6	1194	0065-0136667521
10759	2014.06.16	16:51:04.866	8	409	0065-0136660676
10760	2014.06.16	16:51:05.415	7	217	0065-0136660676
10761	2014.06.16	16:51:04.403	5	4057	0065-0136667521
10762	2014.06.16	16:51:05.718	7	3833	0065-0136660676
10763	2014.06.16	16:51:14.507	7	524	0065-0136660676
10764	2014.06.16	16:51:15.169	8	3075	0065-0136660676
10765	2014.06.16	16:51:20.883	7	525	0065-0136671473
10766	2014.06.16	16:51:21.447	8	1298	0065-0136671473
10767	2014.06.16	16:51:32.324	3	443	0065-0136659459
10768	2014.06.16	16:51:32.802	4	3991	0065-0136659459
10769	2014.06.16	16:51:40.282	8	411	0065-0136660676
10770	2014.06.16	16:51:41.971	4	906	0065-0136667521
10771	2014.06.16	16:51:40.842	7	3108	0065-0136660676
10772	2014.06.16	16:51:43.028	3	2996	0065-0136667521
10773	2014.06.16	16:52:01.431	5	319	0065-0136665886
10774	2014.06.16	16:52:01.856	6	1270	0065-0136665886
10775	2014.06.16	16:52:06.745	7	647	0065-0136665886
10776	2014.06.16	16:52:07.405	8	1348	0065-0136665886
10777	2014.06.16	16:52:09.284	6	900	0065-0136653169
10778	2014.06.16	16:52:12.647	1	319	0065-0136665886
10779	2014.06.16	16:52:13.074	2	309	0065-0136665886
10780	2014.06.16	16:52:10.393	5	3855	0065-0136653169
10781	2014.06.16	16:52:17.425	3	456	0065-0136665886
10782	2014.06.16	16:52:17.928	4	540	0065-0136665886
10783	2014.06.16	16:52:21.255	1	230	0065-0136671473
10784	2014.06.16	16:52:21.541	2	428	0065-0136671473
10785	2014.06.16	16:52:24.214	3	330	0065-0136671473
10786	2014.06.16	16:52:24.685	4	2429	0065-0136671473
10787	2014.06.16	16:52:33.827	2	403	0065-0136651817
10788	2014.06.16	16:52:34.481	1	898	0065-0136651817
10789	2014.06.16	16:53:09.510	1	426	0065-0136651817
10790	2014.06.16	16:53:10.044	2	709	0065-0136651817
10791	2014.06.16	16:53:12.661	5	614	0065-0136653169
10792	2014.06.16	16:53:13.708	3	1125	0065-0136651817
10793	2014.06.16	16:53:13.377	6	2100	0065-0136653169
10794	2014.06.16	16:53:16.691	7	407	0065-0136653169
10795	2014.06.16	16:53:15.180	4	2778	0065-0136651817
10796	2014.06.16	16:53:17.181	8	1963	0065-0136653169
10797	2014.06.16	16:53:21.985	4	421	0065-0136659459
10798	2014.06.16	16:53:22.549	5	322	0065-0136671473
10799	2014.06.16	16:53:22.899	6	1315	0065-0136671473
10800	2014.06.16	16:53:22.543	3	2056	0065-0136659459
10801	2014.06.16	16:53:25.432	7	312	0065-0136671473
10802	2014.06.16	16:53:25.824	8	1300	0065-0136671473
10803	2014.06.16	16:53:29.498	8	406	0065-0136653169
10804	2014.06.16	16:53:31.678	1	220	0065-0136671473
10805	2014.06.16	16:53:29.954	7	2212	0065-0136653169
10806	2014.06.16	16:53:31.948	2	3888	0065-0136671473
10807	2014.06.16	16:53:37.513	3	412	0065-0136659459
10808	2014.06.16	16:53:38.275	2	321	0065-0136667521
10809	2014.06.16	16:53:38.738	1	806	0065-0136667521
10810	2014.06.16	16:53:37.944	4	1933	0065-0136659459
10811	2014.06.16	16:53:40.867	4	410	0065-0136659459
10812	2014.06.16	16:53:41.479	5	454	0065-0136651817
10813	2014.06.16	16:53:45.208	2	218	0065-0136671473
10814	2014.06.16	16:53:45.447	1	406	0065-0136671473
10815	2014.06.16	16:53:42.101	6	3924	0065-0136651817
10816	2014.06.16	16:53:48.060	8	941	0065-0136667521
10817	2014.06.16	16:53:50.152	5	405	0065-0136665886
10818	2014.06.16	16:53:50.568	6	1212	0065-0136665886
10819	2014.06.16	16:53:48.380	7	7580	0065-0136660676
10820	2014.06.16	16:53:59.339	6	627	0065-0136660676
10821	2014.06.16	16:54:00.137	5	2031	0065-0136660676
10822	2014.06.16	16:53:56.291	7	7186	0065-0136667521
10823	2014.06.16	16:54:03.060	5	904	0065-0136660676
10824	2014.06.16	16:54:04.529	5	226	0065-0136660676
10825	2014.06.16	16:54:04.769	5	644	0065-0136660676
10826	2014.06.16	16:54:16.648	7	557	0065-0136653169
10827	2014.06.16	16:54:18.746	5	535	0065-0136659459
10828	2014.06.16	16:54:19.341	6	2181	0065-0136659459
10829	2014.06.16	16:54:21.562	6	310	0065-0136659459
10830	2014.06.16	16:54:23.239	6	223	0065-0136659459
10831	2014.06.16	16:54:23.511	6	416	0065-0136659459
10832	2014.06.16	16:54:17.341	8	8038	0065-0136653169
10833	2014.06.16	16:54:27.196	8	322	0065-0136671473
10834	2014.06.16	16:54:27.626	7	2387	0065-0136671473
10835	2014.06.16	16:54:30.056	7	381	0065-0136671473
10836	2014.06.16	16:54:32.069	7	1371	0065-0136671473
10837	2014.06.16	16:54:34.581	1	316	0065-0136653169
10838	2014.06.16	16:54:35.098	2	1186	0065-0136653169
10839	2014.06.16	16:54:36.431	7	616	0065-0136671473
10840	2014.06.16	16:54:37.037	8	1973	0065-0136671473
10841	2014.06.16	16:54:39.433	8	219	0065-0136671473
10842	2014.06.16	16:54:51.159	1	324	0065-0136671473
10843	2014.06.16	16:54:51.650	2	409	0065-0136671473
10844	2014.06.16	16:54:58.004	7	311	0065-0136665886
10845	2014.06.16	16:54:58.362	8	810	0065-0136665886
10846	2014.06.16	16:54:59.757	3	412	0065-0136671473
10847	2014.06.16	16:55:00.209	4	1023	0065-0136671473
10848	2014.06.16	16:54:59.177	8	2581	0065-0136665886
10849	2014.06.16	16:55:02.371	8	837	0065-0136665886
10850	2014.06.16	16:55:03.784	6	818	0065-0136651817
10851	2014.06.16	16:55:04.251	4	738	0065-0136671473
10852	2014.06.16	16:55:04.800	5	1596	0065-0136651817
10853	2014.06.16	16:55:07.308	5	318	0065-0136671473
10854	2014.06.16	16:55:07.809	6	1190	0065-0136671473
10855	2014.06.16	16:55:08.596	4	511	0065-0136651817
10856	2014.06.16	16:55:09.151	3	1432	0065-0136651817
10857	2014.06.16	16:55:35.080	3	532	0065-0136653169
10858	2014.06.16	16:55:37.539	7	424	0065-0136659459
10859	2014.06.16	16:55:37.947	8	1192	0065-0136659459
10860	2014.06.16	16:55:35.768	4	3601	0065-0136653169
10861	2014.06.16	16:55:41.410	1	318	0065-0136659459
10862	2014.06.16	16:55:41.408	4	520	0065-0136660676
10863	2014.06.16	16:55:42.030	3	802	0065-0136660676
10864	2014.06.16	16:55:41.942	2	2696	0065-0136659459
10865	2014.06.16	16:55:52.129	7	422	0065-0136667521
10866	2014.06.16	16:55:52.691	8	2719	0065-0136667521
10867	2014.06.16	16:56:00.363	2	554	0065-0136655780
10868	2014.06.16	16:56:01.056	1	711	0065-0136655780
10869	2014.06.16	16:56:02.296	2	227	0065-0136659459
10870	2014.06.16	16:56:02.685	1	1192	0065-0136659459
10871	2014.06.16	16:56:07.781	1	421	0065-0136665886
10872	2014.06.16	16:56:08.239	2	428	0065-0136665886
10873	2014.06.16	16:56:10.135	8	918	0065-0136667521
10874	2014.06.16	16:56:11.002	7	1689	0065-0136667521
10875	2014.06.16	16:56:13.337	6	310	0065-0136667521
10876	2014.06.16	16:56:13.730	5	2676	0065-0136667521
10877	2014.06.16	16:56:36.484	1	310	0065-0136655780
10878	2014.06.16	16:56:36.869	2	879	0065-0136655780
10879	2014.06.16	16:56:39.193	3	1099	0065-0136655780
10880	2014.06.16	16:56:40.431	4	4758	0065-0136655780
10881	2014.06.16	16:56:48.451	4	307	0065-0136667521
10882	2014.06.16	16:56:48.802	4	315	0065-0136655780
10883	2014.06.16	16:56:48.843	3	712	0065-0136667521
10884	2014.06.16	16:56:49.464	5	435	0065-0136653169
10885	2014.06.16	16:56:49.936	6	805	0065-0136653169
10886	2014.06.16	16:56:50.249	3	522	0065-0136655780
10887	2014.06.16	16:56:51.063	3	362	0065-0136665886
10888	2014.06.16	16:56:51.502	4	847	0065-0136665886
10889	2014.06.16	16:57:07.284	6	503	0065-0136653169
10890	2014.06.16	16:57:07.550	1	1099	0065-0136659459
10891	2014.06.16	16:57:08.855	2	1075	0065-0136659459
10892	2014.06.16	16:57:07.835	5	5057	0065-0136653169
10893	2014.06.16	16:57:13.712	2	412	0065-0136660676
10894	2014.06.16	16:57:14.351	2	325	0065-0136667521
10895	2014.06.16	16:57:14.290	1	416	0065-0136660676
10896	2014.06.16	16:57:14.769	1	418	0065-0136667521
10897	2014.06.16	16:58:10.772	5	451	0065-0136665886
10898	2014.06.16	16:58:11.297	6	612	0065-0136665886
10899	2014.06.16	16:58:20.369	1	404	0065-0136667521
10900	2014.06.16	16:58:21.543	7	222	0065-0136665886
10901	2014.06.16	16:58:20.858	2	1473	0065-0136667521
10902	2014.06.16	16:58:22.344	2	223	0065-0136667521
10903	2014.06.16	16:58:21.811	8	1035	0065-0136665886
10904	2014.06.16	16:58:23.255	2	229	0065-0136667521
10905	2014.06.16	16:58:30.867	8	420	0065-0136660676
10906	2014.06.16	16:58:31.531	7	2999	0065-0136660676
10907	2014.06.16	16:58:41.169	3	317	0065-0136655780
10908	2014.06.16	16:58:41.580	4	717	0065-0136655780
10909	2014.06.16	16:58:43.212	7	413	0065-0136671473
10910	2014.06.16	16:58:43.663	8	1708	0065-0136671473
10911	2014.06.16	16:58:51.547	1	219	0065-0136671473
10912	2014.06.16	16:58:51.836	2	741	0065-0136671473
10913	2014.06.16	16:58:57.816	5	350	0065-0136655780
10914	2014.06.16	16:58:58.231	6	1242	0065-0136655780
10915	2014.06.16	16:59:03.434	2	315	0065-0136667521
10916	2014.06.16	16:59:04.150	1	613	0065-0136667521
10917	2014.06.16	16:59:16.356	7	1401	0065-0136655780
10918	2014.06.16	16:59:19.573	8	1431	0065-0136655780
10919	2014.06.16	16:59:33.950	7	307	0065-0136660676
10920	2014.06.16	16:59:34.333	8	1235	0065-0136660676
10921	2014.06.16	16:59:35.595	8	1757	0065-0136660676
10922	2014.06.16	16:59:42.997	1	215	0065-0136660676
10923	2014.06.16	16:59:43.136	8	519	0065-0136667521
10924	2014.06.16	16:59:43.390	2	1109	0065-0136660676
10925	2014.06.16	16:59:44.508	2	599	0065-0136660676
10926	2014.06.16	16:59:43.730	7	3460	0065-0136667521
10927	2014.06.16	16:59:48.200	6	324	0065-0136667521
10928	2014.06.16	16:59:48.567	5	2579	0065-0136667521
10929	2014.06.16	16:59:54.002	1	306	0065-0136655780
10930	2014.06.16	16:59:54.429	2	787	0065-0136655780
10931	2014.06.16	17:00:03.237	3	354	0065-0136659459
10932	2014.06.16	17:00:04.030	5	623	0065-0136653169
10933	2014.06.16	17:00:03.689	4	1432	0065-0136659459
10934	2014.06.16	17:00:04.782	6	2085	0065-0136653169
10935	2014.06.16	17:00:18.792	7	536	0065-0136653169
10936	2014.06.16	17:00:19.381	8	5236	0065-0136653169
