# Supplementary material for: Eco-HAB as a fully automated and ecologically relevant assessment of social impairments in mouse models of autism
Source: eLife. 2016 Oct 12;5:e19532. doi: 10.7554/eLife.19532 (PMC5092044; doi:10.7554/eLife.19532)
Supplement: Supplementary file 1. — DOI: http://dx.doi.org/10.7554/eLife.19532.038 [file elife-19532-supp1.zip › BALB VPA data cohort 1/20140616_170000.txt]

10937	2014.06.16	17:00:32.064	1	322	0065-0136653169
10938	2014.06.16	17:00:32.533	2	2736	0065-0136653169
10939	2014.06.16	17:00:53.337	3	310	0065-0136655780
10940	2014.06.16	17:00:53.769	4	805	0065-0136655780
10941	2014.06.16	17:01:15.701	1	1681	0065-0136665886
10942	2014.06.16	17:01:17.539	2	616	0065-0136665886
10943	2014.06.16	17:01:46.486	2	310	0065-0136653169
10944	2014.06.16	17:01:47.137	1	1071	0065-0136653169
10945	2014.06.16	17:01:48.255	1	213	0065-0136653169
10946	2014.06.16	17:01:48.479	1	226	0065-0136653169
10947	2014.06.16	17:01:48.437	3	564	0065-0136665886
10948	2014.06.16	17:01:49.136	4	936	0065-0136665886
10949	2014.06.16	17:01:51.165	4	409	0065-0136665886
10950	2014.06.16	17:01:55.306	5	372	0065-0136659459
10951	2014.06.16	17:01:57.218	4	406	0065-0136655780
10952	2014.06.16	17:01:55.714	6	2508	0065-0136659459
10953	2014.06.16	17:01:57.671	3	1045	0065-0136655780
10954	2014.06.16	17:02:02.286	8	614	0065-0136653169
10955	2014.06.16	17:02:03.017	4	742	0065-0136665886
10956	2014.06.16	17:02:03.919	3	1256	0065-0136665886
10957	2014.06.16	17:02:02.966	7	2882	0065-0136653169
10958	2014.06.16	17:02:11.056	2	331	0065-0136655780
10959	2014.06.16	17:02:11.447	1	1108	0065-0136655780
10960	2014.06.16	17:02:25.866	2	323	0065-0136660676
10961	2014.06.16	17:02:26.349	1	501	0065-0136660676
10962	2014.06.16	17:02:27.131	1	224	0065-0136660676
10963	2014.06.16	17:02:27.403	1	1923	0065-0136660676
10964	2014.06.16	17:02:52.152	7	434	0065-0136659459
10965	2014.06.16	17:02:52.943	1	403	0065-0136655780
10966	2014.06.16	17:02:52.621	8	1489	0065-0136659459
10967	2014.06.16	17:02:53.633	2	1841	0065-0136655780
10968	2014.06.16	17:02:57.767	1	325	0065-0136659459
10969	2014.06.16	17:02:58.298	2	1312	0065-0136659459
10970	2014.06.16	17:03:07.471	6	810	0065-0136653169
10971	2014.06.16	17:03:10.886	2	326	0065-0136659459
10972	2014.06.16	17:03:08.403	5	3649	0065-0136653169
10973	2014.06.16	17:03:11.312	1	1058	0065-0136659459
10974	2014.06.16	17:03:13.883	5	514	0065-0136667521
10975	2014.06.16	17:03:14.405	6	3080	0065-0136667521
10976	2014.06.16	17:03:19.942	7	322	0065-0136667521
10977	2014.06.16	17:03:20.337	8	3054	0065-0136667521
10978	2014.06.16	17:03:28.579	8	406	0065-0136659459
10979	2014.06.16	17:03:29.002	7	1823	0065-0136659459
10980	2014.06.16	17:03:32.262	7	223	0065-0136659459
10981	2014.06.16	17:03:36.019	6	1136	0065-0136659459
10982	2014.06.16	17:03:37.285	5	2566	0065-0136659459
10983	2014.06.16	17:03:51.565	1	311	0065-0136660676
10984	2014.06.16	17:03:51.992	2	403	0065-0136660676
10985	2014.06.16	17:03:52.423	2	211	0065-0136660676
10986	2014.06.16	17:03:53.911	3	313	0065-0136660676
10987	2014.06.16	17:03:54.692	4	1745	0065-0136660676
10988	2014.06.16	17:03:58.655	3	308	0065-0136671473
10989	2014.06.16	17:03:59.181	4	1893	0065-0136671473
10990	2014.06.16	17:04:08.049	3	462	0065-0136655780
10991	2014.06.16	17:04:08.542	4	811	0065-0136655780
10992	2014.06.16	17:04:11.465	4	416	0065-0136659459
10993	2014.06.16	17:04:12.058	3	1028	0065-0136659459
10994	2014.06.16	17:04:18.688	3	311	0065-0136665886
10995	2014.06.16	17:04:21.022	5	423	0065-0136653169
10996	2014.06.16	17:04:21.693	5	405	0065-0136660676
10997	2014.06.16	17:04:19.117	4	3478	0065-0136665886
10998	2014.06.16	17:04:22.474	6	1216	0065-0136660676
10999	2014.06.16	17:04:23.946	5	318	0065-0136665886
11000	2014.06.16	17:04:24.279	6	707	0065-0136665886
11001	2014.06.16	17:04:25.156	7	404	0065-0136660676
11002	2014.06.16	17:04:25.671	8	2196	0065-0136660676
11003	2014.06.16	17:04:27.745	7	310	0065-0136665886
11004	2014.06.16	17:04:28.067	8	646	0065-0136665886
11005	2014.06.16	17:04:29.499	1	434	0065-0136660676
11006	2014.06.16	17:04:29.968	2	1034	0065-0136660676
11007	2014.06.16	17:04:38.251	1	418	0065-0136667521
11008	2014.06.16	17:04:38.771	2	1796	0065-0136667521
11009	2014.06.16	17:04:42.508	3	514	0065-0136660676
11010	2014.06.16	17:04:43.158	4	2368	0065-0136660676
11011	2014.06.16	17:04:49.967	5	322	0065-0136655780
11012	2014.06.16	17:04:50.396	6	1123	0065-0136655780
11013	2014.06.16	17:04:52.658	7	411	0065-0136655780
11014	2014.06.16	17:04:53.114	8	1122	0065-0136655780
11015	2014.06.16	17:05:01.139	1	214	0065-0136665886
11016	2014.06.16	17:05:01.411	2	309	0065-0136665886
11017	2014.06.16	17:05:01.842	1	227	0065-0136655780
11018	2014.06.16	17:05:02.114	2	436	0065-0136655780
11019	2014.06.16	17:05:18.215	3	341	0065-0136665886
11020	2014.06.16	17:05:18.637	4	745	0065-0136665886
11021	2014.06.16	17:05:19.192	2	314	0065-0136667521
11022	2014.06.16	17:05:19.621	1	622	0065-0136667521
11023	2014.06.16	17:05:25.333	6	2431	0065-0136653169
11024	2014.06.16	17:05:27.858	5	1714	0065-0136653169
11025	2014.06.16	17:05:40.031	8	594	0065-0136667521
11026	2014.06.16	17:05:40.678	7	2577	0065-0136667521
11027	2014.06.16	17:05:43.794	7	223	0065-0136667521
11028	2014.06.16	17:05:44.066	7	211	0065-0136667521
11029	2014.06.16	17:05:45.472	7	413	0065-0136667521
11030	2014.06.16	17:06:00.375	3	320	0065-0136655780
11031	2014.06.16	17:06:01.493	3	1040	0065-0136655780
11032	2014.06.16	17:06:03.988	2	324	0065-0136655780
11033	2014.06.16	17:06:00.537	4	3990	0065-0136659459
11034	2014.06.16	17:06:05.462	5	360	0065-0136659459
11035	2014.06.16	17:06:04.456	1	1849	0065-0136655780
11036	2014.06.16	17:06:06.645	1	219	0065-0136655780
11037	2014.06.16	17:06:07.220	5	337	0065-0136671473
11038	2014.06.16	17:06:05.893	6	1736	0065-0136659459
11039	2014.06.16	17:06:07.651	6	1124	0065-0136671473
11040	2014.06.16	17:06:08.673	8	534	0065-0136655780
11041	2014.06.16	17:06:09.331	7	1716	0065-0136655780
11042	2014.06.16	17:06:12.095	7	407	0065-0136671473
11043	2014.06.16	17:06:12.587	8	2180	0065-0136671473
11044	2014.06.16	17:06:13.977	6	2974	0065-0136659459
11045	2014.06.16	17:06:20.117	7	511	0065-0136655780
11046	2014.06.16	17:06:20.716	1	220	0065-0136671473
11047	2014.06.16	17:06:17.219	5	3768	0065-0136659459
11048	2014.06.16	17:06:21.098	2	808	0065-0136671473
11049	2014.06.16	17:06:23.252	4	516	0065-0136659459
11050	2014.06.16	17:06:20.733	8	3410	0065-0136655780
11051	2014.06.16	17:06:24.184	5	500	0065-0136665886
11052	2014.06.16	17:06:23.859	3	1109	0065-0136659459
11053	2014.06.16	17:06:24.776	6	628	0065-0136665886
11054	2014.06.16	17:06:26.784	3	506	0065-0136671473
11055	2014.06.16	17:06:28.001	2	354	0065-0136659459
11056	2014.06.16	17:06:27.343	4	1301	0065-0136671473
11057	2014.06.16	17:06:28.176	1	1000	0065-0136655780
11058	2014.06.16	17:06:29.310	1	1802	0065-0136659459
11059	2014.06.16	17:06:41.658	7	404	0065-0136667521
11060	2014.06.16	17:06:42.137	1	923	0065-0136659459
11061	2014.06.16	17:06:43.034	2	838	0065-0136659459
11062	2014.06.16	17:06:42.090	8	2784	0065-0136667521
11063	2014.06.16	17:06:52.343	1	217	0065-0136667521
11064	2014.06.16	17:06:52.598	1	227	0065-0136655780
11065	2014.06.16	17:06:52.635	2	1334	0065-0136667521
11066	2014.06.16	17:06:54.930	1	1192	0065-0136655780
11067	2014.06.16	17:06:55.670	2	623	0065-0136659459
11068	2014.06.16	17:06:56.341	2	217	0065-0136667521
11069	2014.06.16	17:06:56.495	1	421	0065-0136659459
11070	2014.06.16	17:06:58.032	8	317	0065-0136659459
11071	2014.06.16	17:06:56.927	1	1465	0065-0136667521
11072	2014.06.16	17:06:58.444	1	218	0065-0136667521
11073	2014.06.16	17:06:58.357	7	445	0065-0136659459
11074	2014.06.16	17:06:58.731	1	211	0065-0136667521
11075	2014.06.16	17:06:59.163	1	454	0065-0136667521
11076	2014.06.16	17:06:59.754	1	217	0065-0136667521
11077	2014.06.16	17:07:00.042	1	230	0065-0136667521
11078	2014.06.16	17:07:01.160	1	212	0065-0136667521
11079	2014.06.16	17:07:01.527	1	220	0065-0136667521
11080	2014.06.16	17:07:01.862	1	216	0065-0136667521
11081	2014.06.16	17:07:02.150	1	378	0065-0136667521
11082	2014.06.16	17:07:06.483	8	310	0065-0136667521
11083	2014.06.16	17:07:06.867	8	1095	0065-0136655780
11084	2014.06.16	17:07:06.842	7	1432	0065-0136667521
11085	2014.06.16	17:07:09.170	6	1095	0065-0136667521
11086	2014.06.16	17:07:10.349	5	1010	0065-0136667521
11087	2014.06.16	17:07:08.568	7	5386	0065-0136655780
11088	2014.06.16	17:07:15.400	6	634	0065-0136655780
11089	2014.06.16	17:07:16.148	5	1684	0065-0136655780
11090	2014.06.16	17:07:17.501	7	1504	0065-0136665886
11091	2014.06.16	17:07:20.282	4	330	0065-0136655780
11092	2014.06.16	17:07:20.713	4	318	0065-0136667521
11093	2014.06.16	17:07:19.008	8	3121	0065-0136665886
11094	2014.06.16	17:07:21.101	3	2192	0065-0136667521
11095	2014.06.16	17:07:23.306	3	675	0065-0136667521
11096	2014.06.16	17:07:27.703	2	314	0065-0136667521
11097	2014.06.16	17:07:28.262	1	1585	0065-0136667521
11098	2014.06.16	17:07:43.640	5	403	0065-0136653169
11099	2014.06.16	17:07:44.124	6	2991	0065-0136653169
11100	2014.06.16	17:07:48.804	7	449	0065-0136653169
11101	2014.06.16	17:07:49.358	8	2019	0065-0136653169
11102	2014.06.16	17:07:58.432	8	418	0065-0136653169
11103	2014.06.16	17:07:58.824	7	852	0065-0136653169
11104	2014.06.16	17:07:59.362	1	811	0065-0136667521
11105	2014.06.16	17:08:00.320	1	601	0065-0136667521
11106	2014.06.16	17:08:19.017	4	314	0065-0136660676
11107	2014.06.16	17:08:19.502	8	404	0065-0136667521
11108	2014.06.16	17:08:19.476	3	1007	0065-0136660676
11109	2014.06.16	17:08:19.966	7	5444	0065-0136667521
11110	2014.06.16	17:08:26.409	6	312	0065-0136667521
11111	2014.06.16	17:08:28.468	7	523	0065-0136667521
11112	2014.06.16	17:08:29.007	8	3757	0065-0136667521
11113	2014.06.16	17:08:34.022	8	312	0065-0136667521
11114	2014.06.16	17:08:36.050	2	310	0065-0136655780
11115	2014.06.16	17:08:36.449	1	604	0065-0136655780
11116	2014.06.16	17:08:40.730	1	226	0065-0136667521
11117	2014.06.16	17:08:40.986	2	771	0065-0136667521
11118	2014.06.16	17:08:41.817	2	440	0065-0136667521
11119	2014.06.16	17:08:42.408	2	213	0065-0136667521
11120	2014.06.16	17:08:45.388	6	621	0065-0136653169
11121	2014.06.16	17:08:46.706	2	224	0065-0136667521
11122	2014.06.16	17:08:46.115	5	2780	0065-0136653169
11123	2014.06.16	17:08:54.673	4	407	0065-0136653169
11124	2014.06.16	17:08:55.230	3	1697	0065-0136653169
11125	2014.06.16	17:09:11.501	2	326	0065-0136653169
11126	2014.06.16	17:09:12.117	1	4883	0065-0136653169
11127	2014.06.16	17:09:18.282	1	405	0065-0136665886
11128	2014.06.16	17:09:18.750	8	314	0065-0136653169
11129	2014.06.16	17:09:18.833	2	618	0065-0136665886
11130	2014.06.16	17:09:19.140	7	1128	0065-0136653169
11131	2014.06.16	17:09:21.223	3	615	0065-0136667521
11132	2014.06.16	17:09:22.924	2	409	0065-0136660676
11133	2014.06.16	17:09:23.490	1	1473	0065-0136660676
11134	2014.06.16	17:09:28.679	6	691	0065-0136653169
11135	2014.06.16	17:09:29.485	5	1495	0065-0136653169
11136	2014.06.16	17:09:30.928	2	220	0065-0136667521
11137	2014.06.16	17:09:31.705	8	306	0065-0136660676
11138	2014.06.16	17:09:31.380	1	1395	0065-0136667521
11139	2014.06.16	17:09:32.164	7	817	0065-0136660676
11140	2014.06.16	17:09:33.873	7	214	0065-0136660676
11141	2014.06.16	17:09:35.855	7	332	0065-0136660676
11142	2014.06.16	17:09:45.587	8	448	0065-0136655780
11143	2014.06.16	17:09:46.146	7	933	0065-0136655780
11144	2014.06.16	17:09:48.215	6	313	0065-0136655780
11145	2014.06.16	17:09:48.574	5	521	0065-0136655780
11146	2014.06.16	17:09:50.279	4	323	0065-0136655780
11147	2014.06.16	17:09:50.634	3	716	0065-0136655780
11148	2014.06.16	17:09:57.130	2	217	0065-0136655780
11149	2014.06.16	17:09:57.496	1	820	0065-0136655780
11150	2014.06.16	17:09:58.342	1	342	0065-0136655780
11151	2014.06.16	17:10:06.392	1	332	0065-0136655780
11152	2014.06.16	17:10:06.827	2	2806	0065-0136655780
11153	2014.06.16	17:10:09.173	6	742	0065-0136659459
11154	2014.06.16	17:10:10.028	5	1919	0065-0136659459
11155	2014.06.16	17:10:13.689	3	314	0065-0136665886
11156	2014.06.16	17:10:14.113	4	2030	0065-0136665886
11157	2014.06.16	17:10:24.080	4	644	0065-0136665886
11158	2014.06.16	17:10:24.712	3	849	0065-0136665886
11159	2014.06.16	17:10:29.019	2	326	0065-0136655780
11160	2014.06.16	17:10:29.376	1	619	0065-0136655780
11161	2014.06.16	17:10:29.985	3	640	0065-0136665886
11162	2014.06.16	17:10:30.710	4	812	0065-0136665886
11163	2014.06.16	17:10:33.990	5	436	0065-0136665886
11164	2014.06.16	17:10:34.477	6	1105	0065-0136665886
11165	2014.06.16	17:10:35.596	6	807	0065-0136665886
11166	2014.06.16	17:10:40.814	7	618	0065-0136665886
11167	2014.06.16	17:10:42.903	8	4428	0065-0136665886
11168	2014.06.16	17:11:17.129	4	448	0065-0136653169
11169	2014.06.16	17:11:17.720	3	930	0065-0136653169
11170	2014.06.16	17:11:22.061	2	336	0065-0136653169
11171	2014.06.16	17:11:22.487	1	904	0065-0136653169
11172	2014.06.16	17:11:29.530	1	218	0065-0136655780
11173	2014.06.16	17:11:29.856	2	310	0065-0136655780
11174	2014.06.16	17:11:30.980	3	407	0065-0136655780
11175	2014.06.16	17:11:31.395	4	1015	0065-0136655780
11176	2014.06.16	17:11:39.884	5	403	0065-0136655780
11177	2014.06.16	17:11:40.374	6	1528	0065-0136655780
11178	2014.06.16	17:11:51.206	7	313	0065-0136660676
11179	2014.06.16	17:11:51.560	8	1102	0065-0136660676
11180	2014.06.16	17:11:52.806	8	212	0065-0136660676
11181	2014.06.16	17:11:56.048	7	531	0065-0136655780
11182	2014.06.16	17:11:56.736	8	1620	0065-0136655780
11183	2014.06.16	17:12:51.135	1	229	0065-0136667521
11184	2014.06.16	17:12:51.406	1	211	0065-0136655780
11185	2014.06.16	17:12:51.432	2	696	0065-0136667521
11186	2014.06.16	17:12:52.294	2	867	0065-0136655780
11187	2014.06.16	17:12:53.525	8	430	0065-0136653169
11188	2014.06.16	17:12:53.992	7	2800	0065-0136653169
11189	2014.06.16	17:12:56.832	8	538	0065-0136665886
11190	2014.06.16	17:12:57.443	7	1038	0065-0136665886
11191	2014.06.16	17:12:58.625	1	403	0065-0136660676
11192	2014.06.16	17:13:00.978	4	529	0065-0136671473
11193	2014.06.16	17:12:59.276	2	2616	0065-0136660676
11194	2014.06.16	17:13:01.578	3	1101	0065-0136671473
11195	2014.06.16	17:13:03.366	2	213	0065-0136667521
11196	2014.06.16	17:13:03.752	1	623	0065-0136667521
11197	2014.06.16	17:13:04.757	3	321	0065-0136660676
11198	2014.06.16	17:13:05.027	2	313	0065-0136671473
11199	2014.06.16	17:13:05.492	1	413	0065-0136671473
11200	2014.06.16	17:13:05.809	8	516	0065-0136667521
11201	2014.06.16	17:13:05.227	4	1128	0065-0136660676
11202	2014.06.16	17:13:07.911	4	452	0065-0136659459
11203	2014.06.16	17:13:06.440	7	2304	0065-0136667521
11204	2014.06.16	17:13:08.416	3	1435	0065-0136659459
11205	2014.06.16	17:13:10.659	7	534	0065-0136665886
11206	2014.06.16	17:13:11.320	8	1591	0065-0136665886
11207	2014.06.16	17:13:11.906	7	1108	0065-0136667521
11208	2014.06.16	17:13:13.926	1	227	0065-0136665886
11209	2014.06.16	17:13:14.214	2	312	0065-0136665886
11210	2014.06.16	17:13:13.126	8	1624	0065-0136667521
11211	2014.06.16	17:13:14.606	7	706	0065-0136653169
11212	2014.06.16	17:13:15.585	8	226	0065-0136653169
11213	2014.06.16	17:13:21.290	1	311	0065-0136671473
11214	2014.06.16	17:13:21.690	2	675	0065-0136671473
11215	2014.06.16	17:13:25.893	2	212	0065-0136659459
11216	2014.06.16	17:13:18.700	8	7875	0065-0136653169
11217	2014.06.16	17:13:26.386	1	1783	0065-0136659459
11218	2014.06.16	17:13:30.890	1	318	0065-0136653169
11219	2014.06.16	17:13:31.515	2	2245	0065-0136653169
11220	2014.06.16	17:13:35.014	2	356	0065-0136653169
11221	2014.06.16	17:13:41.757	3	451	0065-0136653169
11222	2014.06.16	17:13:43.194	3	1058	0065-0136665886
11223	2014.06.16	17:13:42.304	4	2257	0065-0136653169
11224	2014.06.16	17:13:46.416	8	317	0065-0136667521
11225	2014.06.16	17:13:44.604	4	2844	0065-0136665886
11226	2014.06.16	17:13:47.039	5	424	0065-0136653169
11227	2014.06.16	17:13:47.501	6	2889	0065-0136653169
11228	2014.06.16	17:13:46.775	7	3663	0065-0136667521
11229	2014.06.16	17:14:16.962	7	403	0065-0136653169
11230	2014.06.16	17:14:19.574	1	322	0065-0136659459
11231	2014.06.16	17:14:17.486	8	2895	0065-0136653169
11232	2014.06.16	17:14:20.131	2	3410	0065-0136659459
11233	2014.06.16	17:14:23.550	2	215	0065-0136659459
11234	2014.06.16	17:14:24.540	2	217	0065-0136659459
11235	2014.06.16	17:14:24.722	5	321	0065-0136660676
11236	2014.06.16	17:14:25.170	6	1369	0065-0136660676
11237	2014.06.16	17:14:27.476	7	626	0065-0136660676
11238	2014.06.16	17:14:28.678	2	221	0065-0136655780
11239	2014.06.16	17:14:28.220	8	1236	0065-0136660676
11240	2014.06.16	17:14:29.061	1	819	0065-0136655780
11241	2014.06.16	17:14:29.875	3	343	0065-0136659459
11242	2014.06.16	17:14:30.323	4	1837	0065-0136659459
11243	2014.06.16	17:14:33.299	8	318	0065-0136653169
11244	2014.06.16	17:14:33.651	8	317	0065-0136655780
11245	2014.06.16	17:14:34.012	7	784	0065-0136655780
11246	2014.06.16	17:14:36.041	1	422	0065-0136660676
11247	2014.06.16	17:14:36.586	2	612	0065-0136660676
11248	2014.06.16	17:14:45.084	4	617	0065-0136659459
11249	2014.06.16	17:14:45.771	3	3607	0065-0136659459
11250	2014.06.16	17:15:02.536	7	411	0065-0136667521
11251	2014.06.16	17:15:02.952	7	1150	0065-0136655780
11252	2014.06.16	17:15:03.251	8	1801	0065-0136667521
11253	2014.06.16	17:15:07.124	1	212	0065-0136667521
11254	2014.06.16	17:15:07.450	2	1007	0065-0136667521
11255	2014.06.16	17:15:13.395	5	307	0065-0136665886
11256	2014.06.16	17:15:13.783	6	622	0065-0136665886
11257	2014.06.16	17:15:22.531	3	421	0065-0136660676
11258	2014.06.16	17:15:23.054	4	1347	0065-0136660676
11259	2014.06.16	17:15:34.039	6	312	0065-0136655780
11260	2014.06.16	17:15:34.434	5	845	0065-0136655780
11261	2014.06.16	17:15:37.079	4	422	0065-0136655780
11262	2014.06.16	17:15:37.548	3	1717	0065-0136655780
11263	2014.06.16	17:15:43.956	2	228	0065-0136671473
11264	2014.06.16	17:15:44.278	1	424	0065-0136671473
11265	2014.06.16	17:15:50.029	7	503	0065-0136665886
11266	2014.06.16	17:15:50.615	8	1682	0065-0136665886
11267	2014.06.16	17:15:56.288	3	309	0065-0136667521
11268	2014.06.16	17:15:56.583	4	3478	0065-0136667521
11269	2014.06.16	17:16:03.603	5	723	0065-0136667521
11270	2014.06.16	17:16:03.909	3	508	0065-0136659459
11271	2014.06.16	17:16:04.358	6	2519	0065-0136667521
11272	2014.06.16	17:16:04.619	4	2391	0065-0136659459
11273	2014.06.16	17:16:08.618	5	418	0065-0136659459
11274	2014.06.16	17:16:09.071	6	1713	0065-0136659459
11275	2014.06.16	17:16:11.877	8	421	0065-0136671473
11276	2014.06.16	17:16:12.134	1	217	0065-0136665886
11277	2014.06.16	17:16:12.555	2	518	0065-0136665886
11278	2014.06.16	17:16:12.256	7	1612	0065-0136671473
11279	2014.06.16	17:16:20.045	6	1907	0065-0136671473
11280	2014.06.16	17:16:22.964	7	310	0065-0136667521
11281	2014.06.16	17:16:22.244	5	3669	0065-0136671473
11282	2014.06.16	17:16:23.362	8	2640	0065-0136667521
11283	2014.06.16	17:16:33.296	1	418	0065-0136667521
11284	2014.06.16	17:16:33.820	2	1643	0065-0136667521
11285	2014.06.16	17:16:36.163	7	450	0065-0136659459
11286	2014.06.16	17:16:36.717	8	1411	0065-0136659459
11287	2014.06.16	17:16:37.522	6	1381	0065-0136659288
11288	2014.06.16	17:16:38.757	2	417	0065-0136655780
11289	2014.06.16	17:16:39.269	1	711	0065-0136655780
11290	2014.06.16	17:16:38.873	5	1423	0065-0136671473
11291	2014.06.16	17:16:40.551	5	1698	0065-0136671473
11292	2014.06.16	17:16:42.736	2	461	0065-0136651817
11293	2014.06.16	17:16:43.422	1	520	0065-0136651817
11294	2014.06.16	17:16:44.215	6	451	0065-0136659288
11295	2014.06.16	17:16:45.956	6	594	0065-0136659288
11296	2014.06.16	17:16:42.372	5	4199	0065-0136660676
11297	2014.06.16	17:16:46.563	6	1395	0065-0136671473
11298	2014.06.16	17:16:47.307	8	693	0065-0136651817
11299	2014.06.16	17:16:48.116	7	2183	0065-0136651817
11300	2014.06.16	17:16:48.289	6	3502	0065-0136660676
11301	2014.06.16	17:16:51.776	7	531	0065-0136659288
11302	2014.06.16	17:16:52.451	8	4035	0065-0136659288
11303	2014.06.16	17:16:58.565	1	431	0065-0136659288
11304	2014.06.16	17:16:59.158	2	1491	0065-0136659288
11305	2014.06.16	17:17:19.400	8	409	0065-0136655780
11306	2014.06.16	17:17:19.822	7	939	0065-0136655780
11307	2014.06.16	17:17:20.548	2	323	0065-0136667521
11308	2014.06.16	17:17:21.007	1	1412	0065-0136667521
11309	2014.06.16	17:17:26.805	1	339	0065-0136659459
11310	2014.06.16	17:17:26.967	3	876	0065-0136659288
11311	2014.06.16	17:17:27.273	2	836	0065-0136659459
11312	2014.06.16	17:17:28.487	2	213	0065-0136659459
11313	2014.06.16	17:17:28.018	7	967	0065-0136653169
11314	2014.06.16	17:17:27.955	4	2774	0065-0136659288
11315	2014.06.16	17:17:31.407	6	323	0065-0136655780
11316	2014.06.16	17:17:31.812	5	1198	0065-0136655780
11317	2014.06.16	17:17:29.160	8	4477	0065-0136653169
11318	2014.06.16	17:17:35.894	1	503	0065-0136653169
11319	2014.06.16	17:17:36.684	2	1315	0065-0136653169
11320	2014.06.16	17:17:41.234	7	307	0065-0136660676
11321	2014.06.16	17:17:41.620	8	2261	0065-0136660676
11322	2014.06.16	17:17:47.961	3	368	0065-0136665886
11323	2014.06.16	17:17:48.418	4	1016	0065-0136665886
11324	2014.06.16	17:17:49.600	4	229	0065-0136665886
11325	2014.06.16	17:17:49.414	3	712	0065-0136653169
11326	2014.06.16	17:17:50.614	8	411	0065-0136667521
11327	2014.06.16	17:17:53.074	5	325	0065-0136665886
11328	2014.06.16	17:17:53.468	6	836	0065-0136665886
11329	2014.06.16	17:17:51.014	7	3771	0065-0136667521
11330	2014.06.16	17:17:50.639	4	4744	0065-0136653169
11331	2014.06.16	17:17:55.582	5	410	0065-0136655780
11332	2014.06.16	17:17:56.103	6	1617	0065-0136655780
11333	2014.06.16	17:17:58.865	4	444	0065-0136653169
11334	2014.06.16	17:17:59.415	3	1475	0065-0136653169
11335	2014.06.16	17:18:01.976	7	326	0065-0136671473
11336	2014.06.16	17:18:02.275	8	1897	0065-0136671473
11337	2014.06.16	17:18:06.312	6	310	0065-0136667521
11338	2014.06.16	17:18:07.775	2	320	0065-0136653169
11339	2014.06.16	17:18:06.636	5	3077	0065-0136667521
11340	2014.06.16	17:18:08.173	1	1604	0065-0136653169
11341	2014.06.16	17:18:12.172	7	450	0065-0136665886
11342	2014.06.16	17:18:12.658	8	2911	0065-0136665886
11343	2014.06.16	17:18:19.769	1	226	0065-0136671473
11344	2014.06.16	17:18:19.574	8	421	0065-0136653169
11345	2014.06.16	17:18:20.012	2	1096	0065-0136671473
11346	2014.06.16	17:18:20.002	7	2383	0065-0136653169
11347	2014.06.16	17:18:23.181	6	587	0065-0136651817
11348	2014.06.16	17:18:23.744	5	1867	0065-0136651817
11349	2014.06.16	17:18:26.827	5	515	0065-0136659288
11350	2014.06.16	17:18:27.688	7	517	0065-0136655780
11351	2014.06.16	17:18:27.414	6	2874	0065-0136659288
11352	2014.06.16	17:18:28.265	8	2321	0065-0136655780
11353	2014.06.16	17:18:31.459	7	409	0065-0136659288
11354	2014.06.16	17:18:33.105	8	3737	0065-0136659288
11355	2014.06.16	17:18:39.504	4	418	0065-0136667521
11356	2014.06.16	17:18:39.963	3	2251	0065-0136667521
11357	2014.06.16	17:18:42.133	1	220	0065-0136659288
11358	2014.06.16	17:18:42.538	2	846	0065-0136659288
11359	2014.06.16	17:18:44.628	3	839	0065-0136667521
11360	2014.06.16	17:18:45.478	4	2707	0065-0136667521
11361	2014.06.16	17:18:48.385	4	616	0065-0136667521
11362	2014.06.16	17:18:52.914	1	311	0065-0136665886
11363	2014.06.16	17:18:53.337	2	310	0065-0136665886
11364	2014.06.16	17:19:06.954	1	216	0065-0136660676
11365	2014.06.16	17:19:07.269	2	618	0065-0136660676
11366	2014.06.16	17:19:07.924	2	1210	0065-0136660676
11367	2014.06.16	17:19:14.120	3	410	0065-0136659459
11368	2014.06.16	17:19:14.632	4	2822	0065-0136659459
11369	2014.06.16	17:19:19.440	3	348	0065-0136665886
11370	2014.06.16	17:19:19.808	4	732	0065-0136665886
11371	2014.06.16	17:19:22.139	3	510	0065-0136660676
11372	2014.06.16	17:19:22.762	4	901	0065-0136660676
11373	2014.06.16	17:19:24.248	4	524	0065-0136665886
11374	2014.06.16	17:19:25.179	2	211	0065-0136659288
11375	2014.06.16	17:19:24.887	3	739	0065-0136665886
11376	2014.06.16	17:19:25.514	1	1682	0065-0136659288
11377	2014.06.16	17:19:28.772	1	218	0065-0136655780
11378	2014.06.16	17:19:29.140	2	775	0065-0136655780
11379	2014.06.16	17:19:37.252	4	515	0065-0136659459
11380	2014.06.16	17:19:37.956	3	2471	0065-0136659459
11381	2014.06.16	17:19:41.906	2	226	0065-0136659459
11382	2014.06.16	17:19:42.317	1	1606	0065-0136659459
11383	2014.06.16	17:19:50.580	8	323	0065-0136659459
11384	2014.06.16	17:19:50.962	7	1157	0065-0136659459
11385	2014.06.16	17:20:05.605	4	628	0065-0136651817
11386	2014.06.16	17:20:06.328	3	1777	0065-0136651817
11387	2014.06.16	17:20:10.516	5	228	0065-0136667521
11388	2014.06.16	17:20:10.947	5	3269	0065-0136667521
11389	2014.06.16	17:20:17.368	3	318	0065-0136655780
11390	2014.06.16	17:20:17.730	4	421	0065-0136655780
11391	2014.06.16	17:20:18.445	2	222	0065-0136651817
11392	2014.06.16	17:20:18.550	5	224	0065-0136655780
11393	2014.06.16	17:20:18.781	1	324	0065-0136651817
11394	2014.06.16	17:20:18.837	6	712	0065-0136655780
11395	2014.06.16	17:20:21.816	2	317	0065-0136671473
11396	2014.06.16	17:20:22.263	1	711	0065-0136671473
11397	2014.06.16	17:20:25.447	7	971	0065-0136667521
11398	2014.06.16	17:20:26.762	8	3493	0065-0136667521
11399	2014.06.16	17:20:32.943	8	403	0065-0136651817
11400	2014.06.16	17:20:33.404	7	1220	0065-0136651817
11401	2014.06.16	17:20:33.057	3	3016	0065-0136665886
11402	2014.06.16	17:20:36.075	6	313	0065-0136651817
11403	2014.06.16	17:20:36.410	8	534	0065-0136659288
11404	2014.06.16	17:20:36.458	5	836	0065-0136651817
11405	2014.06.16	17:20:37.032	7	2680	0065-0136659288
11406	2014.06.16	17:20:40.116	7	408	0065-0136659459
11407	2014.06.16	17:20:37.105	4	4206	0065-0136665886
11408	2014.06.16	17:20:40.611	8	2188	0065-0136659459
11409	2014.06.16	17:20:46.930	4	427	0065-0136651817
11410	2014.06.16	17:20:47.499	3	1138	0065-0136651817
11411	2014.06.16	17:20:48.535	5	408	0065-0136660676
11412	2014.06.16	17:20:49.917	4	466	0065-0136665886
11413	2014.06.16	17:20:49.062	6	2208	0065-0136660676
11414	2014.06.16	17:20:50.519	3	1000	0065-0136665886
11415	2014.06.16	17:20:53.955	7	606	0065-0136660676
11416	2014.06.16	17:20:55.982	3	921	0065-0136665886
11417	2014.06.16	17:20:54.668	8	3278	0065-0136660676
11418	2014.06.16	17:20:57.456	4	1055	0065-0136665886
11419	2014.06.16	17:20:59.801	1	311	0065-0136671473
11420	2014.06.16	17:21:00.142	2	1193	0065-0136671473
11421	2014.06.16	17:21:01.946	4	508	0065-0136665886
11422	2014.06.16	17:21:02.501	3	971	0065-0136665886
11423	2014.06.16	17:21:09.112	1	330	0065-0136667521
11424	2014.06.16	17:21:09.551	2	2002	0065-0136667521
11425	2014.06.16	17:21:11.675	2	222	0065-0136667521
11426	2014.06.16	17:21:12.042	2	224	0065-0136667521
11427	2014.06.16	17:21:12.506	2	229	0065-0136667521
11428	2014.06.16	17:21:13.352	2	220	0065-0136667521
11429	2014.06.16	17:21:14.833	3	351	0065-0136665886
11430	2014.06.16	17:21:14.827	8	711	0065-0136660676
11431	2014.06.16	17:21:15.156	4	403	0065-0136665886
11432	2014.06.16	17:21:13.720	2	2216	0065-0136667521
11433	2014.06.16	17:21:16.233	5	307	0065-0136665886
11434	2014.06.16	17:21:16.987	6	691	0065-0136665886
11435	2014.06.16	17:21:15.988	2	3533	0065-0136667521
11436	2014.06.16	17:21:19.607	6	712	0065-0136655780
11437	2014.06.16	17:21:15.688	7	5919	0065-0136660676
11438	2014.06.16	17:21:19.599	2	3483	0065-0136667521
11439	2014.06.16	17:21:20.451	5	2672	0065-0136655780
11440	2014.06.16	17:21:25.907	4	615	0065-0136655780
11441	2014.06.16	17:21:27.290	6	416	0065-0136659288
11442	2014.06.16	17:21:26.831	3	2313	0065-0136655780
11443	2014.06.16	17:21:29.871	2	214	0065-0136655780
11444	2014.06.16	17:21:27.783	5	2491	0065-0136659288
11445	2014.06.16	17:21:30.197	1	421	0065-0136655780
11446	2014.06.16	17:21:31.322	4	322	0065-0136659288
11447	2014.06.16	17:21:31.751	3	3244	0065-0136659288
11448	2014.06.16	17:21:36.039	2	219	0065-0136659288
11449	2014.06.16	17:21:36.411	1	1321	0065-0136659288
11450	2014.06.16	17:21:48.057	6	530	0065-0136653169
11451	2014.06.16	17:21:45.930	8	3482	0065-0136659288
11452	2014.06.16	17:21:48.741	5	4446	0065-0136653169
11453	2014.06.16	17:21:53.406	1	1108	0065-0136655780
11454	2014.06.16	17:21:51.627	7	4992	0065-0136659288
11455	2014.06.16	17:21:54.780	2	2806	0065-0136655780
11456	2014.06.16	17:21:57.426	4	524	0065-0136653169
11457	2014.06.16	17:21:58.048	3	1007	0065-0136653169
11458	2014.06.16	17:22:01.505	2	323	0065-0136667521
11459	2014.06.16	17:22:01.727	7	599	0065-0136665886
11460	2014.06.16	17:22:01.967	1	691	0065-0136667521
11461	2014.06.16	17:22:02.415	8	1504	0065-0136665886
11462	2014.06.16	17:22:03.783	3	601	0065-0136651817
11463	2014.06.16	17:22:04.843	8	712	0065-0136665886
11464	2014.06.16	17:22:06.920	8	215	0065-0136667521
11465	2014.06.16	17:22:07.207	7	629	0065-0136667521
11466	2014.06.16	17:22:04.406	4	3757	0065-0136651817
11467	2014.06.16	17:22:09.189	5	437	0065-0136651817
11468	2014.06.16	17:22:09.687	6	1845	0065-0136651817
11469	2014.06.16	17:22:11.748	6	347	0065-0136651817
11470	2014.06.16	17:22:13.963	1	622	0065-0136659459
11471	2014.06.16	17:22:14.974	7	504	0065-0136651817
11472	2014.06.16	17:22:15.499	8	1105	0065-0136651817
11473	2014.06.16	17:22:16.724	3	437	0065-0136655780
11474	2014.06.16	17:22:17.080	8	348	0065-0136651817
11475	2014.06.16	17:22:17.275	6	563	0065-0136660676
11476	2014.06.16	17:22:14.942	2	2920	0065-0136659459
11477	2014.06.16	17:22:17.217	4	714	0065-0136655780
11478	2014.06.16	17:22:17.926	5	1457	0065-0136660676
11479	2014.06.16	17:22:19.729	1	226	0065-0136651817
11480	2014.06.16	17:22:20.396	4	310	0065-0136660676
11481	2014.06.16	17:22:20.086	2	1083	0065-0136651817
11482	2014.06.16	17:22:22.460	1	308	0065-0136665886
11483	2014.06.16	17:22:22.914	2	867	0065-0136665886
11484	2014.06.16	17:22:20.877	3	2983	0065-0136660676
11485	2014.06.16	17:22:25.079	3	340	0065-0136659459
11486	2014.06.16	17:22:25.508	4	1589	0065-0136659459
11487	2014.06.16	17:22:28.550	5	312	0065-0136659459
11488	2014.06.16	17:22:28.953	6	1818	0065-0136659459
11489	2014.06.16	17:22:30.503	2	812	0065-0136651817
11490	2014.06.16	17:22:31.421	1	424	0065-0136651817
11491	2014.06.16	17:22:31.661	3	421	0065-0136671473
11492	2014.06.16	17:22:32.218	4	2185	0065-0136671473
11493	2014.06.16	17:22:34.313	3	309	0065-0136665886
11494	2014.06.16	17:22:35.600	2	315	0065-0136653169
11495	2014.06.16	17:22:34.693	4	1300	0065-0136665886
11496	2014.06.16	17:22:36.132	1	817	0065-0136653169
11497	2014.06.16	17:22:38.150	8	325	0065-0136653169
11498	2014.06.16	17:22:38.544	7	939	0065-0136653169
11499	2014.06.16	17:22:46.537	5	314	0065-0136655780
11500	2014.06.16	17:22:46.957	6	1001	0065-0136655780
11501	2014.06.16	17:22:53.693	7	645	0065-0136655780
11502	2014.06.16	17:22:54.348	8	1431	0065-0136655780
11503	2014.06.16	17:23:00.266	1	1221	0065-0136651817
11504	2014.06.16	17:23:02.296	2	2289	0065-0136651817
11505	2014.06.16	17:23:11.447	7	224	0065-0136659288
11506	2014.06.16	17:23:11.744	8	1367	0065-0136659288
11507	2014.06.16	17:23:20.437	3	838	0065-0136651817
11508	2014.06.16	17:23:21.465	4	1037	0065-0136651817
11509	2014.06.16	17:23:24.677	2	320	0065-0136660676
11510	2014.06.16	17:23:25.168	1	501	0065-0136660676
11511	2014.06.16	17:23:25.753	5	500	0065-0136665886
11512	2014.06.16	17:23:26.272	6	995	0065-0136665886
11513	2014.06.16	17:23:27.486	6	225	0065-0136665886
11514	2014.06.16	17:23:27.399	5	454	0065-0136651817
11515	2014.06.16	17:23:27.527	8	326	0065-0136660676
11516	2014.06.16	17:23:27.917	6	802	0065-0136651817
11517	2014.06.16	17:23:32.946	1	328	0065-0136655780
11518	2014.06.16	17:23:33.389	8	312	0065-0136659288
11519	2014.06.16	17:23:27.954	7	5805	0065-0136660676
11520	2014.06.16	17:23:33.851	7	1528	0065-0136659288
11521	2014.06.16	17:23:33.480	2	2342	0065-0136655780
11522	2014.06.16	17:23:37.324	3	309	0065-0136655780
11523	2014.06.16	17:23:37.806	4	1029	0065-0136655780
11524	2014.06.16	17:23:38.460	6	898	0065-0136665886
11525	2014.06.16	17:23:42.495	5	345	0065-0136655780
11526	2014.06.16	17:23:45.613	7	347	0065-0136659459
11527	2014.06.16	17:23:42.933	6	3822	0065-0136655780
11528	2014.06.16	17:23:46.504	5	409	0065-0136671473
11529	2014.06.16	17:23:46.959	6	531	0065-0136671473
11530	2014.06.16	17:23:46.041	8	2083	0065-0136659459
11531	2014.06.16	17:23:48.141	6	2753	0065-0136659288
11532	2014.06.16	17:23:50.753	5	1013	0065-0136671473
11533	2014.06.16	17:23:52.222	5	1189	0065-0136671473
11534	2014.06.16	17:23:54.028	5	1788	0065-0136659288
11535	2014.06.16	17:23:56.911	7	438	0065-0136655780
11536	2014.06.16	17:23:57.439	6	317	0065-0136667521
11537	2014.06.16	17:23:57.462	8	1522	0065-0136655780
11538	2014.06.16	17:24:00.066	1	403	0065-0136655780
11539	2014.06.16	17:24:01.463	4	506	0065-0136671473
11540	2014.06.16	17:23:57.862	5	4665	0065-0136667521
11541	2014.06.16	17:24:02.118	3	2283	0065-0136671473
11542	2014.06.16	17:24:00.545	2	6133	0065-0136655780
11543	2014.06.16	17:24:07.247	6	441	0065-0136651817
11544	2014.06.16	17:24:07.462	5	10599	0065-0136667521
11545	2014.06.16	17:24:18.462	3	321	0065-0136655780
11546	2014.06.16	17:24:17.040	6	1821	0065-0136651817
11547	2014.06.16	17:24:18.844	4	809	0065-0136655780
11548	2014.06.16	17:24:20.848	5	214	0065-0136659288
11549	2014.06.16	17:24:18.989	6	2493	0065-0136667521
11550	2014.06.16	17:24:21.855	5	406	0065-0136655780
11551	2014.06.16	17:24:21.593	6	1498	0065-0136659288
11552	2014.06.16	17:24:23.149	7	702	0065-0136651817
11553	2014.06.16	17:24:24.667	7	510	0065-0136667521
11554	2014.06.16	17:24:23.931	8	1500	0065-0136651817
11555	2014.06.16	17:24:23.126	6	2671	0065-0136655780
11556	2014.06.16	17:24:26.920	7	522	0065-0136655780
11557	2014.06.16	17:24:28.343	7	1031	0065-0136655780
11558	2014.06.16	17:24:25.704	8	9397	0065-0136667521
11559	2014.06.16	17:24:34.967	1	324	0065-0136659459
11560	2014.06.16	17:24:35.435	2	917	0065-0136659459
11561	2014.06.16	17:24:35.998	7	1095	0065-0136667521
11562	2014.06.16	17:24:37.174	8	223	0065-0136667521
11563	2014.06.16	17:24:37.100	7	906	0065-0136660676
11564	2014.06.16	17:24:37.478	8	1137	0065-0136667521
11565	2014.06.16	17:24:39.593	7	561	0065-0136655780
11566	2014.06.16	17:24:39.266	8	1201	0065-0136660676
11567	2014.06.16	17:24:40.909	1	212	0065-0136667521
11568	2014.06.16	17:24:41.266	2	1306	0065-0136667521
11569	2014.06.16	17:24:42.006	7	1987	0065-0136659288
11570	2014.06.16	17:24:44.330	8	2484	0065-0136659288
11571	2014.06.16	17:24:50.436	2	213	0065-0136659459
11572	2014.06.16	17:24:50.828	1	2272	0065-0136659459
11573	2014.06.16	17:24:54.374	1	212	0065-0136659459
11574	2014.06.16	17:25:12.509	8	406	0065-0136655780
11575	2014.06.16	17:25:13.008	7	935	0065-0136655780
11576	2014.06.16	17:25:15.396	6	408	0065-0136655780
11577	2014.06.16	17:25:15.783	5	2300	0065-0136655780
11578	2014.06.16	17:25:20.473	4	711	0065-0136655780
11579	2014.06.16	17:25:21.325	3	2262	0065-0136655780
11580	2014.06.16	17:25:32.295	7	374	0065-0136665886
11581	2014.06.16	17:25:32.796	8	1790	0065-0136665886
11582	2014.06.16	17:25:34.505	3	339	0065-0136655780
11583	2014.06.16	17:25:34.897	4	996	0065-0136655780
11584	2014.06.16	17:25:36.629	5	418	0065-0136655780
11585	2014.06.16	17:25:37.026	6	1303	0065-0136655780
11586	2014.06.16	17:25:39.486	7	354	0065-0136655780
11587	2014.06.16	17:25:39.784	1	230	0065-0136660676
11588	2014.06.16	17:25:40.136	1	224	0065-0136651817
11589	2014.06.16	17:25:40.139	2	313	0065-0136660676
11590	2014.06.16	17:25:40.458	2	820	0065-0136651817
11591	2014.06.16	17:25:39.905	8	3536	0065-0136655780
11592	2014.06.16	17:25:46.822	3	416	0065-0136660676
11593	2014.06.16	17:25:47.373	4	613	0065-0136660676
11594	2014.06.16	17:25:48.060	4	361	0065-0136660676
11595	2014.06.16	17:25:54.974	1	309	0065-0136655780
11596	2014.06.16	17:25:55.538	2	1136	0065-0136655780
11597	2014.06.16	17:25:59.629	2	1568	0065-0136667521
11598	2014.06.16	17:26:01.981	8	522	0065-0136659459
11599	2014.06.16	17:26:01.588	1	1203	0065-0136667521
11600	2014.06.16	17:26:02.545	7	1868	0065-0136659459
11601	2014.06.16	17:26:06.771	6	693	0065-0136659459
11602	2014.06.16	17:26:07.556	5	2065	0065-0136659459
11603	2014.06.16	17:26:09.909	1	332	0065-0136665886
11604	2014.06.16	17:26:10.495	8	311	0065-0136667521
11605	2014.06.16	17:26:10.572	2	626	0065-0136665886
11606	2014.06.16	17:26:10.791	7	1408	0065-0136667521
11607	2014.06.16	17:26:25.979	3	345	0065-0136665886
11608	2014.06.16	17:26:26.430	4	2021	0065-0136665886
11609	2014.06.16	17:26:46.773	6	619	0065-0136667521
11610	2014.06.16	17:26:47.427	5	10667	0065-0136667521
11611	2014.06.16	17:26:58.546	5	313	0065-0136665886
11612	2014.06.16	17:26:58.882	6	612	0065-0136665886
11613	2014.06.16	17:27:00.440	4	411	0065-0136667521
11614	2014.06.16	17:27:00.690	2	313	0065-0136655780
11615	2014.06.16	17:27:01.149	1	500	0065-0136655780
11616	2014.06.16	17:27:03.465	8	346	0065-0136655780
11617	2014.06.16	17:27:04.425	6	808	0065-0136653169
11618	2014.06.16	17:27:03.829	7	1885	0065-0136655780
11619	2014.06.16	17:27:00.966	3	4990	0065-0136667521
11620	2014.06.16	17:27:06.471	6	212	0065-0136655780
11621	2014.06.16	17:27:05.350	5	1507	0065-0136653169
11622	2014.06.16	17:27:08.008	2	406	0065-0136667521
11623	2014.06.16	17:27:07.364	5	1104	0065-0136655780
11624	2014.06.16	17:27:08.748	4	439	0065-0136653169
11625	2014.06.16	17:27:08.496	1	1002	0065-0136667521
11626	2014.06.16	17:27:09.338	3	1331	0065-0136653169
11627	2014.06.16	17:27:18.412	4	411	0065-0136655780
11628	2014.06.16	17:27:18.971	3	2023	0065-0136655780
11629	2014.06.16	17:27:25.711	2	409	0065-0136653169
11630	2014.06.16	17:27:26.304	1	596	0065-0136653169
11631	2014.06.16	17:27:28.066	8	316	0065-0136653169
11632	2014.06.16	17:27:28.156	1	307	0065-0136659288
11633	2014.06.16	17:27:28.455	7	1039	0065-0136653169
11634	2014.06.16	17:27:30.519	2	3263	0065-0136659288
11635	2014.06.16	17:27:36.927	3	432	0065-0136671473
11636	2014.06.16	17:27:37.391	3	448	0065-0136655780
11637	2014.06.16	17:27:37.533	4	1009	0065-0136671473
11638	2014.06.16	17:27:38.635	4	808	0065-0136655780
11639	2014.06.16	17:27:40.302	5	411	0065-0136655780
11640	2014.06.16	17:27:41.197	5	387	0065-0136659459
11641	2014.06.16	17:27:42.175	6	3577	0065-0136659459
11642	2014.06.16	17:27:50.283	7	597	0065-0136655780
11643	2014.06.16	17:27:50.925	8	1641	0065-0136655780
11644	2014.06.16	17:27:57.834	1	223	0065-0136667521
11645	2014.06.16	17:27:58.121	1	212	0065-0136655780
11646	2014.06.16	17:27:58.684	2	2684	0065-0136655780
11647	2014.06.16	17:28:10.653	5	317	0065-0136660676
11648	2014.06.16	17:28:11.107	6	1931	0065-0136660676
11649	2014.06.16	17:28:14.014	7	608	0065-0136660676
11650	2014.06.16	17:28:14.694	8	1396	0065-0136660676
11651	2014.06.16	17:28:31.922	6	786	0065-0136665886
11652	2014.06.16	17:28:32.761	5	2270	0065-0136665886
11653	2014.06.16	17:28:36.215	3	409	0065-0136667521
11654	2014.06.16	17:28:36.812	4	2862	0065-0136667521
11655	2014.06.16	17:28:45.325	4	422	0065-0136667521
11656	2014.06.16	17:28:45.721	3	2555	0065-0136667521
11657	2014.06.16	17:28:48.755	1	217	0065-0136660676
11658	2014.06.16	17:28:49.151	2	515	0065-0136660676
11659	2014.06.16	17:28:49.698	3	556	0065-0136667521
11660	2014.06.16	17:28:52.259	4	418	0065-0136665886
11661	2014.06.16	17:28:52.815	3	3134	0065-0136665886
11662	2014.06.16	17:28:59.297	2	230	0065-0136667521
11663	2014.06.16	17:28:59.616	1	532	0065-0136667521
11664	2014.06.16	17:28:59.861	6	404	0065-0136659459
11665	2014.06.16	17:29:00.381	5	8895	0065-0136659459
11666	2014.06.16	17:29:10.157	5	408	0065-0136671473
11667	2014.06.16	17:29:10.485	4	406	0065-0136659459
11668	2014.06.16	17:29:10.613	6	1596	0065-0136671473
11669	2014.06.16	17:29:11.042	3	1822	0065-0136659459
11670	2014.06.16	17:29:22.333	2	421	0065-0136659459
11671	2014.06.16	17:29:22.825	1	872	0065-0136659459
11672	2014.06.16	17:29:23.399	8	503	0065-0136667521
11673	2014.06.16	17:29:24.087	7	4853	0065-0136667521
11674	2014.06.16	17:29:29.910	6	519	0065-0136667521
11675	2014.06.16	17:29:31.343	7	716	0065-0136671473
11676	2014.06.16	17:29:30.477	5	1698	0065-0136667521
11677	2014.06.16	17:29:32.106	8	1798	0065-0136671473
11678	2014.06.16	17:29:44.029	2	328	0065-0136665886
11679	2014.06.16	17:29:44.597	1	507	0065-0136665886
11680	2014.06.16	17:29:47.761	8	419	0065-0136665886
11681	2014.06.16	17:29:48.218	7	1410	0065-0136665886
11682	2014.06.16	17:29:51.561	1	330	0065-0136659459
11683	2014.06.16	17:29:52.128	2	1888	0065-0136659459
11684	2014.06.16	17:29:57.755	3	311	0065-0136655780
11685	2014.06.16	17:29:58.152	4	809	0065-0136655780
11686	2014.06.16	17:30:00.183	3	319	0065-0136659459
11687	2014.06.16	17:30:00.676	4	2184	0065-0136659459
11688	2014.06.16	17:30:04.885	5	405	0065-0136655780
11689	2014.06.16	17:30:05.406	6	1396	0065-0136655780
11690	2014.06.16	17:30:07.475	7	418	0065-0136655780
11691	2014.06.16	17:30:07.936	8	947	0065-0136655780
11692	2014.06.16	17:30:25.822	2	219	0065-0136659288
11693	2014.06.16	17:30:26.221	1	602	0065-0136659288
11694	2014.06.16	17:30:28.367	8	326	0065-0136659288
11695	2014.06.16	17:30:30.134	1	1008	0065-0136671473
11696	2014.06.16	17:30:28.696	7	3271	0065-0136659288
11697	2014.06.16	17:30:31.286	2	1309	0065-0136671473
11698	2014.06.16	17:30:33.266	6	407	0065-0136659288
11699	2014.06.16	17:30:33.687	5	2383	0065-0136659288
11700	2014.06.16	17:30:43.160	8	465	0065-0136655780
11701	2014.06.16	17:30:43.590	7	1003	0065-0136655780
11702	2014.06.16	17:30:44.894	4	318	0065-0136659288
11703	2014.06.16	17:30:46.828	6	339	0065-0136655780
11704	2014.06.16	17:30:47.169	5	1009	0065-0136655780
11705	2014.06.16	17:30:45.297	3	5863	0065-0136659288
11706	2014.06.16	17:30:54.814	4	1398	0065-0136655780
11707	2014.06.16	17:30:57.471	3	1239	0065-0136655780
11708	2014.06.16	17:31:06.754	2	217	0065-0136660676
11709	2014.06.16	17:31:07.142	1	407	0065-0136660676
11710	2014.06.16	17:31:08.942	8	314	0065-0136660676
11711	2014.06.16	17:31:09.397	7	2227	0065-0136660676
11712	2014.06.16	17:31:30.512	2	407	0065-0136671473
11713	2014.06.16	17:31:31.229	1	610	0065-0136671473
11714	2014.06.16	17:31:48.005	2	326	0065-0136655780
11715	2014.06.16	17:31:48.400	1	418	0065-0136655780
11716	2014.06.16	17:31:52.170	1	313	0065-0136671473
11717	2014.06.16	17:31:52.750	2	773	0065-0136671473
11718	2014.06.16	17:31:53.804	2	216	0065-0136671473
11719	2014.06.16	17:31:59.180	8	408	0065-0136655780
11720	2014.06.16	17:32:00.000	3	215	0065-0136651817
11721	2014.06.16	17:32:00.164	4	448	0065-0136671473
11722	2014.06.16	17:31:59.607	7	1005	0065-0136655780
11723	2014.06.16	17:32:00.754	4	509	0065-0136651817
11724	2014.06.16	17:32:03.476	6	507	0065-0136655780
11725	2014.06.16	17:32:03.922	7	411	0065-0136665886
11726	2014.06.16	17:32:03.973	5	1595	0065-0136655780
11727	2014.06.16	17:32:06.239	7	313	0065-0136660676
11728	2014.06.16	17:32:04.389	8	2319	0065-0136665886
11729	2014.06.16	17:32:07.030	3	321	0065-0136659288
11730	2014.06.16	17:32:06.401	5	1402	0065-0136655780
11731	2014.06.16	17:32:06.992	8	3822	0065-0136660676
11732	2014.06.16	17:32:07.576	4	4353	0065-0136659288
11733	2014.06.16	17:32:11.976	1	211	0065-0136660676
11734	2014.06.16	17:32:12.735	4	504	0065-0136667521
11735	2014.06.16	17:32:12.272	2	1003	0065-0136660676
11736	2014.06.16	17:32:13.662	4	320	0065-0136655780
11737	2014.06.16	17:32:14.628	5	522	0065-0136659459
11738	2014.06.16	17:32:15.203	5	409	0065-0136671473
11739	2014.06.16	17:32:14.906	3	822	0065-0136655780
11740	2014.06.16	17:32:15.265	6	822	0065-0136659459
11741	2014.06.16	17:32:15.976	3	320	0065-0136660676
11742	2014.06.16	17:32:15.826	5	786	0065-0136659288
11743	2014.06.16	17:32:16.447	6	614	0065-0136671473
11744	2014.06.16	17:32:16.473	4	1777	0065-0136660676
11745	2014.06.16	17:32:17.229	6	1891	0065-0136659288
11746	2014.06.16	17:32:20.637	7	707	0065-0136659288
11747	2014.06.16	17:32:20.665	6	723	0065-0136659459
11748	2014.06.16	17:32:21.354	8	1831	0065-0136659288
11749	2014.06.16	17:32:21.561	5	1980	0065-0136659459
11750	2014.06.16	17:32:23.435	7	511	0065-0136671473
11751	2014.06.16	17:32:25.298	1	410	0065-0136665886
11752	2014.06.16	17:32:25.788	2	430	0065-0136665886
11753	2014.06.16	17:32:24.021	8	3237	0065-0136671473
11754	2014.06.16	17:32:28.334	8	215	0065-0136671473
11755	2014.06.16	17:32:29.013	3	325	0065-0136665886
11756	2014.06.16	17:32:29.349	4	713	0065-0136665886
11757	2014.06.16	17:33:05.150	3	312	0065-0136655780
11758	2014.06.16	17:33:05.275	4	1308	0065-0136667521
11759	2014.06.16	17:33:06.649	4	523	0065-0136655780
11760	2014.06.16	17:33:07.439	5	309	0065-0136667521
11761	2014.06.16	17:33:07.950	5	506	0065-0136655780
11762	2014.06.16	17:33:07.725	6	1027	0065-0136667521
11763	2014.06.16	17:33:10.169	6	5166	0065-0136655780
11764	2014.06.16	17:33:15.180	4	452	0065-0136659459
11765	2014.06.16	17:33:15.742	3	2023	0065-0136659459
11766	2014.06.16	17:33:18.407	7	439	0065-0136667521
11767	2014.06.16	17:33:18.797	8	1904	0065-0136667521
11768	2014.06.16	17:33:41.687	8	419	0065-0136659288
11769	2014.06.16	17:33:42.521	7	316	0065-0136655780
11770	2014.06.16	17:33:43.001	7	2186	0065-0136659288
11771	2014.06.16	17:33:47.539	7	413	0065-0136655780
11772	2014.06.16	17:33:47.965	8	1995	0065-0136655780
11773	2014.06.16	17:33:51.816	8	444	0065-0136667521
11774	2014.06.16	17:33:52.269	7	2577	0065-0136667521
11775	2014.06.16	17:33:54.627	5	313	0065-0136651817
11776	2014.06.16	17:33:55.060	6	1781	0065-0136651817
11777	2014.06.16	17:33:56.599	7	715	0065-0136667521
11778	2014.06.16	17:33:56.993	6	522	0065-0136651817
11779	2014.06.16	17:34:01.856	7	433	0065-0136651817
11780	2014.06.16	17:34:02.358	8	2642	0065-0136651817
11781	2014.06.16	17:34:12.936	1	214	0065-0136655780
11782	2014.06.16	17:34:13.259	2	1912	0065-0136655780
11783	2014.06.16	17:34:15.687	2	311	0065-0136659459
11784	2014.06.16	17:34:16.178	1	993	0065-0136659459
11785	2014.06.16	17:34:17.329	3	307	0065-0136655780
11786	2014.06.16	17:34:17.781	4	1108	0065-0136655780
11787	2014.06.16	17:34:32.358	8	415	0065-0136671473
11788	2014.06.16	17:34:32.890	7	2225	0065-0136671473
11789	2014.06.16	17:34:36.754	6	420	0065-0136671473
11790	2014.06.16	17:34:37.277	5	2200	0065-0136671473
11791	2014.06.16	17:34:56.886	4	499	0065-0136655780
11792	2014.06.16	17:34:57.412	3	745	0065-0136655780
11793	2014.06.16	17:35:00.389	1	434	0065-0136659459
11794	2014.06.16	17:35:00.886	2	1728	0065-0136659459
11795	2014.06.16	17:35:04.723	7	419	0065-0136659288
11796	2014.06.16	17:35:05.359	2	224	0065-0136655780
11797	2014.06.16	17:35:05.121	5	802	0065-0136671473
11798	2014.06.16	17:35:05.692	1	602	0065-0136655780
11799	2014.06.16	17:35:05.217	8	2324	0065-0136659288
11800	2014.06.16	17:35:05.973	6	2886	0065-0136671473
11801	2014.06.16	17:35:11.498	7	431	0065-0136667521
11802	2014.06.16	17:35:11.958	8	2514	0065-0136667521
11803	2014.06.16	17:35:18.966	1	211	0065-0136667521
11804	2014.06.16	17:35:19.205	1	317	0065-0136655780
11805	2014.06.16	17:35:19.701	1	1026	0065-0136655780
11806	2014.06.16	17:35:19.401	2	2140	0065-0136667521
11807	2014.06.16	17:35:21.590	2	684	0065-0136667521
11808	2014.06.16	17:35:22.341	2	647	0065-0136667521
11809	2014.06.16	17:35:41.127	7	424	0065-0136671473
11810	2014.06.16	17:35:41.526	8	1121	0065-0136671473
11811	2014.06.16	17:35:52.357	8	456	0065-0136655780
11812	2014.06.16	17:35:52.856	7	1124	0065-0136655780
11813	2014.06.16	17:35:55.751	6	326	0065-0136655780
11814	2014.06.16	17:35:56.079	5	1621	0065-0136655780
11815	2014.06.16	17:35:59.506	4	309	0065-0136655780
11816	2014.06.16	17:35:59.894	3	1626	0065-0136655780
11817	2014.06.16	17:36:07.856	2	323	0065-0136667521
11818	2014.06.16	17:36:08.385	1	814	0065-0136667521
11819	2014.06.16	17:36:16.090	7	1032	0065-0136653169
11820	2014.06.16	17:36:17.500	8	5283	0065-0136653169
11821	2014.06.16	17:36:45.729	1	408	0065-0136671473
11822	2014.06.16	17:36:46.216	2	1620	0065-0136671473
11823	2014.06.16	17:36:49.450	1	520	0065-0136653169
11824	2014.06.16	17:36:50.642	2	1064	0065-0136653169
11825	2014.06.16	17:36:56.466	3	437	0065-0136655780
11826	2014.06.16	17:36:56.868	4	815	0065-0136655780
11827	2014.06.16	17:37:02.665	3	403	0065-0136671473
11828	2014.06.16	17:37:03.179	4	1805	0065-0136671473
11829	2014.06.16	17:37:08.051	4	412	0065-0136660676
11830	2014.06.16	17:37:08.640	3	1991	0065-0136660676
11831	2014.06.16	17:37:11.244	3	2882	0065-0136660676
11832	2014.06.16	17:37:19.353	8	422	0065-0136667521
11833	2014.06.16	17:37:19.494	1	341	0065-0136651817
11834	2014.06.16	17:37:20.086	2	712	0065-0136651817
11835	2014.06.16	17:37:20.836	2	230	0065-0136651817
11836	2014.06.16	17:37:23.264	2	308	0065-0136659459
11837	2014.06.16	17:37:23.730	5	319	0065-0136665886
11838	2014.06.16	17:37:19.852	7	4349	0065-0136667521
11839	2014.06.16	17:37:24.094	6	407	0065-0136665886
11840	2014.06.16	17:37:23.758	1	1030	0065-0136659459
11841	2014.06.16	17:37:24.448	5	410	0065-0136655780
11842	2014.06.16	17:37:24.940	6	1098	0065-0136655780
11843	2014.06.16	17:37:27.198	6	420	0065-0136667521
11844	2014.06.16	17:37:27.624	6	320	0065-0136655780
11845	2014.06.16	17:37:27.659	5	1317	0065-0136667521
11846	2014.06.16	17:37:29.297	3	410	0065-0136651817
11847	2014.06.16	17:37:29.792	4	2275	0065-0136651817
11848	2014.06.16	17:37:29.397	6	2944	0065-0136655780
11849	2014.06.16	17:37:32.395	4	215	0065-0136651817
11850	2014.06.16	17:37:35.519	5	307	0065-0136671473
11851	2014.06.16	17:37:36.685	5	323	0065-0136667521
11852	2014.06.16	17:37:35.915	6	1281	0065-0136671473
11853	2014.06.16	17:37:37.036	5	315	0065-0136651817
11854	2014.06.16	17:37:37.592	6	519	0065-0136651817
11855	2014.06.16	17:37:41.969	6	996	0065-0136651817
11856	2014.06.16	17:37:43.410	5	1559	0065-0136651817
11857	2014.06.16	17:37:45.104	2	224	0065-0136660676
11858	2014.06.16	17:37:45.497	1	327	0065-0136660676
11859	2014.06.16	17:37:53.091	7	3186	0065-0136665886
11860	2014.06.16	17:37:56.122	6	621	0065-0136667521
11861	2014.06.16	17:37:56.766	7	433	0065-0136655780
11862	2014.06.16	17:37:56.668	8	1225	0065-0136665886
11863	2014.06.16	17:37:57.914	8	555	0065-0136655780
11864	2014.06.16	17:37:58.769	1	216	0065-0136665886
11865	2014.06.16	17:37:59.100	2	424	0065-0136665886
11866	2014.06.16	17:37:59.344	1	219	0065-0136655780
11867	2014.06.16	17:37:56.908	5	2675	0065-0136667521
11868	2014.06.16	17:37:59.643	2	316	0065-0136655780
11869	2014.06.16	17:38:00.482	3	408	0065-0136665886
11870	2014.06.16	17:38:00.422	8	502	0065-0136660676
11871	2014.06.16	17:38:00.878	4	312	0065-0136665886
11872	2014.06.16	17:38:02.035	5	325	0065-0136665886
11873	2014.06.16	17:38:02.336	6	414	0065-0136665886
11874	2014.06.16	17:38:00.985	7	2185	0065-0136660676
11875	2014.06.16	17:38:14.317	3	339	0065-0136655780
11876	2014.06.16	17:38:14.712	4	2095	0065-0136655780
11877	2014.06.16	17:38:20.877	4	501	0065-0136651817
11878	2014.06.16	17:38:22.219	4	214	0065-0136667521
11879	2014.06.16	17:38:21.506	3	1028	0065-0136651817
11880	2014.06.16	17:38:22.784	3	1058	0065-0136667521
11881	2014.06.16	17:38:24.853	2	410	0065-0136651817
11882	2014.06.16	17:38:25.379	1	314	0065-0136651817
11883	2014.06.16	17:38:33.712	7	319	0065-0136671473
11884	2014.06.16	17:38:34.016	8	1997	0065-0136671473
11885	2014.06.16	17:38:37.434	5	369	0065-0136655780
11886	2014.06.16	17:38:37.833	6	1094	0065-0136655780
11887	2014.06.16	17:38:41.271	7	411	0065-0136655780
11888	2014.06.16	17:38:41.715	8	918	0065-0136655780
11889	2014.06.16	17:38:44.739	1	223	0065-0136655780
11890	2014.06.16	17:38:45.126	2	1348	0065-0136655780
11891	2014.06.16	17:38:46.629	2	225	0065-0136655780
11892	2014.06.16	17:38:48.696	6	3650	0065-0136665886
11893	2014.06.16	17:38:52.562	8	605	0065-0136651817
11894	2014.06.16	17:38:53.045	1	312	0065-0136659288
11895	2014.06.16	17:38:53.352	7	1724	0065-0136651817
11896	2014.06.16	17:38:55.253	7	219	0065-0136651817
11897	2014.06.16	17:38:53.467	2	3710	0065-0136659288
11898	2014.06.16	17:38:53.249	5	4067	0065-0136665886
11899	2014.06.16	17:38:57.757	1	406	0065-0136671473
11900	2014.06.16	17:39:00.117	8	444	0065-0136659459
11901	2014.06.16	17:38:58.611	2	2716	0065-0136667521
11902	2014.06.16	17:39:00.951	1	2196	0065-0136671473
11903	2014.06.16	17:39:03.569	5	332	0065-0136665886
11904	2014.06.16	17:39:03.332	1	897	0065-0136667521
11905	2014.06.16	17:39:00.607	7	3995	0065-0136659459
11906	2014.06.16	17:39:03.872	6	1090	0065-0136665886
11907	2014.06.16	17:39:13.715	3	342	0065-0136659288
11908	2014.06.16	17:39:14.135	4	1299	0065-0136659288
11909	2014.06.16	17:39:16.477	1	405	0065-0136667521
11910	2014.06.16	17:39:17.031	2	2863	0065-0136667521
11911	2014.06.16	17:39:26.548	4	412	0065-0136659288
11912	2014.06.16	17:39:26.975	3	324	0065-0136659288
11913	2014.06.16	17:39:27.407	3	1097	0065-0136659288
11914	2014.06.16	17:39:37.179	6	465	0065-0136651817
11915	2014.06.16	17:39:37.641	5	1251	0065-0136651817
11916	2014.06.16	17:39:39.718	1	218	0065-0136671473
11917	2014.06.16	17:39:40.062	4	313	0065-0136651817
11918	2014.06.16	17:39:39.973	2	623	0065-0136671473
11919	2014.06.16	17:39:40.628	2	559	0065-0136671473
11920	2014.06.16	17:39:41.555	2	346	0065-0136671473
11921	2014.06.16	17:39:41.954	2	217	0065-0136671473
11922	2014.06.16	17:39:42.124	7	324	0065-0136660676
11923	2014.06.16	17:39:43.152	2	219	0065-0136659288
11924	2014.06.16	17:39:42.514	8	1108	0065-0136660676
11925	2014.06.16	17:39:43.519	1	1412	0065-0136659288
11926	2014.06.16	17:39:40.522	3	4784	0065-0136651817
11927	2014.06.16	17:39:46.810	1	225	0065-0136660676
11928	2014.06.16	17:39:47.018	8	314	0065-0136659288
11929	2014.06.16	17:39:47.146	2	999	0065-0136660676
11930	2014.06.16	17:39:48.248	2	888	0065-0136660676
11931	2014.06.16	17:39:47.350	7	2167	0065-0136659288
11932	2014.06.16	17:39:50.459	3	309	0065-0136660676
11933	2014.06.16	17:39:50.845	4	1680	0065-0136660676
11934	2014.06.16	17:39:52.807	3	316	0065-0136671473
11935	2014.06.16	17:39:53.225	4	1891	0065-0136671473
11936	2014.06.16	17:39:56.812	2	321	0065-0136667521
11937	2014.06.16	17:39:57.208	1	1402	0065-0136667521
11938	2014.06.16	17:39:59.447	7	706	0065-0136665886
11939	2014.06.16	17:40:00.726	6	314	0065-0136659288
11940	2014.06.16	17:40:00.437	8	2026	0065-0136665886
11941	2014.06.16	17:40:01.092	5	1688	0065-0136659288
11942	2014.06.16	17:40:06.819	4	309	0065-0136660676
11943	2014.06.16	17:40:07.185	3	1205	0065-0136660676
11944	2014.06.16	17:40:10.119	6	515	0065-0136659459
11945	2014.06.16	17:40:11.255	2	518	0065-0136653169
11946	2014.06.16	17:40:10.708	5	2398	0065-0136659459
11947	2014.06.16	17:40:12.173	1	1395	0065-0136653169
11948	2014.06.16	17:40:15.669	3	316	0065-0136655780
11949	2014.06.16	17:40:15.900	8	450	0065-0136653169
11950	2014.06.16	17:40:16.021	4	628	0065-0136655780
11951	2014.06.16	17:40:16.418	7	1243	0065-0136653169
11952	2014.06.16	17:40:21.612	4	2087	0065-0136659288
11953	2014.06.16	17:40:24.295	4	917	0065-0136655780
11954	2014.06.16	17:40:26.366	6	710	0065-0136653169
11955	2014.06.16	17:40:25.190	3	2795	0065-0136659288
11956	2014.06.16	17:40:28.002	3	810	0065-0136655780
11957	2014.06.16	17:40:31.738	2	408	0065-0136655780
11958	2014.06.16	17:40:27.353	5	5625	0065-0136653169
11959	2014.06.16	17:40:32.297	1	2802	0065-0136655780
11960	2014.06.16	17:40:36.195	2	212	0065-0136659288
11961	2014.06.16	17:40:36.578	1	908	0065-0136659288
11962	2014.06.16	17:40:48.319	1	215	0065-0136667521
11963	2014.06.16	17:40:48.280	8	404	0065-0136665886
11964	2014.06.16	17:40:48.698	7	613	0065-0136665886
11965	2014.06.16	17:40:48.639	2	1462	0065-0136667521
11966	2014.06.16	17:40:49.213	1	2191	0065-0136655780
11967	2014.06.16	17:40:51.057	3	419	0065-0136667521
11968	2014.06.16	17:40:51.515	4	1489	0065-0136667521
11969	2014.06.16	17:40:51.626	2	1711	0065-0136655780
11970	2014.06.16	17:40:53.280	5	326	0065-0136671473
11971	2014.06.16	17:40:53.663	5	315	0065-0136667521
11972	2014.06.16	17:40:54.148	6	623	0065-0136667521
11973	2014.06.16	17:40:59.548	7	212	0065-0136667521
11974	2014.06.16	17:40:59.845	8	742	0065-0136667521
11975	2014.06.16	17:41:06.092	8	531	0065-0136667521
11976	2014.06.16	17:41:06.851	7	3009	0065-0136667521
11977	2014.06.16	17:41:10.111	2	505	0065-0136660676
11978	2014.06.16	17:41:10.792	1	623	0065-0136660676
11979	2014.06.16	17:41:10.954	6	712	0065-0136667521
11980	2014.06.16	17:41:11.698	5	2677	0065-0136667521
11981	2014.06.16	17:41:16.490	8	334	0065-0136660676
11982	2014.06.16	17:41:17.280	4	313	0065-0136659459
11983	2014.06.16	17:41:16.886	7	1709	0065-0136660676
11984	2014.06.16	17:41:17.720	3	1399	0065-0136659459
11985	2014.06.16	17:41:18.597	7	1556	0065-0136660676
11986	2014.06.16	17:41:20.209	7	314	0065-0136660676
11987	2014.06.16	17:41:23.682	1	311	0065-0136671473
11988	2014.06.16	17:41:23.808	3	336	0065-0136655780
11989	2014.06.16	17:41:24.074	2	617	0065-0136671473
11990	2014.06.16	17:41:24.245	4	901	0065-0136655780
11991	2014.06.16	17:41:28.887	5	412	0065-0136667521
11992	2014.06.16	17:41:29.244	6	3102	0065-0136667521
11993	2014.06.16	17:41:33.154	7	309	0065-0136667521
11994	2014.06.16	17:41:33.503	8	2487	0065-0136667521
11995	2014.06.16	17:41:39.140	2	213	0065-0136659459
11996	2014.06.16	17:41:39.494	1	563	0065-0136659459
11997	2014.06.16	17:41:51.979	7	548	0065-0136665886
11998	2014.06.16	17:41:52.576	8	1229	0065-0136665886
11999	2014.06.16	17:41:54.987	1	420	0065-0136659459
12000	2014.06.16	17:41:55.802	2	1119	0065-0136659459
12001	2014.06.16	17:41:56.660	7	699	0065-0136673193
12002	2014.06.16	17:41:58.120	2	312	0065-0136671473
12003	2014.06.16	17:41:58.550	1	701	0065-0136671473
12004	2014.06.16	17:41:58.844	3	407	0065-0136659459
12005	2014.06.16	17:41:59.341	4	2167	0065-0136659459
12006	2014.06.16	17:42:02.529	5	341	0065-0136659459
12007	2014.06.16	17:42:03.366	4	654	0065-0136653169
12008	2014.06.16	17:41:57.576	8	7428	0065-0136673193
12009	2014.06.16	17:42:04.148	3	994	0065-0136653169
12010	2014.06.16	17:42:02.985	6	2379	0065-0136659459
12011	2014.06.16	17:42:05.700	6	318	0065-0136659459
12012	2014.06.16	17:42:05.961	7	549	0065-0136673193
12013	2014.06.16	17:42:05.084	8	2896	0065-0136659288
12014	2014.06.16	17:42:08.885	7	311	0065-0136659288
12015	2014.06.16	17:42:16.589	7	409	0065-0136659288
12016	2014.06.16	17:42:19.046	5	342	0065-0136655780
12017	2014.06.16	17:42:16.986	8	3012	0065-0136659288
12018	2014.06.16	17:42:19.408	6	1105	0065-0136655780
12019	2014.06.16	17:42:24.754	7	341	0065-0136655780
12020	2014.06.16	17:42:25.116	8	945	0065-0136655780
12021	2014.06.16	17:42:26.261	6	406	0065-0136659459
12022	2014.06.16	17:42:26.778	5	2610	0065-0136659459
12023	2014.06.16	17:42:29.477	5	313	0065-0136659459
12024	2014.06.16	17:42:31.474	8	216	0065-0136655780
12025	2014.06.16	17:42:31.745	8	458	0065-0136671473
12026	2014.06.16	17:42:32.344	7	409	0065-0136671473
12027	2014.06.16	17:42:33.580	1	225	0065-0136659288
12028	2014.06.16	17:42:33.991	7	515	0065-0136667521
12029	2014.06.16	17:42:33.807	2	2273	0065-0136659288
12030	2014.06.16	17:42:36.394	2	212	0065-0136659288
12031	2014.06.16	17:42:34.526	8	2407	0065-0136667521
12032	2014.06.16	17:42:36.857	2	223	0065-0136659288
12033	2014.06.16	17:42:40.819	2	627	0065-0136653169
12034	2014.06.16	17:42:41.694	1	2416	0065-0136653169
12035	2014.06.16	17:42:45.531	8	421	0065-0136653169
12036	2014.06.16	17:42:45.928	7	853	0065-0136653169
12037	2014.06.16	17:42:48.131	1	318	0065-0136667521
12038	2014.06.16	17:42:50.704	6	307	0065-0136671473
12039	2014.06.16	17:42:51.134	1	407	0065-0136665886
12040	2014.06.16	17:42:48.694	2	2968	0065-0136667521
12041	2014.06.16	17:42:51.059	5	1394	0065-0136671473
12042	2014.06.16	17:42:51.955	2	1873	0065-0136665886
12043	2014.06.16	17:43:10.161	6	407	0065-0136655780
12044	2014.06.16	17:43:11.693	3	609	0065-0136665886
12045	2014.06.16	17:43:10.580	5	1984	0065-0136655780
12046	2014.06.16	17:43:12.376	4	1190	0065-0136665886
12047	2014.06.16	17:43:15.603	4	411	0065-0136655780
12048	2014.06.16	17:43:16.198	3	1859	0065-0136655780
12049	2014.06.16	17:43:21.020	7	344	0065-0136660676
12050	2014.06.16	17:43:21.474	8	1128	0065-0136660676
12051	2014.06.16	17:43:31.673	2	223	0065-0136659288
12052	2014.06.16	17:43:31.895	1	722	0065-0136659288
12053	2014.06.16	17:43:34.972	5	311	0065-0136665886
12054	2014.06.16	17:43:35.241	6	504	0065-0136665886
12055	2014.06.16	17:43:42.290	7	309	0065-0136665886
12056	2014.06.16	17:43:42.624	8	1188	0065-0136665886
12057	2014.06.16	17:44:02.235	2	225	0065-0136655780
12058	2014.06.16	17:44:02.596	1	525	0065-0136655780
12059	2014.06.16	17:44:05.120	1	222	0065-0136660676
12060	2014.06.16	17:44:05.542	2	610	0065-0136660676
12061	2014.06.16	17:44:08.326	8	513	0065-0136659288
12062	2014.06.16	17:44:13.183	3	313	0065-0136667521
12063	2014.06.16	17:44:13.637	4	3175	0065-0136667521
12064	2014.06.16	17:44:08.849	7	9360	0065-0136659288
12065	2014.06.16	17:44:18.279	5	406	0065-0136667521
12066	2014.06.16	17:44:19.014	8	435	0065-0136655780
12067	2014.06.16	17:44:19.508	7	872	0065-0136655780
12068	2014.06.16	17:44:18.740	6	14399	0065-0136667521
12069	2014.06.16	17:44:38.341	6	323	0065-0136655780
12070	2014.06.16	17:44:38.774	5	2088	0065-0136655780
12071	2014.06.16	17:44:44.828	5	1586	0065-0136659459
12072	2014.06.16	17:44:46.472	6	1133	0065-0136659459
12073	2014.06.16	17:45:13.589	4	311	0065-0136671473
12074	2014.06.16	17:45:13.940	4	309	0065-0136655780
12075	2014.06.16	17:45:13.972	3	619	0065-0136671473
12076	2014.06.16	17:45:14.595	3	1194	0065-0136655780
12077	2014.06.16	17:45:16.828	2	212	0065-0136671473
12078	2014.06.16	17:45:17.125	1	1385	0065-0136671473
12079	2014.06.16	17:45:18.621	7	435	0065-0136659459
12080	2014.06.16	17:45:19.061	8	1103	0065-0136659459
12081	2014.06.16	17:45:45.602	1	218	0065-0136659459
12082	2014.06.16	17:45:45.986	2	1305	0065-0136659459
12083	2014.06.16	17:45:47.865	7	624	0065-0136659288
12084	2014.06.16	17:45:48.478	2	307	0065-0136655780
12085	2014.06.16	17:45:48.892	1	1202	0065-0136655780
12086	2014.06.16	17:45:48.820	8	4083	0065-0136659288
12087	2014.06.16	17:45:55.385	8	344	0065-0136659288
12088	2014.06.16	17:45:56.647	8	549	0065-0136665886
12089	2014.06.16	17:45:56.927	1	310	0065-0136659288
12090	2014.06.16	17:45:57.277	7	1041	0065-0136665886
12091	2014.06.16	17:45:57.376	2	1082	0065-0136659288
12092	2014.06.16	17:45:58.526	2	447	0065-0136659288
12093	2014.06.16	17:46:04.990	6	406	0065-0136665886
12094	2014.06.16	17:46:05.482	5	1202	0065-0136665886
12095	2014.06.16	17:46:34.469	2	214	0065-0136659288
12096	2014.06.16	17:46:34.704	1	1098	0065-0136659288
12097	2014.06.16	17:46:38.341	8	319	0065-0136659288
12098	2014.06.16	17:46:38.348	4	721	0065-0136665886
12099	2014.06.16	17:46:39.187	3	2218	0065-0136665886
12100	2014.06.16	17:46:41.439	3	419	0065-0136665886
12101	2014.06.16	17:46:46.919	8	321	0065-0136655780
12102	2014.06.16	17:46:38.634	7	8695	0065-0136659288
12103	2014.06.16	17:46:47.471	7	2122	0065-0136655780
12104	2014.06.16	17:46:51.692	2	809	0065-0136659459
12105	2014.06.16	17:46:53.553	6	407	0065-0136655780
12106	2014.06.16	17:46:52.571	2	1737	0065-0136659459
12107	2014.06.16	17:46:54.478	1	814	0065-0136659459
12108	2014.06.16	17:46:55.096	2	822	0065-0136665886
12109	2014.06.16	17:46:54.011	5	2122	0065-0136655780
12110	2014.06.16	17:46:57.194	1	751	0065-0136665886
12111	2014.06.16	17:47:12.159	1	325	0065-0136665886
12112	2014.06.16	17:47:12.463	2	499	0065-0136665886
12113	2014.06.16	17:47:16.044	3	653	0065-0136665886
12114	2014.06.16	17:47:16.733	4	757	0065-0136665886
12115	2014.06.16	17:47:17.351	1	326	0065-0136671473
12116	2014.06.16	17:47:17.735	2	627	0065-0136671473
12117	2014.06.16	17:47:18.597	2	216	0065-0136671473
12118	2014.06.16	17:47:20.695	4	318	0065-0136655780
12119	2014.06.16	17:47:21.092	3	1687	0065-0136655780
12120	2014.06.16	17:47:22.628	4	509	0065-0136665886
12121	2014.06.16	17:47:23.216	3	937	0065-0136665886
12122	2014.06.16	17:47:27.577	3	312	0065-0136665886
12123	2014.06.16	17:47:27.899	4	740	0065-0136665886
12124	2014.06.16	17:47:45.164	2	469	0065-0136655780
12125	2014.06.16	17:47:45.751	1	451	0065-0136655780
12126	2014.06.16	17:48:01.869	8	419	0065-0136655780
12127	2014.06.16	17:48:02.292	7	2140	0065-0136655780
12128	2014.06.16	17:48:06.781	7	502	0065-0136659288
12129	2014.06.16	17:48:07.333	8	1313	0065-0136659288
12130	2014.06.16	17:48:10.103	2	226	0065-0136671473
12131	2014.06.16	17:48:10.334	1	314	0065-0136671473
12132	2014.06.16	17:48:21.054	8	316	0065-0136671473
12133	2014.06.16	17:48:21.387	7	996	0065-0136671473
12134	2014.06.16	17:48:24.148	6	313	0065-0136671473
12135	2014.06.16	17:48:24.474	5	3936	0065-0136671473
12136	2014.06.16	17:48:28.994	5	316	0065-0136671473
12137	2014.06.16	17:48:44.914	6	531	0065-0136655780
12138	2014.06.16	17:48:45.575	5	1984	0065-0136655780
12139	2014.06.16	17:49:08.553	1	320	0065-0136659288
12140	2014.06.16	17:49:08.911	2	1410	0065-0136659288
12141	2014.06.16	17:49:09.967	8	419	0065-0136659459
12142	2014.06.16	17:49:12.595	4	427	0065-0136655780
12143	2014.06.16	17:49:13.127	3	999	0065-0136655780
12144	2014.06.16	17:49:10.429	7	5038	0065-0136659459
12145	2014.06.16	17:49:16.544	6	441	0065-0136659459
12146	2014.06.16	17:49:17.028	5	5919	0065-0136659459
12147	2014.06.16	17:49:23.017	3	320	0065-0136659288
12148	2014.06.16	17:49:23.817	5	316	0065-0136665886
12149	2014.06.16	17:49:23.378	4	1315	0065-0136659288
12150	2014.06.16	17:49:24.470	3	317	0065-0136660676
12151	2014.06.16	17:49:24.180	6	648	0065-0136665886
12152	2014.06.16	17:49:24.864	4	2810	0065-0136660676
12153	2014.06.16	17:49:29.152	5	341	0065-0136659459
12154	2014.06.16	17:49:29.579	6	2709	0065-0136659459
12155	2014.06.16	17:49:36.341	5	410	0065-0136660676
12156	2014.06.16	17:49:36.928	6	1588	0065-0136660676
12157	2014.06.16	17:49:40.679	7	405	0065-0136660676
12158	2014.06.16	17:49:41.213	8	2279	0065-0136660676
12159	2014.06.16	17:49:59.109	2	310	0065-0136655780
12160	2014.06.16	17:49:59.537	1	819	0065-0136655780
12161	2014.06.16	17:50:06.789	1	836	0065-0136660676
12162	2014.06.16	17:50:07.668	1	223	0065-0136655780
12163	2014.06.16	17:50:07.753	2	307	0065-0136660676
12164	2014.06.16	17:50:08.439	2	217	0065-0136660676
12165	2014.06.16	17:50:10.481	3	420	0065-0136660676
12166	2014.06.16	17:50:10.904	4	1335	0065-0136660676
12167	2014.06.16	17:50:12.348	1	1685	0065-0136655780
12168	2014.06.16	17:50:18.664	7	501	0065-0136659459
12169	2014.06.16	17:50:19.583	8	1722	0065-0136659459
12170	2014.06.16	17:50:25.191	1	314	0065-0136655780
12171	2014.06.16	17:50:25.581	2	773	0065-0136655780
12172	2014.06.16	17:50:36.761	3	313	0065-0136655780
12173	2014.06.16	17:50:37.147	4	1019	0065-0136655780
12174	2014.06.16	17:50:41.516	5	316	0065-0136655780
12175	2014.06.16	17:50:41.881	6	902	0065-0136655780
12176	2014.06.16	17:51:04.004	1	313	0065-0136659459
12177	2014.06.16	17:51:04.500	2	2198	0065-0136659459
12178	2014.06.16	17:51:24.424	7	404	0065-0136655780
12179	2014.06.16	17:51:24.871	8	2032	0065-0136655780
12180	2014.06.16	17:51:28.714	1	212	0065-0136655780
12181	2014.06.16	17:51:29.071	2	877	0065-0136655780
12182	2014.06.16	17:51:35.584	3	460	0065-0136655780
12183	2014.06.16	17:51:36.013	4	1206	0065-0136655780
12184	2014.06.16	17:51:53.477	3	341	0065-0136659459
12185	2014.06.16	17:51:53.972	3	436	0065-0136659459
12186	2014.06.16	17:51:54.559	4	1302	0065-0136659459
12187	2014.06.16	17:52:11.539	4	420	0065-0136660676
12188	2014.06.16	17:52:11.804	5	422	0065-0136655780
12189	2014.06.16	17:52:12.137	3	1413	0065-0136660676
12190	2014.06.16	17:52:12.250	6	1401	0065-0136655780
12191	2014.06.16	17:52:15.836	4	318	0065-0136671473
12192	2014.06.16	17:52:16.259	3	2080	0065-0136671473
12193	2014.06.16	17:52:39.679	5	420	0065-0136659288
12194	2014.06.16	17:52:40.174	6	1598	0065-0136659288
12195	2014.06.16	17:52:44.183	6	410	0065-0136659288
12196	2014.06.16	17:52:44.615	5	1586	0065-0136659288
12197	2014.06.16	17:52:47.402	4	339	0065-0136659288
12198	2014.06.16	17:52:49.430	4	313	0065-0136659459
12199	2014.06.16	17:52:47.795	3	2289	0065-0136659288
12200	2014.06.16	17:52:54.718	2	211	0065-0136659288
12201	2014.06.16	17:52:54.632	7	441	0065-0136655780
12202	2014.06.16	17:52:50.160	3	5273	0065-0136659459
12203	2014.06.16	17:52:54.982	1	530	0065-0136659288
12204	2014.06.16	17:52:55.541	1	221	0065-0136659288
12205	2014.06.16	17:52:55.030	8	1136	0065-0136655780
12206	2014.06.16	17:52:58.025	2	308	0065-0136659459
12207	2014.06.16	17:52:58.480	1	613	0065-0136659459
12208	2014.06.16	17:53:04.982	1	313	0065-0136655780
12209	2014.06.16	17:53:05.376	2	514	0065-0136655780
12210	2014.06.16	17:53:18.844	1	315	0065-0136659459
12211	2014.06.16	17:53:19.467	2	1378	0065-0136659459
12212	2014.06.16	17:54:01.978	2	315	0065-0136660676
12213	2014.06.16	17:54:02.435	1	419	0065-0136660676
12214	2014.06.16	17:54:09.230	8	320	0065-0136659288
12215	2014.06.16	17:54:09.533	7	1795	0065-0136659288
12216	2014.06.16	17:54:16.318	3	216	0065-0136651817
12217	2014.06.16	17:54:16.746	4	309	0065-0136651817
12218	2014.06.16	17:54:19.901	5	416	0065-0136655780
12219	2014.06.16	17:54:20.364	5	413	0065-0136651817
12220	2014.06.16	17:54:20.896	6	665	0065-0136651817
12221	2014.06.16	17:54:26.983	7	510	0065-0136659288
12222	2014.06.16	17:54:27.664	8	3230	0065-0136659288
12223	2014.06.16	17:54:32.952	8	219	0065-0136659288
12224	2014.06.16	17:54:38.271	8	454	0065-0136660676
12225	2014.06.16	17:54:38.776	7	1691	0065-0136660676
12226	2014.06.16	17:54:45.401	6	308	0065-0136655780
12227	2014.06.16	17:54:45.779	5	1121	0065-0136655780
12228	2014.06.16	17:54:57.511	4	339	0065-0136655780
12229	2014.06.16	17:54:57.919	3	1101	0065-0136655780
12230	2014.06.16	17:55:00.547	2	220	0065-0136655780
12231	2014.06.16	17:55:00.911	1	403	0065-0136655780
12232	2014.06.16	17:55:05.891	8	349	0065-0136655780
12233	2014.06.16	17:55:06.279	7	1431	0065-0136655780
12234	2014.06.16	17:55:11.535	6	427	0065-0136655780
12235	2014.06.16	17:55:11.929	5	818	0065-0136655780
12236	2014.06.16	17:55:13.210	1	406	0065-0136659288
12237	2014.06.16	17:55:13.807	2	1762	0065-0136659288
12238	2014.06.16	17:55:16.172	2	322	0065-0136659288
12239	2014.06.16	17:55:17.019	2	219	0065-0136659288
12240	2014.06.16	17:55:17.322	2	212	0065-0136659288
12241	2014.06.16	17:55:38.683	2	227	0065-0136659459
12242	2014.06.16	17:55:39.052	1	513	0065-0136659459
12243	2014.06.16	17:55:42.383	4	425	0065-0136655780
12244	2014.06.16	17:55:42.844	3	1299	0065-0136655780
12245	2014.06.16	17:55:48.269	2	329	0065-0136655780
12246	2014.06.16	17:55:48.796	1	1528	0065-0136655780
12247	2014.06.16	17:55:52.775	8	517	0065-0136659459
12248	2014.06.16	17:55:54.682	3	323	0065-0136659288
12249	2014.06.16	17:55:53.324	7	3306	0065-0136659459
12250	2014.06.16	17:55:55.082	4	2034	0065-0136659288
12251	2014.06.16	17:55:57.527	7	407	0065-0136659459
12252	2014.06.16	17:55:59.238	6	555	0065-0136659459
12253	2014.06.16	17:55:59.788	8	416	0065-0136655780
12254	2014.06.16	17:56:00.180	7	1412	0065-0136655780
12255	2014.06.16	17:55:59.868	5	3531	0065-0136659459
12256	2014.06.16	17:56:03.967	6	309	0065-0136655780
12257	2014.06.16	17:56:04.699	4	308	0065-0136659288
12258	2014.06.16	17:56:04.389	5	2486	0065-0136655780
12259	2014.06.16	17:56:09.427	4	224	0065-0136655780
12260	2014.06.16	17:56:05.019	3	4732	0065-0136659288
12261	2014.06.16	17:56:10.417	4	1326	0065-0136659459
12262	2014.06.16	17:56:09.827	3	2208	0065-0136655780
12263	2014.06.16	17:56:12.160	3	2128	0065-0136659459
12264	2014.06.16	17:56:43.143	2	315	0065-0136655780
12265	2014.06.16	17:56:43.567	1	1003	0065-0136655780
12266	2014.06.16	17:56:45.905	8	458	0065-0136655780
12267	2014.06.16	17:56:46.362	7	1730	0065-0136655780
12268	2014.06.16	17:57:13.331	6	420	0065-0136655780
12269	2014.06.16	17:57:13.733	5	1785	0065-0136655780
12270	2014.06.16	17:57:30.657	4	308	0065-0136655780
12271	2014.06.16	17:57:31.112	3	1114	0065-0136655780
12272	2014.06.16	17:58:24.631	3	354	0065-0136659459
12273	2014.06.16	17:58:25.128	4	1402	0065-0136659459
12274	2014.06.16	17:58:30.169	5	403	0065-0136659459
12275	2014.06.16	17:58:30.631	6	1529	0065-0136659459
12276	2014.06.16	17:58:32.340	6	446	0065-0136659459
12277	2014.06.16	17:58:32.724	2	310	0065-0136655780
12278	2014.06.16	17:58:33.090	1	320	0065-0136655780
12279	2014.06.16	17:58:36.017	8	419	0065-0136655780
12280	2014.06.16	17:58:36.371	7	725	0065-0136655780
12281	2014.06.16	17:58:39.849	6	315	0065-0136655780
12282	2014.06.16	17:58:40.234	5	1116	0065-0136655780
12283	2014.06.16	17:58:47.668	4	313	0065-0136655780
12284	2014.06.16	17:58:48.100	3	1553	0065-0136655780
12285	2014.06.16	17:59:19.985	2	319	0065-0136659288
12286	2014.06.16	17:59:20.448	1	806	0065-0136659288
12287	2014.06.16	17:59:41.974	8	324	0065-0136659288
12288	2014.06.16	17:59:42.306	7	1801	0065-0136659288
12289	2014.06.16	18:00:00.946	2	213	0065-0136655780
12290	2014.06.16	18:00:01.275	1	414	0065-0136655780
12291	2014.06.16	18:00:09.323	8	311	0065-0136655780
12292	2014.06.16	18:00:09.728	7	933	0065-0136655780
