# Supplementary material for: Eco-HAB as a fully automated and ecologically relevant assessment of social impairments in mouse models of autism
Source: eLife. 2016 Oct 12;5:e19532. doi: 10.7554/eLife.19532 (PMC5092044; doi:10.7554/eLife.19532)
Supplement: Supplementary file 1. — DOI: http://dx.doi.org/10.7554/eLife.19532.038 [file elife-19532-supp1.zip › BALB VPA data cohort 1/20140616_180000.txt]

12293	2014.06.16	18:00:31.029	7	211	0065-0136659288
12294	2014.06.16	18:00:31.319	8	1864	0065-0136659288
12295	2014.06.16	18:00:56.877	1	230	0065-0136659288
12296	2014.06.16	18:00:57.261	2	3791	0065-0136659288
12297	2014.06.16	18:01:01.441	7	524	0065-0136659459
12298	2014.06.16	18:01:01.974	8	3424	0065-0136659459
12299	2014.06.16	18:01:09.626	2	1174	0065-0136659288
12300	2014.06.16	18:01:10.932	1	899	0065-0136659288
12301	2014.06.16	18:01:12.905	6	406	0065-0136655780
12302	2014.06.16	18:01:13.268	5	511	0065-0136655780
12303	2014.06.16	18:01:15.798	4	522	0065-0136655780
12304	2014.06.16	18:01:16.356	3	779	0065-0136655780
12305	2014.06.16	18:01:27.524	2	309	0065-0136655780
12306	2014.06.16	18:01:27.943	1	607	0065-0136655780
12307	2014.06.16	18:01:49.258	8	310	0065-0136655780
12308	2014.06.16	18:01:49.654	7	629	0065-0136655780
12309	2014.06.16	18:02:51.640	7	403	0065-0136655780
12310	2014.06.16	18:02:51.988	8	1337	0065-0136655780
12311	2014.06.16	18:02:54.959	1	315	0065-0136655780
12312	2014.06.16	18:02:55.327	2	659	0065-0136655780
12313	2014.06.16	18:02:58.472	3	359	0065-0136655780
12314	2014.06.16	18:02:58.865	4	998	0065-0136655780
12315	2014.06.16	18:03:04.369	5	403	0065-0136655780
12316	2014.06.16	18:03:04.761	6	1214	0065-0136655780
12317	2014.06.16	18:03:53.634	8	314	0065-0136659288
12318	2014.06.16	18:03:54.091	7	1630	0065-0136659288
12319	2014.06.16	18:03:56.870	6	417	0065-0136659288
12320	2014.06.16	18:03:57.403	5	1189	0065-0136659288
12321	2014.06.16	18:05:05.905	7	333	0065-0136655780
12322	2014.06.16	18:05:06.300	8	1338	0065-0136655780
12323	2014.06.16	18:05:09.464	1	316	0065-0136655780
12324	2014.06.16	18:05:09.800	2	573	0065-0136655780
12325	2014.06.16	18:05:16.552	3	308	0065-0136655780
12326	2014.06.16	18:05:16.947	4	802	0065-0136655780
12327	2014.06.16	18:05:26.252	5	5539	0065-0136659288
12328	2014.06.16	18:05:32.607	6	3566	0065-0136659288
12329	2014.06.16	18:05:36.586	6	803	0065-0136659288
12330	2014.06.16	18:05:51.060	5	525	0065-0136655780
12331	2014.06.16	18:05:51.682	6	1702	0065-0136655780
12332	2014.06.16	18:06:29.945	7	316	0065-0136659288
12333	2014.06.16	18:06:30.373	8	1880	0065-0136659288
12334	2014.06.16	18:07:26.845	1	509	0065-0136659459
12335	2014.06.16	18:07:29.864	2	3214	0065-0136659459
12336	2014.06.16	18:07:39.016	6	411	0065-0136655780
12337	2014.06.16	18:07:39.430	5	1605	0065-0136655780
12338	2014.06.16	18:07:43.254	4	511	0065-0136655780
12339	2014.06.16	18:07:43.867	3	820	0065-0136655780
12340	2014.06.16	18:07:52.381	3	2337	0065-0136659459
12341	2014.06.16	18:07:54.883	4	1330	0065-0136659459
12342	2014.06.16	18:08:01.153	3	321	0065-0136671473
12343	2014.06.16	18:08:01.704	4	3759	0065-0136671473
12344	2014.06.16	18:08:24.238	5	744	0065-0136659459
12345	2014.06.16	18:08:25.152	6	1408	0065-0136659459
12346	2014.06.16	18:08:39.989	3	358	0065-0136655780
12347	2014.06.16	18:08:40.457	4	714	0065-0136655780
12348	2014.06.16	18:08:45.355	5	316	0065-0136655780
12349	2014.06.16	18:08:45.680	6	1588	0065-0136655780
12350	2014.06.16	18:08:49.455	1	315	0065-0136659288
12351	2014.06.16	18:08:49.840	2	1113	0065-0136659288
12352	2014.06.16	18:08:51.293	2	224	0065-0136659288
12353	2014.06.16	18:08:52.236	2	217	0065-0136659288
12354	2014.06.16	18:08:56.341	2	390	0065-0136659288
12355	2014.06.16	18:08:58.463	7	307	0065-0136659459
12356	2014.06.16	18:08:58.821	8	2613	0065-0136659459
12357	2014.06.16	18:09:11.865	1	598	0065-0136659459
12358	2014.06.16	18:09:12.637	7	309	0065-0136655780
12359	2014.06.16	18:09:12.651	2	1130	0065-0136659459
12360	2014.06.16	18:09:13.007	8	1006	0065-0136655780
12361	2014.06.16	18:09:21.162	1	308	0065-0136655780
12362	2014.06.16	18:09:21.551	2	632	0065-0136655780
12363	2014.06.16	18:09:38.285	3	1589	0065-0136659288
12364	2014.06.16	18:09:40.010	4	3076	0065-0136659288
12365	2014.06.16	18:10:03.598	5	698	0065-0136671473
12366	2014.06.16	18:10:04.453	6	2472	0065-0136671473
12367	2014.06.16	18:10:10.022	7	3173	0065-0136671473
12368	2014.06.16	18:10:13.277	8	2869	0065-0136671473
12369	2014.06.16	18:10:18.215	1	425	0065-0136671473
12370	2014.06.16	18:10:18.810	2	1616	0065-0136671473
12371	2014.06.16	18:10:26.014	2	315	0065-0136655780
12372	2014.06.16	18:10:26.440	1	723	0065-0136655780
12373	2014.06.16	18:10:29.209	2	311	0065-0136671473
12374	2014.06.16	18:10:29.523	1	315	0065-0136671473
12375	2014.06.16	18:10:32.559	1	219	0065-0136671473
12376	2014.06.16	18:10:37.750	8	643	0065-0136655780
12377	2014.06.16	18:10:38.691	7	2731	0065-0136655780
12378	2014.06.16	18:10:44.922	5	501	0065-0136659288
12379	2014.06.16	18:10:49.414	7	504	0065-0136651817
12380	2014.06.16	18:10:50.003	8	900	0065-0136651817
12381	2014.06.16	18:10:45.476	6	6724	0065-0136659288
12382	2014.06.16	18:10:52.029	1	511	0065-0136671473
12383	2014.06.16	18:10:52.647	2	1781	0065-0136671473
12384	2014.06.16	18:10:56.278	3	413	0065-0136671473
12385	2014.06.16	18:11:03.369	1	550	0065-0136651817
12386	2014.06.16	18:11:04.165	2	1717	0065-0136651817
12387	2014.06.16	18:11:05.922	2	219	0065-0136651817
12388	2014.06.16	18:10:56.814	4	10858	0065-0136671473
12389	2014.06.16	18:11:10.188	7	548	0065-0136665886
12390	2014.06.16	18:11:10.450	5	515	0065-0136671473
12391	2014.06.16	18:11:11.119	3	613	0065-0136651817
12392	2014.06.16	18:11:10.913	8	1206	0065-0136665886
12393	2014.06.16	18:11:11.767	4	537	0065-0136651817
12394	2014.06.16	18:11:12.029	3	407	0065-0136659459
12395	2014.06.16	18:11:11.084	6	1411	0065-0136671473
12396	2014.06.16	18:11:12.326	4	218	0065-0136651817
12397	2014.06.16	18:11:13.704	7	411	0065-0136671473
12398	2014.06.16	18:11:12.741	4	2294	0065-0136659459
12399	2014.06.16	18:11:14.188	8	1302	0065-0136671473
12400	2014.06.16	18:11:17.697	1	308	0065-0136671473
12401	2014.06.16	18:11:18.113	2	621	0065-0136671473
12402	2014.06.16	18:11:18.879	2	213	0065-0136671473
12403	2014.06.16	18:11:19.295	2	219	0065-0136671473
12404	2014.06.16	18:11:19.950	2	388	0065-0136671473
12405	2014.06.16	18:11:20.349	2	213	0065-0136671473
12406	2014.06.16	18:11:20.753	5	410	0065-0136659459
12407	2014.06.16	18:11:21.274	1	326	0065-0136665886
12408	2014.06.16	18:11:21.771	2	554	0065-0136665886
12409	2014.06.16	18:11:23.340	3	319	0065-0136671473
12410	2014.06.16	18:11:21.275	6	2529	0065-0136659459
12411	2014.06.16	18:11:23.764	4	3197	0065-0136671473
12412	2014.06.16	18:11:33.390	7	418	0065-0136659459
12413	2014.06.16	18:11:33.708	5	412	0065-0136671473
12414	2014.06.16	18:11:34.714	5	416	0065-0136651817
12415	2014.06.16	18:11:33.852	8	2023	0065-0136659459
12416	2014.06.16	18:11:35.237	6	1125	0065-0136651817
12417	2014.06.16	18:11:40.818	3	318	0065-0136665886
12418	2014.06.16	18:11:41.002	1	215	0065-0136659459
12419	2014.06.16	18:11:41.407	2	898	0065-0136659459
12420	2014.06.16	18:11:42.570	6	501	0065-0136655780
12421	2014.06.16	18:11:41.208	4	2303	0065-0136665886
12422	2014.06.16	18:11:43.101	5	1495	0065-0136655780
12423	2014.06.16	18:11:45.338	5	325	0065-0136665886
12424	2014.06.16	18:11:45.701	6	525	0065-0136665886
12425	2014.06.16	18:11:48.133	5	318	0065-0136655780
12426	2014.06.16	18:11:48.592	6	2001	0065-0136655780
12427	2014.06.16	18:11:52.439	7	410	0065-0136659288
12428	2014.06.16	18:11:53.782	7	410	0065-0136671473
12429	2014.06.16	18:11:52.861	8	1507	0065-0136659288
12430	2014.06.16	18:11:54.506	8	596	0065-0136671473
12431	2014.06.16	18:11:55.871	1	214	0065-0136659288
12432	2014.06.16	18:11:56.153	2	924	0065-0136659288
12433	2014.06.16	18:11:57.196	1	319	0065-0136671473
12434	2014.06.16	18:11:57.367	2	339	0065-0136659288
12435	2014.06.16	18:11:57.910	2	1492	0065-0136671473
12436	2014.06.16	18:12:05.708	2	623	0065-0136671473
12437	2014.06.16	18:12:06.364	1	421	0065-0136671473
12438	2014.06.16	18:12:06.859	1	218	0065-0136671473
12439	2014.06.16	18:12:18.298	3	341	0065-0136659288
12440	2014.06.16	18:12:18.715	4	1234	0065-0136659288
12441	2014.06.16	18:12:30.707	1	415	0065-0136671473
12442	2014.06.16	18:12:31.125	2	618	0065-0136671473
12443	2014.06.16	18:12:32.771	3	318	0065-0136671473
12444	2014.06.16	18:12:33.155	4	1141	0065-0136671473
12445	2014.06.16	18:12:41.407	5	414	0065-0136659288
12446	2014.06.16	18:12:42.094	5	334	0065-0136671473
12447	2014.06.16	18:12:41.932	6	1777	0065-0136659288
12448	2014.06.16	18:12:44.440	6	219	0065-0136671473
12449	2014.06.16	18:12:44.856	6	1613	0065-0136671473
12450	2014.06.16	18:12:52.684	6	613	0065-0136671473
12451	2014.06.16	18:12:53.277	5	1397	0065-0136671473
12452	2014.06.16	18:13:09.353	7	530	0065-0136659288
12453	2014.06.16	18:13:09.906	8	1635	0065-0136659288
12454	2014.06.16	18:13:21.161	3	410	0065-0136659459
12455	2014.06.16	18:13:21.686	4	1522	0065-0136659459
12456	2014.06.16	18:13:24.993	4	512	0065-0136659459
12457	2014.06.16	18:13:25.618	3	7089	0065-0136659459
12458	2014.06.16	18:13:33.830	3	218	0065-0136659459
12459	2014.06.16	18:13:36.159	4	343	0065-0136671473
12460	2014.06.16	18:13:36.625	3	995	0065-0136671473
12461	2014.06.16	18:13:41.292	2	437	0065-0136671473
12462	2014.06.16	18:13:40.156	1	5098	0065-0136659288
12463	2014.06.16	18:13:45.572	1	410	0065-0136671473
12464	2014.06.16	18:13:46.035	1	868	0065-0136671473
12465	2014.06.16	18:13:46.682	7	343	0065-0136655780
12466	2014.06.16	18:13:47.046	8	544	0065-0136655780
12467	2014.06.16	18:13:46.932	2	737	0065-0136659288
12468	2014.06.16	18:13:47.811	2	218	0065-0136659288
12469	2014.06.16	18:13:49.198	1	315	0065-0136655780
12470	2014.06.16	18:13:49.664	2	921	0065-0136655780
12471	2014.06.16	18:13:52.108	2	308	0065-0136659288
12472	2014.06.16	18:13:54.533	1	3899	0065-0136659288
12473	2014.06.16	18:13:58.446	1	719	0065-0136659288
12474	2014.06.16	18:13:59.196	1	215	0065-0136659288
12475	2014.06.16	18:14:02.046	8	1112	0065-0136659288
12476	2014.06.16	18:14:05.911	8	321	0065-0136671473
12477	2014.06.16	18:14:03.270	7	3060	0065-0136659288
12478	2014.06.16	18:14:06.338	7	1878	0065-0136671473
12479	2014.06.16	18:14:10.157	7	336	0065-0136671473
12480	2014.06.16	18:14:10.495	7	718	0065-0136671473
12481	2014.06.16	18:14:13.385	7	1305	0065-0136659288
12482	2014.06.16	18:14:15.192	8	4583	0065-0136659288
12483	2014.06.16	18:14:20.207	3	347	0065-0136659459
12484	2014.06.16	18:14:20.696	4	1584	0065-0136659459
12485	2014.06.16	18:14:22.805	4	513	0065-0136659459
12486	2014.06.16	18:14:23.578	3	317	0065-0136655780
12487	2014.06.16	18:14:23.939	4	719	0065-0136655780
12488	2014.06.16	18:14:26.358	5	341	0065-0136655780
12489	2014.06.16	18:14:26.728	6	1236	0065-0136655780
12490	2014.06.16	18:14:29.749	7	1101	0065-0136651817
12491	2014.06.16	18:14:31.055	8	2496	0065-0136651817
12492	2014.06.16	18:14:41.809	1	427	0065-0136659288
12493	2014.06.16	18:14:42.306	2	777	0065-0136659288
12494	2014.06.16	18:14:59.968	5	2585	0065-0136659459
12495	2014.06.16	18:15:02.624	6	1924	0065-0136659459
12496	2014.06.16	18:15:05.675	6	806	0065-0136659459
12497	2014.06.16	18:15:17.331	1	322	0065-0136651817
12498	2014.06.16	18:15:17.854	2	517	0065-0136651817
12499	2014.06.16	18:15:18.445	2	214	0065-0136651817
12500	2014.06.16	18:15:38.697	3	711	0065-0136651817
12501	2014.06.16	18:15:39.513	4	899	0065-0136651817
12502	2014.06.16	18:15:40.439	4	221	0065-0136651817
12503	2014.06.16	18:15:41.030	4	414	0065-0136651817
12504	2014.06.16	18:15:42.739	4	405	0065-0136651817
12505	2014.06.16	18:16:01.203	7	217	0065-0136671473
12506	2014.06.16	18:16:01.539	7	1884	0065-0136671473
12507	2014.06.16	18:16:03.498	8	2796	0065-0136671473
12508	2014.06.16	18:16:08.604	1	211	0065-0136671473
12509	2014.06.16	18:16:08.960	2	1000	0065-0136671473
12510	2014.06.16	18:17:06.207	6	600	0065-0136659459
12511	2014.06.16	18:17:07.150	6	313	0065-0136655780
12512	2014.06.16	18:17:06.900	5	2464	0065-0136659459
12513	2014.06.16	18:17:10.696	6	1195	0065-0136655780
12514	2014.06.16	18:17:13.354	7	366	0065-0136655780
12515	2014.06.16	18:17:13.722	8	614	0065-0136655780
12516	2014.06.16	18:17:17.638	1	214	0065-0136655780
12517	2014.06.16	18:17:18.026	2	560	0065-0136655780
12518	2014.06.16	18:17:18.617	2	219	0065-0136655780
12519	2014.06.16	18:17:28.532	3	408	0065-0136655780
12520	2014.06.16	18:17:28.952	4	803	0065-0136655780
12521	2014.06.16	18:17:31.917	5	316	0065-0136655780
12522	2014.06.16	18:17:32.182	6	720	0065-0136655780
12523	2014.06.16	18:18:18.521	7	453	0065-0136655780
12524	2014.06.16	18:18:18.880	8	646	0065-0136655780
12525	2014.06.16	18:18:22.741	1	331	0065-0136655780
12526	2014.06.16	18:18:23.082	2	884	0065-0136655780
12527	2014.06.16	18:18:44.200	5	325	0065-0136651817
12528	2014.06.16	18:18:44.597	6	1062	0065-0136651817
12529	2014.06.16	18:19:06.384	3	357	0065-0136659288
12530	2014.06.16	18:19:06.779	4	1226	0065-0136659288
12531	2014.06.16	18:19:12.330	5	410	0065-0136659288
12532	2014.06.16	18:19:12.761	6	2212	0065-0136659288
12533	2014.06.16	18:19:15.941	6	505	0065-0136659288
12534	2014.06.16	18:19:24.405	3	319	0065-0136655780
12535	2014.06.16	18:19:24.797	4	690	0065-0136655780
12536	2014.06.16	18:19:30.541	5	2688	0065-0136659459
12537	2014.06.16	18:19:33.226	6	2088	0065-0136659459
12538	2014.06.16	18:19:44.743	5	421	0065-0136655780
12539	2014.06.16	18:19:45.223	6	900	0065-0136655780
12540	2014.06.16	18:20:06.130	7	555	0065-0136659288
12541	2014.06.16	18:20:06.659	8	1155	0065-0136659288
12542	2014.06.16	18:20:14.696	7	326	0065-0136655780
12543	2014.06.16	18:20:15.126	8	724	0065-0136655780
12544	2014.06.16	18:20:21.839	7	434	0065-0136659459
12545	2014.06.16	18:20:22.266	8	1803	0065-0136659459
12546	2014.06.16	18:20:22.009	1	3180	0065-0136659288
12547	2014.06.16	18:20:25.779	2	1784	0065-0136659288
12548	2014.06.16	18:20:29.197	2	223	0065-0136659288
12549	2014.06.16	18:20:38.189	1	306	0065-0136655780
12550	2014.06.16	18:20:38.590	2	1063	0065-0136655780
12551	2014.06.16	18:20:54.997	2	322	0065-0136659288
12552	2014.06.16	18:20:55.552	1	1013	0065-0136659288
12553	2014.06.16	18:20:57.235	7	403	0065-0136651817
12554	2014.06.16	18:20:57.665	8	1039	0065-0136651817
12555	2014.06.16	18:21:00.348	8	507	0065-0136659288
12556	2014.06.16	18:21:00.984	1	322	0065-0136659459
12557	2014.06.16	18:21:01.452	2	2193	0065-0136659459
12558	2014.06.16	18:21:01.008	7	6603	0065-0136659288
12559	2014.06.16	18:21:08.309	6	223	0065-0136659288
12560	2014.06.16	18:21:08.560	5	2646	0065-0136659288
12561	2014.06.16	18:21:11.877	1	219	0065-0136651817
12562	2014.06.16	18:21:12.203	2	429	0065-0136651817
12563	2014.06.16	18:21:11.419	5	1602	0065-0136659288
12564	2014.06.16	18:21:15.005	3	525	0065-0136671473
12565	2014.06.16	18:21:15.708	4	2083	0065-0136671473
12566	2014.06.16	18:21:30.045	5	309	0065-0136671473
12567	2014.06.16	18:21:30.401	6	1506	0065-0136671473
12568	2014.06.16	18:21:31.636	3	312	0065-0136655780
12569	2014.06.16	18:21:32.179	3	219	0065-0136651817
12570	2014.06.16	18:21:32.640	4	692	0065-0136651817
12571	2014.06.16	18:21:42.539	7	324	0065-0136671473
12572	2014.06.16	18:21:42.681	5	307	0065-0136655780
12573	2014.06.16	18:21:43.037	6	657	0065-0136655780
12574	2014.06.16	18:21:42.872	8	1586	0065-0136671473
12575	2014.06.16	18:21:48.490	3	348	0065-0136659459
12576	2014.06.16	18:21:48.917	4	3059	0065-0136659459
12577	2014.06.16	18:21:53.071	1	325	0065-0136671473
12578	2014.06.16	18:21:53.471	2	809	0065-0136671473
12579	2014.06.16	18:21:59.434	3	311	0065-0136671473
12580	2014.06.16	18:21:59.796	4	1210	0065-0136671473
12581	2014.06.16	18:22:15.604	5	533	0065-0136651817
12582	2014.06.16	18:22:16.218	6	2321	0065-0136651817
12583	2014.06.16	18:22:22.664	7	342	0065-0136655780
12584	2014.06.16	18:22:23.015	8	653	0065-0136655780
12585	2014.06.16	18:22:27.554	1	253	0065-0136655780
12586	2014.06.16	18:22:27.884	2	426	0065-0136655780
12587	2014.06.16	18:22:32.089	3	307	0065-0136655780
12588	2014.06.16	18:22:32.479	4	1189	0065-0136655780
12589	2014.06.16	18:23:35.315	5	309	0065-0136655780
12590	2014.06.16	18:23:35.647	6	632	0065-0136655780
12591	2014.06.16	18:23:40.521	7	435	0065-0136655780
12592	2014.06.16	18:23:40.874	8	655	0065-0136655780
12593	2014.06.16	18:23:43.010	1	317	0065-0136655780
12594	2014.06.16	18:23:43.306	2	610	0065-0136655780
12595	2014.06.16	18:23:52.816	3	309	0065-0136655780
12596	2014.06.16	18:23:53.182	4	1099	0065-0136655780
12597	2014.06.16	18:24:20.522	5	412	0065-0136655780
12598	2014.06.16	18:24:20.887	6	1096	0065-0136655780
12599	2014.06.16	18:25:20.700	7	411	0065-0136655780
12600	2014.06.16	18:25:21.064	8	602	0065-0136655780
12601	2014.06.16	18:25:23.926	1	314	0065-0136655780
12602	2014.06.16	18:25:24.226	2	628	0065-0136655780
12603	2014.06.16	18:25:31.928	3	443	0065-0136655780
12604	2014.06.16	18:25:32.384	4	1006	0065-0136655780
12605	2014.06.16	18:25:41.921	4	517	0065-0136659288
12606	2014.06.16	18:25:44.100	5	414	0065-0136671473
12607	2014.06.16	18:25:44.563	6	914	0065-0136671473
12608	2014.06.16	18:25:42.616	3	6500	0065-0136659288
12609	2014.06.16	18:25:48.347	7	809	0065-0136671473
12610	2014.06.16	18:25:49.068	5	311	0065-0136655780
12611	2014.06.16	18:25:49.164	8	1212	0065-0136671473
12612	2014.06.16	18:25:50.204	2	307	0065-0136659288
12613	2014.06.16	18:25:49.451	6	2201	0065-0136655780
12614	2014.06.16	18:25:50.551	1	1182	0065-0136659288
12615	2014.06.16	18:25:52.036	1	228	0065-0136659288
12616	2014.06.16	18:25:54.722	8	455	0065-0136659288
12617	2014.06.16	18:25:55.186	7	5299	0065-0136659288
12618	2014.06.16	18:26:00.492	7	226	0065-0136659288
12619	2014.06.16	18:26:01.353	6	459	0065-0136651817
12620	2014.06.16	18:26:01.880	5	4690	0065-0136651817
12621	2014.06.16	18:26:11.298	1	313	0065-0136671473
12622	2014.06.16	18:26:11.852	2	1113	0065-0136671473
12623	2014.06.16	18:26:26.144	5	499	0065-0136659459
12624	2014.06.16	18:26:27.135	5	325	0065-0136651817
12625	2014.06.16	18:26:26.706	6	910	0065-0136659459
12626	2014.06.16	18:26:27.680	6	740	0065-0136651817
12627	2014.06.16	18:26:29.511	7	318	0065-0136651817
12628	2014.06.16	18:26:29.834	8	1237	0065-0136651817
12629	2014.06.16	18:26:47.090	6	220	0065-0136659288
12630	2014.06.16	18:26:47.346	6	219	0065-0136659288
12631	2014.06.16	18:26:47.617	6	371	0065-0136659288
12632	2014.06.16	18:26:48.049	6	436	0065-0136659288
12633	2014.06.16	18:26:48.640	6	221	0065-0136659288
12634	2014.06.16	18:26:50.000	3	312	0065-0136671473
12635	2014.06.16	18:26:50.270	6	1928	0065-0136659288
12636	2014.06.16	18:26:52.379	6	376	0065-0136659288
12637	2014.06.16	18:26:50.531	4	3276	0065-0136671473
12638	2014.06.16	18:26:52.810	6	2185	0065-0136659288
12639	2014.06.16	18:26:56.198	7	597	0065-0136659459
12640	2014.06.16	18:26:55.058	5	2082	0065-0136659288
12641	2014.06.16	18:26:56.821	7	450	0065-0136655780
12642	2014.06.16	18:26:57.118	8	3032	0065-0136659459
12643	2014.06.16	18:27:01.926	8	1490	0065-0136655780
12644	2014.06.16	18:27:03.571	8	310	0065-0136655780
12645	2014.06.16	18:27:03.923	8	613	0065-0136655780
12646	2014.06.16	18:27:05.328	8	1005	0065-0136659459
12647	2014.06.16	18:27:06.952	7	2376	0065-0136655780
12648	2014.06.16	18:27:09.419	8	2626	0065-0136655780
12649	2014.06.16	18:27:13.943	1	312	0065-0136655780
12650	2014.06.16	18:27:14.381	2	613	0065-0136655780
12651	2014.06.16	18:27:18.789	4	308	0065-0136659288
12652	2014.06.16	18:27:19.125	3	1200	0065-0136659288
12653	2014.06.16	18:27:27.539	6	898	0065-0136670531
12654	2014.06.16	18:27:28.652	5	2281	0065-0136670531
12655	2014.06.16	18:27:44.578	1	315	0065-0136659459
12656	2014.06.16	18:27:44.977	2	1523	0065-0136659459
12657	2014.06.16	18:27:51.955	3	319	0065-0136655780
12658	2014.06.16	18:27:53.185	3	371	0065-0136659459
12659	2014.06.16	18:27:52.382	4	1403	0065-0136655780
12660	2014.06.16	18:27:53.789	4	2240	0065-0136659459
12661	2014.06.16	18:27:55.951	5	426	0065-0136655780
12662	2014.06.16	18:27:56.503	4	326	0065-0136659459
12663	2014.06.16	18:27:56.421	6	906	0065-0136655780
12664	2014.06.16	18:28:55.077	3	317	0065-0136659288
12665	2014.06.16	18:28:55.313	7	440	0065-0136655780
12666	2014.06.16	18:28:55.712	8	632	0065-0136655780
12667	2014.06.16	18:28:55.480	4	1282	0065-0136659288
12668	2014.06.16	18:28:59.123	1	211	0065-0136655780
12669	2014.06.16	18:28:59.490	2	533	0065-0136655780
12670	2014.06.16	18:29:01.994	3	310	0065-0136655780
12671	2014.06.16	18:29:02.428	4	1012	0065-0136655780
12672	2014.06.16	18:29:28.891	5	403	0065-0136655780
12673	2014.06.16	18:29:29.347	6	1598	0065-0136655780
12674	2014.06.16	18:30:27.145	6	416	0065-0136655780
12675	2014.06.16	18:30:27.580	5	723	0065-0136655780
12676	2014.06.16	18:30:32.092	4	413	0065-0136655780
12677	2014.06.16	18:30:32.608	3	1621	0065-0136655780
12678	2014.06.16	18:30:48.606	2	311	0065-0136655780
12679	2014.06.16	18:30:48.933	1	527	0065-0136655780
12680	2014.06.16	18:30:53.394	8	436	0065-0136655780
12681	2014.06.16	18:30:53.822	7	1973	0065-0136655780
12682	2014.06.16	18:31:01.699	6	505	0065-0136655780
12683	2014.06.16	18:31:02.213	5	1213	0065-0136655780
12684	2014.06.16	18:31:12.004	8	407	0065-0136651817
12685	2014.06.16	18:31:12.504	7	1683	0065-0136651817
12686	2014.06.16	18:31:27.748	7	808	0065-0136651817
12687	2014.06.16	18:31:28.570	8	3167	0065-0136651817
12688	2014.06.16	18:31:31.749	8	911	0065-0136651817
12689	2014.06.16	18:31:33.481	1	216	0065-0136651817
12690	2014.06.16	18:31:33.884	2	594	0065-0136651817
12691	2014.06.16	18:31:34.816	5	418	0065-0136671473
12692	2014.06.16	18:31:35.246	6	932	0065-0136671473
12693	2014.06.16	18:31:35.583	5	1686	0065-0136659288
12694	2014.06.16	18:31:37.677	3	518	0065-0136651817
12695	2014.06.16	18:31:37.833	6	2385	0065-0136659288
12696	2014.06.16	18:31:38.466	4	2115	0065-0136651817
12697	2014.06.16	18:31:49.944	5	995	0065-0136659459
12698	2014.06.16	18:31:50.964	6	2517	0065-0136659459
12699	2014.06.16	18:31:53.488	6	214	0065-0136659459
12700	2014.06.16	18:31:55.565	6	411	0065-0136659459
12701	2014.06.16	18:31:59.149	7	325	0065-0136659288
12702	2014.06.16	18:31:59.512	8	1098	0065-0136659288
12703	2014.06.16	18:32:07.148	5	687	0065-0136670531
12704	2014.06.16	18:32:07.897	6	1749	0065-0136670531
12705	2014.06.16	18:32:17.291	6	807	0065-0136659459
12706	2014.06.16	18:32:20.774	1	316	0065-0136659288
12707	2014.06.16	18:32:21.270	2	652	0065-0136659288
12708	2014.06.16	18:32:24.034	2	350	0065-0136659288
12709	2014.06.16	18:32:18.234	5	6529	0065-0136659459
12710	2014.06.16	18:32:24.881	2	316	0065-0136659288
12711	2014.06.16	18:32:25.280	2	219	0065-0136659288
12712	2014.06.16	18:32:26.063	2	340	0065-0136659288
12713	2014.06.16	18:32:26.717	7	420	0065-0136671473
12714	2014.06.16	18:32:27.148	8	1902	0065-0136671473
12715	2014.06.16	18:32:34.679	3	771	0065-0136659288
12716	2014.06.16	18:32:35.493	4	1220	0065-0136659288
12717	2014.06.16	18:32:38.697	5	432	0065-0136655780
12718	2014.06.16	18:32:38.976	4	609	0065-0136659288
12719	2014.06.16	18:32:39.128	6	1308	0065-0136655780
12720	2014.06.16	18:32:41.788	4	419	0065-0136659288
12721	2014.06.16	18:32:42.220	3	7973	0065-0136659288
12722	2014.06.16	18:32:50.511	3	212	0065-0136659288
12723	2014.06.16	18:32:51.214	3	939	0065-0136659288
12724	2014.06.16	18:33:00.770	1	528	0065-0136671473
12725	2014.06.16	18:33:01.531	2	1197	0065-0136671473
12726	2014.06.16	18:33:06.276	4	1498	0065-0136651817
12727	2014.06.16	18:33:08.053	3	2898	0065-0136651817
12728	2014.06.16	18:33:11.855	3	521	0065-0136651817
12729	2014.06.16	18:33:41.296	7	718	0065-0136670531
12730	2014.06.16	18:33:42.211	8	2464	0065-0136670531
12731	2014.06.16	18:33:51.502	2	311	0065-0136659288
12732	2014.06.16	18:33:51.934	2	308	0065-0136651817
12733	2014.06.16	18:33:51.930	1	523	0065-0136659288
12734	2014.06.16	18:33:52.521	1	2186	0065-0136651817
12735	2014.06.16	18:33:55.661	8	324	0065-0136659288
12736	2014.06.16	18:33:56.030	7	1585	0065-0136659288
12737	2014.06.16	18:34:00.070	8	322	0065-0136670531
12738	2014.06.16	18:34:00.597	8	310	0065-0136651817
12739	2014.06.16	18:34:00.935	7	312	0065-0136651817
12740	2014.06.16	18:34:09.575	5	351	0065-0136659459
12741	2014.06.16	18:34:09.996	6	1497	0065-0136659459
12742	2014.06.16	18:34:12.474	7	517	0065-0136659459
12743	2014.06.16	18:34:12.824	6	408	0065-0136655780
12744	2014.06.16	18:34:13.249	5	603	0065-0136655780
12745	2014.06.16	18:34:13.009	8	1825	0065-0136659459
12746	2014.06.16	18:34:14.853	4	719	0065-0136655780
12747	2014.06.16	18:34:15.711	3	1587	0065-0136655780
12748	2014.06.16	18:34:18.932	2	222	0065-0136655780
12749	2014.06.16	18:34:19.323	1	425	0065-0136655780
12750	2014.06.16	18:34:21.795	8	407	0065-0136655780
12751	2014.06.16	18:34:22.173	7	1153	0065-0136655780
12752	2014.06.16	18:34:28.558	6	409	0065-0136655780
12753	2014.06.16	18:34:28.920	5	607	0065-0136655780
12754	2014.06.16	18:34:40.138	3	214	0065-0136671473
12755	2014.06.16	18:34:40.474	4	1602	0065-0136671473
12756	2014.06.16	18:34:47.742	7	309	0065-0136659288
12757	2014.06.16	18:34:48.105	8	973	0065-0136659288
12758	2014.06.16	18:34:54.596	4	317	0065-0136655780
12759	2014.06.16	18:34:55.012	3	553	0065-0136655780
12760	2014.06.16	18:34:58.361	2	314	0065-0136655780
12761	2014.06.16	18:34:58.694	1	506	0065-0136655780
12762	2014.06.16	18:35:01.204	8	358	0065-0136655780
12763	2014.06.16	18:35:01.331	1	325	0065-0136659459
12764	2014.06.16	18:35:01.565	7	1049	0065-0136655780
12765	2014.06.16	18:35:01.796	2	1029	0065-0136659459
12766	2014.06.16	18:35:05.068	1	221	0065-0136659288
12767	2014.06.16	18:35:05.359	2	1380	0065-0136659288
12768	2014.06.16	18:35:07.196	2	325	0065-0136659288
12769	2014.06.16	18:35:08.250	2	214	0065-0136659288
12770	2014.06.16	18:35:08.777	2	222	0065-0136659288
12771	2014.06.16	18:35:15.500	5	317	0065-0136671473
12772	2014.06.16	18:35:16.514	6	1407	0065-0136671473
12773	2014.06.16	18:35:19.007	6	317	0065-0136655780
12774	2014.06.16	18:35:19.398	5	820	0065-0136655780
12775	2014.06.16	18:35:22.200	4	500	0065-0136655780
12776	2014.06.16	18:35:22.730	3	1109	0065-0136655780
12777	2014.06.16	18:35:26.511	2	226	0065-0136655780
12778	2014.06.16	18:35:26.839	1	775	0065-0136655780
12779	2014.06.16	18:35:37.721	8	403	0065-0136655780
12780	2014.06.16	18:35:38.143	7	2184	0065-0136655780
12781	2014.06.16	18:35:42.713	6	406	0065-0136655780
12782	2014.06.16	18:35:43.072	5	695	0065-0136655780
12783	2014.06.16	18:35:47.092	7	314	0065-0136671473
12784	2014.06.16	18:35:47.448	8	1109	0065-0136671473
12785	2014.06.16	18:35:54.358	2	338	0065-0136659459
12786	2014.06.16	18:35:54.792	1	978	0065-0136659459
12787	2014.06.16	18:35:57.444	1	428	0065-0136671473
12788	2014.06.16	18:35:58.048	2	1887	0065-0136671473
12789	2014.06.16	18:36:17.908	3	452	0065-0136659288
12790	2014.06.16	18:36:18.398	4	1506	0065-0136659288
12791	2014.06.16	18:36:55.733	6	660	0065-0136670531
12792	2014.06.16	18:36:56.585	5	2112	0065-0136670531
12793	2014.06.16	18:37:18.534	1	323	0065-0136659459
12794	2014.06.16	18:37:19.000	2	2789	0065-0136659459
12795	2014.06.16	18:38:05.123	4	1425	0065-0136659288
12796	2014.06.16	18:38:07.119	3	1268	0065-0136659288
12797	2014.06.16	18:38:09.294	2	404	0065-0136659288
12798	2014.06.16	18:38:09.743	1	626	0065-0136659288
12799	2014.06.16	18:38:06.927	4	4327	0065-0136655780
12800	2014.06.16	18:38:11.137	8	314	0065-0136659288
12801	2014.06.16	18:38:11.456	7	904	0065-0136659288
12802	2014.06.16	18:38:11.880	3	1432	0065-0136655780
12803	2014.06.16	18:38:14.341	3	422	0065-0136659459
12804	2014.06.16	18:38:15.784	6	496	0065-0136659288
12805	2014.06.16	18:38:14.931	4	3173	0065-0136659459
12806	2014.06.16	18:38:18.228	6	421	0065-0136659288
12807	2014.06.16	18:38:18.726	5	1684	0065-0136659288
12808	2014.06.16	18:38:30.027	4	806	0065-0136659459
12809	2014.06.16	18:38:30.923	3	12167	0065-0136659459
12810	2014.06.16	18:38:49.269	2	320	0065-0136655780
12811	2014.06.16	18:38:49.812	2	212	0065-0136659459
12812	2014.06.16	18:38:49.723	1	421	0065-0136655780
12813	2014.06.16	18:38:50.163	2	596	0065-0136659459
12814	2014.06.16	18:38:51.049	1	614	0065-0136659459
12815	2014.06.16	18:38:51.345	8	357	0065-0136655780
12816	2014.06.16	18:38:51.711	7	1431	0065-0136655780
12817	2014.06.16	18:38:54.365	8	324	0065-0136659459
12818	2014.06.16	18:38:55.097	6	226	0065-0136655780
12819	2014.06.16	18:38:55.419	5	562	0065-0136655780
12820	2014.06.16	18:38:54.795	7	1532	0065-0136659459
12821	2014.06.16	18:39:01.751	4	1592	0065-0136659288
12822	2014.06.16	18:39:03.513	3	2642	0065-0136659288
12823	2014.06.16	18:39:32.076	7	719	0065-0136651817
12824	2014.06.16	18:39:32.863	8	1685	0065-0136651817
12825	2014.06.16	18:39:35.595	1	449	0065-0136651817
12826	2014.06.16	18:39:36.285	2	2403	0065-0136651817
12827	2014.06.16	18:39:40.690	7	308	0065-0136659459
12828	2014.06.16	18:39:41.249	3	315	0065-0136671473
12829	2014.06.16	18:39:42.128	3	344	0065-0136651817
12830	2014.06.16	18:39:41.736	4	934	0065-0136671473
12831	2014.06.16	18:39:41.090	8	2191	0065-0136659459
12832	2014.06.16	18:39:42.966	4	2235	0065-0136651817
12833	2014.06.16	18:39:48.732	4	507	0065-0136651817
12834	2014.06.16	18:39:49.253	3	2032	0065-0136651817
12835	2014.06.16	18:40:00.786	5	326	0065-0136671473
12836	2014.06.16	18:40:01.203	6	1207	0065-0136671473
12837	2014.06.16	18:40:05.722	5	316	0065-0136655780
12838	2014.06.16	18:40:06.043	6	516	0065-0136655780
12839	2014.06.16	18:40:08.383	7	532	0065-0136655780
12840	2014.06.16	18:40:08.932	8	853	0065-0136655780
12841	2014.06.16	18:40:10.606	1	227	0065-0136659459
12842	2014.06.16	18:40:12.650	1	223	0065-0136655780
12843	2014.06.16	18:40:11.210	2	1663	0065-0136659459
12844	2014.06.16	18:40:13.175	2	524	0065-0136655780
12845	2014.06.16	18:40:25.629	3	319	0065-0136659459
12846	2014.06.16	18:40:27.761	2	706	0065-0136659288
12847	2014.06.16	18:40:26.064	4	2659	0065-0136659459
12848	2014.06.16	18:40:28.574	1	711	0065-0136659288
12849	2014.06.16	18:40:32.031	8	212	0065-0136659288
12850	2014.06.16	18:40:32.290	7	906	0065-0136659288
12851	2014.06.16	18:40:36.748	7	412	0065-0136671473
12852	2014.06.16	18:40:37.207	8	1792	0065-0136671473
12853	2014.06.16	18:40:54.459	5	407	0065-0136659459
12854	2014.06.16	18:40:54.879	6	4417	0065-0136659459
12855	2014.06.16	18:41:10.618	3	316	0065-0136655780
12856	2014.06.16	18:41:11.049	4	905	0065-0136655780
12857	2014.06.16	18:41:20.688	5	340	0065-0136655780
12858	2014.06.16	18:41:21.078	6	1011	0065-0136655780
12859	2014.06.16	18:41:24.881	7	442	0065-0136655780
12860	2014.06.16	18:41:25.066	8	4201	0065-0136659288
12861	2014.06.16	18:41:28.333	7	1529	0065-0136655780
12862	2014.06.16	18:41:30.378	7	324	0065-0136659459
12863	2014.06.16	18:41:30.705	8	2272	0065-0136659459
12864	2014.06.16	18:41:34.672	1	316	0065-0136671473
12865	2014.06.16	18:41:35.099	2	612	0065-0136671473
12866	2014.06.16	18:41:36.668	1	229	0065-0136659459
12867	2014.06.16	18:41:37.032	2	850	0065-0136659459
12868	2014.06.16	18:41:42.786	1	228	0065-0136659288
12869	2014.06.16	18:41:43.152	2	1891	0065-0136659288
12870	2014.06.16	18:41:49.183	3	314	0065-0136671473
12871	2014.06.16	18:42:20.664	2	314	0065-0136651817
12872	2014.06.16	18:42:21.249	1	436	0065-0136651817
12873	2014.06.16	18:42:31.255	6	414	0065-0136655780
12874	2014.06.16	18:42:31.678	5	1091	0065-0136655780
12875	2014.06.16	18:42:34.880	4	531	0065-0136655780
12876	2014.06.16	18:42:35.610	3	1003	0065-0136655780
12877	2014.06.16	18:42:40.207	1	534	0065-0136651817
12878	2014.06.16	18:42:41.083	2	1832	0065-0136651817
12879	2014.06.16	18:42:43.390	3	709	0065-0136659459
12880	2014.06.16	18:42:44.508	3	310	0065-0136651817
12881	2014.06.16	18:42:44.288	4	2013	0065-0136659459
12882	2014.06.16	18:42:46.333	4	419	0065-0136651817
12883	2014.06.16	18:42:46.860	4	714	0065-0136659459
12884	2014.06.16	18:42:47.579	4	501	0065-0136651817
12885	2014.06.16	18:42:50.704	5	900	0065-0136659459
12886	2014.06.16	18:42:51.655	6	326	0065-0136659459
12887	2014.06.16	18:42:51.775	5	316	0065-0136651817
12888	2014.06.16	18:42:52.072	6	219	0065-0136651817
12889	2014.06.16	18:42:53.528	2	997	0065-0136659288
12890	2014.06.16	18:42:54.534	2	472	0065-0136659288
12891	2014.06.16	18:42:55.716	1	2565	0065-0136659288
12892	2014.06.16	18:42:59.123	8	611	0065-0136659288
12893	2014.06.16	18:42:59.899	7	4434	0065-0136659288
12894	2014.06.16	18:43:06.018	6	308	0065-0136651817
12895	2014.06.16	18:43:07.649	2	322	0065-0136671473
12896	2014.06.16	18:43:06.055	5	2385	0065-0136659288
12897	2014.06.16	18:43:08.079	1	408	0065-0136671473
12898	2014.06.16	18:43:08.542	1	224	0065-0136671473
12899	2014.06.16	18:43:09.171	5	1591	0065-0136651817
12900	2014.06.16	18:43:11.040	8	403	0065-0136671473
12901	2014.06.16	18:43:11.564	7	3299	0065-0136671473
12902	2014.06.16	18:43:24.097	3	438	0065-0136655780
12903	2014.06.16	18:43:24.624	4	1002	0065-0136655780
12904	2014.06.16	18:43:32.162	7	519	0065-0136671473
12905	2014.06.16	18:43:32.733	8	1599	0065-0136671473
12906	2014.06.16	18:43:37.947	4	2471	0065-0136659288
12907	2014.06.16	18:43:40.503	3	1161	0065-0136659288
12908	2014.06.16	18:43:52.940	5	799	0065-0136651817
12909	2014.06.16	18:43:57.385	1	410	0065-0136671473
12910	2014.06.16	18:43:53.847	6	5699	0065-0136651817
12911	2014.06.16	18:44:00.415	5	309	0065-0136655780
12912	2014.06.16	18:43:58.439	2	5700	0065-0136671473
12913	2014.06.16	18:44:00.876	6	4878	0065-0136655780
12914	2014.06.16	18:44:15.443	3	404	0065-0136659288
12915	2014.06.16	18:44:16.326	5	533	0065-0136670531
12916	2014.06.16	18:44:15.837	4	1104	0065-0136659288
12917	2014.06.16	18:44:16.947	6	1460	0065-0136670531
12918	2014.06.16	18:44:23.384	3	324	0065-0136671473
12919	2014.06.16	18:44:23.745	4	2974	0065-0136671473
12920	2014.06.16	18:44:39.025	6	311	0065-0136655780
12921	2014.06.16	18:44:39.426	5	1508	0065-0136655780
12922	2014.06.16	18:44:43.807	4	429	0065-0136655780
12923	2014.06.16	18:44:44.280	3	910	0065-0136655780
12924	2014.06.16	18:44:45.958	7	613	0065-0136670531
12925	2014.06.16	18:44:46.790	8	1520	0065-0136670531
12926	2014.06.16	18:44:50.719	1	508	0065-0136670531
12927	2014.06.16	18:44:51.509	2	2510	0065-0136670531
12928	2014.06.16	18:44:54.482	2	2095	0065-0136670531
12929	2014.06.16	18:44:57.805	2	1593	0065-0136670531
12930	2014.06.16	18:44:59.601	1	972	0065-0136670531
12931	2014.06.16	18:45:00.568	2	331	0065-0136655780
12932	2014.06.16	18:45:01.134	1	310	0065-0136655780
12933	2014.06.16	18:45:01.582	8	330	0065-0136670531
12934	2014.06.16	18:45:01.891	7	508	0065-0136670531
12935	2014.06.16	18:45:02.908	8	419	0065-0136655780
12936	2014.06.16	18:45:03.409	7	1330	0065-0136655780
12937	2014.06.16	18:45:37.674	4	322	0065-0136659288
12938	2014.06.16	18:45:38.037	3	3313	0065-0136659288
12939	2014.06.16	18:46:02.523	6	420	0065-0136655780
12940	2014.06.16	18:46:02.892	5	718	0065-0136655780
12941	2014.06.16	18:46:06.572	4	333	0065-0136655780
12942	2014.06.16	18:46:07.002	3	1176	0065-0136655780
12943	2014.06.16	18:46:21.725	6	2024	0065-0136659459
12944	2014.06.16	18:46:24.218	5	8599	0065-0136659459
12945	2014.06.16	18:46:38.583	4	346	0065-0136659459
12946	2014.06.16	18:46:39.050	3	814	0065-0136659459
12947	2014.06.16	18:46:42.868	3	616	0065-0136659459
12948	2014.06.16	18:46:45.101	4	3108	0065-0136659459
12949	2014.06.16	18:46:49.122	5	521	0065-0136659459
12950	2014.06.16	18:46:49.618	6	994	0065-0136659459
12951	2014.06.16	18:47:30.942	5	420	0065-0136671473
12952	2014.06.16	18:47:31.392	6	1703	0065-0136671473
12953	2014.06.16	18:47:32.886	2	319	0065-0136659288
12954	2014.06.16	18:47:33.243	1	1190	0065-0136659288
12955	2014.06.16	18:47:45.540	1	309	0065-0136659288
12956	2014.06.16	18:47:45.922	2	900	0065-0136659288
12957	2014.06.16	18:47:55.404	6	810	0065-0136671473
12958	2014.06.16	18:47:57.217	2	226	0065-0136659288
12959	2014.06.16	18:47:56.262	5	2738	0065-0136671473
12960	2014.06.16	18:48:06.427	4	427	0065-0136671473
12961	2014.06.16	18:48:06.932	3	1590	0065-0136671473
12962	2014.06.16	18:48:15.303	3	312	0065-0136655780
12963	2014.06.16	18:48:15.723	4	610	0065-0136655780
12964	2014.06.16	18:48:16.323	2	220	0065-0136671473
12965	2014.06.16	18:48:16.624	1	411	0065-0136671473
12966	2014.06.16	18:48:18.546	5	315	0065-0136655780
12967	2014.06.16	18:48:18.983	6	909	0065-0136655780
12968	2014.06.16	18:48:31.259	2	226	0065-0136659288
12969	2014.06.16	18:48:31.559	1	910	0065-0136659288
12970	2014.06.16	18:48:35.926	8	405	0065-0136671473
12971	2014.06.16	18:48:36.405	8	651	0065-0136659288
12972	2014.06.16	18:48:36.345	7	909	0065-0136671473
12973	2014.06.16	18:48:37.320	7	919	0065-0136659288
12974	2014.06.16	18:48:40.775	6	1004	0065-0136671473
12975	2014.06.16	18:48:41.885	5	1407	0065-0136671473
12976	2014.06.16	18:49:15.936	6	413	0065-0136659288
12977	2014.06.16	18:49:16.358	5	1801	0065-0136659288
12978	2014.06.16	18:50:28.190	4	389	0065-0136659288
12979	2014.06.16	18:50:28.669	3	2309	0065-0136659288
12980	2014.06.16	18:50:38.030	6	309	0065-0136655780
12981	2014.06.16	18:50:38.417	5	1093	0065-0136655780
12982	2014.06.16	18:50:41.554	4	319	0065-0136655780
12983	2014.06.16	18:50:41.959	3	1622	0065-0136655780
12984	2014.06.16	18:51:05.044	3	2008	0065-0136659288
12985	2014.06.16	18:51:08.065	5	324	0065-0136671473
12986	2014.06.16	18:51:07.162	4	1825	0065-0136659288
12987	2014.06.16	18:51:08.413	6	927	0065-0136671473
12988	2014.06.16	18:51:36.019	3	418	0065-0136655780
12989	2014.06.16	18:51:36.620	4	908	0065-0136655780
12990	2014.06.16	18:51:43.664	4	1780	0065-0136659288
12991	2014.06.16	18:51:45.982	7	315	0065-0136671473
12992	2014.06.16	18:51:46.276	8	1801	0065-0136671473
12993	2014.06.16	18:51:45.525	3	6435	0065-0136659288
12994	2014.06.16	18:51:53.960	5	419	0065-0136655780
12995	2014.06.16	18:51:54.405	6	3379	0065-0136655780
12996	2014.06.16	18:52:24.080	7	348	0065-0136655780
12997	2014.06.16	18:52:24.470	8	995	0065-0136655780
12998	2014.06.16	18:52:27.139	1	217	0065-0136655780
12999	2014.06.16	18:52:27.547	2	777	0065-0136655780
13000	2014.06.16	18:52:31.446	2	1402	0065-0136659288
13001	2014.06.16	18:52:32.986	1	706	0065-0136659288
13002	2014.06.16	18:53:00.653	8	403	0065-0136659288
13003	2014.06.16	18:53:01.107	7	2983	0065-0136659288
13004	2014.06.16	18:53:25.060	6	738	0065-0136651817
13005	2014.06.16	18:53:26.645	2	368	0065-0136655780
13006	2014.06.16	18:53:25.877	5	1554	0065-0136651817
13007	2014.06.16	18:53:27.214	1	1093	0065-0136655780
13008	2014.06.16	18:53:28.664	4	411	0065-0136651817
13009	2014.06.16	18:53:29.162	3	1660	0065-0136651817
13010	2014.06.16	18:53:31.659	8	318	0065-0136655780
13011	2014.06.16	18:53:32.014	7	946	0065-0136655780
13012	2014.06.16	18:53:34.857	2	313	0065-0136651817
13013	2014.06.16	18:53:35.311	1	717	0065-0136651817
13014	2014.06.16	18:53:39.054	6	310	0065-0136655780
13015	2014.06.16	18:53:39.439	5	2396	0065-0136655780
13016	2014.06.16	18:53:44.062	7	720	0065-0136659459
13017	2014.06.16	18:53:45.014	8	3264	0065-0136659459
13018	2014.06.16	18:53:49.622	1	214	0065-0136671473
13019	2014.06.16	18:53:49.955	2	613	0065-0136671473
13020	2014.06.16	18:53:53.924	3	312	0065-0136671473
13021	2014.06.16	18:53:54.255	4	1207	0065-0136671473
13022	2014.06.16	18:53:56.889	1	311	0065-0136659459
13023	2014.06.16	18:53:57.417	2	3370	0065-0136659459
13024	2014.06.16	18:54:07.378	5	503	0065-0136655780
13025	2014.06.16	18:54:07.905	6	1252	0065-0136655780
13026	2014.06.16	18:54:14.633	7	3761	0065-0136659288
13027	2014.06.16	18:54:18.464	8	5053	0065-0136659288
13028	2014.06.16	18:54:23.592	8	218	0065-0136659288
13029	2014.06.16	18:54:23.975	8	356	0065-0136659288
13030	2014.06.16	18:54:44.632	1	441	0065-0136651817
13031	2014.06.16	18:54:45.197	2	817	0065-0136651817
13032	2014.06.16	18:54:50.736	3	518	0065-0136651817
13033	2014.06.16	18:54:52.480	4	446	0065-0136651817
13034	2014.06.16	18:54:53.528	5	218	0065-0136651817
13035	2014.06.16	18:54:53.851	6	802	0065-0136651817
13036	2014.06.16	18:55:02.157	7	310	0065-0136655780
13037	2014.06.16	18:55:02.553	8	544	0065-0136655780
13038	2014.06.16	18:55:04.917	1	220	0065-0136655780
13039	2014.06.16	18:55:05.280	2	590	0065-0136655780
13040	2014.06.16	18:55:08.165	3	515	0065-0136655780
13041	2014.06.16	18:55:08.822	4	1696	0065-0136655780
13042	2014.06.16	18:55:11.994	5	322	0065-0136655780
13043	2014.06.16	18:55:12.413	6	1705	0065-0136655780
13044	2014.06.16	18:55:33.990	7	427	0065-0136655780
13045	2014.06.16	18:55:34.358	8	1026	0065-0136655780
13046	2014.06.16	18:55:36.574	1	325	0065-0136655780
13047	2014.06.16	18:55:36.945	2	532	0065-0136655780
13048	2014.06.16	18:56:18.826	3	414	0065-0136655780
13049	2014.06.16	18:56:17.728	7	1934	0065-0136659459
13050	2014.06.16	18:56:19.252	4	996	0065-0136655780
13051	2014.06.16	18:56:19.725	8	2288	0065-0136659459
13052	2014.06.16	18:56:23.223	5	415	0065-0136655780
13053	2014.06.16	18:56:23.614	6	1116	0065-0136655780
13054	2014.06.16	18:56:30.315	8	907	0065-0136659459
13055	2014.06.16	18:56:31.199	7	2182	0065-0136659459
13056	2014.06.16	18:56:37.655	7	362	0065-0136655780
13057	2014.06.16	18:56:38.015	8	707	0065-0136655780
13058	2014.06.16	18:56:42.719	1	806	0065-0136659288
13059	2014.06.16	18:56:43.534	1	538	0065-0136655780
13060	2014.06.16	18:56:49.475	2	1494	0065-0136655780
13061	2014.06.16	18:57:11.892	2	325	0065-0136659288
13062	2014.06.16	18:57:12.349	1	707	0065-0136659288
13063	2014.06.16	18:57:14.565	8	331	0065-0136659288
13064	2014.06.16	18:57:14.904	7	2220	0065-0136659288
13065	2014.06.16	18:57:22.416	6	408	0065-0136659288
13066	2014.06.16	18:57:22.839	5	1985	0065-0136659288
13067	2014.06.16	18:57:36.567	4	306	0065-0136659288
13068	2014.06.16	18:57:36.932	3	946	0065-0136659288
13069	2014.06.16	18:57:38.669	2	410	0065-0136659288
13070	2014.06.16	18:57:39.181	1	613	0065-0136659288
13071	2014.06.16	18:57:53.371	3	422	0065-0136655780
13072	2014.06.16	18:57:53.931	4	793	0065-0136655780
13073	2014.06.16	18:57:58.190	5	356	0065-0136655780
13074	2014.06.16	18:57:58.551	6	916	0065-0136655780
13075	2014.06.16	18:58:04.459	7	549	0065-0136655780
13076	2014.06.16	18:58:05.044	8	1178	0065-0136655780
13077	2014.06.16	18:58:34.659	8	719	0065-0136659288
13078	2014.06.16	18:58:35.490	8	325	0065-0136659288
13079	2014.06.16	18:58:37.232	8	639	0065-0136659288
13080	2014.06.16	18:58:37.890	7	1797	0065-0136659288
13081	2014.06.16	18:58:40.725	1	311	0065-0136655780
13082	2014.06.16	18:58:41.182	2	565	0065-0136655780
13083	2014.06.16	18:58:42.658	6	424	0065-0136659288
13084	2014.06.16	18:58:43.062	5	4189	0065-0136659288
13085	2014.06.16	18:58:47.295	5	3698	0065-0136659288
13086	2014.06.16	18:58:53.180	4	450	0065-0136671473
13087	2014.06.16	18:58:53.728	3	1990	0065-0136671473
13088	2014.06.16	18:58:58.549	2	326	0065-0136671473
13089	2014.06.16	18:58:58.949	1	502	0065-0136671473
13090	2014.06.16	18:58:59.268	2	323	0065-0136655780
13091	2014.06.16	18:58:59.827	1	513	0065-0136655780
13092	2014.06.16	18:59:01.384	8	310	0065-0136671473
13093	2014.06.16	18:59:02.183	8	342	0065-0136655780
13094	2014.06.16	18:59:01.669	7	898	0065-0136671473
13095	2014.06.16	18:59:02.723	7	1155	0065-0136655780
13096	2014.06.16	18:59:09.974	6	344	0065-0136655780
13097	2014.06.16	18:59:10.441	5	2018	0065-0136655780
13098	2014.06.16	18:59:16.695	4	427	0065-0136659288
13099	2014.06.16	18:59:17.127	4	1778	0065-0136659288
13100	2014.06.16	18:59:19.032	3	6846	0065-0136659288
13101	2014.06.16	18:59:39.259	5	515	0065-0136655780
13102	2014.06.16	18:59:39.719	6	1393	0065-0136655780
13103	2014.06.16	18:59:41.075	7	403	0065-0136671473
13104	2014.06.16	18:59:42.178	7	343	0065-0136655780
13105	2014.06.16	18:59:41.511	8	1090	0065-0136671473
13106	2014.06.16	18:59:42.725	8	713	0065-0136655780
13107	2014.06.16	18:59:45.943	1	323	0065-0136655780
13108	2014.06.16	18:59:46.350	2	898	0065-0136655780
13109	2014.06.16	18:59:55.872	2	211	0065-0136659288
13110	2014.06.16	18:59:56.196	1	706	0065-0136659288
13111	2014.06.16	19:00:07.646	8	322	0065-0136659288
13112	2014.06.16	19:00:07.938	7	2289	0065-0136659288
13113	2014.06.16	19:00:11.581	7	311	0065-0136659288
13114	2014.06.16	19:00:12.406	8	407	0065-0136671473
13115	2014.06.16	19:00:12.971	7	2810	0065-0136671473
13116	2014.06.16	19:00:15.799	7	339	0065-0136671473
