# Supplementary material for: Eco-HAB as a fully automated and ecologically relevant assessment of social impairments in mouse models of autism
Source: eLife. 2016 Oct 12;5:e19532. doi: 10.7554/eLife.19532 (PMC5092044; doi:10.7554/eLife.19532)
Supplement: Supplementary file 1. — DOI: http://dx.doi.org/10.7554/eLife.19532.038 [file elife-19532-supp1.zip › BALB VPA data cohort 1/20140616_190000.txt]

13117	2014.06.16	19:00:29.401	6	404	0065-0136671473
13118	2014.06.16	19:00:30.058	5	1716	0065-0136671473
13119	2014.06.16	19:00:40.573	2	308	0065-0136655780
13120	2014.06.16	19:00:40.999	1	316	0065-0136655780
13121	2014.06.16	19:00:42.693	8	309	0065-0136655780
13122	2014.06.16	19:00:43.046	7	1140	0065-0136655780
13123	2014.06.16	19:00:45.073	5	611	0065-0136671473
13124	2014.06.16	19:00:45.759	6	1202	0065-0136671473
13125	2014.06.16	19:00:50.536	6	311	0065-0136655780
13126	2014.06.16	19:00:50.968	5	738	0065-0136655780
13127	2014.06.16	19:01:10.932	7	511	0065-0136651817
13128	2014.06.16	19:01:11.511	8	3180	0065-0136651817
13129	2014.06.16	19:01:16.934	4	309	0065-0136655780
13130	2014.06.16	19:01:17.366	3	780	0065-0136655780
13131	2014.06.16	19:01:18.901	1	309	0065-0136651817
13132	2014.06.16	19:01:19.333	2	754	0065-0136651817
13133	2014.06.16	19:01:23.660	3	421	0065-0136651817
13134	2014.06.16	19:01:24.413	2	323	0065-0136655780
13135	2014.06.16	19:01:24.762	1	419	0065-0136655780
13136	2014.06.16	19:01:24.282	4	1697	0065-0136651817
13137	2014.06.16	19:01:29.896	8	308	0065-0136655780
13138	2014.06.16	19:01:30.299	7	911	0065-0136655780
13139	2014.06.16	19:01:32.266	7	409	0065-0136671473
13140	2014.06.16	19:01:32.725	8	1696	0065-0136671473
13141	2014.06.16	19:01:35.593	1	220	0065-0136671473
13142	2014.06.16	19:01:35.900	2	517	0065-0136671473
13143	2014.06.16	19:01:54.031	7	316	0065-0136655780
13144	2014.06.16	19:01:54.417	8	1246	0065-0136655780
13145	2014.06.16	19:01:57.013	1	216	0065-0136655780
13146	2014.06.16	19:01:57.372	2	777	0065-0136655780
13147	2014.06.16	19:02:02.276	2	307	0065-0136655780
13148	2014.06.16	19:02:02.667	1	1303	0065-0136655780
13149	2014.06.16	19:02:12.516	8	405	0065-0136655780
13150	2014.06.16	19:02:12.872	7	968	0065-0136655780
13151	2014.06.16	19:02:57.663	7	311	0065-0136659288
13152	2014.06.16	19:02:57.994	8	1308	0065-0136659288
13153	2014.06.16	19:03:18.527	3	1398	0065-0136671473
13154	2014.06.16	19:03:20.063	4	2215	0065-0136671473
13155	2014.06.16	19:03:25.135	5	579	0065-0136651817
13156	2014.06.16	19:03:25.859	6	1491	0065-0136651817
13157	2014.06.16	19:03:49.391	7	310	0065-0136655780
13158	2014.06.16	19:03:49.751	8	515	0065-0136655780
13159	2014.06.16	19:03:54.896	5	316	0065-0136671473
13160	2014.06.16	19:03:55.253	6	2395	0065-0136671473
13161	2014.06.16	19:03:58.898	1	307	0065-0136655780
13162	2014.06.16	19:03:59.255	2	649	0065-0136655780
13163	2014.06.16	19:04:02.106	6	516	0065-0136671473
13164	2014.06.16	19:04:05.863	3	312	0065-0136655780
13165	2014.06.16	19:04:06.261	4	699	0065-0136655780
13166	2014.06.16	19:04:02.770	5	5280	0065-0136671473
13167	2014.06.16	19:04:08.218	5	725	0065-0136671473
13168	2014.06.16	19:04:22.087	7	1001	0065-0136651817
13169	2014.06.16	19:04:23.457	8	5044	0065-0136651817
13170	2014.06.16	19:04:39.144	5	307	0065-0136655780
13171	2014.06.16	19:04:39.535	6	710	0065-0136655780
13172	2014.06.16	19:04:41.849	1	322	0065-0136659288
13173	2014.06.16	19:04:42.374	2	898	0065-0136659288
13174	2014.06.16	19:04:44.116	2	500	0065-0136659288
13175	2014.06.16	19:04:44.963	2	215	0065-0136659288
13176	2014.06.16	19:04:47.097	7	313	0065-0136655780
13177	2014.06.16	19:04:47.419	8	1049	0065-0136655780
13178	2014.06.16	19:04:51.800	1	215	0065-0136655780
13179	2014.06.16	19:04:52.136	2	408	0065-0136655780
13180	2014.06.16	19:05:46.751	3	459	0065-0136655780
13181	2014.06.16	19:05:47.250	4	811	0065-0136655780
13182	2014.06.16	19:06:00.167	5	410	0065-0136655780
13183	2014.06.16	19:06:00.561	6	1290	0065-0136655780
13184	2014.06.16	19:06:31.431	7	424	0065-0136655780
13185	2014.06.16	19:06:31.796	8	742	0065-0136655780
13186	2014.06.16	19:06:34.982	1	317	0065-0136655780
13187	2014.06.16	19:06:35.344	2	676	0065-0136655780
13188	2014.06.16	19:06:59.101	2	4545	0065-0136659288
13189	2014.06.16	19:07:03.860	1	601	0065-0136659288
13190	2014.06.16	19:07:14.546	1	408	0065-0136651817
13191	2014.06.16	19:07:15.108	2	810	0065-0136651817
13192	2014.06.16	19:07:19.236	3	1334	0065-0136651817
13193	2014.06.16	19:07:20.812	4	1210	0065-0136651817
13194	2014.06.16	19:07:51.603	5	1650	0065-0136651817
13195	2014.06.16	19:07:54.254	6	2273	0065-0136651817
13196	2014.06.16	19:08:23.045	3	425	0065-0136655780
13197	2014.06.16	19:08:23.542	4	723	0065-0136655780
13198	2014.06.16	19:08:28.025	5	314	0065-0136655780
13199	2014.06.16	19:08:28.433	6	2248	0065-0136655780
13200	2014.06.16	19:08:44.814	6	934	0065-0136651817
13201	2014.06.16	19:08:45.804	5	2099	0065-0136651817
13202	2014.06.16	19:08:48.521	5	228	0065-0136651817
13203	2014.06.16	19:08:50.268	4	313	0065-0136651817
13204	2014.06.16	19:08:50.684	3	1525	0065-0136651817
13205	2014.06.16	19:08:52.329	3	221	0065-0136651817
13206	2014.06.16	19:09:14.607	7	435	0065-0136655780
13207	2014.06.16	19:09:14.990	8	2427	0065-0136655780
13208	2014.06.16	19:09:18.685	1	310	0065-0136655780
13209	2014.06.16	19:09:19.069	2	660	0065-0136655780
13210	2014.06.16	19:09:24.281	3	314	0065-0136655780
13211	2014.06.16	19:09:24.692	4	619	0065-0136655780
13212	2014.06.16	19:09:42.414	3	618	0065-0136651817
13213	2014.06.16	19:09:43.078	4	1471	0065-0136651817
13214	2014.06.16	19:09:45.665	4	413	0065-0136651817
13215	2014.06.16	19:09:51.044	5	321	0065-0136655780
13216	2014.06.16	19:09:51.399	6	807	0065-0136655780
13217	2014.06.16	19:09:53.454	7	436	0065-0136655780
13218	2014.06.16	19:09:53.871	8	933	0065-0136655780
13219	2014.06.16	19:09:56.251	5	802	0065-0136671473
13220	2014.06.16	19:09:57.101	6	1591	0065-0136671473
13221	2014.06.16	19:09:58.748	6	214	0065-0136671473
13222	2014.06.16	19:10:00.489	4	498	0065-0136651817
13223	2014.06.16	19:10:00.978	3	3206	0065-0136651817
13224	2014.06.16	19:10:04.417	7	410	0065-0136671473
13225	2014.06.16	19:10:05.866	3	320	0065-0136651817
13226	2014.06.16	19:10:04.846	8	2865	0065-0136671473
13227	2014.06.16	19:10:21.682	1	324	0065-0136655780
13228	2014.06.16	19:10:22.077	2	1127	0065-0136655780
13229	2014.06.16	19:10:24.509	1	423	0065-0136671473
13230	2014.06.16	19:10:25.305	2	2357	0065-0136671473
13231	2014.06.16	19:10:33.533	2	620	0065-0136671473
13232	2014.06.16	19:10:34.891	1	1400	0065-0136671473
13233	2014.06.16	19:10:39.830	3	311	0065-0136655780
13234	2014.06.16	19:10:40.219	4	627	0065-0136655780
13235	2014.06.16	19:10:44.990	5	318	0065-0136655780
13236	2014.06.16	19:10:45.348	6	1017	0065-0136655780
13237	2014.06.16	19:11:06.542	3	871	0065-0136651817
13238	2014.06.16	19:11:07.566	4	1027	0065-0136651817
13239	2014.06.16	19:11:09.037	4	814	0065-0136651817
13240	2014.06.16	19:11:10.709	5	308	0065-0136651817
13241	2014.06.16	19:11:11.069	6	2057	0065-0136651817
13242	2014.06.16	19:11:13.162	6	226	0065-0136651817
13243	2014.06.16	19:11:35.008	7	814	0065-0136651817
13244	2014.06.16	19:11:36.156	8	2288	0065-0136651817
13245	2014.06.16	19:12:04.652	7	309	0065-0136655780
13246	2014.06.16	19:12:05.053	8	937	0065-0136655780
13247	2014.06.16	19:12:08.312	8	519	0065-0136671473
13248	2014.06.16	19:12:08.871	7	5650	0065-0136671473
13249	2014.06.16	19:12:19.929	1	521	0065-0136659288
13250	2014.06.16	19:12:20.618	2	1117	0065-0136659288
13251	2014.06.16	19:12:21.864	2	213	0065-0136659288
13252	2014.06.16	19:12:22.136	2	224	0065-0136659288
13253	2014.06.16	19:12:22.789	7	404	0065-0136671473
13254	2014.06.16	19:12:23.216	8	1493	0065-0136671473
13255	2014.06.16	19:12:28.410	1	214	0065-0136655780
13256	2014.06.16	19:12:28.733	2	410	0065-0136655780
13257	2014.06.16	19:12:33.090	1	313	0065-0136671473
13258	2014.06.16	19:12:33.493	2	841	0065-0136671473
13259	2014.06.16	19:12:34.436	2	526	0065-0136671473
13260	2014.06.16	19:13:11.776	3	403	0065-0136671473
13261	2014.06.16	19:13:12.295	4	1553	0065-0136671473
13262	2014.06.16	19:13:23.631	5	310	0065-0136671473
13263	2014.06.16	19:13:23.962	6	2682	0065-0136671473
13264	2014.06.16	19:14:10.390	3	1107	0065-0136659288
13265	2014.06.16	19:14:11.576	4	2178	0065-0136659288
13266	2014.06.16	19:15:20.814	2	322	0065-0136655780
13267	2014.06.16	19:15:21.267	1	520	0065-0136655780
13268	2014.06.16	19:15:24.380	8	308	0065-0136655780
13269	2014.06.16	19:15:24.739	7	835	0065-0136655780
13270	2014.06.16	19:15:28.915	6	313	0065-0136655780
13271	2014.06.16	19:15:29.348	5	614	0065-0136655780
13272	2014.06.16	19:15:35.371	5	2786	0065-0136659288
13273	2014.06.16	19:15:38.261	6	4681	0065-0136659288
13274	2014.06.16	19:15:45.961	7	308	0065-0136671473
13275	2014.06.16	19:15:46.297	8	1781	0065-0136671473
13276	2014.06.16	19:16:02.974	8	601	0065-0136651817
13277	2014.06.16	19:16:03.730	7	2096	0065-0136651817
13278	2014.06.16	19:16:08.909	4	414	0065-0136655780
13279	2014.06.16	19:16:09.393	3	1035	0065-0136655780
13280	2014.06.16	19:16:13.209	1	220	0065-0136671473
13281	2014.06.16	19:16:13.570	2	1310	0065-0136671473
13282	2014.06.16	19:16:15.513	6	550	0065-0136651817
13283	2014.06.16	19:16:16.170	5	1439	0065-0136651817
13284	2014.06.16	19:16:23.292	3	339	0065-0136655780
13285	2014.06.16	19:16:23.685	4	906	0065-0136655780
13286	2014.06.16	19:16:29.700	5	307	0065-0136655780
13287	2014.06.16	19:16:31.056	3	513	0065-0136671473
13288	2014.06.16	19:16:30.034	6	2003	0065-0136655780
13289	2014.06.16	19:16:31.608	4	3177	0065-0136671473
13290	2014.06.16	19:16:36.760	5	568	0065-0136651817
13291	2014.06.16	19:16:37.542	6	3695	0065-0136651817
13292	2014.06.16	19:16:47.102	7	1035	0065-0136655780
13293	2014.06.16	19:16:47.256	8	2936	0065-0136659288
13294	2014.06.16	19:16:50.393	7	1466	0065-0136655780
13295	2014.06.16	19:17:12.430	7	2081	0065-0136651817
13296	2014.06.16	19:17:14.892	8	2777	0065-0136651817
13297	2014.06.16	19:17:23.569	1	223	0065-0136651817
13298	2014.06.16	19:17:23.832	2	1491	0065-0136651817
13299	2014.06.16	19:17:26.537	6	429	0065-0136655780
13300	2014.06.16	19:17:27.000	5	2079	0065-0136655780
13301	2014.06.16	19:17:34.700	5	410	0065-0136655780
13302	2014.06.16	19:17:35.196	6	1684	0065-0136655780
13303	2014.06.16	19:17:37.520	7	413	0065-0136655780
13304	2014.06.16	19:17:37.974	8	974	0065-0136655780
13305	2014.06.16	19:17:45.276	1	218	0065-0136659288
13306	2014.06.16	19:17:45.548	1	715	0065-0136655780
13307	2014.06.16	19:17:46.166	2	842	0065-0136659288
13308	2014.06.16	19:17:47.188	2	1662	0065-0136655780
13309	2014.06.16	19:18:00.736	2	2033	0065-0136659288
13310	2014.06.16	19:18:03.054	1	821	0065-0136659288
13311	2014.06.16	19:18:24.141	2	219	0065-0136655780
13312	2014.06.16	19:18:24.473	1	308	0065-0136655780
13313	2014.06.16	19:18:29.955	5	504	0065-0136671473
13314	2014.06.16	19:18:30.640	1	223	0065-0136659288
13315	2014.06.16	19:18:30.533	6	1307	0065-0136671473
13316	2014.06.16	19:18:30.931	2	1752	0065-0136659288
13317	2014.06.16	19:18:37.813	7	336	0065-0136671473
13318	2014.06.16	19:18:37.218	3	1318	0065-0136651817
13319	2014.06.16	19:18:38.152	8	1301	0065-0136671473
13320	2014.06.16	19:18:38.588	4	1696	0065-0136651817
13321	2014.06.16	19:18:50.353	8	319	0065-0136655780
13322	2014.06.16	19:18:50.725	7	701	0065-0136655780
13323	2014.06.16	19:18:54.517	1	211	0065-0136671473
13324	2014.06.16	19:18:54.880	2	1033	0065-0136671473
13325	2014.06.16	19:18:57.515	6	318	0065-0136655780
13326	2014.06.16	19:18:57.909	5	754	0065-0136655780
13327	2014.06.16	19:19:04.808	3	326	0065-0136671473
13328	2014.06.16	19:19:05.137	4	2290	0065-0136671473
13329	2014.06.16	19:19:08.156	4	406	0065-0136655780
13330	2014.06.16	19:19:08.643	3	906	0065-0136655780
13331	2014.06.16	19:19:10.082	5	435	0065-0136651817
13332	2014.06.16	19:19:10.631	6	1242	0065-0136651817
13333	2014.06.16	19:19:12.085	6	907	0065-0136651817
13334	2014.06.16	19:19:21.104	3	312	0065-0136659288
13335	2014.06.16	19:19:21.558	4	1505	0065-0136659288
13336	2014.06.16	19:19:39.555	5	715	0065-0136659288
13337	2014.06.16	19:19:40.344	6	2680	0065-0136659288
13338	2014.06.16	19:19:48.053	5	312	0065-0136671473
13339	2014.06.16	19:19:48.491	6	4832	0065-0136671473
13340	2014.06.16	19:19:54.997	7	417	0065-0136651817
13341	2014.06.16	19:19:55.481	8	3211	0065-0136651817
13342	2014.06.16	19:19:59.714	8	211	0065-0136651817
13343	2014.06.16	19:20:06.543	6	698	0065-0136659288
13344	2014.06.16	19:20:07.318	5	4143	0065-0136659288
13345	2014.06.16	19:20:13.315	4	317	0065-0136659288
13346	2014.06.16	19:20:13.682	3	9409	0065-0136659288
13347	2014.06.16	19:20:26.694	2	309	0065-0136659288
13348	2014.06.16	19:20:27.157	1	998	0065-0136659288
13349	2014.06.16	19:20:49.347	8	421	0065-0136659288
13350	2014.06.16	19:20:49.858	7	2579	0065-0136659288
13351	2014.06.16	19:20:54.443	7	425	0065-0136659288
13352	2014.06.16	19:20:56.695	2	213	0065-0136655780
13353	2014.06.16	19:20:57.042	1	527	0065-0136655780
13354	2014.06.16	19:20:57.601	1	647	0065-0136655780
13355	2014.06.16	19:20:58.431	1	225	0065-0136655780
13356	2014.06.16	19:20:58.214	7	520	0065-0136671473
13357	2014.06.16	19:20:58.772	8	6128	0065-0136671473
13358	2014.06.16	19:21:05.715	1	214	0065-0136659288
13359	2014.06.16	19:21:06.019	1	218	0065-0136659288
13360	2014.06.16	19:21:06.243	1	214	0065-0136659288
13361	2014.06.16	19:21:06.706	1	217	0065-0136659288
13362	2014.06.16	19:21:06.961	1	217	0065-0136659288
13363	2014.06.16	19:21:07.392	1	1032	0065-0136659288
13364	2014.06.16	19:21:08.990	1	899	0065-0136671473
13365	2014.06.16	19:21:10.769	8	336	0065-0136655780
13366	2014.06.16	19:21:11.174	7	1429	0065-0136655780
13367	2014.06.16	19:21:10.420	2	3155	0065-0136659288
13368	2014.06.16	19:21:14.094	2	13202	0065-0136671473
13369	2014.06.16	19:21:27.419	2	312	0065-0136671473
13370	2014.06.16	19:21:27.882	2	228	0065-0136671473
13371	2014.06.16	19:21:29.192	2	1398	0065-0136671473
13372	2014.06.16	19:22:30.114	3	321	0065-0136671473
13373	2014.06.16	19:22:30.568	4	2235	0065-0136671473
13374	2014.06.16	19:22:33.038	1	403	0065-0136651817
13375	2014.06.16	19:22:33.559	2	777	0065-0136651817
13376	2014.06.16	19:22:34.536	6	316	0065-0136655780
13377	2014.06.16	19:22:34.859	5	519	0065-0136655780
13378	2014.06.16	19:22:36.829	4	423	0065-0136655780
13379	2014.06.16	19:22:37.287	3	1335	0065-0136655780
13380	2014.06.16	19:22:56.534	2	307	0065-0136655780
13381	2014.06.16	19:22:56.996	1	506	0065-0136655780
13382	2014.06.16	19:22:57.619	1	220	0065-0136655780
13383	2014.06.16	19:22:59.126	3	618	0065-0136659288
13384	2014.06.16	19:22:59.880	4	2684	0065-0136659288
13385	2014.06.16	19:23:09.848	4	223	0065-0136659288
13386	2014.06.16	19:23:10.136	4	405	0065-0136659288
13387	2014.06.16	19:23:20.801	8	520	0065-0136655780
13388	2014.06.16	19:23:10.501	3	11603	0065-0136659288
13389	2014.06.16	19:23:21.237	7	1038	0065-0136655780
13390	2014.06.16	19:23:33.019	6	531	0065-0136655780
13391	2014.06.16	19:23:34.351	2	212	0065-0136659288
13392	2014.06.16	19:23:34.643	1	437	0065-0136659288
13393	2014.06.16	19:23:33.485	5	2187	0065-0136655780
13394	2014.06.16	19:23:36.923	2	1493	0065-0136651817
13395	2014.06.16	19:23:38.745	4	312	0065-0136655780
13396	2014.06.16	19:23:39.210	3	910	0065-0136655780
13397	2014.06.16	19:23:39.643	1	1899	0065-0136651817
13398	2014.06.16	19:23:41.398	4	603	0065-0136671473
13399	2014.06.16	19:23:42.086	3	1210	0065-0136671473
13400	2014.06.16	19:23:43.300	3	547	0065-0136671473
13401	2014.06.16	19:23:43.859	3	312	0065-0136671473
13402	2014.06.16	19:23:44.369	2	335	0065-0136655780
13403	2014.06.16	19:23:43.612	8	1186	0065-0136651817
13404	2014.06.16	19:23:44.865	1	916	0065-0136655780
13405	2014.06.16	19:23:47.837	3	218	0065-0136671473
13406	2014.06.16	19:23:50.248	2	310	0065-0136671473
13407	2014.06.16	19:23:46.311	7	4433	0065-0136651817
13408	2014.06.16	19:23:50.833	7	474	0065-0136651817
13409	2014.06.16	19:23:50.743	1	604	0065-0136671473
13410	2014.06.16	19:23:51.648	7	617	0065-0136651817
13411	2014.06.16	19:23:53.229	8	1766	0065-0136655780
13412	2014.06.16	19:23:58.820	8	597	0065-0136655780
13413	2014.06.16	19:23:54.875	7	5518	0065-0136659288
13414	2014.06.16	19:24:00.421	7	1145	0065-0136655780
13415	2014.06.16	19:24:07.580	7	1114	0065-0136659288
13416	2014.06.16	19:24:08.772	8	2174	0065-0136659288
13417	2014.06.16	19:24:11.088	8	213	0065-0136659288
13418	2014.06.16	19:24:31.987	1	316	0065-0136659288
13419	2014.06.16	19:24:32.472	2	622	0065-0136659288
13420	2014.06.16	19:24:34.277	2	225	0065-0136659288
13421	2014.06.16	19:24:35.732	3	457	0065-0136659288
13422	2014.06.16	19:24:36.493	4	1596	0065-0136659288
13423	2014.06.16	19:24:39.736	4	409	0065-0136659288
13424	2014.06.16	19:24:51.089	5	324	0065-0136659288
13425	2014.06.16	19:24:51.423	6	902	0065-0136659288
13426	2014.06.16	19:25:13.372	6	318	0065-0136659288
13427	2014.06.16	19:25:13.628	5	2091	0065-0136659288
13428	2014.06.16	19:25:17.100	4	367	0065-0136659288
13429	2014.06.16	19:25:17.443	3	4709	0065-0136659288
13430	2014.06.16	19:25:22.892	8	212	0065-0136671473
13431	2014.06.16	19:25:22.156	3	1578	0065-0136659288
13432	2014.06.16	19:25:23.738	3	212	0065-0136659288
13433	2014.06.16	19:25:24.009	3	211	0065-0136659288
13434	2014.06.16	19:25:24.233	3	218	0065-0136659288
13435	2014.06.16	19:25:24.921	3	422	0065-0136659288
13436	2014.06.16	19:25:25.352	3	226	0065-0136659288
13437	2014.06.16	19:25:23.183	7	3377	0065-0136671473
13438	2014.06.16	19:25:25.735	3	1869	0065-0136659288
13439	2014.06.16	19:25:27.716	3	4779	0065-0136659288
13440	2014.06.16	19:25:32.668	3	627	0065-0136659288
13441	2014.06.16	19:25:33.755	3	1620	0065-0136659288
13442	2014.06.16	19:25:35.400	3	470	0065-0136659288
13443	2014.06.16	19:25:35.927	3	348	0065-0136659288
13444	2014.06.16	19:25:36.422	3	415	0065-0136659288
13445	2014.06.16	19:25:39.834	7	339	0065-0136655780
13446	2014.06.16	19:25:36.902	3	3917	0065-0136659288
13447	2014.06.16	19:25:40.257	8	1027	0065-0136655780
13448	2014.06.16	19:25:41.183	3	348	0065-0136659288
13449	2014.06.16	19:25:42.877	3	212	0065-0136659288
13450	2014.06.16	19:25:43.276	3	211	0065-0136659288
13451	2014.06.16	19:25:43.580	3	215	0065-0136659288
13452	2014.06.16	19:25:43.642	1	323	0065-0136655780
13453	2014.06.16	19:25:43.804	3	377	0065-0136659288
13454	2014.06.16	19:25:44.395	3	225	0065-0136659288
13455	2014.06.16	19:25:43.998	2	1345	0065-0136655780
13456	2014.06.16	19:25:50.146	3	389	0065-0136659288
13457	2014.06.16	19:25:50.641	3	502	0065-0136659288
13458	2014.06.16	19:25:51.759	3	10007	0065-0136659288
13459	2014.06.16	19:26:02.735	3	213	0065-0136659288
13460	2014.06.16	19:26:03.214	3	218	0065-0136659288
13461	2014.06.16	19:26:03.454	3	1278	0065-0136659288
13462	2014.06.16	19:26:05.067	3	378	0065-0136659288
13463	2014.06.16	19:26:05.690	3	1066	0065-0136659288
13464	2014.06.16	19:26:06.761	3	216	0065-0136659288
13465	2014.06.16	19:26:10.483	3	219	0065-0136659288
13466	2014.06.16	19:26:10.706	3	220	0065-0136659288
13467	2014.06.16	19:26:50.978	7	423	0065-0136671473
13468	2014.06.16	19:26:51.470	8	3867	0065-0136671473
13469	2014.06.16	19:27:05.104	3	5659	0065-0136659288
13470	2014.06.16	19:27:10.950	4	3374	0065-0136659288
13471	2014.06.16	19:27:14.512	4	517	0065-0136659288
13472	2014.06.16	19:27:19.745	5	417	0065-0136659288
13473	2014.06.16	19:27:20.068	6	2581	0065-0136659288
13474	2014.06.16	19:27:23.881	7	311	0065-0136659288
13475	2014.06.16	19:27:24.217	8	1700	0065-0136659288
13476	2014.06.16	19:27:27.269	8	215	0065-0136659288
13477	2014.06.16	19:27:34.935	1	213	0065-0136659288
13478	2014.06.16	19:27:36.101	1	213	0065-0136671473
13479	2014.06.16	19:27:35.224	2	1707	0065-0136659288
13480	2014.06.16	19:27:37.092	2	2081	0065-0136671473
13481	2014.06.16	19:27:43.078	3	994	0065-0136671473
13482	2014.06.16	19:27:44.751	4	995	0065-0136671473
13483	2014.06.16	19:27:45.869	4	230	0065-0136671473
13484	2014.06.16	19:27:44.213	3	2417	0065-0136659288
13485	2014.06.16	19:27:47.685	5	314	0065-0136671473
13486	2014.06.16	19:27:46.748	4	3551	0065-0136659288
13487	2014.06.16	19:27:48.344	6	2744	0065-0136671473
13488	2014.06.16	19:27:55.756	4	312	0065-0136659288
13489	2014.06.16	19:27:55.778	7	803	0065-0136671473
13490	2014.06.16	19:27:56.709	8	3949	0065-0136671473
13491	2014.06.16	19:27:56.083	3	4773	0065-0136659288
13492	2014.06.16	19:28:00.859	3	212	0065-0136659288
13493	2014.06.16	19:28:01.163	3	214	0065-0136659288
13494	2014.06.16	19:28:00.878	8	708	0065-0136671473
13495	2014.06.16	19:28:01.387	3	3638	0065-0136659288
13496	2014.06.16	19:28:05.302	3	677	0065-0136659288
13497	2014.06.16	19:28:05.989	3	504	0065-0136659288
13498	2014.06.16	19:28:06.516	3	321	0065-0136659288
13499	2014.06.16	19:28:07.856	1	225	0065-0136671473
13500	2014.06.16	19:28:08.150	2	1509	0065-0136671473
13501	2014.06.16	19:28:07.107	3	3701	0065-0136659288
13502	2014.06.16	19:28:10.813	3	219	0065-0136659288
13503	2014.06.16	19:28:12.251	3	652	0065-0136659288
13504	2014.06.16	19:28:14.791	3	309	0065-0136671473
13505	2014.06.16	19:28:15.181	4	1464	0065-0136671473
13506	2014.06.16	19:28:15.850	2	1216	0065-0136659288
13507	2014.06.16	19:28:16.858	4	219	0065-0136671473
13508	2014.06.16	19:28:17.168	1	708	0065-0136659288
13509	2014.06.16	19:28:19.612	1	421	0065-0136659288
13510	2014.06.16	19:28:20.644	2	213	0065-0136659288
13511	2014.06.16	19:28:20.963	2	1780	0065-0136659288
13512	2014.06.16	19:29:22.097	3	7151	0065-0136659288
13513	2014.06.16	19:29:29.622	4	3072	0065-0136659288
13514	2014.06.16	19:30:06.942	3	434	0065-0136655780
13515	2014.06.16	19:30:07.434	4	796	0065-0136655780
13516	2014.06.16	19:30:19.759	5	909	0065-0136659288
13517	2014.06.16	19:30:20.734	5	1025	0065-0136659288
13518	2014.06.16	19:30:21.786	6	3073	0065-0136659288
13519	2014.06.16	19:30:25.070	4	621	0065-0136655780
13520	2014.06.16	19:30:25.762	3	1331	0065-0136655780
13521	2014.06.16	19:30:33.175	6	310	0065-0136659288
13522	2014.06.16	19:30:33.433	5	3794	0065-0136659288
13523	2014.06.16	19:30:39.009	5	3578	0065-0136659288
13524	2014.06.16	19:30:54.207	2	219	0065-0136655780
13525	2014.06.16	19:30:54.639	1	628	0065-0136655780
13526	2014.06.16	19:30:57.619	8	319	0065-0136655780
13527	2014.06.16	19:30:58.017	7	1228	0065-0136655780
13528	2014.06.16	19:31:03.335	6	342	0065-0136655780
13529	2014.06.16	19:31:03.753	5	5005	0065-0136655780
13530	2014.06.16	19:31:08.976	5	553	0065-0136655780
13531	2014.06.16	19:31:09.903	5	406	0065-0136655780
13532	2014.06.16	19:31:53.728	4	505	0065-0136655780
13533	2014.06.16	19:31:54.315	3	1211	0065-0136655780
13534	2014.06.16	19:32:04.503	2	326	0065-0136655780
13535	2014.06.16	19:32:04.824	1	519	0065-0136655780
13536	2014.06.16	19:32:06.996	8	404	0065-0136655780
13537	2014.06.16	19:32:07.356	7	1078	0065-0136655780
13538	2014.06.16	19:32:12.341	7	462	0065-0136655780
13539	2014.06.16	19:32:12.746	8	1540	0065-0136655780
13540	2014.06.16	19:32:19.183	1	307	0065-0136655780
13541	2014.06.16	19:32:19.552	2	563	0065-0136655780
13542	2014.06.16	19:32:21.793	3	347	0065-0136655780
13543	2014.06.16	19:32:23.640	5	1201	0065-0136659288
13544	2014.06.16	19:32:22.226	4	2959	0065-0136655780
13545	2014.06.16	19:32:24.919	6	2595	0065-0136659288
13546	2014.06.16	19:32:29.312	6	898	0065-0136659288
13547	2014.06.16	19:32:30.158	5	14431	0065-0136659288
13548	2014.06.16	19:32:44.600	5	10271	0065-0136659288
13549	2014.06.16	19:32:55.046	5	215	0065-0136659288
13550	2014.06.16	19:32:55.302	5	212	0065-0136659288
13551	2014.06.16	19:32:55.573	5	604	0065-0136659288
13552	2014.06.16	19:32:58.720	5	228	0065-0136659288
13553	2014.06.16	19:32:59.216	5	212	0065-0136659288
13554	2014.06.16	19:33:04.112	4	527	0065-0136655780
13555	2014.06.16	19:32:59.440	5	6680	0065-0136659288
13556	2014.06.16	19:33:04.801	3	2213	0065-0136655780
13557	2014.06.16	19:33:06.692	5	709	0065-0136659288
13558	2014.06.16	19:33:07.426	5	2545	0065-0136659288
13559	2014.06.16	19:33:10.477	5	2083	0065-0136659288
13560	2014.06.16	19:33:13.161	5	4663	0065-0136659288
13561	2014.06.16	19:33:18.002	5	3204	0065-0136659288
13562	2014.06.16	19:33:21.477	2	310	0065-0136655780
13563	2014.06.16	19:33:21.875	1	814	0065-0136655780
13564	2014.06.16	19:33:23.720	8	405	0065-0136655780
13565	2014.06.16	19:33:24.107	7	5038	0065-0136655780
13566	2014.06.16	19:33:29.413	7	455	0065-0136655780
13567	2014.06.16	19:33:22.586	5	14606	0065-0136659288
13568	2014.06.16	19:33:40.211	6	607	0065-0136655780
13569	2014.06.16	19:33:40.861	5	5723	0065-0136655780
13570	2014.06.16	19:34:37.400	4	515	0065-0136655780
13571	2014.06.16	19:34:37.925	3	2794	0065-0136655780
13572	2014.06.16	19:35:00.786	3	634	0065-0136655780
13573	2014.06.16	19:35:01.442	4	1589	0065-0136655780
13574	2014.06.16	19:35:04.183	5	1001	0065-0136655780
13575	2014.06.16	19:35:05.165	6	3479	0065-0136655780
13576	2014.06.16	19:35:09.401	7	439	0065-0136655780
13577	2014.06.16	19:35:09.822	8	1051	0065-0136655780
13578	2014.06.16	19:35:13.173	1	325	0065-0136655780
13579	2014.06.16	19:35:13.514	2	2306	0065-0136655780
13580	2014.06.16	19:35:28.081	5	612	0065-0136659288
13581	2014.06.16	19:35:28.802	6	2536	0065-0136659288
13582	2014.06.16	19:35:32.444	7	507	0065-0136659288
13583	2014.06.16	19:35:33.064	8	1878	0065-0136659288
13584	2014.06.16	19:35:59.478	2	350	0065-0136655780
13585	2014.06.16	19:35:59.942	1	1494	0065-0136655780
13586	2014.06.16	19:36:04.438	8	1396	0065-0136659288
13587	2014.06.16	19:36:05.810	7	4830	0065-0136659288
13588	2014.06.16	19:36:12.601	8	420	0065-0136655780
13589	2014.06.16	19:36:13.130	7	1601	0065-0136655780
13590	2014.06.16	19:36:35.293	6	1111	0065-0136659288
13591	2014.06.16	19:36:36.642	5	5835	0065-0136659288
13592	2014.06.16	19:36:45.785	4	314	0065-0136659288
13593	2014.06.16	19:36:46.177	3	1401	0065-0136659288
13594	2014.06.16	19:37:17.882	6	409	0065-0136655780
13595	2014.06.16	19:37:18.304	5	7543	0065-0136655780
13596	2014.06.16	19:37:52.233	5	416	0065-0136655780
13597	2014.06.16	19:37:52.691	6	1499	0065-0136655780
13598	2014.06.16	19:37:54.827	7	445	0065-0136655780
13599	2014.06.16	19:37:55.220	8	745	0065-0136655780
13600	2014.06.16	19:37:58.411	1	308	0065-0136655780
13601	2014.06.16	19:37:58.742	2	1054	0065-0136655780
13602	2014.06.16	19:38:21.882	5	332	0065-0136671473
13603	2014.06.16	19:38:22.276	6	1505	0065-0136671473
13604	2014.06.16	19:38:26.413	2	744	0065-0136659288
13605	2014.06.16	19:38:27.292	2	217	0065-0136659288
13606	2014.06.16	19:38:28.442	2	319	0065-0136659288
13607	2014.06.16	19:38:28.873	2	312	0065-0136659288
13608	2014.06.16	19:38:29.305	2	217	0065-0136659288
13609	2014.06.16	19:38:29.688	2	211	0065-0136659288
13610	2014.06.16	19:38:29.928	2	1747	0065-0136659288
13611	2014.06.16	19:38:32.513	1	2470	0065-0136659288
13612	2014.06.16	19:38:35.037	1	215	0065-0136659288
13613	2014.06.16	19:38:35.628	1	216	0065-0136659288
13614	2014.06.16	19:39:00.432	1	314	0065-0136659288
13615	2014.06.16	19:39:00.812	2	1042	0065-0136659288
13616	2014.06.16	19:39:01.866	2	3824	0065-0136659288
13617	2014.06.16	19:39:13.714	3	214	0065-0136659288
13618	2014.06.16	19:39:13.938	3	4495	0065-0136659288
13619	2014.06.16	19:39:20.402	4	3862	0065-0136659288
13620	2014.06.16	19:41:01.328	4	343	0065-0136659288
13621	2014.06.16	19:41:01.680	3	3599	0065-0136659288
13622	2014.06.16	19:41:19.685	3	316	0065-0136659288
13623	2014.06.16	19:41:20.049	4	1433	0065-0136659288
13624	2014.06.16	19:41:21.759	4	636	0065-0136659288
13625	2014.06.16	19:41:22.477	4	229	0065-0136659288
13626	2014.06.16	19:41:23.004	4	1690	0065-0136659288
13627	2014.06.16	19:42:25.581	2	323	0065-0136655780
13628	2014.06.16	19:42:26.000	1	519	0065-0136655780
13629	2014.06.16	19:42:30.459	8	418	0065-0136655780
13630	2014.06.16	19:42:30.884	7	930	0065-0136655780
13631	2014.06.16	19:42:34.662	6	313	0065-0136655780
13632	2014.06.16	19:42:35.091	5	2213	0065-0136655780
13633	2014.06.16	19:42:44.282	4	432	0065-0136655780
13634	2014.06.16	19:42:44.789	3	1267	0065-0136655780
13635	2014.06.16	19:43:58.030	2	315	0065-0136655780
13636	2014.06.16	19:43:58.388	1	516	0065-0136655780
13637	2014.06.16	19:44:04.165	8	409	0065-0136655780
13638	2014.06.16	19:44:04.561	7	1618	0065-0136655780
13639	2014.06.16	19:44:09.477	6	521	0065-0136655780
13640	2014.06.16	19:44:10.011	5	3153	0065-0136655780
13641	2014.06.16	19:44:39.904	4	421	0065-0136655780
13642	2014.06.16	19:44:40.374	3	839	0065-0136655780
13643	2014.06.16	19:44:55.768	2	457	0065-0136655780
13644	2014.06.16	19:44:56.289	1	520	0065-0136655780
13645	2014.06.16	19:44:59.164	8	409	0065-0136655780
13646	2014.06.16	19:44:59.532	7	1061	0065-0136655780
13647	2014.06.16	19:46:01.358	7	996	0065-0136661759
13648	2014.06.16	19:46:02.470	8	1194	0065-0136661759
13649	2014.06.16	19:46:06.871	1	407	0065-0136661759
13650	2014.06.16	19:46:07.455	2	622	0065-0136661759
13651	2014.06.16	19:46:08.079	2	213	0065-0136661759
13652	2014.06.16	19:46:12.714	3	520	0065-0136661759
13653	2014.06.16	19:46:13.307	4	1495	0065-0136661759
13654	2014.06.16	19:46:17.199	5	438	0065-0136661759
13655	2014.06.16	19:46:17.626	6	407	0065-0136661759
13656	2014.06.16	19:46:55.994	7	321	0065-0136655780
13657	2014.06.16	19:46:56.384	8	843	0065-0136655780
13658	2014.06.16	19:46:58.494	1	221	0065-0136655780
13659	2014.06.16	19:46:58.849	2	1018	0065-0136655780
13660	2014.06.16	19:47:25.271	7	431	0065-0136661759
13661	2014.06.16	19:47:25.793	8	956	0065-0136661759
13662	2014.06.16	19:47:34.922	2	405	0065-0136655780
13663	2014.06.16	19:47:35.344	1	548	0065-0136655780
13664	2014.06.16	19:47:38.509	8	343	0065-0136655780
13665	2014.06.16	19:47:38.842	1	308	0065-0136661759
13666	2014.06.16	19:47:39.267	2	407	0065-0136661759
13667	2014.06.16	19:47:38.870	7	932	0065-0136655780
13668	2014.06.16	19:47:43.457	3	905	0065-0136661759
13669	2014.06.16	19:47:44.521	4	834	0065-0136661759
13670	2014.06.16	19:48:13.525	6	518	0065-0136655780
13671	2014.06.16	19:48:14.579	5	4147	0065-0136655780
13672	2014.06.16	19:48:20.649	5	511	0065-0136661759
13673	2014.06.16	19:48:21.176	6	997	0065-0136661759
13674	2014.06.16	19:48:31.080	5	219	0065-0136659288
13675	2014.06.16	19:48:31.384	5	229	0065-0136659288
13676	2014.06.16	19:48:33.316	5	3274	0065-0136659288
13677	2014.06.16	19:48:39.489	4	406	0065-0136655780
13678	2014.06.16	19:48:40.009	3	1213	0065-0136655780
13679	2014.06.16	19:48:36.816	6	6462	0065-0136659288
13680	2014.06.16	19:49:25.617	2	221	0065-0136655780
13681	2014.06.16	19:49:25.957	1	504	0065-0136655780
13682	2014.06.16	19:49:27.980	8	435	0065-0136655780
13683	2014.06.16	19:49:28.366	7	1465	0065-0136655780
13684	2014.06.16	19:49:34.247	6	439	0065-0136655780
13685	2014.06.16	19:49:34.801	5	3952	0065-0136655780
13686	2014.06.16	19:50:11.883	4	504	0065-0136655780
13687	2014.06.16	19:50:12.462	3	1734	0065-0136655780
13688	2014.06.16	19:50:15.783	2	413	0065-0136655780
13689	2014.06.16	19:50:16.174	1	602	0065-0136655780
13690	2014.06.16	19:50:17.356	1	211	0065-0136655780
13691	2014.06.16	19:50:20.552	8	464	0065-0136655780
13692	2014.06.16	19:50:20.941	7	1138	0065-0136655780
13693	2014.06.16	19:51:59.298	7	432	0065-0136659288
13694	2014.06.16	19:51:59.864	8	2518	0065-0136659288
13695	2014.06.16	19:52:04.012	7	322	0065-0136661759
13696	2014.06.16	19:52:04.369	8	403	0065-0136661759
13697	2014.06.16	19:52:15.872	1	322	0065-0136661759
13698	2014.06.16	19:52:16.323	2	419	0065-0136661759
13699	2014.06.16	19:52:24.196	3	322	0065-0136661759
13700	2014.06.16	19:52:24.551	4	423	0065-0136661759
13701	2014.06.16	19:52:26.509	1	433	0065-0136659288
13702	2014.06.16	19:52:27.074	2	930	0065-0136659288
13703	2014.06.16	19:52:52.276	5	716	0065-0136661759
13704	2014.06.16	19:52:53.039	6	805	0065-0136661759
13705	2014.06.16	19:53:05.904	7	347	0065-0136655780
13706	2014.06.16	19:53:06.270	8	731	0065-0136655780
13707	2014.06.16	19:53:07.815	1	213	0065-0136655780
13708	2014.06.16	19:53:08.150	2	641	0065-0136655780
13709	2014.06.16	19:53:11.921	6	539	0065-0136661759
13710	2014.06.16	19:53:12.484	5	1134	0065-0136661759
13711	2014.06.16	19:54:24.816	5	403	0065-0136661759
13712	2014.06.16	19:54:25.246	6	503	0065-0136661759
13713	2014.06.16	19:54:39.533	7	318	0065-0136661759
13714	2014.06.16	19:54:39.832	8	1117	0065-0136661759
13715	2014.06.16	19:55:35.732	3	813	0065-0136659288
13716	2014.06.16	19:55:38.467	7	884	0065-0136660676
13717	2014.06.16	19:55:36.644	4	3842	0065-0136659288
13718	2014.06.16	19:55:39.479	8	1997	0065-0136660676
13719	2014.06.16	19:56:04.728	1	359	0065-0136660676
13720	2014.06.16	19:56:05.357	2	1595	0065-0136660676
13721	2014.06.16	19:56:09.010	3	513	0065-0136660676
13722	2014.06.16	19:56:09.758	4	2090	0065-0136660676
13723	2014.06.16	19:56:23.968	2	308	0065-0136655780
13724	2014.06.16	19:56:24.423	1	649	0065-0136655780
13725	2014.06.16	19:56:28.409	8	317	0065-0136655780
13726	2014.06.16	19:56:28.831	1	475	0065-0136661759
13727	2014.06.16	19:56:29.320	2	421	0065-0136661759
13728	2014.06.16	19:56:29.784	2	219	0065-0136661759
13729	2014.06.16	19:56:28.837	7	2059	0065-0136655780
13730	2014.06.16	19:56:42.288	3	215	0065-0136661759
13731	2014.06.16	19:56:42.585	4	712	0065-0136661759
13732	2014.06.16	19:57:07.679	4	310	0065-0136660676
13733	2014.06.16	19:57:08.073	3	1665	0065-0136660676
13734	2014.06.16	19:57:24.471	2	215	0065-0136660676
13735	2014.06.16	19:57:24.767	1	603	0065-0136660676
13736	2014.06.16	19:57:37.423	7	457	0065-0136655780
13737	2014.06.16	19:57:37.882	8	919	0065-0136655780
13738	2014.06.16	19:57:40.690	1	221	0065-0136655780
13739	2014.06.16	19:57:41.024	2	900	0065-0136655780
13740	2014.06.16	19:58:05.688	1	226	0065-0136660676
13741	2014.06.16	19:58:06.041	2	532	0065-0136660676
13742	2014.06.16	19:58:11.029	5	499	0065-0136659288
13743	2014.06.16	19:58:11.610	3	626	0065-0136660676
13744	2014.06.16	19:58:12.360	4	1932	0065-0136660676
13745	2014.06.16	19:58:11.709	6	2674	0065-0136659288
13746	2014.06.16	19:58:15.104	7	468	0065-0136659288
13747	2014.06.16	19:58:15.565	8	999	0065-0136659288
13748	2014.06.16	19:58:17.683	1	230	0065-0136659288
13749	2014.06.16	19:58:17.974	2	546	0065-0136659288
13750	2014.06.16	19:58:25.965	5	515	0065-0136660676
13751	2014.06.16	19:58:26.550	6	1299	0065-0136660676
13752	2014.06.16	19:58:54.737	2	1002	0065-0136659288
13753	2014.06.16	19:58:56.574	7	216	0065-0136660676
13754	2014.06.16	19:58:56.875	8	1203	0065-0136660676
13755	2014.06.16	19:58:56.144	1	7455	0065-0136659288
13756	2014.06.16	19:59:04.625	1	227	0065-0136660676
13757	2014.06.16	19:59:04.958	8	341	0065-0136659288
13758	2014.06.16	19:59:04.930	2	503	0065-0136660676
13759	2014.06.16	19:59:06.343	3	313	0065-0136660676
13760	2014.06.16	19:59:05.443	7	1890	0065-0136659288
13761	2014.06.16	19:59:06.672	4	835	0065-0136660676
13762	2014.06.16	19:59:23.086	6	1201	0065-0136659288
13763	2014.06.16	19:59:24.718	5	3950	0065-0136659288
13764	2014.06.16	20:00:08.137	5	517	0065-0136661759
13765	2014.06.16	20:00:16.540	3	323	0065-0136655780
13766	2014.06.16	20:00:17.008	4	1104	0065-0136655780
13767	2014.06.16	20:00:25.858	4	630	0065-0136661759
13768	2014.06.16	20:00:26.526	3	324	0065-0136661759
13769	2014.06.16	20:00:26.513	4	349	0065-0136659288
13770	2014.06.16	20:00:27.256	2	212	0065-0136661759
13771	2014.06.16	20:00:27.525	1	229	0065-0136661759
13772	2014.06.16	20:00:26.941	3	813	0065-0136659288
13773	2014.06.16	20:00:28.328	8	311	0065-0136661759
13774	2014.06.16	20:00:28.582	2	211	0065-0136659288
13775	2014.06.16	20:00:28.621	7	350	0065-0136661759
