# Supplementary material for: Eco-HAB as a fully automated and ecologically relevant assessment of social impairments in mouse models of autism
Source: eLife. 2016 Oct 12;5:e19532. doi: 10.7554/eLife.19532 (PMC5092044; doi:10.7554/eLife.19532)
Supplement: Supplementary file 1. — DOI: http://dx.doi.org/10.7554/eLife.19532.038 [file elife-19532-supp1.zip › BALB VPA data cohort 1/20140616_200000.txt]

13776	2014.06.16	20:00:28.883	1	478	0065-0136659288
13777	2014.06.16	20:00:33.579	1	320	0065-0136659288
13778	2014.06.16	20:00:33.902	2	810	0065-0136659288
13779	2014.06.16	20:00:44.197	4	522	0065-0136655780
13780	2014.06.16	20:00:44.867	3	905	0065-0136655780
13781	2014.06.16	20:01:00.166	5	505	0065-0136660676
13782	2014.06.16	20:01:00.850	6	1001	0065-0136660676
13783	2014.06.16	20:01:01.904	6	339	0065-0136660676
13784	2014.06.16	20:01:03.360	8	212	0065-0136660676
13785	2014.06.16	20:01:03.314	7	316	0065-0136661759
13786	2014.06.16	20:01:03.616	8	215	0065-0136661759
13787	2014.06.16	20:01:04.006	1	221	0065-0136660676
13788	2014.06.16	20:01:04.242	2	215	0065-0136660676
13789	2014.06.16	20:01:04.533	1	216	0065-0136661759
13790	2014.06.16	20:01:04.769	2	214	0065-0136661759
13791	2014.06.16	20:01:05.156	3	223	0065-0136660676
13792	2014.06.16	20:01:05.426	4	310	0065-0136660676
13793	2014.06.16	20:01:20.778	2	404	0065-0136661759
13794	2014.06.16	20:01:21.192	1	315	0065-0136661759
13795	2014.06.16	20:01:22.822	2	405	0065-0136659288
13796	2014.06.16	20:01:23.476	1	1399	0065-0136659288
13797	2014.06.16	20:01:39.833	1	506	0065-0136659288
13798	2014.06.16	20:01:40.715	2	1490	0065-0136659288
13799	2014.06.16	20:01:49.888	3	741	0065-0136659288
13800	2014.06.16	20:01:50.325	8	523	0065-0136661759
13801	2014.06.16	20:01:50.793	7	626	0065-0136661759
13802	2014.06.16	20:01:50.809	4	2787	0065-0136659288
13803	2014.06.16	20:01:53.600	6	325	0065-0136661759
13804	2014.06.16	20:01:53.983	5	518	0065-0136661759
13805	2014.06.16	20:02:03.695	5	623	0065-0136659288
13806	2014.06.16	20:02:04.349	6	3680	0065-0136659288
13807	2014.06.16	20:02:09.697	7	516	0065-0136659288
13808	2014.06.16	20:02:10.197	8	2780	0065-0136659288
13809	2014.06.16	20:02:23.647	1	308	0065-0136659288
13810	2014.06.16	20:02:24.008	2	2131	0065-0136659288
13811	2014.06.16	20:03:42.657	2	315	0065-0136655780
13812	2014.06.16	20:03:43.080	1	357	0065-0136655780
13813	2014.06.16	20:03:44.828	8	328	0065-0136655780
13814	2014.06.16	20:03:45.227	7	847	0065-0136655780
13815	2014.06.16	20:03:47.342	4	404	0065-0136661759
13816	2014.06.16	20:03:48.029	3	1091	0065-0136661759
13817	2014.06.16	20:03:54.945	6	501	0065-0136655780
13818	2014.06.16	20:03:55.500	5	1899	0065-0136655780
13819	2014.06.16	20:04:00.091	3	434	0065-0136661759
13820	2014.06.16	20:04:00.616	4	655	0065-0136661759
13821	2014.06.16	20:04:30.680	4	411	0065-0136655780
13822	2014.06.16	20:04:31.163	3	1248	0065-0136655780
13823	2014.06.16	20:05:04.589	5	612	0065-0136661759
13824	2014.06.16	20:05:05.283	6	714	0065-0136661759
13825	2014.06.16	20:06:02.234	6	712	0065-0136661759
13826	2014.06.16	20:06:02.926	5	1007	0065-0136661759
13827	2014.06.16	20:06:05.618	4	218	0065-0136661759
13828	2014.06.16	20:06:05.912	3	1300	0065-0136661759
13829	2014.06.16	20:06:18.246	3	213	0065-0136661759
13830	2014.06.16	20:06:18.574	4	211	0065-0136661759
13831	2014.06.16	20:06:19.093	5	316	0065-0136660676
13832	2014.06.16	20:06:20.746	4	224	0065-0136655780
13833	2014.06.16	20:06:21.041	3	409	0065-0136655780
13834	2014.06.16	20:06:21.385	4	218	0065-0136661759
13835	2014.06.16	20:06:19.455	6	2295	0065-0136660676
13836	2014.06.16	20:06:21.616	3	227	0065-0136661759
13837	2014.06.16	20:06:22.260	2	317	0065-0136655780
13838	2014.06.16	20:06:22.595	1	310	0065-0136655780
13839	2014.06.16	20:06:22.723	2	213	0065-0136661759
13840	2014.06.16	20:06:22.963	1	215	0065-0136661759
13841	2014.06.16	20:06:23.214	8	316	0065-0136655780
13842	2014.06.16	20:06:23.479	7	315	0065-0136655780
13843	2014.06.16	20:06:23.725	8	312	0065-0136661759
13844	2014.06.16	20:06:23.990	7	211	0065-0136661759
13845	2014.06.16	20:06:24.423	6	522	0065-0136655780
13846	2014.06.16	20:06:24.923	5	598	0065-0136655780
13847	2014.06.16	20:06:26.323	7	325	0065-0136661759
13848	2014.06.16	20:06:26.584	8	308	0065-0136661759
13849	2014.06.16	20:06:27.435	1	320	0065-0136661759
13850	2014.06.16	20:06:27.707	2	308	0065-0136661759
13851	2014.06.16	20:06:30.452	3	406	0065-0136661759
13852	2014.06.16	20:06:30.810	4	316	0065-0136661759
13853	2014.06.16	20:06:31.203	3	744	0065-0136659288
13854	2014.06.16	20:06:32.152	4	8879	0065-0136659288
13855	2014.06.16	20:06:42.031	5	1193	0065-0136655780
13856	2014.06.16	20:06:43.001	6	1275	0065-0136651817
13857	2014.06.16	20:06:44.731	5	340	0065-0136651817
13858	2014.06.16	20:06:45.234	4	615	0065-0136655780
13859	2014.06.16	20:06:45.857	4	356	0065-0136651817
13860	2014.06.16	20:06:46.315	3	224	0065-0136651817
13861	2014.06.16	20:06:47.279	4	649	0065-0136659288
13862	2014.06.16	20:06:47.933	2	228	0065-0136651817
13863	2014.06.16	20:06:48.233	1	222	0065-0136651817
13864	2014.06.16	20:06:49.987	5	306	0065-0136661759
13865	2014.06.16	20:06:48.361	3	3729	0065-0136659288
13866	2014.06.16	20:06:48.561	6	3549	0065-0136667521
13867	2014.06.16	20:06:52.981	2	308	0065-0136659288
13868	2014.06.16	20:06:53.408	1	1007	0065-0136659288
13869	2014.06.16	20:06:52.251	6	3254	0065-0136661759
13870	2014.06.16	20:06:55.781	6	227	0065-0136661759
13871	2014.06.16	20:06:56.360	8	226	0065-0136659288
13872	2014.06.16	20:06:56.276	6	1105	0065-0136667521
13873	2014.06.16	20:06:57.830	5	939	0065-0136667521
13874	2014.06.16	20:06:56.686	7	3174	0065-0136659288
13875	2014.06.16	20:06:58.772	5	5081	0065-0136667521
13876	2014.06.16	20:07:10.030	7	547	0065-0136659288
13877	2014.06.16	20:07:10.498	8	5964	0065-0136659288
13878	2014.06.16	20:07:17.447	1	321	0065-0136659288
13879	2014.06.16	20:07:17.871	2	707	0065-0136659288
13880	2014.06.16	20:07:17.235	6	3358	0065-0136653169
13881	2014.06.16	20:07:20.961	5	5530	0065-0136653169
13882	2014.06.16	20:07:41.950	1	419	0065-0136651817
13883	2014.06.16	20:07:42.571	2	652	0065-0136651817
13884	2014.06.16	20:07:43.228	2	213	0065-0136651817
13885	2014.06.16	20:07:44.292	4	718	0065-0136667521
13886	2014.06.16	20:07:45.283	3	4125	0065-0136667521
13887	2014.06.16	20:08:06.472	5	898	0065-0136653169
13888	2014.06.16	20:08:07.428	6	3070	0065-0136653169
13889	2014.06.16	20:08:11.985	7	786	0065-0136653169
13890	2014.06.16	20:08:12.989	8	2057	0065-0136653169
13891	2014.06.16	20:08:31.144	1	519	0065-0136653169
13892	2014.06.16	20:08:31.972	2	1656	0065-0136653169
13893	2014.06.16	20:08:45.719	3	515	0065-0136653169
13894	2014.06.16	20:08:46.400	4	2016	0065-0136653169
13895	2014.06.16	20:09:01.044	7	309	0065-0136660676
13896	2014.06.16	20:09:01.424	8	1798	0065-0136660676
13897	2014.06.16	20:09:04.271	1	373	0065-0136660676
13898	2014.06.16	20:09:04.866	2	1553	0065-0136660676
13899	2014.06.16	20:09:13.070	3	418	0065-0136667521
13900	2014.06.16	20:09:13.652	4	1897	0065-0136667521
13901	2014.06.16	20:09:18.678	3	1489	0065-0136660676
13902	2014.06.16	20:09:20.707	3	461	0065-0136660676
13903	2014.06.16	20:09:21.670	4	2674	0065-0136660676
13904	2014.06.16	20:09:34.067	4	534	0065-0136653169
13905	2014.06.16	20:09:35.488	4	215	0065-0136660676
13906	2014.06.16	20:09:36.015	4	409	0065-0136667521
13907	2014.06.16	20:09:36.267	3	1013	0065-0136660676
13908	2014.06.16	20:09:39.938	6	808	0065-0136661759
13909	2014.06.16	20:09:37.306	3	5169	0065-0136667521
13910	2014.06.16	20:09:40.896	5	1752	0065-0136661759
13911	2014.06.16	20:09:43.944	2	404	0065-0136667521
13912	2014.06.16	20:09:44.636	1	805	0065-0136667521
13913	2014.06.16	20:09:45.169	4	342	0065-0136661759
13914	2014.06.16	20:09:45.566	3	3402	0065-0136661759
13915	2014.06.16	20:09:49.065	3	745	0065-0136661759
13916	2014.06.16	20:10:25.418	2	723	0065-0136661759
13917	2014.06.16	20:10:29.539	2	310	0065-0136661759
13918	2014.06.16	20:10:29.998	1	323	0065-0136661759
13919	2014.06.16	20:10:35.190	1	307	0065-0136661759
13920	2014.06.16	20:10:35.419	2	224	0065-0136661759
13921	2014.06.16	20:10:35.813	1	215	0065-0136667521
13922	2014.06.16	20:10:36.010	2	221	0065-0136667521
13923	2014.06.16	20:10:37.631	3	347	0065-0136667521
13924	2014.06.16	20:10:38.029	4	1384	0065-0136667521
13925	2014.06.16	20:10:49.574	2	605	0065-0136651817
13926	2014.06.16	20:10:50.554	1	747	0065-0136651817
13927	2014.06.16	20:10:50.177	5	1201	0065-0136667521
13928	2014.06.16	20:10:52.744	3	677	0065-0136659288
13929	2014.06.16	20:10:51.490	6	2977	0065-0136667521
13930	2014.06.16	20:10:54.603	8	617	0065-0136651817
13931	2014.06.16	20:10:53.603	4	2580	0065-0136659288
13932	2014.06.16	20:10:55.432	7	2578	0065-0136651817
13933	2014.06.16	20:10:59.028	7	325	0065-0136667521
13934	2014.06.16	20:10:59.331	8	1592	0065-0136667521
13935	2014.06.16	20:11:02.813	8	517	0065-0136667521
13936	2014.06.16	20:11:03.342	7	2312	0065-0136667521
13937	2014.06.16	20:11:06.571	6	413	0065-0136667521
13938	2014.06.16	20:11:07.937	3	426	0065-0136661759
13939	2014.06.16	20:11:08.426	4	1145	0065-0136661759
13940	2014.06.16	20:11:06.871	5	3639	0065-0136667521
13941	2014.06.16	20:11:12.723	7	764	0065-0136665886
13942	2014.06.16	20:11:13.532	8	1156	0065-0136665886
13943	2014.06.16	20:11:25.150	1	937	0065-0136665886
13944	2014.06.16	20:11:26.399	2	1591	0065-0136665886
13945	2014.06.16	20:11:32.157	3	3775	0065-0136665886
13946	2014.06.16	20:11:36.205	4	1635	0065-0136665886
13947	2014.06.16	20:11:43.516	3	714	0065-0136653169
13948	2014.06.16	20:11:44.464	4	5544	0065-0136653169
13949	2014.06.16	20:11:50.433	5	410	0065-0136665886
13950	2014.06.16	20:11:50.901	6	804	0065-0136665886
13951	2014.06.16	20:11:53.852	5	424	0065-0136653169
13952	2014.06.16	20:11:54.352	6	2391	0065-0136653169
13953	2014.06.16	20:11:57.801	7	515	0065-0136653169
13954	2014.06.16	20:11:57.733	5	603	0065-0136659288
13955	2014.06.16	20:11:58.420	8	1428	0065-0136653169
13956	2014.06.16	20:11:58.441	6	2861	0065-0136659288
13957	2014.06.16	20:12:04.954	8	514	0065-0136653169
13958	2014.06.16	20:12:05.632	7	2517	0065-0136653169
13959	2014.06.16	20:12:12.293	6	624	0065-0136653169
13960	2014.06.16	20:12:20.941	7	1463	0065-0136659459
13961	2014.06.16	20:12:22.670	8	3075	0065-0136659459
13962	2014.06.16	20:12:13.181	5	12623	0065-0136653169
13963	2014.06.16	20:12:25.649	6	1002	0065-0136659288
13964	2014.06.16	20:12:25.929	5	908	0065-0136653169
13965	2014.06.16	20:12:31.132	1	543	0065-0136659459
13966	2014.06.16	20:12:27.350	5	5637	0065-0136659288
13967	2014.06.16	20:12:32.013	2	2657	0065-0136659459
13968	2014.06.16	20:13:27.084	4	403	0065-0136667521
13969	2014.06.16	20:13:27.679	3	3294	0065-0136667521
13970	2014.06.16	20:13:34.031	2	307	0065-0136667521
13971	2014.06.16	20:13:34.464	1	717	0065-0136667521
13972	2014.06.16	20:13:42.078	8	325	0065-0136667521
13973	2014.06.16	20:13:42.440	7	1009	0065-0136667521
13974	2014.06.16	20:13:46.643	7	498	0065-0136651817
13975	2014.06.16	20:13:47.222	8	1143	0065-0136651817
13976	2014.06.16	20:13:48.065	6	310	0065-0136667521
13977	2014.06.16	20:13:53.248	1	466	0065-0136651817
13978	2014.06.16	20:13:53.937	2	1809	0065-0136651817
13979	2014.06.16	20:13:56.141	2	820	0065-0136651817
13980	2014.06.16	20:13:56.637	4	554	0065-0136661759
13981	2014.06.16	20:13:56.758	7	806	0065-0136673193
13982	2014.06.16	20:13:57.267	3	816	0065-0136661759
13983	2014.06.16	20:13:59.551	3	404	0065-0136661759
13984	2014.06.16	20:13:59.999	3	219	0065-0136651817
13985	2014.06.16	20:13:57.669	8	3890	0065-0136673193
13986	2014.06.16	20:13:48.452	5	14884	0065-0136667521
13987	2014.06.16	20:14:03.739	5	505	0065-0136667521
13988	2014.06.16	20:14:04.523	5	317	0065-0136667521
13989	2014.06.16	20:14:05.082	5	220	0065-0136667521
13990	2014.06.16	20:14:05.545	5	2177	0065-0136667521
13991	2014.06.16	20:14:07.877	5	313	0065-0136667521
13992	2014.06.16	20:14:08.436	5	1030	0065-0136667521
13993	2014.06.16	20:14:00.151	4	10429	0065-0136661759
13994	2014.06.16	20:14:10.609	5	217	0065-0136667521
13995	2014.06.16	20:14:10.864	5	342	0065-0136667521
13996	2014.06.16	20:14:09.297	3	2938	0065-0136651817
13997	2014.06.16	20:14:14.409	3	661	0065-0136651817
13998	2014.06.16	20:14:11.231	5	3952	0065-0136667521
13999	2014.06.16	20:14:15.199	4	1339	0065-0136651817
14000	2014.06.16	20:14:16.231	5	434	0065-0136661759
14001	2014.06.16	20:14:16.074	1	649	0065-0136673193
14002	2014.06.16	20:14:16.659	6	909	0065-0136661759
14003	2014.06.16	20:14:17.787	4	438	0065-0136667521
14004	2014.06.16	20:14:18.322	3	1194	0065-0136667521
14005	2014.06.16	20:14:17.086	2	4650	0065-0136673193
14006	2014.06.16	20:14:23.014	2	421	0065-0136667521
14007	2014.06.16	20:14:23.581	1	602	0065-0136667521
14008	2014.06.16	20:14:24.570	5	611	0065-0136653169
14009	2014.06.16	20:14:25.253	6	1297	0065-0136653169
14010	2014.06.16	20:14:27.509	8	544	0065-0136667521
14011	2014.06.16	20:14:28.127	7	2282	0065-0136667521
14012	2014.06.16	20:14:32.042	6	437	0065-0136667521
14013	2014.06.16	20:14:34.550	6	831	0065-0136665886
14014	2014.06.16	20:14:32.541	5	3152	0065-0136667521
14015	2014.06.16	20:14:35.847	5	1519	0065-0136665886
14016	2014.06.16	20:14:35.720	3	1801	0065-0136659459
14017	2014.06.16	20:14:41.977	2	310	0065-0136673193
14018	2014.06.16	20:14:37.892	5	4756	0065-0136665886
14019	2014.06.16	20:14:42.429	1	1428	0065-0136673193
14020	2014.06.16	20:14:37.866	4	7463	0065-0136659459
14021	2014.06.16	20:14:46.125	4	1001	0065-0136659288
14022	2014.06.16	20:14:47.798	3	2330	0065-0136659288
14023	2014.06.16	20:14:50.192	5	412	0065-0136665886
14024	2014.06.16	20:14:50.508	6	426	0065-0136665886
14025	2014.06.16	20:14:50.847	5	324	0065-0136651817
14026	2014.06.16	20:14:51.243	6	1031	0065-0136651817
14027	2014.06.16	20:15:01.120	8	316	0065-0136673193
14028	2014.06.16	20:15:01.638	7	6491	0065-0136673193
14029	2014.06.16	20:15:11.675	6	771	0065-0136651817
14030	2014.06.16	20:15:12.493	5	3369	0065-0136651817
14031	2014.06.16	20:15:17.770	4	422	0065-0136667521
14032	2014.06.16	20:15:18.297	3	1841	0065-0136667521
14033	2014.06.16	20:15:29.745	5	412	0065-0136659459
14034	2014.06.16	20:15:30.125	6	1827	0065-0136659459
14035	2014.06.16	20:15:39.317	2	229	0065-0136667521
14036	2014.06.16	20:15:39.545	1	1034	0065-0136667521
14037	2014.06.16	20:15:43.873	1	443	0065-0136667521
14038	2014.06.16	20:15:44.398	2	531	0065-0136667521
14039	2014.06.16	20:15:45.359	1	613	0065-0136667521
14040	2014.06.16	20:15:47.573	8	415	0065-0136667521
14041	2014.06.16	20:15:48.028	7	1234	0065-0136667521
14042	2014.06.16	20:15:51.305	7	903	0065-0136667521
14043	2014.06.16	20:15:52.632	7	938	0065-0136653169
14044	2014.06.16	20:15:52.222	8	1492	0065-0136667521
14045	2014.06.16	20:15:53.787	8	3464	0065-0136653169
14046	2014.06.16	20:16:00.752	8	416	0065-0136667521
14047	2014.06.16	20:16:01.405	7	3071	0065-0136667521
14048	2014.06.16	20:16:05.959	7	406	0065-0136667521
14049	2014.06.16	20:16:06.423	8	2748	0065-0136667521
14050	2014.06.16	20:16:15.915	1	333	0065-0136653169
14051	2014.06.16	20:16:16.414	2	1365	0065-0136653169
14052	2014.06.16	20:16:17.752	1	1092	0065-0136667521
14053	2014.06.16	20:16:19.585	5	943	0065-0136651817
14054	2014.06.16	20:16:19.545	2	1937	0065-0136667521
14055	2014.06.16	20:16:20.765	6	2611	0065-0136651817
14056	2014.06.16	20:16:23.910	3	459	0065-0136653169
14057	2014.06.16	20:16:26.687	2	218	0065-0136667521
14058	2014.06.16	20:16:27.001	1	627	0065-0136667521
14059	2014.06.16	20:16:24.464	4	4285	0065-0136653169
14060	2014.06.16	20:16:35.220	3	1700	0065-0136655780
14061	2014.06.16	20:16:37.323	4	1986	0065-0136655780
14062	2014.06.16	20:16:45.448	5	803	0065-0136655780
14063	2014.06.16	20:16:46.485	6	2273	0065-0136655780
14064	2014.06.16	20:16:50.496	7	500	0065-0136655780
14065	2014.06.16	20:16:51.183	8	1026	0065-0136655780
14066	2014.06.16	20:16:55.298	2	405	0065-0136659288
14067	2014.06.16	20:16:56.902	1	1457	0065-0136659288
14068	2014.06.16	20:16:58.499	1	228	0065-0136659288
14069	2014.06.16	20:17:02.060	6	946	0065-0136673193
14070	2014.06.16	20:17:03.276	5	2709	0065-0136673193
14071	2014.06.16	20:17:07.914	7	615	0065-0136651817
14072	2014.06.16	20:17:08.675	8	1508	0065-0136651817
14073	2014.06.16	20:17:12.924	8	723	0065-0136651817
14074	2014.06.16	20:17:12.995	7	1121	0065-0136667521
14075	2014.06.16	20:17:14.185	1	409	0065-0136659288
14076	2014.06.16	20:17:14.613	2	902	0065-0136659288
14077	2014.06.16	20:17:15.732	2	219	0065-0136659288
14078	2014.06.16	20:17:15.987	2	211	0065-0136659288
14079	2014.06.16	20:17:14.369	7	1994	0065-0136651817
14080	2014.06.16	20:17:16.356	2	224	0065-0136659288
14081	2014.06.16	20:17:16.979	2	218	0065-0136659288
14082	2014.06.16	20:17:33.802	8	555	0065-0136655780
14083	2014.06.16	20:17:34.457	7	2000	0065-0136655780
14084	2014.06.16	20:17:36.453	6	985	0065-0136651817
14085	2014.06.16	20:17:37.637	5	2291	0065-0136651817
14086	2014.06.16	20:17:39.887	6	421	0065-0136655780
14087	2014.06.16	20:17:40.608	5	529	0065-0136655780
14088	2014.06.16	20:17:41.534	5	1593	0065-0136655780
14089	2014.06.16	20:17:45.248	4	314	0065-0136651817
14090	2014.06.16	20:17:45.288	3	324	0065-0136655780
14091	2014.06.16	20:17:44.969	5	1094	0065-0136653169
14092	2014.06.16	20:17:46.181	6	2392	0065-0136653169
14093	2014.06.16	20:17:45.703	3	6946	0065-0136651817
14094	2014.06.16	20:18:08.167	2	438	0065-0136660676
14095	2014.06.16	20:18:08.730	1	1563	0065-0136660676
14096	2014.06.16	20:18:11.950	8	414	0065-0136660676
14097	2014.06.16	20:18:12.474	7	1494	0065-0136660676
14098	2014.06.16	20:18:18.322	6	534	0065-0136670531
14099	2014.06.16	20:18:19.042	5	1496	0065-0136670531
14100	2014.06.16	20:18:28.226	6	722	0065-0136653169
14101	2014.06.16	20:18:39.160	3	740	0065-0136659288
14102	2014.06.16	20:18:40.135	4	4166	0065-0136659288
14103	2014.06.16	20:18:29.106	5	33821	0065-0136653169
14104	2014.06.16	20:19:03.243	5	709	0065-0136653169
14105	2014.06.16	20:19:06.716	4	1354	0065-0136670531
14106	2014.06.16	20:19:03.994	5	7451	0065-0136653169
14107	2014.06.16	20:19:08.476	3	7501	0065-0136670531
14108	2014.06.16	20:19:17.201	2	318	0065-0136670531
14109	2014.06.16	20:19:17.589	1	528	0065-0136670531
14110	2014.06.16	20:19:17.747	5	709	0065-0136673193
14111	2014.06.16	20:19:19.202	8	308	0065-0136670531
14112	2014.06.16	20:19:19.375	2	322	0065-0136655780
14113	2014.06.16	20:19:19.527	7	616	0065-0136670531
14114	2014.06.16	20:19:19.794	1	511	0065-0136655780
14115	2014.06.16	20:19:18.593	6	2456	0065-0136673193
14116	2014.06.16	20:19:24.361	8	605	0065-0136655780
14117	2014.06.16	20:19:25.143	6	324	0065-0136670531
14118	2014.06.16	20:19:25.623	5	1834	0065-0136670531
14119	2014.06.16	20:19:25.008	7	4063	0065-0136655780
14120	2014.06.16	20:20:00.341	7	319	0065-0136667521
14121	2014.06.16	20:20:03.297	7	565	0065-0136655780
14122	2014.06.16	20:20:00.767	8	3277	0065-0136667521
14123	2014.06.16	20:20:04.057	8	746	0065-0136655780
14124	2014.06.16	20:20:05.670	8	309	0065-0136667521
14125	2014.06.16	20:20:08.017	3	848	0065-0136651817
14126	2014.06.16	20:20:06.125	7	4551	0065-0136667521
14127	2014.06.16	20:20:09.032	4	2515	0065-0136651817
14128	2014.06.16	20:20:12.277	1	410	0065-0136655780
14129	2014.06.16	20:20:12.865	2	742	0065-0136655780
14130	2014.06.16	20:20:13.356	6	909	0065-0136667521
14131	2014.06.16	20:20:14.329	5	7339	0065-0136667521
14132	2014.06.16	20:20:21.556	4	1053	0065-0136653169
14133	2014.06.16	20:20:20.817	6	2869	0065-0136661759
14134	2014.06.16	20:20:23.003	3	1184	0065-0136653169
14135	2014.06.16	20:20:26.517	5	1235	0065-0136670531
14136	2014.06.16	20:20:27.925	6	2030	0065-0136670531
14137	2014.06.16	20:20:33.394	2	324	0065-0136653169
14138	2014.06.16	20:20:33.792	1	1202	0065-0136653169
14139	2014.06.16	20:20:36.022	8	344	0065-0136653169
14140	2014.06.16	20:20:36.408	7	2033	0065-0136653169
14141	2014.06.16	20:20:43.390	6	811	0065-0136653169
14142	2014.06.16	20:20:44.344	5	418	0065-0136653169
14143	2014.06.16	20:20:49.541	6	559	0065-0136670531
14144	2014.06.16	20:20:44.807	5	8535	0065-0136653169
14145	2014.06.16	20:20:53.482	5	2121	0065-0136670531
14146	2014.06.16	20:20:57.101	2	314	0065-0136655780
14147	2014.06.16	20:20:57.495	1	326	0065-0136655780
14148	2014.06.16	20:21:00.191	8	420	0065-0136655780
14149	2014.06.16	20:21:00.681	7	1912	0065-0136655780
14150	2014.06.16	20:21:08.001	7	441	0065-0136655780
14151	2014.06.16	20:21:08.354	8	322	0065-0136655780
14152	2014.06.16	20:21:11.181	5	693	0065-0136653169
14153	2014.06.16	20:21:12.065	6	2807	0065-0136653169
14154	2014.06.16	20:21:27.417	4	708	0065-0136667521
14155	2014.06.16	20:21:28.217	3	2878	0065-0136667521
14156	2014.06.16	20:21:40.125	1	504	0065-0136655780
14157	2014.06.16	20:21:40.638	2	661	0065-0136655780
14158	2014.06.16	20:21:50.550	3	547	0065-0136655780
14159	2014.06.16	20:21:51.171	4	1683	0065-0136655780
14160	2014.06.16	20:21:58.066	5	221	0065-0136670531
14161	2014.06.16	20:21:58.360	6	1666	0065-0136670531
14162	2014.06.16	20:22:13.680	4	404	0065-0136655780
14163	2014.06.16	20:22:14.146	3	710	0065-0136655780
14164	2014.06.16	20:22:20.629	6	651	0065-0136670531
14165	2014.06.16	20:22:21.325	5	2249	0065-0136670531
14166	2014.06.16	20:22:24.727	5	217	0065-0136670531
14167	2014.06.16	20:22:26.244	5	228	0065-0136670531
14168	2014.06.16	20:22:30.306	2	453	0065-0136655780
14169	2014.06.16	20:22:30.839	1	2061	0065-0136655780
14170	2014.06.16	20:22:32.932	1	220	0065-0136655780
14171	2014.06.16	20:22:33.332	1	224	0065-0136655780
14172	2014.06.16	20:22:35.654	8	409	0065-0136655780
14173	2014.06.16	20:22:36.117	8	1044	0065-0136655780
14174	2014.06.16	20:22:37.299	8	318	0065-0136655780
14175	2014.06.16	20:22:38.624	7	722	0065-0136653169
14176	2014.06.16	20:22:38.976	8	1459	0065-0136655780
14177	2014.06.16	20:22:41.298	2	212	0065-0136667521
14178	2014.06.16	20:22:41.653	1	1250	0065-0136667521
14179	2014.06.16	20:22:40.510	8	3096	0065-0136653169
14180	2014.06.16	20:22:45.941	8	315	0065-0136667521
14181	2014.06.16	20:22:47.036	1	313	0065-0136653169
14182	2014.06.16	20:22:47.528	2	739	0065-0136653169
14183	2014.06.16	20:22:46.262	7	4847	0065-0136667521
14184	2014.06.16	20:22:53.329	6	432	0065-0136667521
14185	2014.06.16	20:22:53.833	5	2276	0065-0136667521
14186	2014.06.16	20:23:03.488	4	515	0065-0136651817
14187	2014.06.16	20:23:04.116	3	3296	0065-0136651817
14188	2014.06.16	20:23:10.102	4	504	0065-0136659288
14189	2014.06.16	20:23:10.715	3	1032	0065-0136659288
14190	2014.06.16	20:23:13.173	7	743	0065-0136665886
14191	2014.06.16	20:23:14.024	8	1211	0065-0136665886
14192	2014.06.16	20:23:14.833	2	420	0065-0136651817
14193	2014.06.16	20:23:15.579	1	658	0065-0136651817
14194	2014.06.16	20:23:20.434	1	406	0065-0136665886
14195	2014.06.16	20:23:21.211	3	725	0065-0136653169
14196	2014.06.16	20:23:21.223	2	1007	0065-0136665886
14197	2014.06.16	20:23:29.683	1	223	0065-0136655780
14198	2014.06.16	20:23:22.161	4	8464	0065-0136653169
14199	2014.06.16	20:23:30.011	2	738	0065-0136655780
14200	2014.06.16	20:23:51.229	3	548	0065-0136665886
14201	2014.06.16	20:23:51.810	4	838	0065-0136665886
14202	2014.06.16	20:24:19.118	1	406	0065-0136651817
14203	2014.06.16	20:24:19.633	2	1049	0065-0136651817
14204	2014.06.16	20:24:22.621	3	555	0065-0136651817
14205	2014.06.16	20:24:23.280	4	2395	0065-0136651817
14206	2014.06.16	20:24:26.276	5	406	0065-0136653169
14207	2014.06.16	20:24:26.740	5	229	0065-0136667521
14208	2014.06.16	20:24:27.134	6	805	0065-0136667521
14209	2014.06.16	20:24:28.630	7	619	0065-0136667521
14210	2014.06.16	20:24:29.279	8	808	0065-0136667521
14211	2014.06.16	20:24:30.021	4	312	0065-0136665886
14212	2014.06.16	20:24:30.321	3	218	0065-0136665886
14213	2014.06.16	20:24:30.373	4	326	0065-0136651817
14214	2014.06.16	20:24:31.246	2	219	0065-0136665886
14215	2014.06.16	20:24:31.528	1	216	0065-0136665886
14216	2014.06.16	20:24:32.458	8	349	0065-0136665886
14217	2014.06.16	20:24:32.490	5	485	0065-0136670531
14218	2014.06.16	20:24:32.753	7	438	0065-0136665886
14219	2014.06.16	20:24:33.590	1	340	0065-0136667521
14220	2014.06.16	20:24:33.044	6	1271	0065-0136670531
14221	2014.06.16	20:24:33.994	2	1508	0065-0136667521
14222	2014.06.16	20:24:30.864	3	5932	0065-0136651817
14223	2014.06.16	20:24:43.134	3	653	0065-0136655780
14224	2014.06.16	20:24:44.476	3	717	0065-0136667521
14225	2014.06.16	20:24:43.887	4	1400	0065-0136655780
14226	2014.06.16	20:24:45.765	5	314	0065-0136655780
14227	2014.06.16	20:24:46.112	6	622	0065-0136655780
14228	2014.06.16	20:24:45.357	4	4258	0065-0136667521
14229	2014.06.16	20:24:52.650	5	217	0065-0136667521
14230	2014.06.16	20:24:52.918	6	1292	0065-0136667521
14231	2014.06.16	20:25:05.803	2	339	0065-0136659288
14232	2014.06.16	20:25:06.317	1	1182	0065-0136659288
14233	2014.06.16	20:25:07.562	1	217	0065-0136659288
14234	2014.06.16	20:25:11.068	8	516	0065-0136659288
14235	2014.06.16	20:25:11.650	7	1796	0065-0136659288
14236	2014.06.16	20:25:20.582	7	646	0065-0136665886
14237	2014.06.16	20:25:21.340	8	616	0065-0136665886
14238	2014.06.16	20:25:21.559	6	912	0065-0136659288
14239	2014.06.16	20:25:22.697	5	3380	0065-0136659288
14240	2014.06.16	20:25:28.216	4	453	0065-0136659288
14241	2014.06.16	20:25:28.713	3	1564	0065-0136659288
14242	2014.06.16	20:25:31.669	3	450	0065-0136651817
14243	2014.06.16	20:25:32.194	4	1106	0065-0136651817
14244	2014.06.16	20:25:35.361	6	516	0065-0136661759
14245	2014.06.16	20:25:36.154	1	317	0065-0136665886
14246	2014.06.16	20:25:36.004	5	806	0065-0136661759
14247	2014.06.16	20:25:36.541	2	453	0065-0136665886
14248	2014.06.16	20:25:38.317	6	319	0065-0136655780
14249	2014.06.16	20:25:38.736	5	2083	0065-0136655780
14250	2014.06.16	20:25:41.347	4	315	0065-0136661759
14251	2014.06.16	20:25:41.813	3	313	0065-0136661759
14252	2014.06.16	20:25:40.170	6	2026	0065-0136667521
14253	2014.06.16	20:25:41.810	4	416	0065-0136651817
14254	2014.06.16	20:25:42.374	6	212	0065-0136667521
14255	2014.06.16	20:25:42.548	2	226	0065-0136655780
14256	2014.06.16	20:25:42.799	1	224	0065-0136655780
14257	2014.06.16	20:25:42.198	3	929	0065-0136651817
14258	2014.06.16	20:25:43.588	2	325	0065-0136661759
14259	2014.06.16	20:25:43.902	1	211	0065-0136661759
14260	2014.06.16	20:25:46.479	2	220	0065-0136665886
14261	2014.06.16	20:25:46.879	2	216	0065-0136651817
14262	2014.06.16	20:25:46.777	1	408	0065-0136665886
14263	2014.06.16	20:25:46.676	8	933	0065-0136661759
14264	2014.06.16	20:25:47.558	7	222	0065-0136661759
14265	2014.06.16	20:25:43.001	5	5810	0065-0136667521
14266	2014.06.16	20:25:48.561	8	326	0065-0136665886
14267	2014.06.16	20:25:48.852	7	309	0065-0136665886
14268	2014.06.16	20:26:00.548	4	709	0065-0136667521
14269	2014.06.16	20:26:01.368	3	2950	0065-0136667521
14270	2014.06.16	20:26:05.847	1	307	0065-0136655780
14271	2014.06.16	20:26:06.338	2	787	0065-0136655780
14272	2014.06.16	20:26:14.758	2	336	0065-0136667521
14273	2014.06.16	20:26:15.557	1	501	0065-0136667521
14274	2014.06.16	20:26:33.318	6	1243	0065-0136659459
14275	2014.06.16	20:26:34.840	2	439	0065-0136659288
14276	2014.06.16	20:26:35.427	1	993	0065-0136659288
14277	2014.06.16	20:26:37.096	7	851	0065-0136653169
14278	2014.06.16	20:26:34.662	5	4734	0065-0136659459
14279	2014.06.16	20:26:38.081	8	2552	0065-0136653169
14280	2014.06.16	20:26:39.246	6	1495	0065-0136665886
14281	2014.06.16	20:26:40.860	5	3684	0065-0136665886
14282	2014.06.16	20:26:48.799	8	410	0065-0136667521
14283	2014.06.16	20:26:49.302	4	411	0065-0136659459
14284	2014.06.16	20:26:49.256	7	905	0065-0136667521
14285	2014.06.16	20:26:49.822	3	1997	0065-0136659459
14286	2014.06.16	20:26:53.373	2	313	0065-0136659459
14287	2014.06.16	20:26:53.171	7	1110	0065-0136667521
14288	2014.06.16	20:26:54.180	1	619	0065-0136659459
14289	2014.06.16	20:26:54.295	8	3262	0065-0136667521
14290	2014.06.16	20:26:59.035	1	407	0065-0136653169
14291	2014.06.16	20:26:59.993	1	812	0065-0136659288
14292	2014.06.16	20:26:59.700	2	1383	0065-0136653169
14293	2014.06.16	20:27:01.015	1	223	0065-0136659288
14294	2014.06.16	20:27:01.633	2	1106	0065-0136659288
14295	2014.06.16	20:27:03.103	2	211	0065-0136659288
14296	2014.06.16	20:27:12.109	7	645	0065-0136659459
14297	2014.06.16	20:27:12.059	8	1283	0065-0136651817
14298	2014.06.16	20:27:15.731	6	666	0065-0136670531
14299	2014.06.16	20:27:13.499	7	4054	0065-0136651817
14300	2014.06.16	20:27:18.772	3	406	0065-0136653169
14301	2014.06.16	20:27:19.350	4	1731	0065-0136653169
14302	2014.06.16	20:27:16.643	5	6936	0065-0136670531
14303	2014.06.16	20:27:23.991	5	212	0065-0136670531
14304	2014.06.16	20:27:24.694	5	2833	0065-0136670531
14305	2014.06.16	20:27:28.432	5	4318	0065-0136670531
14306	2014.06.16	20:27:32.632	6	505	0065-0136659459
14307	2014.06.16	20:27:33.033	5	212	0065-0136670531
14308	2014.06.16	20:27:34.103	8	410	0065-0136667521
14309	2014.06.16	20:27:33.448	5	2297	0065-0136659459
14310	2014.06.16	20:27:34.593	7	1795	0065-0136667521
14311	2014.06.16	20:27:42.017	3	312	0065-0136659288
14312	2014.06.16	20:27:42.679	6	315	0065-0136667521
14313	2014.06.16	20:27:42.545	4	2484	0065-0136659288
14314	2014.06.16	20:27:43.176	5	2585	0065-0136667521
14315	2014.06.16	20:27:50.158	5	715	0065-0136665886
14316	2014.06.16	20:27:51.114	6	5141	0065-0136665886
14317	2014.06.16	20:27:56.874	4	512	0065-0136659288
14318	2014.06.16	20:27:56.838	7	808	0065-0136651817
14319	2014.06.16	20:27:57.729	8	1884	0065-0136651817
14320	2014.06.16	20:28:00.033	7	624	0065-0136665886
14321	2014.06.16	20:27:57.434	3	4250	0065-0136659288
14322	2014.06.16	20:28:00.732	8	1094	0065-0136665886
14323	2014.06.16	20:28:05.231	3	658	0065-0136659288
14324	2014.06.16	20:28:05.754	1	229	0065-0136665886
14325	2014.06.16	20:28:06.051	2	313	0065-0136665886
14326	2014.06.16	20:28:07.340	3	435	0065-0136665886
14327	2014.06.16	20:28:08.230	1	357	0065-0136651817
14328	2014.06.16	20:28:07.864	4	1331	0065-0136665886
14329	2014.06.16	20:28:08.766	2	1250	0065-0136651817
14330	2014.06.16	20:28:10.196	4	324	0065-0136667521
14331	2014.06.16	20:28:10.550	3	4322	0065-0136667521
14332	2014.06.16	20:28:14.422	2	746	0065-0136651817
14333	2014.06.16	20:28:15.583	3	660	0065-0136667521
14334	2014.06.16	20:28:15.368	1	1090	0065-0136651817
14335	2014.06.16	20:28:17.394	5	405	0065-0136659288
14336	2014.06.16	20:28:17.888	6	1100	0065-0136659288
14337	2014.06.16	20:28:24.935	1	434	0065-0136651817
14338	2014.06.16	20:28:25.462	2	1499	0065-0136651817
14339	2014.06.16	20:28:28.763	3	461	0065-0136651817
14340	2014.06.16	20:28:30.574	2	226	0065-0136667521
14341	2014.06.16	20:28:29.285	4	1828	0065-0136651817
14342	2014.06.16	20:28:30.893	1	624	0065-0136667521
14343	2014.06.16	20:28:38.112	5	502	0065-0136665886
14344	2014.06.16	20:28:38.608	6	804	0065-0136665886
14345	2014.06.16	20:28:45.956	6	1408	0065-0136659288
14346	2014.06.16	20:28:47.417	4	515	0065-0136659459
14347	2014.06.16	20:28:47.735	7	313	0065-0136665886
14348	2014.06.16	20:28:48.014	3	1313	0065-0136659459
14349	2014.06.16	20:28:48.065	8	1598	0065-0136665886
14350	2014.06.16	20:28:50.017	2	217	0065-0136659459
14351	2014.06.16	20:28:50.443	1	543	0065-0136659459
14352	2014.06.16	20:28:58.022	2	309	0065-0136655780
14353	2014.06.16	20:28:58.653	1	1757	0065-0136655780
14354	2014.06.16	20:28:47.665	5	14477	0065-0136659288
14355	2014.06.16	20:29:01.889	4	565	0065-0136653169
14356	2014.06.16	20:29:02.378	8	403	0065-0136655780
14357	2014.06.16	20:29:02.389	7	996	0065-0136667521
14358	2014.06.16	20:29:02.712	3	1298	0065-0136653169
14359	2014.06.16	20:29:03.396	7	1039	0065-0136655780
14360	2014.06.16	20:29:06.872	2	307	0065-0136653169
14361	2014.06.16	20:29:07.389	1	709	0065-0136653169
14362	2014.06.16	20:29:08.203	1	224	0065-0136653169
14363	2014.06.16	20:29:10.317	8	344	0065-0136653169
14364	2014.06.16	20:29:10.714	7	1127	0065-0136653169
14365	2014.06.16	20:29:12.116	1	222	0065-0136665886
14366	2014.06.16	20:29:02.490	5	9956	0065-0136659288
14367	2014.06.16	20:29:12.449	2	408	0065-0136665886
14368	2014.06.16	20:29:12.537	8	454	0065-0136659459
14369	2014.06.16	20:29:13.063	7	1341	0065-0136659459
14370	2014.06.16	20:29:15.927	6	435	0065-0136659459
14371	2014.06.16	20:29:17.410	7	737	0065-0136655780
14372	2014.06.16	20:29:18.177	8	437	0065-0136655780
14373	2014.06.16	20:29:19.623	1	225	0065-0136655780
14374	2014.06.16	20:29:19.942	2	680	0065-0136655780
14375	2014.06.16	20:29:16.548	5	7496	0065-0136659459
14376	2014.06.16	20:29:24.710	5	595	0065-0136670531
14377	2014.06.16	20:29:25.464	6	1171	0065-0136670531
14378	2014.06.16	20:29:32.540	3	506	0065-0136665886
14379	2014.06.16	20:29:33.167	4	1093	0065-0136665886
14380	2014.06.16	20:29:41.875	7	713	0065-0136670531
14381	2014.06.16	20:29:42.793	8	2215	0065-0136670531
14382	2014.06.16	20:29:47.020	2	314	0065-0136655780
14383	2014.06.16	20:29:47.094	6	802	0065-0136653169
14384	2014.06.16	20:29:47.431	1	964	0065-0136655780
14385	2014.06.16	20:29:48.048	5	6112	0065-0136653169
14386	2014.06.16	20:30:02.377	8	434	0065-0136655780
14387	2014.06.16	20:30:02.920	7	1714	0065-0136655780
14388	2014.06.16	20:30:08.805	6	416	0065-0136655780
14389	2014.06.16	20:30:09.391	5	3636	0065-0136655780
14390	2014.06.16	20:30:19.859	7	406	0065-0136667521
14391	2014.06.16	20:30:28.304	5	1458	0065-0136659288
14392	2014.06.16	20:30:20.348	8	9590	0065-0136667521
14393	2014.06.16	20:30:30.115	6	2567	0065-0136659288
14394	2014.06.16	20:30:32.537	1	211	0065-0136667521
14395	2014.06.16	20:30:32.745	8	501	0065-0136670531
14396	2014.06.16	20:30:32.936	2	1979	0065-0136667521
14397	2014.06.16	20:30:33.362	7	1969	0065-0136670531
14398	2014.06.16	20:30:35.060	2	587	0065-0136667521
14399	2014.06.16	20:30:35.747	2	230	0065-0136667521
14400	2014.06.16	20:30:35.967	7	520	0065-0136659288
14401	2014.06.16	20:30:37.681	5	412	0065-0136653169
14402	2014.06.16	20:30:38.134	6	1001	0065-0136653169
14403	2014.06.16	20:30:38.648	3	600	0065-0136667521
14404	2014.06.16	20:30:38.836	4	618	0065-0136655780
14405	2014.06.16	20:30:40.210	4	226	0065-0136655780
14406	2014.06.16	20:30:36.562	8	4943	0065-0136659288
14407	2014.06.16	20:30:43.151	6	682	0065-0136670531
14408	2014.06.16	20:30:40.642	4	5051	0065-0136667521
14409	2014.06.16	20:30:44.007	5	5757	0065-0136670531
14410	2014.06.16	20:30:50.828	5	310	0065-0136665886
14411	2014.06.16	20:30:51.154	6	720	0065-0136665886
14412	2014.06.16	20:30:52.521	5	333	0065-0136670531
14413	2014.06.16	20:30:53.485	4	430	0065-0136655780
14414	2014.06.16	20:30:53.984	3	714	0065-0136655780
14415	2014.06.16	20:30:52.863	6	1876	0065-0136670531
14416	2014.06.16	20:30:56.563	2	411	0065-0136655780
14417	2014.06.16	20:30:57.183	1	1352	0065-0136655780
14418	2014.06.16	20:31:01.904	7	403	0065-0136665886
14419	2014.06.16	20:31:04.572	4	515	0065-0136667521
14420	2014.06.16	20:31:04.661	8	436	0065-0136655780
14421	2014.06.16	20:31:05.103	3	1586	0065-0136667521
14422	2014.06.16	20:31:06.733	3	1411	0065-0136667521
14423	2014.06.16	20:31:05.611	7	3345	0065-0136655780
14424	2014.06.16	20:31:09.509	7	420	0065-0136665886
14425	2014.06.16	20:31:10.044	8	1889	0065-0136665886
14426	2014.06.16	20:31:12.037	3	405	0065-0136667521
14427	2014.06.16	20:31:12.463	4	900	0065-0136667521
14428	2014.06.16	20:31:15.668	5	324	0065-0136667521
14429	2014.06.16	20:31:15.743	7	452	0065-0136655780
14430	2014.06.16	20:31:15.996	6	913	0065-0136667521
14431	2014.06.16	20:31:16.291	8	809	0065-0136655780
14432	2014.06.16	20:31:16.985	6	340	0065-0136667521
14433	2014.06.16	20:31:18.715	1	311	0065-0136655780
14434	2014.06.16	20:31:19.073	2	813	0065-0136655780
14435	2014.06.16	20:31:30.291	6	513	0065-0136667521
14436	2014.06.16	20:31:30.875	5	2177	0065-0136667521
14437	2014.06.16	20:31:34.565	8	552	0065-0136665886
14438	2014.06.16	20:31:35.127	7	594	0065-0136665886
14439	2014.06.16	20:31:39.297	7	655	0065-0136653169
14440	2014.06.16	20:31:40.061	8	4174	0065-0136653169
14441	2014.06.16	20:31:43.974	5	403	0065-0136667521
14442	2014.06.16	20:31:45.745	3	508	0065-0136655780
14443	2014.06.16	20:31:47.440	5	342	0065-0136659459
14444	2014.06.16	20:31:44.397	6	3771	0065-0136667521
14445	2014.06.16	20:31:46.392	4	3465	0065-0136655780
14446	2014.06.16	20:31:51.323	5	314	0065-0136655780
14447	2014.06.16	20:31:48.295	6	3745	0065-0136659459
14448	2014.06.16	20:31:53.248	6	898	0065-0136659459
14449	2014.06.16	20:31:54.222	6	2704	0065-0136655780
14450	2014.06.16	20:31:56.969	6	469	0065-0136655780
14451	2014.06.16	20:31:57.720	6	326	0065-0136655780
14452	2014.06.16	20:31:58.120	6	226	0065-0136655780
14453	2014.06.16	20:31:59.528	7	653	0065-0136655780
14454	2014.06.16	20:31:59.533	8	1215	0065-0136667521
14455	2014.06.16	20:32:01.014	7	545	0065-0136661759
14456	2014.06.16	20:32:01.706	8	540	0065-0136661759
14457	2014.06.16	20:32:02.848	1	798	0065-0136667521
14458	2014.06.16	20:32:03.727	2	325	0065-0136667521
14459	2014.06.16	20:32:07.485	7	219	0065-0136665886
14460	2014.06.16	20:32:07.808	8	1130	0065-0136665886
14461	2014.06.16	20:32:08.943	8	440	0065-0136653169
14462	2014.06.16	20:32:10.490	7	811	0065-0136653169
14463	2014.06.16	20:32:10.189	8	1305	0065-0136655780
14464	2014.06.16	20:32:11.544	7	631	0065-0136655780
14465	2014.06.16	20:32:12.609	6	322	0065-0136655780
14466	2014.06.16	20:32:12.904	5	503	0065-0136655780
14467	2014.06.16	20:32:17.904	8	604	0065-0136659288
14468	2014.06.16	20:32:18.654	7	6333	0065-0136659288
14469	2014.06.16	20:32:24.315	4	813	0065-0136651817
14470	2014.06.16	20:32:29.709	5	909	0065-0136655780
14471	2014.06.16	20:32:30.756	6	2487	0065-0136655780
14472	2014.06.16	20:32:25.333	3	8480	0065-0136651817
14473	2014.06.16	20:32:37.257	6	439	0065-0136659459
14474	2014.06.16	20:32:38.134	7	646	0065-0136660676
14475	2014.06.16	20:32:37.712	5	2032	0065-0136659459
14476	2014.06.16	20:32:40.649	2	361	0065-0136651817
14477	2014.06.16	20:32:41.232	4	416	0065-0136659459
14478	2014.06.16	20:32:41.148	1	595	0065-0136651817
14479	2014.06.16	20:32:41.692	3	2305	0065-0136659459
14480	2014.06.16	20:32:47.873	1	216	0065-0136661759
14481	2014.06.16	20:32:48.127	2	213	0065-0136661759
14482	2014.06.16	20:32:38.990	8	9959	0065-0136660676
14483	2014.06.16	20:32:49.224	6	597	0065-0136653169
14484	2014.06.16	20:32:50.892	1	440	0065-0136660676
14485	2014.06.16	20:32:51.642	2	596	0065-0136660676
14486	2014.06.16	20:32:54.442	3	421	0065-0136660676
14487	2014.06.16	20:32:55.002	4	1299	0065-0136660676
14488	2014.06.16	20:32:49.997	5	9977	0065-0136653169
14489	2014.06.16	20:33:00.150	6	627	0065-0136659288
14490	2014.06.16	20:33:02.957	3	503	0065-0136661759
14491	2014.06.16	20:33:03.463	7	552	0065-0136655780
14492	2014.06.16	20:33:03.597	4	2343	0065-0136661759
14493	2014.06.16	20:33:00.876	5	5125	0065-0136659288
14494	2014.06.16	20:33:04.150	8	2523	0065-0136655780
14495	2014.06.16	20:33:07.535	1	211	0065-0136655780
14496	2014.06.16	20:33:07.825	2	221	0065-0136655780
14497	2014.06.16	20:33:07.983	1	212	0065-0136651817
14498	2014.06.16	20:33:08.373	4	547	0065-0136653169
14499	2014.06.16	20:33:08.321	2	1890	0065-0136651817
14500	2014.06.16	20:33:11.872	4	339	0065-0136659288
14501	2014.06.16	20:33:09.092	3	3553	0065-0136653169
14502	2014.06.16	20:33:12.734	3	5012	0065-0136659288
14503	2014.06.16	20:33:17.057	5	1502	0065-0136660676
14504	2014.06.16	20:33:21.724	2	220	0065-0136659288
14505	2014.06.16	20:33:22.023	1	812	0065-0136659288
14506	2014.06.16	20:33:19.289	6	4334	0065-0136660676
14507	2014.06.16	20:33:26.462	6	503	0065-0136665886
14508	2014.06.16	20:33:27.073	5	2296	0065-0136665886
14509	2014.06.16	20:33:32.798	4	521	0065-0136665886
14510	2014.06.16	20:33:33.487	3	745	0065-0136665886
14511	2014.06.16	20:33:38.520	3	757	0065-0136651817
14512	2014.06.16	20:33:39.364	4	710	0065-0136651817
14513	2014.06.16	20:33:39.942	3	784	0065-0136653169
14514	2014.06.16	20:33:40.106	7	746	0065-0136670531
14515	2014.06.16	20:33:40.115	4	1017	0065-0136651817
14516	2014.06.16	20:33:41.811	3	880	0065-0136665886
14517	2014.06.16	20:33:41.067	8	3590	0065-0136670531
14518	2014.06.16	20:33:43.773	4	2052	0065-0136665886
14519	2014.06.16	20:33:45.619	5	415	0065-0136653169
14520	2014.06.16	20:33:46.269	1	415	0065-0136670531
14521	2014.06.16	20:33:46.079	6	1526	0065-0136653169
14522	2014.06.16	20:33:49.353	6	326	0065-0136653169
14523	2014.06.16	20:33:49.944	6	218	0065-0136653169
14524	2014.06.16	20:33:50.407	6	226	0065-0136653169
14525	2014.06.16	20:33:51.030	6	228	0065-0136653169
14526	2014.06.16	20:33:47.030	2	4829	0065-0136670531
14527	2014.06.16	20:33:51.870	2	214	0065-0136670531
14528	2014.06.16	20:33:51.893	6	318	0065-0136653169
14529	2014.06.16	20:33:52.557	2	427	0065-0136670531
14530	2014.06.16	20:33:53.330	1	437	0065-0136670531
14531	2014.06.16	20:33:52.452	6	1537	0065-0136653169
14532	2014.06.16	20:33:54.741	8	649	0065-0136670531
14533	2014.06.16	20:33:55.335	7	758	0065-0136670531
14534	2014.06.16	20:33:58.835	7	613	0065-0136653169
14535	2014.06.16	20:34:02.021	6	930	0065-0136670531
14536	2014.06.16	20:34:02.898	3	460	0065-0136659459
14537	2014.06.16	20:34:02.983	5	694	0065-0136670531
14538	2014.06.16	20:34:03.777	3	456	0065-0136655780
14539	2014.06.16	20:34:03.422	4	1608	0065-0136659459
14540	2014.06.16	20:34:05.268	5	312	0065-0136670531
14541	2014.06.16	20:34:05.567	6	541	0065-0136670531
14542	2014.06.16	20:34:07.328	5	509	0065-0136661759
14543	2014.06.16	20:34:05.450	4	2591	0065-0136655780
14544	2014.06.16	20:34:07.915	6	658	0065-0136661759
14545	2014.06.16	20:34:09.884	5	515	0065-0136659459
14546	2014.06.16	20:33:59.533	8	12393	0065-0136653169
14547	2014.06.16	20:34:11.945	8	537	0065-0136653169
14548	2014.06.16	20:34:10.472	6	2281	0065-0136659459
14549	2014.06.16	20:34:12.568	8	214	0065-0136653169
14550	2014.06.16	20:34:15.412	8	1117	0065-0136659288
14551	2014.06.16	20:34:16.636	7	2765	0065-0136659288
14552	2014.06.16	20:34:22.791	5	633	0065-0136655780
14553	2014.06.16	20:34:23.494	5	444	0065-0136665886
14554	2014.06.16	20:34:23.443	6	602	0065-0136655780
14555	2014.06.16	20:34:24.050	6	902	0065-0136665886
14556	2014.06.16	20:34:27.374	7	442	0065-0136660676
14557	2014.06.16	20:34:28.076	6	421	0065-0136659288
14558	2014.06.16	20:34:28.619	6	216	0065-0136655780
14559	2014.06.16	20:34:28.942	5	219	0065-0136655780
14560	2014.06.16	20:34:29.402	6	308	0065-0136661759
14561	2014.06.16	20:34:27.872	8	2114	0065-0136660676
14562	2014.06.16	20:34:29.700	4	307	0065-0136659288
14563	2014.06.16	20:34:30.115	4	214	0065-0136655780
14564	2014.06.16	20:34:30.057	3	354	0065-0136659288
14565	2014.06.16	20:34:31.940	2	1014	0065-0136659288
14566	2014.06.16	20:34:33.230	4	315	0065-0136651817
14567	2014.06.16	20:34:33.255	5	531	0065-0136661759
14568	2014.06.16	20:34:33.492	3	418	0065-0136651817
14569	2014.06.16	20:34:33.779	6	1110	0065-0136661759
14570	2014.06.16	20:34:35.694	2	739	0065-0136651817
14571	2014.06.16	20:34:36.572	2	2625	0065-0136651817
14572	2014.06.16	20:34:41.157	2	1128	0065-0136651817
14573	2014.06.16	20:34:34.379	1	9278	0065-0136660676
14574	2014.06.16	20:34:43.675	1	1108	0065-0136660676
14575	2014.06.16	20:34:44.793	1	876	0065-0136660676
14576	2014.06.16	20:34:45.297	3	514	0065-0136651817
14577	2014.06.16	20:34:45.818	4	2611	0065-0136651817
14578	2014.06.16	20:34:48.971	6	613	0065-0136659459
14579	2014.06.16	20:34:47.676	2	2204	0065-0136660676
14580	2014.06.16	20:34:49.661	5	3313	0065-0136659459
14581	2014.06.16	20:34:46.247	1	27126	0065-0136653169
14582	2014.06.16	20:35:13.798	5	450	0065-0136659459
14583	2014.06.16	20:35:14.084	7	534	0065-0136661759
14584	2014.06.16	20:35:14.692	8	3273	0065-0136661759
14585	2014.06.16	20:35:17.983	8	230	0065-0136661759
14586	2014.06.16	20:35:14.227	6	5761	0065-0136659459
14587	2014.06.16	20:35:20.988	7	436	0065-0136659459
14588	2014.06.16	20:35:18.637	1	2959	0065-0136659288
14589	2014.06.16	20:35:17.025	2	5805	0065-0136653169
14590	2014.06.16	20:35:21.450	8	6201	0065-0136659459
14591	2014.06.16	20:35:28.414	8	997	0065-0136659288
14592	2014.06.16	20:35:30.828	3	535	0065-0136653169
14593	2014.06.16	20:35:30.074	1	1586	0065-0136661759
14594	2014.06.16	20:35:32.697	2	603	0065-0136661759
14595	2014.06.16	20:35:33.479	2	226	0065-0136661759
14596	2014.06.16	20:35:31.505	4	2325	0065-0136653169
14597	2014.06.16	20:35:35.283	5	521	0065-0136653169
14598	2014.06.16	20:35:29.521	7	6895	0065-0136659288
14599	2014.06.16	20:35:36.016	6	1990	0065-0136653169
14600	2014.06.16	20:35:37.831	7	406	0065-0136665886
14601	2014.06.16	20:35:38.351	8	1813	0065-0136665886
14602	2014.06.16	20:35:38.656	2	1721	0065-0136660676
14603	2014.06.16	20:35:40.116	4	532	0065-0136651817
14604	2014.06.16	20:35:38.110	6	2984	0065-0136653169
14605	2014.06.16	20:35:40.541	2	917	0065-0136661759
14606	2014.06.16	20:35:41.161	6	328	0065-0136653169
14607	2014.06.16	20:35:41.496	6	315	0065-0136653169
14608	2014.06.16	20:35:41.864	6	402	0065-0136653169
14609	2014.06.16	20:35:40.749	3	1624	0065-0136651817
14610	2014.06.16	20:35:41.910	1	819	0065-0136660676
14611	2014.06.16	20:35:43.237	6	872	0065-0136653169
14612	2014.06.16	20:35:44.116	6	226	0065-0136653169
14613	2014.06.16	20:35:42.773	1	1789	0065-0136661759
14614	2014.06.16	20:35:44.387	6	378	0065-0136653169
14615	2014.06.16	20:35:47.534	6	1241	0065-0136653169
14616	2014.06.16	20:35:52.469	7	618	0065-0136653169
14617	2014.06.16	20:35:53.126	8	2340	0065-0136653169
14618	2014.06.16	20:35:58.234	1	1625	0065-0136659459
14619	2014.06.16	20:36:00.657	2	630	0065-0136659459
14620	2014.06.16	20:36:01.552	2	212	0065-0136659459
14621	2014.06.16	20:36:01.871	2	227	0065-0136659459
14622	2014.06.16	20:36:02.462	2	223	0065-0136659459
14623	2014.06.16	20:36:03.553	1	316	0065-0136660676
14624	2014.06.16	20:36:05.354	2	1500	0065-0136660676
14625	2014.06.16	20:36:07.877	3	222	0065-0136660676
14626	2014.06.16	20:36:08.276	3	1291	0065-0136660676
14627	2014.06.16	20:36:09.907	4	1925	0065-0136660676
14628	2014.06.16	20:36:11.369	8	517	0065-0136653169
14629	2014.06.16	20:36:11.661	7	805	0065-0136659288
14630	2014.06.16	20:36:13.472	1	325	0065-0136665886
14631	2014.06.16	20:36:13.902	2	848	0065-0136665886
14632	2014.06.16	20:36:12.748	7	2186	0065-0136653169
14633	2014.06.16	20:36:14.731	3	402	0065-0136659459
14634	2014.06.16	20:36:15.243	4	2235	0065-0136659459
14635	2014.06.16	20:36:19.284	4	517	0065-0136659459
14636	2014.06.16	20:36:19.706	6	1367	0065-0136659288
14637	2014.06.16	20:36:21.481	5	2968	0065-0136659288
14638	2014.06.16	20:36:26.456	4	503	0065-0136659288
14639	2014.06.16	20:36:27.016	3	4374	0065-0136659288
14640	2014.06.16	20:36:40.563	3	532	0065-0136651817
14641	2014.06.16	20:36:43.279	3	212	0065-0136665886
14642	2014.06.16	20:36:41.153	4	2434	0065-0136651817
14643	2014.06.16	20:36:43.772	4	850	0065-0136665886
14644	2014.06.16	20:36:45.114	4	211	0065-0136665886
14645	2014.06.16	20:36:48.214	1	622	0065-0136661759
14646	2014.06.16	20:36:47.168	5	1987	0065-0136659459
14647	2014.06.16	20:36:49.177	2	1385	0065-0136661759
14648	2014.06.16	20:36:50.555	5	319	0065-0136665886
14649	2014.06.16	20:36:49.323	6	1692	0065-0136659459
14650	2014.06.16	20:36:52.783	4	307	0065-0136660676
14651	2014.06.16	20:36:51.018	6	2259	0065-0136665886
14652	2014.06.16	20:36:53.312	3	1791	0065-0136660676
14653	2014.06.16	20:36:58.148	7	310	0065-0136659459
14654	2014.06.16	20:36:59.242	2	227	0065-0136660676
14655	2014.06.16	20:36:59.634	1	413	0065-0136660676
14656	2014.06.16	20:36:58.542	8	4053	0065-0136659459
14657	2014.06.16	20:37:03.238	8	503	0065-0136659459
14658	2014.06.16	20:37:07.393	8	1000	0065-0136660676
14659	2014.06.16	20:37:08.472	7	341	0065-0136660676
14660	2014.06.16	20:37:09.862	7	1012	0065-0136660676
14661	2014.06.16	20:37:15.474	6	614	0065-0136660676
14662	2014.06.16	20:37:16.162	5	1002	0065-0136660676
14663	2014.06.16	20:37:24.087	1	224	0065-0136659459
14664	2014.06.16	20:37:23.974	5	336	0065-0136660676
14665	2014.06.16	20:37:24.550	2	1202	0065-0136659459
14666	2014.06.16	20:37:26.689	6	1092	0065-0136653169
14667	2014.06.16	20:37:30.146	4	1164	0065-0136660676
14668	2014.06.16	20:37:31.328	4	219	0065-0136651817
14669	2014.06.16	20:37:31.339	7	407	0065-0136665886
14670	2014.06.16	20:37:31.801	8	1492	0065-0136665886
14671	2014.06.16	20:37:32.191	4	1402	0065-0136651817
14672	2014.06.16	20:37:31.431	3	2848	0065-0136660676
14673	2014.06.16	20:37:35.059	1	326	0065-0136665886
14674	2014.06.16	20:37:28.032	5	7784	0065-0136653169
14675	2014.06.16	20:37:35.265	3	994	0065-0136660676
14676	2014.06.16	20:37:36.351	3	220	0065-0136660676
14677	2014.06.16	20:37:35.429	2	1360	0065-0136665886
14678	2014.06.16	20:37:36.424	4	2401	0065-0136651817
14679	2014.06.16	20:37:38.948	4	1570	0065-0136651817
14680	2014.06.16	20:37:40.558	2	631	0065-0136659288
14681	2014.06.16	20:37:40.578	4	719	0065-0136651817
14682	2014.06.16	20:37:41.213	2	221	0065-0136659288
14683	2014.06.16	20:37:43.054	4	562	0065-0136653169
14684	2014.06.16	20:37:43.112	5	942	0065-0136651817
14685	2014.06.16	20:37:37.789	3	6298	0065-0136660676
14686	2014.06.16	20:37:42.951	1	2029	0065-0136659288
14687	2014.06.16	20:37:44.134	6	2641	0065-0136651817
14688	2014.06.16	20:37:49.205	7	719	0065-0136651817
14689	2014.06.16	20:37:49.996	8	2032	0065-0136651817
14690	2014.06.16	20:37:44.643	3	9210	0065-0136653169
14691	2014.06.16	20:37:56.431	1	311	0065-0136659288
14692	2014.06.16	20:37:56.981	2	433	0065-0136659288
14693	2014.06.16	20:37:57.519	3	420	0065-0136665886
14694	2014.06.16	20:37:57.974	4	713	0065-0136665886
14695	2014.06.16	20:37:57.444	2	1994	0065-0136659288
14696	2014.06.16	20:38:04.618	2	214	0065-0136659459
14697	2014.06.16	20:38:05.040	1	619	0065-0136659459
14698	2014.06.16	20:38:19.062	2	609	0065-0136667521
14699	2014.06.16	20:38:20.277	1	4447	0065-0136667521
14700	2014.06.16	20:38:24.733	1	225	0065-0136667521
14701	2014.06.16	20:38:27.440	8	611	0065-0136651817
14702	2014.06.16	20:38:28.941	8	512	0065-0136667521
14703	2014.06.16	20:38:28.086	7	1994	0065-0136651817
14704	2014.06.16	20:38:30.126	3	419	0065-0136660676
14705	2014.06.16	20:38:30.817	4	2117	0065-0136660676
14706	2014.06.16	20:38:30.594	7	2865	0065-0136667521
14707	2014.06.16	20:38:36.130	6	546	0065-0136651817
14708	2014.06.16	20:38:37.600	8	310	0065-0136659459
14709	2014.06.16	20:38:36.754	5	2465	0065-0136651817
14710	2014.06.16	20:38:39.405	5	218	0065-0136651817
14711	2014.06.16	20:38:38.122	7	2409	0065-0136659459
14712	2014.06.16	20:38:40.550	7	536	0065-0136659459
14713	2014.06.16	20:38:42.057	6	410	0065-0136659459
14714	2014.06.16	20:38:42.472	5	2625	0065-0136659459
14715	2014.06.16	20:38:51.385	7	610	0065-0136667521
14716	2014.06.16	20:38:54.741	5	307	0065-0136665886
14717	2014.06.16	20:38:52.824	8	2224	0065-0136667521
14718	2014.06.16	20:38:55.045	6	506	0065-0136665886
14719	2014.06.16	20:38:56.073	1	402	0065-0136667521
14720	2014.06.16	20:38:56.493	2	2962	0065-0136667521
14721	2014.06.16	20:39:02.190	4	535	0065-0136651817
14722	2014.06.16	20:39:02.845	3	1617	0065-0136651817
14723	2014.06.16	20:39:09.375	6	602	0065-0136665886
14724	2014.06.16	20:39:09.933	5	910	0065-0136665886
14725	2014.06.16	20:39:14.306	2	653	0065-0136653169
14726	2014.06.16	20:39:15.129	1	1401	0065-0136653169
14727	2014.06.16	20:39:16.472	4	420	0065-0136665886
14728	2014.06.16	20:39:16.737	5	452	0065-0136659459
14729	2014.06.16	20:39:16.968	3	1379	0065-0136665886
14730	2014.06.16	20:39:17.266	6	1502	0065-0136659459
14731	2014.06.16	20:39:17.740	2	1478	0065-0136667521
14732	2014.06.16	20:39:19.165	8	530	0065-0136653169
14733	2014.06.16	20:39:19.362	1	1476	0065-0136667521
14734	2014.06.16	20:39:26.655	2	406	0065-0136665886
14735	2014.06.16	20:39:27.077	1	219	0065-0136665886
14736	2014.06.16	20:39:27.680	8	307	0065-0136665886
14737	2014.06.16	20:39:27.964	7	1141	0065-0136665886
14738	2014.06.16	20:39:29.989	3	317	0065-0136651817
14739	2014.06.16	20:39:29.888	1	606	0065-0136667521
14740	2014.06.16	20:39:30.369	4	1110	0065-0136651817
14741	2014.06.16	20:39:30.665	2	1796	0065-0136667521
14742	2014.06.16	20:39:31.769	5	1655	0065-0136660676
14743	2014.06.16	20:39:34.027	4	308	0065-0136651817
14744	2014.06.16	20:39:34.275	2	605	0065-0136659288
14745	2014.06.16	20:39:33.296	3	1681	0065-0136667521
14746	2014.06.16	20:39:33.513	6	1556	0065-0136660676
14747	2014.06.16	20:39:35.053	3	805	0065-0136651817
14748	2014.06.16	20:39:35.574	1	1024	0065-0136659288
14749	2014.06.16	20:39:36.171	3	1562	0065-0136651817
14750	2014.06.16	20:39:37.440	8	422	0065-0136659288
14751	2014.06.16	20:39:39.686	3	1779	0065-0136667521
14752	2014.06.16	20:39:41.160	2	314	0065-0136661759
14753	2014.06.16	20:39:37.600	7	4359	0065-0136660676
14754	2014.06.16	20:39:41.612	1	431	0065-0136661759
14755	2014.06.16	20:39:41.753	8	1203	0065-0136659288
14756	2014.06.16	20:39:41.662	4	3462	0065-0136667521
14757	2014.06.16	20:39:42.968	8	2408	0065-0136661759
14758	2014.06.16	20:39:45.651	8	816	0065-0136661759
14759	2014.06.16	20:39:44.057	7	2819	0065-0136660676
14760	2014.06.16	20:39:50.336	7	1208	0065-0136661759
14761	2014.06.16	20:39:57.733	4	407	0065-0136667521
14762	2014.06.16	20:39:59.232	6	1979	0065-0136659288
14763	2014.06.16	20:39:58.154	3	3167	0065-0136667521
14764	2014.06.16	20:40:01.386	5	5520	0065-0136659288
14765	2014.06.16	20:40:08.402	6	4054	0065-0136671473
14766	2014.06.16	20:40:13.363	7	1406	0065-0136670531
14767	2014.06.16	20:40:14.932	8	1693	0065-0136670531
14768	2014.06.16	20:40:16.352	7	447	0065-0136659459
14769	2014.06.16	20:40:16.912	8	2691	0065-0136659459
14770	2014.06.16	20:40:19.665	2	425	0065-0136667521
14771	2014.06.16	20:40:13.079	5	7010	0065-0136671473
14772	2014.06.16	20:40:20.234	1	2081	0065-0136667521
14773	2014.06.16	20:40:24.677	8	308	0065-0136670531
14774	2014.06.16	20:40:25.077	7	690	0065-0136670531
14775	2014.06.16	20:40:24.793	4	1094	0065-0136671473
14776	2014.06.16	20:40:25.680	1	307	0065-0136659459
14777	2014.06.16	20:40:26.862	1	217	0065-0136667521
14778	2014.06.16	20:40:26.103	2	1195	0065-0136659459
14779	2014.06.16	20:40:27.621	2	1641	0065-0136667521
14780	2014.06.16	20:40:26.145	3	3162	0065-0136671473
14781	2014.06.16	20:40:29.299	2	216	0065-0136667521
14782	2014.06.16	20:40:37.825	5	405	0065-0136659288
14783	2014.06.16	20:40:38.308	6	4264	0065-0136659288
14784	2014.06.16	20:40:42.456	3	408	0065-0136671473
14785	2014.06.16	20:40:42.919	3	322	0065-0136667521
14786	2014.06.16	20:40:42.876	4	594	0065-0136671473
14787	2014.06.16	20:40:43.643	4	718	0065-0136667521
14788	2014.06.16	20:40:44.692	3	6503	0065-0136659459
14789	2014.06.16	20:40:51.322	5	615	0065-0136671473
14790	2014.06.16	20:40:51.961	5	325	0065-0136667521
14791	2014.06.16	20:40:52.110	6	612	0065-0136671473
14792	2014.06.16	20:40:52.990	6	607	0065-0136667521
14793	2014.06.16	20:40:51.598	4	2127	0065-0136659459
14794	2014.06.16	20:40:53.787	4	805	0065-0136659459
14795	2014.06.16	20:41:04.946	7	682	0065-0136673193
14796	2014.06.16	20:41:08.798	5	410	0065-0136659459
14797	2014.06.16	20:41:09.252	6	1691	0065-0136659459
14798	2014.06.16	20:41:11.594	7	1596	0065-0136671473
14799	2014.06.16	20:41:05.795	8	7628	0065-0136673193
14800	2014.06.16	20:41:14.214	8	1984	0065-0136671473
14801	2014.06.16	20:41:17.568	8	213	0065-0136673193
14802	2014.06.16	20:41:17.619	7	310	0065-0136659288
14803	2014.06.16	20:41:17.925	1	324	0065-0136671473
14804	2014.06.16	20:41:18.130	7	1940	0065-0136673193
14805	2014.06.16	20:41:18.393	2	1990	0065-0136671473
14806	2014.06.16	20:41:21.038	7	1495	0065-0136659288
14807	2014.06.16	20:41:22.616	8	3395	0065-0136659288
14808	2014.06.16	20:41:27.703	6	619	0065-0136659459
14809	2014.06.16	20:41:27.958	7	1096	0065-0136667521
14810	2014.06.16	20:41:29.230	8	2272	0065-0136667521
14811	2014.06.16	20:41:32.620	1	316	0065-0136667521
14812	2014.06.16	20:41:28.304	5	8221	0065-0136659459
14813	2014.06.16	20:41:33.107	2	3454	0065-0136667521
14814	2014.06.16	20:42:11.289	2	328	0065-0136655780
14815	2014.06.16	20:42:11.688	1	410	0065-0136655780
14816	2014.06.16	20:42:14.293	8	2498	0065-0136655780
14817	2014.06.16	20:42:17.917	1	312	0065-0136655780
14818	2014.06.16	20:42:17.993	7	1001	0065-0136653169
14819	2014.06.16	20:42:18.270	2	1176	0065-0136655780
14820	2014.06.16	20:42:19.070	8	1968	0065-0136653169
14821	2014.06.16	20:42:25.028	2	219	0065-0136667521
14822	2014.06.16	20:42:25.457	1	803	0065-0136667521
14823	2014.06.16	20:42:26.035	8	441	0065-0136653169
14824	2014.06.16	20:42:26.272	1	225	0065-0136667521
14825	2014.06.16	20:42:26.463	7	718	0065-0136653169
14826	2014.06.16	20:42:27.265	5	323	0065-0136659459
14827	2014.06.16	20:42:27.596	6	698	0065-0136659459
14828	2014.06.16	20:42:34.357	7	1253	0065-0136661759
14829	2014.06.16	20:42:36.865	2	313	0065-0136671473
14830	2014.06.16	20:42:37.261	1	805	0065-0136671473
14831	2014.06.16	20:42:38.316	6	409	0065-0136661759
14832	2014.06.16	20:42:38.847	5	1505	0065-0136661759
14833	2014.06.16	20:42:41.051	8	515	0065-0136671473
14834	2014.06.16	20:42:41.580	7	2001	0065-0136671473
14835	2014.06.16	20:42:45.332	8	336	0065-0136667521
14836	2014.06.16	20:42:46.591	6	437	0065-0136671473
14837	2014.06.16	20:42:45.767	7	2682	0065-0136667521
14838	2014.06.16	20:42:47.090	5	2182	0065-0136671473
14839	2014.06.16	20:42:52.239	7	507	0065-0136665886
14840	2014.06.16	20:42:52.824	8	1958	0065-0136665886
14841	2014.06.16	20:42:56.445	1	318	0065-0136659288
14842	2014.06.16	20:42:57.946	1	325	0065-0136665886
14843	2014.06.16	20:42:56.963	2	1434	0065-0136659288
14844	2014.06.16	20:42:58.577	2	2102	0065-0136665886
14845	2014.06.16	20:43:08.556	3	326	0065-0136665886
14846	2014.06.16	20:43:08.884	4	312	0065-0136665886
14847	2014.06.16	20:43:10.300	5	317	0065-0136665886
14848	2014.06.16	20:43:10.664	6	324	0065-0136665886
14849	2014.06.16	20:43:11.131	5	309	0065-0136671473
14850	2014.06.16	20:43:11.527	6	2579	0065-0136671473
14851	2014.06.16	20:43:16.337	7	312	0065-0136671473
14852	2014.06.16	20:43:16.642	8	1506	0065-0136671473
14853	2014.06.16	20:43:18.045	6	582	0065-0136670531
14854	2014.06.16	20:43:18.703	5	4907	0065-0136670531
14855	2014.06.16	20:43:22.255	1	1990	0065-0136671473
14856	2014.06.16	20:43:26.019	5	349	0065-0136661759
14857	2014.06.16	20:43:26.447	6	518	0065-0136661759
14858	2014.06.16	20:43:27.383	2	3525	0065-0136671473
14859	2014.06.16	20:43:56.831	7	430	0065-0136661759
14860	2014.06.16	20:43:57.361	8	1717	0065-0136661759
14861	2014.06.16	20:43:59.534	8	223	0065-0136661759
14862	2014.06.16	20:44:03.190	7	1012	0065-0136667521
14863	2014.06.16	20:44:04.262	8	5283	0065-0136667521
14864	2014.06.16	20:44:15.382	1	225	0065-0136667521
14865	2014.06.16	20:44:15.710	2	3167	0065-0136667521
14866	2014.06.16	20:44:20.828	3	499	0065-0136667521
14867	2014.06.16	20:44:21.742	4	2770	0065-0136667521
14868	2014.06.16	20:44:25.640	4	706	0065-0136667521
14869	2014.06.16	20:44:26.373	3	1728	0065-0136667521
14870	2014.06.16	20:44:28.114	3	499	0065-0136667521
14871	2014.06.16	20:44:29.584	3	1374	0065-0136667521
14872	2014.06.16	20:44:32.228	7	615	0065-0136653169
14873	2014.06.16	20:44:32.952	8	1931	0065-0136653169
14874	2014.06.16	20:44:36.625	1	307	0065-0136653169
14875	2014.06.16	20:44:37.150	2	2709	0065-0136653169
14876	2014.06.16	20:44:46.210	2	409	0065-0136671473
14877	2014.06.16	20:44:47.087	1	914	0065-0136671473
14878	2014.06.16	20:44:48.013	1	214	0065-0136671473
14879	2014.06.16	20:44:50.333	8	326	0065-0136661759
14880	2014.06.16	20:44:50.924	8	422	0065-0136671473
14881	2014.06.16	20:44:50.733	7	700	0065-0136661759
14882	2014.06.16	20:44:51.724	7	2976	0065-0136671473
14883	2014.06.16	20:45:05.893	2	218	0065-0136667521
14884	2014.06.16	20:45:06.221	1	811	0065-0136667521
14885	2014.06.16	20:45:32.105	8	310	0065-0136667521
14886	2014.06.16	20:45:32.443	7	2616	0065-0136667521
14887	2014.06.16	20:45:36.517	7	348	0065-0136667521
14888	2014.06.16	20:45:37.172	7	1624	0065-0136667521
14889	2014.06.16	20:45:41.039	7	517	0065-0136671473
14890	2014.06.16	20:45:41.044	3	621	0065-0136655780
14891	2014.06.16	20:45:41.944	6	505	0065-0136667521
14892	2014.06.16	20:45:42.176	2	413	0065-0136653169
14893	2014.06.16	20:45:41.611	8	1589	0065-0136671473
14894	2014.06.16	20:45:42.829	1	882	0065-0136653169
14895	2014.06.16	20:45:43.836	1	643	0065-0136653169
14896	2014.06.16	20:45:41.871	4	2967	0065-0136655780
14897	2014.06.16	20:45:44.538	1	373	0065-0136653169
14898	2014.06.16	20:45:42.457	5	6729	0065-0136667521
14899	2014.06.16	20:45:49.154	1	427	0065-0136671473
14900	2014.06.16	20:45:49.358	5	224	0065-0136667521
14901	2014.06.16	20:45:49.717	2	808	0065-0136671473
14902	2014.06.16	20:45:53.840	3	323	0065-0136671473
14903	2014.06.16	20:45:49.597	5	5629	0065-0136667521
14904	2014.06.16	20:45:55.876	5	218	0065-0136667521
14905	2014.06.16	20:45:56.100	5	219	0065-0136667521
14906	2014.06.16	20:45:54.267	4	2489	0065-0136671473
14907	2014.06.16	20:45:57.441	5	1046	0065-0136667521
14908	2014.06.16	20:45:58.863	5	453	0065-0136667521
14909	2014.06.16	20:46:00.269	5	214	0065-0136667521
14910	2014.06.16	20:46:00.572	5	1656	0065-0136667521
14911	2014.06.16	20:46:03.527	5	211	0065-0136667521
14912	2014.06.16	20:46:07.108	1	319	0065-0136653169
14913	2014.06.16	20:46:09.391	5	389	0065-0136667521
14914	2014.06.16	20:46:07.577	2	2347	0065-0136653169
14915	2014.06.16	20:46:13.778	3	510	0065-0136653169
14916	2014.06.16	20:46:13.335	6	1003	0065-0136665886
14917	2014.06.16	20:46:14.342	5	1115	0065-0136665886
14918	2014.06.16	20:46:14.395	4	3575	0065-0136653169
14919	2014.06.16	20:46:23.851	4	421	0065-0136665886
14920	2014.06.16	20:46:24.321	3	1107	0065-0136665886
14921	2014.06.16	20:46:28.763	3	630	0065-0136651817
14922	2014.06.16	20:46:30.103	2	317	0065-0136665886
14923	2014.06.16	20:46:30.430	1	320	0065-0136665886
14924	2014.06.16	20:46:30.493	5	724	0065-0136653169
14925	2014.06.16	20:46:29.506	4	1925	0065-0136651817
14926	2014.06.16	20:46:32.361	8	443	0065-0136665886
14927	2014.06.16	20:46:32.848	7	779	0065-0136665886
14928	2014.06.16	20:46:31.642	6	2400	0065-0136653169
14929	2014.06.16	20:46:34.294	6	648	0065-0136653169
14930	2014.06.16	20:46:34.630	5	420	0065-0136651817
14931	2014.06.16	20:46:35.188	6	755	0065-0136651817
14932	2014.06.16	20:46:36.300	7	214	0065-0136665886
14933	2014.06.16	20:46:44.486	5	706	0065-0136671473
14934	2014.06.16	20:46:45.237	5	412	0065-0136670531
14935	2014.06.16	20:46:45.381	6	594	0065-0136671473
14936	2014.06.16	20:46:45.592	4	524	0065-0136655780
14937	2014.06.16	20:46:46.224	3	808	0065-0136655780
14938	2014.06.16	20:46:46.084	6	1967	0065-0136670531
14939	2014.06.16	20:47:01.100	6	628	0065-0136651817
14940	2014.06.16	20:47:01.819	5	1529	0065-0136651817
14941	2014.06.16	20:47:02.570	6	2313	0065-0136653169
14942	2014.06.16	20:47:06.116	5	540	0065-0136653169
14943	2014.06.16	20:47:10.465	4	549	0065-0136651817
14944	2014.06.16	20:47:13.055	7	324	0065-0136671473
14945	2014.06.16	20:47:11.081	3	2328	0065-0136651817
14946	2014.06.16	20:47:07.330	5	6133	0065-0136653169
14947	2014.06.16	20:47:13.351	8	920	0065-0136671473
14948	2014.06.16	20:47:18.066	6	422	0065-0136659459
14949	2014.06.16	20:47:18.891	1	216	0065-0136671473
14950	2014.06.16	20:47:19.181	2	710	0065-0136671473
14951	2014.06.16	20:47:18.528	5	3792	0065-0136659459
14952	2014.06.16	20:47:23.867	4	452	0065-0136659459
14953	2014.06.16	20:47:24.248	6	526	0065-0136660676
14954	2014.06.16	20:47:26.114	2	325	0065-0136655780
14955	2014.06.16	20:47:24.357	3	3018	0065-0136659459
14956	2014.06.16	20:47:24.918	5	2565	0065-0136660676
14957	2014.06.16	20:47:26.638	1	1002	0065-0136655780
14958	2014.06.16	20:47:28.363	1	212	0065-0136655780
14959	2014.06.16	20:47:27.855	3	1496	0065-0136671473
14960	2014.06.16	20:47:30.145	4	3801	0065-0136671473
14961	2014.06.16	20:47:33.944	6	994	0065-0136661759
14962	2014.06.16	20:47:34.890	4	406	0065-0136660676
14963	2014.06.16	20:47:35.711	1	419	0065-0136655780
14964	2014.06.16	20:47:36.035	7	312	0065-0136665886
14965	2014.06.16	20:47:35.222	5	1405	0065-0136661759
14966	2014.06.16	20:47:36.386	8	610	0065-0136665886
14967	2014.06.16	20:47:36.005	6	1029	0065-0136670531
14968	2014.06.16	20:47:35.349	3	1834	0065-0136660676
14969	2014.06.16	20:47:35.924	2	3669	0065-0136659459
14970	2014.06.16	20:47:39.614	2	787	0065-0136655780
14971	2014.06.16	20:47:40.120	1	565	0065-0136659459
14972	2014.06.16	20:47:40.049	4	1191	0065-0136671473
14973	2014.06.16	20:47:38.496	5	3202	0065-0136670531
14974	2014.06.16	20:47:41.295	4	633	0065-0136661759
14975	2014.06.16	20:47:41.707	5	359	0065-0136670531
14976	2014.06.16	20:47:41.883	3	1016	0065-0136671473
14977	2014.06.16	20:47:43.096	3	2938	0065-0136661759
14978	2014.06.16	20:47:45.432	4	807	0065-0136670531
14979	2014.06.16	20:47:46.978	3	9548	0065-0136670531
14980	2014.06.16	20:47:56.915	3	331	0065-0136661759
14981	2014.06.16	20:47:56.988	1	417	0065-0136665886
14982	2014.06.16	20:47:57.285	4	467	0065-0136661759
14983	2014.06.16	20:47:57.459	3	320	0065-0136671473
14984	2014.06.16	20:47:57.634	2	615	0065-0136665886
14985	2014.06.16	20:47:57.844	4	1311	0065-0136671473
14986	2014.06.16	20:47:59.168	3	312	0065-0136670531
14987	2014.06.16	20:47:59.522	4	710	0065-0136670531
14988	2014.06.16	20:48:01.036	5	341	0065-0136670531
14989	2014.06.16	20:48:01.357	6	685	0065-0136670531
14990	2014.06.16	20:48:03.497	3	352	0065-0136665886
14991	2014.06.16	20:48:03.852	4	460	0065-0136665886
14992	2014.06.16	20:48:04.678	5	522	0065-0136667521
14993	2014.06.16	20:48:05.334	6	3864	0065-0136667521
14994	2014.06.16	20:48:13.116	2	310	0065-0136660676
14995	2014.06.16	20:48:13.470	1	647	0065-0136660676
14996	2014.06.16	20:48:15.016	6	807	0065-0136670531
14997	2014.06.16	20:48:16.068	5	4518	0065-0136670531
14998	2014.06.16	20:48:29.822	5	1393	0065-0136671473
14999	2014.06.16	20:48:31.627	5	1037	0065-0136670531
15000	2014.06.16	20:48:32.350	6	813	0065-0136671473
15001	2014.06.16	20:48:33.834	1	450	0065-0136660676
15002	2014.06.16	20:48:34.396	2	524	0065-0136660676
15003	2014.06.16	20:48:33.340	6	3189	0065-0136670531
15004	2014.06.16	20:48:38.260	3	499	0065-0136660676
15005	2014.06.16	20:48:38.818	4	1008	0065-0136660676
15006	2014.06.16	20:48:40.959	6	909	0065-0136667521
15007	2014.06.16	20:48:41.913	5	1793	0065-0136667521
15008	2014.06.16	20:48:43.803	6	309	0065-0136671473
15009	2014.06.16	20:48:44.198	5	3069	0065-0136671473
15010	2014.06.16	20:48:48.340	6	1073	0065-0136670531
15011	2014.06.16	20:48:50.141	5	3008	0065-0136670531
15012	2014.06.16	20:49:02.540	4	809	0065-0136667521
15013	2014.06.16	20:49:03.382	7	1978	0065-0136673193
15014	2014.06.16	20:49:03.469	3	1968	0065-0136667521
15015	2014.06.16	20:49:05.690	3	742	0065-0136667521
15016	2014.06.16	20:49:05.491	8	3707	0065-0136673193
15017	2014.06.16	20:49:16.466	5	519	0065-0136665886
15018	2014.06.16	20:49:17.095	6	613	0065-0136665886
15019	2014.06.16	20:49:19.538	7	217	0065-0136665886
15020	2014.06.16	20:49:19.837	8	808	0065-0136665886
15021	2014.06.16	20:49:24.869	8	313	0065-0136659459
15022	2014.06.16	20:49:28.826	1	307	0065-0136665886
15023	2014.06.16	20:49:29.211	2	716	0065-0136665886
15024	2014.06.16	20:49:25.323	7	4734	0065-0136659459
15025	2014.06.16	20:49:39.501	5	611	0065-0136653169
15026	2014.06.16	20:49:40.324	6	2870	0065-0136653169
15027	2014.06.16	20:49:44.957	3	451	0065-0136665886
15028	2014.06.16	20:49:45.449	4	1028	0065-0136665886
15029	2014.06.16	20:49:51.882	7	403	0065-0136653169
15030	2014.06.16	20:49:52.408	8	1621	0065-0136653169
15031	2014.06.16	20:50:02.329	8	442	0065-0136673193
15032	2014.06.16	20:50:02.876	7	2293	0065-0136673193
15033	2014.06.16	20:50:08.046	2	418	0065-0136651817
15034	2014.06.16	20:50:08.621	2	213	0065-0136667521
15035	2014.06.16	20:50:08.598	1	644	0065-0136651817
15036	2014.06.16	20:50:09.636	1	902	0065-0136667521
15037	2014.06.16	20:50:18.437	1	411	0065-0136653169
15038	2014.06.16	20:50:19.294	2	1494	0065-0136653169
15039	2014.06.16	20:50:20.054	6	734	0065-0136673193
15040	2014.06.16	20:50:21.002	5	6088	0065-0136673193
15041	2014.06.16	20:50:27.456	5	321	0065-0136673193
15042	2014.06.16	20:50:34.489	1	413	0065-0136667521
15043	2014.06.16	20:50:35.000	2	1540	0065-0136667521
15044	2014.06.16	20:50:40.235	8	724	0065-0136651817
15045	2014.06.16	20:50:41.630	4	421	0065-0136660676
15046	2014.06.16	20:50:42.328	5	308	0065-0136673193
15047	2014.06.16	20:50:41.020	7	2178	0065-0136651817
15048	2014.06.16	20:50:42.625	6	705	0065-0136673193
15049	2014.06.16	20:50:42.117	3	1990	0065-0136660676
15050	2014.06.16	20:50:55.885	6	453	0065-0136651817
15051	2014.06.16	20:50:58.856	6	617	0065-0136659459
15052	2014.06.16	20:50:56.417	5	3582	0065-0136651817
15053	2014.06.16	20:51:02.136	5	1608	0065-0136659459
15054	2014.06.16	20:51:04.868	5	3079	0065-0136659459
15055	2014.06.16	20:51:11.125	6	615	0065-0136673193
15056	2014.06.16	20:51:07.951	5	3893	0065-0136659459
15057	2014.06.16	20:51:11.582	4	1731	0065-0136670531
15058	2014.06.16	20:51:13.814	3	2949	0065-0136670531
15059	2014.06.16	20:51:12.025	5	5387	0065-0136673193
15060	2014.06.16	20:51:17.567	5	674	0065-0136673193
15061	2014.06.16	20:51:18.007	2	342	0065-0136670531
15062	2014.06.16	20:51:18.494	1	904	0065-0136670531
15063	2014.06.16	20:51:26.865	1	424	0065-0136670531
15064	2014.06.16	20:51:27.497	2	2083	0065-0136670531
15065	2014.06.16	20:51:30.341	2	395	0065-0136670531
15066	2014.06.16	20:51:30.740	2	3009	0065-0136670531
15067	2014.06.16	20:51:34.089	4	407	0065-0136651817
15068	2014.06.16	20:51:34.159	2	1073	0065-0136670531
15069	2014.06.16	20:51:34.615	3	1720	0065-0136651817
15070	2014.06.16	20:51:37.721	2	221	0065-0136670531
15071	2014.06.16	20:51:37.949	1	307	0065-0136670531
15072	2014.06.16	20:51:38.717	8	229	0065-0136670531
15073	2014.06.16	20:51:38.979	7	402	0065-0136670531
15074	2014.06.16	20:51:38.081	3	3907	0065-0136660676
15075	2014.06.16	20:51:42.173	4	749	0065-0136660676
15076	2014.06.16	20:51:44.616	3	1115	0065-0136653169
15077	2014.06.16	20:51:46.039	4	1968	0065-0136653169
15078	2014.06.16	20:51:51.944	5	711	0065-0136665886
15079	2014.06.16	20:51:52.643	6	499	0065-0136665886
15080	2014.06.16	20:52:10.700	7	427	0065-0136665886
15081	2014.06.16	20:52:11.193	8	619	0065-0136665886
15082	2014.06.16	20:52:12.216	8	518	0065-0136665886
15083	2014.06.16	20:52:19.816	6	467	0065-0136670531
15084	2014.06.16	20:52:20.439	6	218	0065-0136670531
15085	2014.06.16	20:52:20.858	5	611	0065-0136653169
15086	2014.06.16	20:52:23.646	1	221	0065-0136665886
15087	2014.06.16	20:52:24.037	2	752	0065-0136665886
15088	2014.06.16	20:52:21.542	6	6135	0065-0136653169
15089	2014.06.16	20:52:30.283	5	611	0065-0136660676
15090	2014.06.16	20:52:31.014	6	815	0065-0136660676
15091	2014.06.16	20:52:32.960	3	318	0065-0136665886
15092	2014.06.16	20:52:33.473	7	599	0065-0136660676
15093	2014.06.16	20:52:33.260	4	1364	0065-0136665886
15094	2014.06.16	20:52:33.798	5	1056	0065-0136661759
15095	2014.06.16	20:52:34.149	8	1220	0065-0136660676
15096	2014.06.16	20:52:34.977	6	2203	0065-0136661759
15097	2014.06.16	20:52:37.637	4	425	0065-0136659459
15098	2014.06.16	20:52:38.135	3	1632	0065-0136659459
15099	2014.06.16	20:52:43.013	7	547	0065-0136661759
15100	2014.06.16	20:52:43.928	2	439	0065-0136651817
15101	2014.06.16	20:52:43.669	8	995	0065-0136661759
15102	2014.06.16	20:52:44.521	1	804	0065-0136651817
15103	2014.06.16	20:52:46.480	8	326	0065-0136661759
15104	2014.06.16	20:52:46.880	7	504	0065-0136661759
15105	2014.06.16	20:52:52.413	4	352	0065-0136665886
15106	2014.06.16	20:52:52.817	3	697	0065-0136665886
15107	2014.06.16	20:52:55.160	2	313	0065-0136665886
15108	2014.06.16	20:52:55.510	1	219	0065-0136665886
15109	2014.06.16	20:52:55.581	3	517	0065-0136659459
15110	2014.06.16	20:52:56.353	8	212	0065-0136665886
15111	2014.06.16	20:52:56.644	7	310	0065-0136665886
15112	2014.06.16	20:52:56.167	4	1431	0065-0136659459
15113	2014.06.16	20:52:57.748	4	710	0065-0136659459
15114	2014.06.16	20:53:01.993	8	520	0065-0136651817
15115	2014.06.16	20:53:02.621	7	7690	0065-0136651817
15116	2014.06.16	20:53:12.349	4	321	0065-0136671473
15117	2014.06.16	20:53:12.707	3	804	0065-0136671473
15118	2014.06.16	20:53:14.666	2	216	0065-0136671473
15119	2014.06.16	20:53:14.308	5	811	0065-0136659459
15120	2014.06.16	20:53:14.998	1	403	0065-0136671473
15121	2014.06.16	20:53:15.233	6	1630	0065-0136659459
15122	2014.06.16	20:53:24.531	6	230	0065-0136659459
15123	2014.06.16	20:53:29.659	6	609	0065-0136659459
15124	2014.06.16	20:53:30.283	5	1795	0065-0136659459
15125	2014.06.16	20:53:32.361	1	323	0065-0136671473
15126	2014.06.16	20:53:32.782	2	869	0065-0136671473
15127	2014.06.16	20:53:34.405	1	215	0065-0136660676
15128	2014.06.16	20:53:34.987	2	1394	0065-0136660676
15129	2014.06.16	20:53:45.544	7	885	0065-0136665886
15130	2014.06.16	20:53:46.368	6	322	0065-0136651817
15131	2014.06.16	20:53:46.705	8	3838	0065-0136665886
15132	2014.06.16	20:53:46.705	5	7400	0065-0136651817
15133	2014.06.16	20:53:54.164	8	844	0065-0136665886
15134	2014.06.16	20:53:55.272	4	809	0065-0136651817
15135	2014.06.16	20:53:55.068	7	2527	0065-0136665886
15136	2014.06.16	20:53:59.516	6	795	0065-0136653169
15137	2014.06.16	20:53:56.224	3	9472	0065-0136651817
15138	2014.06.16	20:54:00.491	5	5727	0065-0136653169
15139	2014.06.16	20:54:10.584	7	535	0065-0136665886
15140	2014.06.16	20:54:11.065	8	1333	0065-0136665886
15141	2014.06.16	20:54:06.752	5	6425	0065-0136653169
15142	2014.06.16	20:54:20.135	1	349	0065-0136665886
15143	2014.06.16	20:54:20.536	2	502	0065-0136665886
15144	2014.06.16	20:54:21.191	2	214	0065-0136665886
15145	2014.06.16	20:54:22.430	4	613	0065-0136673193
15146	2014.06.16	20:54:23.304	3	6221	0065-0136673193
15147	2014.06.16	20:54:39.185	3	315	0065-0136665886
15148	2014.06.16	20:54:39.570	4	615	0065-0136665886
15149	2014.06.16	20:54:42.636	3	609	0065-0136660676
15150	2014.06.16	20:54:43.356	4	1102	0065-0136660676
15151	2014.06.16	20:54:46.709	3	614	0065-0136671473
15152	2014.06.16	20:54:47.605	4	2081	0065-0136671473
15153	2014.06.16	20:54:51.065	5	1600	0065-0136671473
15154	2014.06.16	20:54:53.468	4	548	0065-0136653169
15155	2014.06.16	20:54:52.838	6	1685	0065-0136671473
15156	2014.06.16	20:54:54.203	3	1315	0065-0136653169
15157	2014.06.16	20:55:05.970	5	313	0065-0136665886
15158	2014.06.16	20:55:07.653	4	333	0065-0136659459
15159	2014.06.16	20:55:06.304	6	1785	0065-0136665886
15160	2014.06.16	20:55:08.053	3	2488	0065-0136659459
15161	2014.06.16	20:55:17.652	2	318	0065-0136659459
15162	2014.06.16	20:55:18.099	1	1303	0065-0136659459
15163	2014.06.16	20:55:20.148	7	818	0065-0136671473
15164	2014.06.16	20:55:23.897	1	314	0065-0136659459
15165	2014.06.16	20:55:24.313	2	625	0065-0136659459
15166	2014.06.16	20:55:26.587	7	427	0065-0136665886
15167	2014.06.16	20:55:26.929	8	2537	0065-0136665886
15168	2014.06.16	20:55:30.624	2	312	0065-0136659459
15169	2014.06.16	20:55:31.021	1	499	0065-0136659459
15170	2014.06.16	20:55:35.012	6	611	0065-0136661759
15171	2014.06.16	20:55:35.490	8	358	0065-0136659459
15172	2014.06.16	20:55:35.667	5	2128	0065-0136661759
15173	2014.06.16	20:55:35.952	7	2246	0065-0136659459
15174	2014.06.16	20:55:38.317	7	1364	0065-0136659459
15175	2014.06.16	20:55:45.208	4	420	0065-0136660676
15176	2014.06.16	20:55:45.709	3	1395	0065-0136660676
15177	2014.06.16	20:55:47.450	3	732	0065-0136660676
15178	2014.06.16	20:56:20.446	6	563	0065-0136670531
15179	2014.06.16	20:56:21.146	5	1301	0065-0136670531
15180	2014.06.16	20:56:26.000	1	217	0065-0136665886
15181	2014.06.16	20:56:26.332	2	654	0065-0136665886
15182	2014.06.16	20:56:27.460	4	627	0065-0136661759
15183	2014.06.16	20:56:28.317	3	1507	0065-0136661759
15184	2014.06.16	20:56:30.090	3	212	0065-0136661759
15185	2014.06.16	20:56:30.409	3	642	0065-0136661759
15186	2014.06.16	20:56:31.655	3	318	0065-0136661759
15187	2014.06.16	20:56:58.111	3	643	0065-0136665886
15188	2014.06.16	20:56:58.866	4	611	0065-0136665886
15189	2014.06.16	20:57:14.613	5	3272	0065-0136665886
15190	2014.06.16	20:57:17.990	6	2721	0065-0136665886
15191	2014.06.16	20:57:21.297	6	211	0065-0136665886
15192	2014.06.16	20:57:21.355	7	338	0065-0136671473
15193	2014.06.16	20:57:21.689	8	1396	0065-0136671473
15194	2014.06.16	20:57:25.046	7	622	0065-0136665886
15195	2014.06.16	20:57:25.698	8	1298	0065-0136665886
15196	2014.06.16	20:57:39.269	1	225	0065-0136671473
15197	2014.06.16	20:57:39.609	2	898	0065-0136671473
15198	2014.06.16	20:57:46.104	1	216	0065-0136665886
15199	2014.06.16	20:57:46.431	2	317	0065-0136665886
15200	2014.06.16	20:58:08.005	3	419	0065-0136671473
15201	2014.06.16	20:58:08.498	4	820	0065-0136671473
15202	2014.06.16	20:58:51.742	2	434	0065-0136651817
15203	2014.06.16	20:58:52.407	1	705	0065-0136651817
15204	2014.06.16	20:58:53.669	5	440	0065-0136670531
15205	2014.06.16	20:58:55.362	8	616	0065-0136651817
15206	2014.06.16	20:58:54.222	6	2291	0065-0136670531
15207	2014.06.16	20:58:55.989	7	1490	0065-0136651817
15208	2014.06.16	20:59:22.532	7	435	0065-0136659459
15209	2014.06.16	20:59:23.216	6	1189	0065-0136651817
15210	2014.06.16	20:59:23.046	8	2483	0065-0136659459
15211	2014.06.16	20:59:24.579	5	5662	0065-0136651817
15212	2014.06.16	20:59:41.075	1	225	0065-0136659459
15213	2014.06.16	20:59:41.477	2	1194	0065-0136659459
15214	2014.06.16	20:59:47.061	4	502	0065-0136651817
15215	2014.06.16	20:59:47.723	3	1528	0065-0136651817
15216	2014.06.16	20:59:50.439	3	436	0065-0136665886
15217	2014.06.16	20:59:50.976	4	1131	0065-0136665886
15218	2014.06.16	20:59:54.676	5	505	0065-0136665886
15219	2014.06.16	20:59:55.230	6	717	0065-0136665886
15220	2014.06.16	21:00:16.177	5	316	0065-0136671473
15221	2014.06.16	21:00:16.604	6	1212	0065-0136671473
