# Supplementary material for: Eco-HAB as a fully automated and ecologically relevant assessment of social impairments in mouse models of autism
Source: eLife. 2016 Oct 12;5:e19532. doi: 10.7554/eLife.19532 (PMC5092044; doi:10.7554/eLife.19532)
Supplement: Supplementary file 1. — DOI: http://dx.doi.org/10.7554/eLife.19532.038 [file elife-19532-supp1.zip › BALB VPA data cohort 1/20140616_210000.txt]

15222	2014.06.16	21:00:33.729	6	904	0065-0136671473
15223	2014.06.16	21:00:34.692	5	1689	0065-0136671473
15224	2014.06.16	21:00:39.855	2	316	0065-0136660676
15225	2014.06.16	21:00:40.284	1	307	0065-0136660676
15226	2014.06.16	21:00:48.626	4	410	0065-0136671473
15227	2014.06.16	21:00:49.118	3	2304	0065-0136671473
15228	2014.06.16	21:00:52.311	8	421	0065-0136660676
15229	2014.06.16	21:00:54.194	7	3918	0065-0136660676
15230	2014.06.16	21:01:11.820	7	1468	0065-0136660676
15231	2014.06.16	21:01:13.461	8	2120	0065-0136660676
15232	2014.06.16	21:01:20.041	1	224	0065-0136660676
15233	2014.06.16	21:01:21.027	2	1684	0065-0136660676
15234	2014.06.16	21:01:24.154	3	216	0065-0136660676
15235	2014.06.16	21:01:24.489	4	1098	0065-0136660676
15236	2014.06.16	21:01:47.606	3	618	0065-0136671473
15237	2014.06.16	21:01:48.346	6	617	0065-0136665886
15238	2014.06.16	21:01:48.972	5	840	0065-0136665886
15239	2014.06.16	21:01:48.402	4	2284	0065-0136671473
15240	2014.06.16	21:01:56.305	5	525	0065-0136665886
15241	2014.06.16	21:01:56.733	6	522	0065-0136665886
15242	2014.06.16	21:01:58.579	7	406	0065-0136665886
15243	2014.06.16	21:01:59.037	8	1081	0065-0136665886
15244	2014.06.16	21:02:00.888	2	326	0065-0136651817
15245	2014.06.16	21:02:01.411	1	909	0065-0136651817
15246	2014.06.16	21:02:04.797	1	313	0065-0136665886
15247	2014.06.16	21:02:05.361	2	583	0065-0136665886
15248	2014.06.16	21:02:30.496	4	307	0065-0136660676
15249	2014.06.16	21:02:30.980	3	1512	0065-0136660676
15250	2014.06.16	21:02:34.600	2	215	0065-0136660676
15251	2014.06.16	21:02:34.952	1	315	0065-0136660676
15252	2014.06.16	21:03:00.809	8	608	0065-0136651817
15253	2014.06.16	21:03:01.526	7	2772	0065-0136651817
15254	2014.06.16	21:03:05.329	7	518	0065-0136651817
15255	2014.06.16	21:03:59.260	7	905	0065-0136651817
15256	2014.06.16	21:04:00.139	8	1302	0065-0136651817
15257	2014.06.16	21:04:06.193	8	527	0065-0136660676
15258	2014.06.16	21:04:06.850	7	1381	0065-0136660676
15259	2014.06.16	21:04:50.717	7	211	0065-0136660676
15260	2014.06.16	21:04:50.957	7	1746	0065-0136660676
15261	2014.06.16	21:04:54.283	1	466	0065-0136651817
15262	2014.06.16	21:04:54.808	2	1062	0065-0136651817
15263	2014.06.16	21:04:52.951	8	3076	0065-0136660676
15264	2014.06.16	21:05:04.060	3	439	0065-0136665886
15265	2014.06.16	21:05:04.586	4	1521	0065-0136665886
15266	2014.06.16	21:05:06.454	1	344	0065-0136660676
15267	2014.06.16	21:05:06.886	2	1403	0065-0136660676
15268	2014.06.16	21:05:18.853	3	5329	0065-0136659459
15269	2014.06.16	21:05:24.493	3	1281	0065-0136660676
15270	2014.06.16	21:05:25.736	4	1884	0065-0136659459
15271	2014.06.16	21:05:30.315	5	710	0065-0136659459
15272	2014.06.16	21:05:27.732	4	4687	0065-0136660676
15273	2014.06.16	21:05:31.129	6	1671	0065-0136659459
15274	2014.06.16	21:05:33.174	6	899	0065-0136659459
15275	2014.06.16	21:05:55.437	7	324	0065-0136659459
15276	2014.06.16	21:05:55.793	8	1310	0065-0136659459
15277	2014.06.16	21:06:14.403	1	221	0065-0136659459
15278	2014.06.16	21:06:14.735	2	554	0065-0136659459
15279	2014.06.16	21:06:46.799	3	36910	0065-0136659459
15280	2014.06.16	21:07:23.994	4	2868	0065-0136659459
15281	2014.06.16	21:07:33.637	2	310	0065-0136651817
15282	2014.06.16	21:07:34.236	1	898	0065-0136651817
15283	2014.06.16	21:07:38.031	8	519	0065-0136651817
15284	2014.06.16	21:07:38.956	7	2241	0065-0136651817
15285	2014.06.16	21:07:42.825	7	339	0065-0136651817
15286	2014.06.16	21:07:46.152	6	559	0065-0136651817
15287	2014.06.16	21:07:46.817	5	3744	0065-0136651817
15288	2014.06.16	21:08:12.271	6	706	0065-0136670531
15289	2014.06.16	21:08:13.095	5	1649	0065-0136670531
15290	2014.06.16	21:08:26.098	5	311	0065-0136670531
15291	2014.06.16	21:08:26.392	6	1069	0065-0136670531
15292	2014.06.16	21:08:29.580	5	514	0065-0136665886
15293	2014.06.16	21:08:30.131	6	616	0065-0136665886
15294	2014.06.16	21:08:39.090	7	412	0065-0136665886
15295	2014.06.16	21:08:39.580	8	805	0065-0136665886
15296	2014.06.16	21:08:43.813	1	418	0065-0136665886
15297	2014.06.16	21:08:45.033	2	803	0065-0136665886
15298	2014.06.16	21:08:46.968	7	814	0065-0136670531
15299	2014.06.16	21:08:47.854	8	1815	0065-0136670531
15300	2014.06.16	21:08:52.839	1	510	0065-0136670531
15301	2014.06.16	21:08:55.475	5	1592	0065-0136671473
15302	2014.06.16	21:08:57.333	4	517	0065-0136659459
15303	2014.06.16	21:08:57.144	6	808	0065-0136671473
15304	2014.06.16	21:08:57.832	3	2806	0065-0136659459
15305	2014.06.16	21:08:53.677	2	8024	0065-0136670531
15306	2014.06.16	21:09:01.782	1	437	0065-0136670531
15307	2014.06.16	21:09:03.110	8	325	0065-0136670531
15308	2014.06.16	21:09:03.396	7	708	0065-0136670531
15309	2014.06.16	21:09:12.034	3	455	0065-0136659459
15310	2014.06.16	21:09:12.493	4	1440	0065-0136659459
15311	2014.06.16	21:09:24.809	4	412	0065-0136660676
15312	2014.06.16	21:09:25.357	3	913	0065-0136660676
15313	2014.06.16	21:09:28.286	5	308	0065-0136659459
15314	2014.06.16	21:09:28.638	5	971	0065-0136651817
15315	2014.06.16	21:09:29.080	3	539	0065-0136660676
15316	2014.06.16	21:09:29.671	3	221	0065-0136660676
15317	2014.06.16	21:09:30.077	3	463	0065-0136660676
15318	2014.06.16	21:09:28.711	6	2788	0065-0136659459
15319	2014.06.16	21:09:32.770	3	658	0065-0136665886
15320	2014.06.16	21:09:33.451	4	1175	0065-0136665886
15321	2014.06.16	21:09:36.922	7	407	0065-0136671473
15322	2014.06.16	21:09:37.375	8	1395	0065-0136671473
15323	2014.06.16	21:09:38.360	6	525	0065-0136670531
15324	2014.06.16	21:09:40.705	1	307	0065-0136671473
15325	2014.06.16	21:09:41.142	2	1193	0065-0136671473
15326	2014.06.16	21:09:38.989	5	9745	0065-0136670531
15327	2014.06.16	21:09:51.705	5	340	0065-0136670531
15328	2014.06.16	21:09:52.002	6	415	0065-0136670531
15329	2014.06.16	21:09:55.997	3	1190	0065-0136671473
15330	2014.06.16	21:09:57.440	7	468	0065-0136659459
15331	2014.06.16	21:09:57.934	8	1333	0065-0136659459
15332	2014.06.16	21:09:59.547	8	215	0065-0136659459
15333	2014.06.16	21:09:57.270	4	2775	0065-0136671473
15334	2014.06.16	21:10:12.248	5	420	0065-0136665886
15335	2014.06.16	21:10:12.673	6	314	0065-0136665886
15336	2014.06.16	21:10:12.743	5	454	0065-0136651817
15337	2014.06.16	21:10:13.424	6	2453	0065-0136651817
15338	2014.06.16	21:10:16.329	7	611	0065-0136665886
15339	2014.06.16	21:10:16.912	8	555	0065-0136665886
15340	2014.06.16	21:10:27.296	8	941	0065-0136665886
15341	2014.06.16	21:10:28.362	7	1107	0065-0136665886
15342	2014.06.16	21:10:30.442	8	333	0065-0136659459
15343	2014.06.16	21:10:30.938	5	322	0065-0136671473
15344	2014.06.16	21:10:30.935	7	1479	0065-0136659459
15345	2014.06.16	21:10:31.299	6	1394	0065-0136671473
15346	2014.06.16	21:10:33.296	6	430	0065-0136659459
15347	2014.06.16	21:10:34.402	7	598	0065-0136651817
15348	2014.06.16	21:10:33.765	5	1690	0065-0136659459
15349	2014.06.16	21:10:35.155	8	1989	0065-0136651817
15350	2014.06.16	21:10:40.794	7	606	0065-0136670531
15351	2014.06.16	21:10:41.833	8	3509	0065-0136670531
15352	2014.06.16	21:10:46.513	8	335	0065-0136670531
15353	2014.06.16	21:10:46.787	7	213	0065-0136670531
15354	2014.06.16	21:10:46.944	8	324	0065-0136651817
15355	2014.06.16	21:10:55.864	7	745	0065-0136665886
15356	2014.06.16	21:10:56.593	8	699	0065-0136665886
15357	2014.06.16	21:10:59.164	1	225	0065-0136665886
15358	2014.06.16	21:10:59.491	2	617	0065-0136665886
15359	2014.06.16	21:11:10.821	6	425	0065-0136651817
15360	2014.06.16	21:11:12.133	7	498	0065-0136671473
15361	2014.06.16	21:11:11.290	5	1682	0065-0136651817
15362	2014.06.16	21:11:12.791	8	1590	0065-0136671473
15363	2014.06.16	21:11:16.662	4	507	0065-0136651817
15364	2014.06.16	21:11:17.341	1	218	0065-0136671473
15365	2014.06.16	21:11:17.672	2	625	0065-0136671473
15366	2014.06.16	21:11:17.316	3	2073	0065-0136651817
15367	2014.06.16	21:12:09.797	3	511	0065-0136651817
15368	2014.06.16	21:12:10.417	4	1540	0065-0136651817
15369	2014.06.16	21:12:59.117	5	423	0065-0136659459
15370	2014.06.16	21:12:59.577	6	1601	0065-0136659459
15371	2014.06.16	21:13:01.813	6	318	0065-0136659459
15372	2014.06.16	21:13:16.817	5	540	0065-0136651817
15373	2014.06.16	21:13:17.532	6	3894	0065-0136651817
15374	2014.06.16	21:13:33.939	7	715	0065-0136659459
15375	2014.06.16	21:13:34.740	8	1911	0065-0136659459
15376	2014.06.16	21:13:37.104	8	310	0065-0136659459
15377	2014.06.16	21:13:40.216	1	215	0065-0136659459
15378	2014.06.16	21:13:40.612	2	813	0065-0136659459
15379	2014.06.16	21:14:46.090	7	405	0065-0136651817
15380	2014.06.16	21:14:46.841	3	460	0065-0136659459
15381	2014.06.16	21:14:46.545	8	1226	0065-0136651817
15382	2014.06.16	21:14:48.753	1	407	0065-0136651817
15383	2014.06.16	21:14:47.366	4	1794	0065-0136659459
15384	2014.06.16	21:14:49.344	2	1220	0065-0136651817
15385	2014.06.16	21:14:50.385	4	429	0065-0136659459
15386	2014.06.16	21:15:07.865	3	530	0065-0136651817
15387	2014.06.16	21:15:08.531	4	1752	0065-0136651817
15388	2014.06.16	21:15:23.558	5	870	0065-0136651817
15389	2014.06.16	21:15:23.605	6	1123	0065-0136659459
15390	2014.06.16	21:15:24.803	6	2735	0065-0136651817
15391	2014.06.16	21:15:27.950	6	775	0065-0136651817
15392	2014.06.16	21:15:28.733	6	611	0065-0136651817
15393	2014.06.16	21:15:29.468	6	221	0065-0136651817
15394	2014.06.16	21:15:29.947	6	211	0065-0136651817
15395	2014.06.16	21:15:30.186	6	340	0065-0136651817
15396	2014.06.16	21:15:30.602	6	213	0065-0136651817
15397	2014.06.16	21:15:31.193	6	326	0065-0136651817
15398	2014.06.16	21:16:08.372	7	509	0065-0136651817
15399	2014.06.16	21:16:08.926	8	3760	0065-0136651817
15400	2014.06.16	21:16:36.849	6	448	0065-0136659459
15401	2014.06.16	21:16:37.312	5	2779	0065-0136659459
15402	2014.06.16	21:16:53.598	1	428	0065-0136651817
15403	2014.06.16	21:16:54.100	2	909	0065-0136651817
15404	2014.06.16	21:17:00.481	4	420	0065-0136659459
15405	2014.06.16	21:17:00.974	3	3612	0065-0136659459
15406	2014.06.16	21:18:09.173	2	310	0065-0136659459
15407	2014.06.16	21:18:09.561	1	1040	0065-0136659459
15408	2014.06.16	21:18:49.001	8	448	0065-0136659459
15409	2014.06.16	21:18:49.518	7	4599	0065-0136659459
15410	2014.06.16	21:19:56.421	6	404	0065-0136659459
15411	2014.06.16	21:19:56.843	5	2118	0065-0136659459
15412	2014.06.16	21:20:00.624	4	900	0065-0136659459
15413	2014.06.16	21:20:01.613	3	3886	0065-0136659459
15414	2014.06.16	21:20:08.418	6	685	0065-0136670531
15415	2014.06.16	21:20:09.238	5	2846	0065-0136670531
15416	2014.06.16	21:24:09.592	3	719	0065-0136651817
15417	2014.06.16	21:24:10.477	4	3172	0065-0136651817
15418	2014.06.16	21:24:15.381	4	338	0065-0136651817
15419	2014.06.16	21:24:15.740	5	340	0065-0136670531
15420	2014.06.16	21:24:16.091	6	713	0065-0136670531
15421	2014.06.16	21:24:15.742	3	9080	0065-0136651817
15422	2014.06.16	21:24:34.754	3	802	0065-0136651817
15423	2014.06.16	21:24:35.750	4	5560	0065-0136651817
15424	2014.06.16	21:25:45.745	5	354	0065-0136651817
15425	2014.06.16	21:25:46.217	7	1717	0065-0136670531
15426	2014.06.16	21:25:47.519	5	1278	0065-0136651817
15427	2014.06.16	21:25:48.905	6	2247	0065-0136651817
15428	2014.06.16	21:25:48.516	8	5583	0065-0136670531
15429	2014.06.16	21:25:55.219	2	507	0065-0136671473
15430	2014.06.16	21:25:57.112	1	1210	0065-0136671473
15431	2014.06.16	21:26:11.434	7	603	0065-0136651817
15432	2014.06.16	21:26:12.124	8	2099	0065-0136651817
15433	2014.06.16	21:26:17.395	8	217	0065-0136670531
15434	2014.06.16	21:26:17.618	7	228	0065-0136670531
15435	2014.06.16	21:26:17.732	1	310	0065-0136651817
15436	2014.06.16	21:26:18.098	2	1257	0065-0136651817
15437	2014.06.16	21:26:23.513	8	412	0065-0136671473
15438	2014.06.16	21:26:23.979	7	1698	0065-0136671473
15439	2014.06.16	21:26:37.546	7	404	0065-0136671473
15440	2014.06.16	21:26:37.970	8	1342	0065-0136671473
15441	2014.06.16	21:26:40.175	1	316	0065-0136671473
15442	2014.06.16	21:26:40.640	2	742	0065-0136671473
15443	2014.06.16	21:28:00.536	6	426	0065-0136670531
15444	2014.06.16	21:28:01.101	5	1312	0065-0136670531
15445	2014.06.16	21:28:14.597	2	1288	0065-0136651817
15446	2014.06.16	21:28:17.544	1	3184	0065-0136651817
15447	2014.06.16	21:28:41.692	8	408	0065-0136651817
15448	2014.06.16	21:28:42.191	7	1203	0065-0136651817
15449	2014.06.16	21:28:44.674	6	405	0065-0136651817
15450	2014.06.16	21:28:45.223	5	5456	0065-0136651817
15451	2014.06.16	21:28:51.552	4	217	0065-0136670531
15452	2014.06.16	21:28:52.111	4	215	0065-0136651817
15453	2014.06.16	21:28:51.850	3	620	0065-0136670531
15454	2014.06.16	21:28:58.241	3	315	0065-0136670531
15455	2014.06.16	21:28:58.661	4	753	0065-0136670531
15456	2014.06.16	21:29:00.415	5	312	0065-0136670531
15457	2014.06.16	21:29:00.761	6	678	0065-0136670531
15458	2014.06.16	21:30:49.050	3	501	0065-0136651817
15459	2014.06.16	21:30:49.764	4	16272	0065-0136651817
15460	2014.06.16	21:31:41.090	2	408	0065-0136655780
15461	2014.06.16	21:31:41.802	1	2016	0065-0136655780
15462	2014.06.16	21:32:06.622	1	439	0065-0136655780
15463	2014.06.16	21:32:07.180	2	1192	0065-0136655780
15464	2014.06.16	21:32:22.300	3	869	0065-0136655780
15465	2014.06.16	21:32:23.422	4	5129	0065-0136655780
15466	2014.06.16	21:32:57.479	4	505	0065-0136655780
15467	2014.06.16	21:32:57.874	5	676	0065-0136651817
15468	2014.06.16	21:32:58.071	3	3332	0065-0136655780
15469	2014.06.16	21:32:58.623	6	7738	0065-0136651817
15470	2014.06.16	21:33:11.920	7	402	0065-0136651817
15471	2014.06.16	21:33:12.347	8	1780	0065-0136651817
15472	2014.06.16	21:33:15.820	3	841	0065-0136655780
15473	2014.06.16	21:33:18.003	1	306	0065-0136651817
15474	2014.06.16	21:33:16.872	4	2966	0065-0136655780
15475	2014.06.16	21:33:18.563	2	1625	0065-0136651817
15476	2014.06.16	21:34:29.709	3	443	0065-0136651817
15477	2014.06.16	21:34:30.226	4	7413	0065-0136651817
15478	2014.06.16	21:34:38.450	5	608	0065-0136655780
15479	2014.06.16	21:34:39.089	5	314	0065-0136651817
15480	2014.06.16	21:34:39.063	6	432	0065-0136655780
15481	2014.06.16	21:34:39.542	6	420	0065-0136651817
15482	2014.06.16	21:34:40.131	7	317	0065-0136655780
15483	2014.06.16	21:34:40.610	7	212	0065-0136651817
15484	2014.06.16	21:34:40.941	8	211	0065-0136651817
15485	2014.06.16	21:34:41.284	1	228	0065-0136655780
15486	2014.06.16	21:34:41.477	2	212	0065-0136655780
15487	2014.06.16	21:34:41.699	1	216	0065-0136651817
15488	2014.06.16	21:34:42.004	2	5543	0065-0136651817
15489	2014.06.16	21:34:49.526	1	940	0065-0136651817
15490	2014.06.16	21:35:40.974	8	515	0065-0136651817
15491	2014.06.16	21:35:41.495	7	4546	0065-0136651817
15492	2014.06.16	21:36:04.626	6	469	0065-0136651817
15493	2014.06.16	21:36:05.191	5	2579	0065-0136651817
15494	2014.06.16	21:36:07.779	5	218	0065-0136651817
15495	2014.06.16	21:36:08.019	5	226	0065-0136651817
15496	2014.06.16	21:36:20.208	5	1189	0065-0136651817
15497	2014.06.16	21:36:21.385	6	1741	0065-0136651817
15498	2014.06.16	21:36:26.912	6	366	0065-0136651817
15499	2014.06.16	21:36:27.252	5	1602	0065-0136651817
15500	2014.06.16	21:38:11.090	4	532	0065-0136651817
15501	2014.06.16	21:38:11.707	3	4843	0065-0136651817
15502	2014.06.16	21:40:07.471	2	608	0065-0136651817
15503	2014.06.16	21:40:08.421	1	801	0065-0136651817
15504	2014.06.16	21:40:35.527	8	410	0065-0136651817
15505	2014.06.16	21:40:36.010	7	6921	0065-0136651817
15506	2014.06.16	21:40:45.207	6	550	0065-0136651817
15507	2014.06.16	21:40:45.799	5	4668	0065-0136651817
15508	2014.06.16	21:41:15.420	4	1006	0065-0136651817
15509	2014.06.16	21:41:16.467	3	2644	0065-0136651817
15510	2014.06.16	21:44:01.359	2	725	0065-0136653169
15511	2014.06.16	21:44:02.437	1	2185	0065-0136653169
15512	2014.06.16	21:44:16.948	8	2807	0065-0136653169
15513	2014.06.16	21:44:20.101	7	2850	0065-0136653169
15514	2014.06.16	21:44:37.439	7	644	0065-0136653169
15515	2014.06.16	21:44:38.131	8	1637	0065-0136653169
15516	2014.06.16	21:44:58.902	1	419	0065-0136653169
15517	2014.06.16	21:44:59.562	2	1337	0065-0136653169
15518	2014.06.16	21:45:01.096	2	219	0065-0136653169
15519	2014.06.16	21:45:03.626	3	703	0065-0136653169
15520	2014.06.16	21:45:04.510	4	2338	0065-0136653169
15521	2014.06.16	21:45:18.499	5	612	0065-0136653169
15522	2014.06.16	21:45:19.354	6	4551	0065-0136653169
15523	2014.06.16	21:45:25.555	7	504	0065-0136653169
15524	2014.06.16	21:45:26.039	8	1036	0065-0136653169
15525	2014.06.16	21:45:36.403	1	324	0065-0136653169
15526	2014.06.16	21:45:36.819	2	1203	0065-0136653169
15527	2014.06.16	21:48:24.136	2	1075	0065-0136655780
15528	2014.06.16	21:48:25.730	1	5433	0065-0136655780
15529	2014.06.16	21:48:32.902	1	421	0065-0136655780
15530	2014.06.16	21:48:33.531	2	1229	0065-0136655780
15531	2014.06.16	21:49:37.242	3	1787	0065-0136655780
15532	2014.06.16	21:49:39.367	4	8959	0065-0136655780
15533	2014.06.16	21:49:48.778	3	1090	0065-0136655780
15534	2014.06.16	21:51:46.224	2	502	0065-0136655780
15535	2014.06.16	21:51:46.969	1	1715	0065-0136655780
15536	2014.06.16	21:51:49.110	1	228	0065-0136655780
15537	2014.06.16	21:51:49.701	1	214	0065-0136655780
15538	2014.06.16	21:52:09.363	1	325	0065-0136655780
15539	2014.06.16	21:52:09.757	2	624	0065-0136655780
15540	2014.06.16	21:53:08.087	2	517	0065-0136655780
15541	2014.06.16	21:53:08.782	1	1882	0065-0136655780
15542	2014.06.16	21:53:31.924	1	313	0065-0136655780
15543	2014.06.16	21:53:32.244	2	677	0065-0136655780
15544	2014.06.16	22:01:17.765	2	415	0065-0136651817
15545	2014.06.16	22:01:18.347	1	720	0065-0136651817
15546	2014.06.16	22:01:20.392	8	425	0065-0136651817
15547	2014.06.16	22:01:20.917	7	1706	0065-0136651817
