# Supplementary material for: Eco-HAB as a fully automated and ecologically relevant assessment of social impairments in mouse models of autism
Source: eLife. 2016 Oct 12;5:e19532. doi: 10.7554/eLife.19532 (PMC5092044; doi:10.7554/eLife.19532)
Supplement: Supplementary file 1. — DOI: http://dx.doi.org/10.7554/eLife.19532.038 [file elife-19532-supp1.zip › BALB VPA data cohort 1/20140616_230000.txt]

15687	2014.06.16	23:03:34.098	1	347	0065-0136655780
15688	2014.06.16	23:03:34.418	2	593	0065-0136655780
15689	2014.06.16	23:03:37.624	3	914	0065-0136655780
15690	2014.06.16	23:03:38.748	4	6478	0065-0136655780
15691	2014.06.16	23:04:45.074	4	403	0065-0136655780
15692	2014.06.16	23:04:45.536	3	1059	0065-0136655780
15693	2014.06.16	23:04:52.428	2	1297	0065-0136655780
15694	2014.06.16	23:04:54.136	1	6173	0065-0136655780
15695	2014.06.16	23:05:06.679	8	516	0065-0136655780
15696	2014.06.16	23:05:07.378	7	5599	0065-0136655780
15697	2014.06.16	23:05:36.016	6	503	0065-0136655780
15698	2014.06.16	23:05:36.663	5	1587	0065-0136655780
15699	2014.06.16	23:05:38.404	5	936	0065-0136655780
15700	2014.06.16	23:05:39.778	5	2511	0065-0136655780
15701	2014.06.16	23:06:37.516	4	404	0065-0136655780
15702	2014.06.16	23:06:38.008	3	1721	0065-0136655780
15703	2014.06.16	23:06:39.973	3	492	0065-0136655780
15704	2014.06.16	23:06:40.468	3	6843	0065-0136655780
15705	2014.06.16	23:06:47.465	3	1092	0065-0136655780
15706	2014.06.16	23:07:31.607	3	615	0065-0136660676
15707	2014.06.16	23:07:32.757	3	313	0065-0136655780
15708	2014.06.16	23:07:32.388	4	917	0065-0136660676
15709	2014.06.16	23:07:33.442	4	1211	0065-0136655780
15710	2014.06.16	23:09:29.385	4	312	0065-0136660676
15711	2014.06.16	23:09:29.924	3	1192	0065-0136660676
15712	2014.06.16	23:09:31.170	3	633	0065-0136660676
15713	2014.06.16	23:09:31.920	3	347	0065-0136660676
15714	2014.06.16	23:09:34.432	4	614	0065-0136655780
15715	2014.06.16	23:09:35.653	2	215	0065-0136660676
15716	2014.06.16	23:09:36.006	1	349	0065-0136660676
15717	2014.06.16	23:09:36.373	1	311	0065-0136660676
15718	2014.06.16	23:09:35.323	3	1502	0065-0136655780
15719	2014.06.16	23:09:59.185	8	709	0065-0136660676
15720	2014.06.16	23:10:00.071	7	2322	0065-0136660676
15721	2014.06.16	23:10:02.659	7	354	0065-0136660676
15722	2014.06.16	23:10:03.552	3	1069	0065-0136655780
15723	2014.06.16	23:10:04.784	4	5147	0065-0136655780
15724	2014.06.16	23:10:11.054	5	1746	0065-0136655780
15725	2014.06.16	23:10:12.956	6	2538	0065-0136655780
15726	2014.06.16	23:10:15.736	6	1489	0065-0136655780
15727	2014.06.16	23:10:17.605	6	1044	0065-0136655780
15728	2014.06.16	23:10:25.959	7	1503	0065-0136655780
15729	2014.06.16	23:10:27.604	8	3227	0065-0136655780
15730	2014.06.16	23:10:36.667	1	308	0065-0136655780
15731	2014.06.16	23:10:37.050	2	546	0065-0136655780
15732	2014.06.16	23:10:38.504	2	215	0065-0136655780
15733	2014.06.16	23:10:43.269	3	1211	0065-0136655780
15734	2014.06.16	23:10:45.214	4	3560	0065-0136655780
15735	2014.06.16	23:11:02.987	5	420	0065-0136655780
15736	2014.06.16	23:11:03.439	6	994	0065-0136655780
15737	2014.06.16	23:11:04.621	6	775	0065-0136655780
15738	2014.06.16	23:11:19.891	7	614	0065-0136660676
15739	2014.06.16	23:11:20.574	8	1301	0065-0136660676
15740	2014.06.16	23:11:41.719	7	545	0065-0136655780
15741	2014.06.16	23:11:42.268	8	1840	0065-0136655780
15742	2014.06.16	23:13:14.876	1	315	0065-0136655780
15743	2014.06.16	23:13:15.227	2	917	0065-0136655780
15744	2014.06.16	23:13:27.119	3	852	0065-0136655780
15745	2014.06.16	23:13:28.630	4	2566	0065-0136655780
15746	2014.06.16	23:13:51.883	8	498	0065-0136660676
15747	2014.06.16	23:13:52.471	7	837	0065-0136660676
15748	2014.06.16	23:13:53.525	7	544	0065-0136660676
15749	2014.06.16	23:13:58.271	7	353	0065-0136660676
15750	2014.06.16	23:13:58.592	8	1495	0065-0136660676
15751	2014.06.16	23:14:00.975	1	1235	0065-0136660676
15752	2014.06.16	23:14:02.484	2	809	0065-0136660676
15753	2014.06.16	23:14:03.314	2	223	0065-0136660676
15754	2014.06.16	23:14:05.684	3	516	0065-0136660676
15755	2014.06.16	23:14:06.250	4	2402	0065-0136660676
15756	2014.06.16	23:14:22.048	4	410	0065-0136655780
15757	2014.06.16	23:14:22.603	3	1903	0065-0136655780
15758	2014.06.16	23:14:33.241	5	342	0065-0136660676
15759	2014.06.16	23:14:33.702	6	707	0065-0136660676
15760	2014.06.16	23:14:34.421	6	224	0065-0136660676
15761	2014.06.16	23:14:55.286	2	653	0065-0136655780
15762	2014.06.16	23:14:56.368	1	4988	0065-0136655780
15763	2014.06.16	23:15:10.157	8	2422	0065-0136655780
15764	2014.06.16	23:15:12.851	7	5727	0065-0136655780
15765	2014.06.16	23:15:25.860	6	214	0065-0136655780
15766	2014.06.16	23:15:26.132	5	322	0065-0136655780
15767	2014.06.16	23:15:26.889	4	331	0065-0136655780
15768	2014.06.16	23:15:27.226	3	438	0065-0136655780
15769	2014.06.16	23:17:45.000	7	326	0065-0136660676
15770	2014.06.16	23:17:45.299	8	898	0065-0136660676
15771	2014.06.16	23:17:49.312	2	502	0065-0136667521
15772	2014.06.16	23:17:50.280	1	3081	0065-0136667521
15773	2014.06.16	23:17:55.522	8	756	0065-0136667521
15774	2014.06.16	23:17:56.379	7	3673	0065-0136667521
15775	2014.06.16	23:18:13.910	7	716	0065-0136667521
15776	2014.06.16	23:18:14.676	8	4079	0065-0136667521
15777	2014.06.16	23:18:19.749	1	321	0065-0136667521
15778	2014.06.16	23:18:20.243	2	2680	0065-0136667521
15779	2014.06.16	23:18:46.395	2	811	0065-0136655780
15780	2014.06.16	23:18:48.761	2	599	0065-0136653169
15781	2014.06.16	23:18:47.540	1	2804	0065-0136655780
15782	2014.06.16	23:18:50.655	1	224	0065-0136655780
15783	2014.06.16	23:18:51.933	1	6442	0065-0136653169
15784	2014.06.16	23:18:59.887	1	316	0065-0136660676
15785	2014.06.16	23:19:00.343	2	520	0065-0136660676
15786	2014.06.16	23:19:00.877	1	213	0065-0136655780
15787	2014.06.16	23:19:01.525	2	1171	0065-0136655780
15788	2014.06.16	23:19:02.803	2	519	0065-0136655780
15789	2014.06.16	23:19:04.481	2	214	0065-0136655780
15790	2014.06.16	23:19:14.531	8	739	0065-0136653169
15791	2014.06.16	23:19:15.969	2	504	0065-0136659459
15792	2014.06.16	23:19:16.784	1	2323	0065-0136659459
15793	2014.06.16	23:19:15.353	7	3888	0065-0136653169
15794	2014.06.16	23:19:19.212	1	418	0065-0136659459
15795	2014.06.16	23:19:19.420	2	504	0065-0136673193
15796	2014.06.16	23:19:19.675	1	342	0065-0136659459
15797	2014.06.16	23:19:20.394	1	2645	0065-0136673193
15798	2014.06.16	23:19:26.256	8	515	0065-0136673193
15799	2014.06.16	23:19:27.263	1	356	0065-0136659459
15800	2014.06.16	23:19:27.855	2	1193	0065-0136659459
15801	2014.06.16	23:19:26.954	7	2345	0065-0136673193
15802	2014.06.16	23:19:32.197	3	615	0065-0136660676
15803	2014.06.16	23:19:32.321	6	532	0065-0136673193
15804	2014.06.16	23:19:32.893	4	1195	0065-0136660676
15805	2014.06.16	23:19:32.949	5	2156	0065-0136673193
15806	2014.06.16	23:19:37.086	3	748	0065-0136659459
15807	2014.06.16	23:19:38.052	4	2669	0065-0136659459
15808	2014.06.16	23:19:42.078	4	453	0065-0136673193
15809	2014.06.16	23:19:42.598	3	2707	0065-0136673193
15810	2014.06.16	23:19:45.053	6	626	0065-0136653169
15811	2014.06.16	23:19:45.841	5	4846	0065-0136653169
15812	2014.06.16	23:19:50.697	5	611	0065-0136653169
15813	2014.06.16	23:19:51.327	4	437	0065-0136659459
15814	2014.06.16	23:19:52.540	4	422	0065-0136660676
15815	2014.06.16	23:19:51.848	3	1335	0065-0136659459
15816	2014.06.16	23:19:53.494	3	215	0065-0136659459
15817	2014.06.16	23:19:54.260	3	2481	0065-0136660676
15818	2014.06.16	23:19:56.769	3	216	0065-0136660676
15819	2014.06.16	23:20:00.878	2	1306	0065-0136665886
15820	2014.06.16	23:20:02.388	1	1433	0065-0136665886
15821	2014.06.16	23:20:03.825	1	218	0065-0136665886
15822	2014.06.16	23:20:14.977	8	454	0065-0136665886
15823	2014.06.16	23:20:15.741	7	730	0065-0136665886
15824	2014.06.16	23:20:18.504	6	325	0065-0136665886
15825	2014.06.16	23:20:18.940	5	871	0065-0136665886
15826	2014.06.16	23:20:26.372	3	742	0065-0136667521
15827	2014.06.16	23:20:27.588	4	3264	0065-0136667521
15828	2014.06.16	23:20:31.111	5	745	0065-0136653169
15829	2014.06.16	23:20:31.938	6	2369	0065-0136653169
15830	2014.06.16	23:20:34.431	6	806	0065-0136653169
15831	2014.06.16	23:20:36.388	7	415	0065-0136653169
15832	2014.06.16	23:20:36.847	8	1124	0065-0136653169
15833	2014.06.16	23:20:42.572	4	407	0065-0136665886
15834	2014.06.16	23:20:43.068	3	1069	0065-0136665886
15835	2014.06.16	23:20:44.474	3	220	0065-0136665886
15836	2014.06.16	23:20:59.027	1	414	0065-0136653169
15837	2014.06.16	23:20:59.622	2	2624	0065-0136653169
15838	2014.06.16	23:21:02.306	2	409	0065-0136653169
15839	2014.06.16	23:22:07.537	2	419	0065-0136653169
15840	2014.06.16	23:22:08.124	1	1111	0065-0136653169
15841	2014.06.16	23:22:09.274	1	226	0065-0136653169
15842	2014.06.16	23:22:19.018	8	436	0065-0136653169
15843	2014.06.16	23:22:19.444	7	2413	0065-0136653169
15844	2014.06.16	23:22:22.981	6	716	0065-0136653169
15845	2014.06.16	23:22:23.842	5	3079	0065-0136653169
15846	2014.06.16	23:22:28.682	5	518	0065-0136667521
15847	2014.06.16	23:22:29.338	6	3359	0065-0136667521
15848	2014.06.16	23:22:33.793	7	410	0065-0136667521
15849	2014.06.16	23:22:34.288	8	2508	0065-0136667521
15850	2014.06.16	23:22:52.749	1	322	0065-0136667521
15851	2014.06.16	23:22:53.182	2	2084	0065-0136667521
15852	2014.06.16	23:25:12.983	4	533	0065-0136653169
15853	2014.06.16	23:25:13.702	3	8409	0065-0136653169
15854	2014.06.16	23:26:16.016	2	402	0065-0136655780
15855	2014.06.16	23:26:16.607	1	632	0065-0136655780
15856	2014.06.16	23:26:50.332	2	622	0065-0136661759
15857	2014.06.16	23:26:51.254	1	436	0065-0136661759
15858	2014.06.16	23:27:09.471	2	307	0065-0136673193
15859	2014.06.16	23:27:10.845	2	421	0065-0136653169
15860	2014.06.16	23:27:10.006	1	1491	0065-0136673193
15861	2014.06.16	23:27:11.795	1	1190	0065-0136653169
15862	2014.06.16	23:27:33.231	8	517	0065-0136673193
15863	2014.06.16	23:27:33.792	7	1857	0065-0136673193
15864	2014.06.16	23:27:39.556	8	445	0065-0136653169
15865	2014.06.16	23:27:40.642	6	406	0065-0136673193
15866	2014.06.16	23:27:41.122	5	1843	0065-0136673193
15867	2014.06.16	23:27:40.072	7	3109	0065-0136653169
15868	2014.06.16	23:27:55.529	1	230	0065-0136655780
15869	2014.06.16	23:27:55.772	2	223	0065-0136655780
15870	2014.06.16	23:27:56.248	1	211	0065-0136661759
15871	2014.06.16	23:27:57.151	3	2080	0065-0136660676
15872	2014.06.16	23:27:59.355	4	596	0065-0136660676
15873	2014.06.16	23:28:00.770	5	339	0065-0136660676
15874	2014.06.16	23:28:01.137	6	1425	0065-0136660676
15875	2014.06.16	23:28:05.066	6	709	0065-0136653169
15876	2014.06.16	23:28:10.742	2	412	0065-0136651817
15877	2014.06.16	23:28:11.357	1	518	0065-0136651817
15878	2014.06.16	23:28:05.946	5	6424	0065-0136653169
15879	2014.06.16	23:28:12.180	2	211	0065-0136661759
15880	2014.06.16	23:28:12.539	1	224	0065-0136661759
15881	2014.06.16	23:28:14.775	1	221	0065-0136651817
15882	2014.06.16	23:28:15.071	2	214	0065-0136651817
15883	2014.06.16	23:28:16.585	5	419	0065-0136673193
15884	2014.06.16	23:28:17.803	2	528	0065-0136651817
15885	2014.06.16	23:28:18.336	1	409	0065-0136651817
15886	2014.06.16	23:28:17.144	6	3073	0065-0136673193
15887	2014.06.16	23:28:31.690	1	354	0065-0136651817
15888	2014.06.16	23:28:32.023	2	351	0065-0136651817
15889	2014.06.16	23:28:39.651	6	522	0065-0136673193
15890	2014.06.16	23:28:40.115	5	1441	0065-0136673193
15891	2014.06.16	23:28:42.932	4	325	0065-0136673193
15892	2014.06.16	23:28:43.385	3	2386	0065-0136673193
15893	2014.06.16	23:28:47.951	2	316	0065-0136673193
15894	2014.06.16	23:28:48.365	1	842	0065-0136673193
15895	2014.06.16	23:28:55.281	1	405	0065-0136661759
15896	2014.06.16	23:28:55.746	2	410	0065-0136661759
15897	2014.06.16	23:28:59.003	4	509	0065-0136653169
15898	2014.06.16	23:28:59.695	3	5763	0065-0136653169
15899	2014.06.16	23:29:38.773	8	460	0065-0136673193
15900	2014.06.16	23:29:39.364	7	2800	0065-0136673193
15901	2014.06.16	23:29:46.237	6	548	0065-0136673193
15902	2014.06.16	23:29:46.728	5	917	0065-0136673193
15903	2014.06.16	23:29:49.575	7	658	0065-0136660676
15904	2014.06.16	23:29:50.290	8	2673	0065-0136660676
15905	2014.06.16	23:29:54.127	1	460	0065-0136660676
15906	2014.06.16	23:29:54.792	2	1885	0065-0136660676
15907	2014.06.16	23:30:31.510	4	405	0065-0136673193
15908	2014.06.16	23:30:32.038	3	1872	0065-0136673193
15909	2014.06.16	23:30:38.252	3	713	0065-0136661759
15910	2014.06.16	23:30:39.145	4	941	0065-0136661759
15911	2014.06.16	23:30:46.992	3	899	0065-0136673193
15912	2014.06.16	23:30:48.075	4	4382	0065-0136673193
15913	2014.06.16	23:30:58.628	5	409	0065-0136673193
15914	2014.06.16	23:30:59.017	6	1697	0065-0136673193
15915	2014.06.16	23:31:11.778	7	356	0065-0136673193
15916	2014.06.16	23:31:12.206	8	843	0065-0136673193
15917	2014.06.16	23:31:12.190	5	1503	0065-0136661759
15918	2014.06.16	23:31:32.452	4	458	0065-0136661759
15919	2014.06.16	23:31:33.080	3	2868	0065-0136661759
15920	2014.06.16	23:31:50.573	3	840	0065-0136665886
15921	2014.06.16	23:31:51.316	1	309	0065-0136673193
15922	2014.06.16	23:31:51.754	2	1188	0065-0136673193
15923	2014.06.16	23:31:51.557	4	1464	0065-0136665886
15924	2014.06.16	23:31:55.129	5	435	0065-0136665886
15925	2014.06.16	23:31:55.633	6	698	0065-0136665886
15926	2014.06.16	23:32:11.622	7	409	0065-0136665886
15927	2014.06.16	23:32:12.046	8	1536	0065-0136665886
15928	2014.06.16	23:32:15.527	3	614	0065-0136673193
15929	2014.06.16	23:32:16.390	3	407	0065-0136651817
15930	2014.06.16	23:32:17.021	4	226	0065-0136651817
15931	2014.06.16	23:32:18.005	5	225	0065-0136651817
15932	2014.06.16	23:32:18.333	6	224	0065-0136651817
15933	2014.06.16	23:32:18.990	7	224	0065-0136673193
15934	2014.06.16	23:32:19.186	8	323	0065-0136673193
15935	2014.06.16	23:32:19.517	7	229	0065-0136651817
15936	2014.06.16	23:32:19.745	8	217	0065-0136651817
15937	2014.06.16	23:32:19.970	1	212	0065-0136673193
15938	2014.06.16	23:32:20.209	2	309	0065-0136673193
15939	2014.06.16	23:32:23.484	1	222	0065-0136665886
15940	2014.06.16	23:32:23.820	2	316	0065-0136665886
15941	2014.06.16	23:32:24.267	2	212	0065-0136665886
15942	2014.06.16	23:32:29.473	8	516	0065-0136651817
15943	2014.06.16	23:32:29.967	7	911	0065-0136651817
15944	2014.06.16	23:33:01.810	2	1187	0065-0136671473
15945	2014.06.16	23:33:03.041	2	349	0065-0136661759
15946	2014.06.16	23:33:03.448	1	695	0065-0136671473
15947	2014.06.16	23:33:04.199	1	599	0065-0136661759
15948	2014.06.16	23:33:05.588	7	597	0065-0136651817
15949	2014.06.16	23:33:06.135	8	808	0065-0136651817
15950	2014.06.16	23:33:07.617	1	315	0065-0136661759
15951	2014.06.16	23:33:07.914	2	219	0065-0136661759
15952	2014.06.16	23:33:10.205	1	314	0065-0136671473
15953	2014.06.16	23:33:10.646	2	813	0065-0136671473
15954	2014.06.16	23:33:43.684	1	512	0065-0136651817
15955	2014.06.16	23:33:44.564	2	2179	0065-0136651817
15956	2014.06.16	23:33:52.821	3	633	0065-0136651817
15957	2014.06.16	23:33:53.538	4	1600	0065-0136651817
15958	2014.06.16	23:34:03.892	3	1091	0065-0136661759
15959	2014.06.16	23:34:05.167	4	840	0065-0136661759
15960	2014.06.16	23:34:10.266	6	223	0065-0136661759
15961	2014.06.16	23:34:10.272	5	326	0065-0136651817
15962	2014.06.16	23:34:10.634	6	227	0065-0136651817
15963	2014.06.16	23:34:12.273	7	319	0065-0136651817
15964	2014.06.16	23:34:12.524	8	228	0065-0136651817
15965	2014.06.16	23:34:12.375	6	435	0065-0136661759
15966	2014.06.16	23:34:12.875	5	343	0065-0136661759
15967	2014.06.16	23:34:13.953	4	417	0065-0136661759
15968	2014.06.16	23:34:14.340	3	403	0065-0136661759
15969	2014.06.16	23:34:19.090	8	507	0065-0136651817
15970	2014.06.16	23:34:19.512	7	2222	0065-0136651817
15971	2014.06.16	23:34:24.867	6	311	0065-0136651817
15972	2014.06.16	23:34:25.224	5	1928	0065-0136651817
15973	2014.06.16	23:34:32.364	5	538	0065-0136651817
15974	2014.06.16	23:34:32.920	6	5333	0065-0136651817
15975	2014.06.16	23:34:38.494	6	213	0065-0136651817
15976	2014.06.16	23:34:38.734	6	224	0065-0136651817
15977	2014.06.16	23:34:38.990	6	219	0065-0136651817
15978	2014.06.16	23:34:40.845	7	435	0065-0136651817
15979	2014.06.16	23:34:41.246	8	1498	0065-0136651817
15980	2014.06.16	23:34:45.815	1	411	0065-0136651817
15981	2014.06.16	23:34:46.281	2	817	0065-0136651817
15982	2014.06.16	23:34:47.559	2	230	0065-0136651817
15983	2014.06.16	23:34:58.082	3	937	0065-0136665886
15984	2014.06.16	23:34:59.176	4	1322	0065-0136665886
15985	2014.06.16	23:35:01.045	4	220	0065-0136665886
15986	2014.06.16	23:35:30.176	5	405	0065-0136665886
15987	2014.06.16	23:35:30.573	6	1129	0065-0136665886
15988	2014.06.16	23:35:34.522	7	359	0065-0136665886
15989	2014.06.16	23:35:34.856	8	747	0065-0136665886
15990	2014.06.16	23:35:45.363	1	613	0065-0136665886
15991	2014.06.16	23:35:46.129	2	1185	0065-0136665886
15992	2014.06.16	23:35:52.711	2	515	0065-0136673193
15993	2014.06.16	23:35:53.380	1	1688	0065-0136673193
15994	2014.06.16	23:35:55.106	1	677	0065-0136673193
15995	2014.06.16	23:35:57.363	8	308	0065-0136673193
15996	2014.06.16	23:35:57.790	7	1788	0065-0136673193
15997	2014.06.16	23:36:04.038	7	314	0065-0136673193
15998	2014.06.16	23:36:04.425	8	3205	0065-0136673193
15999	2014.06.16	23:36:08.082	8	407	0065-0136673193
16000	2014.06.16	23:36:10.780	2	611	0065-0136659288
16001	2014.06.16	23:36:12.491	8	422	0065-0136673193
16002	2014.06.16	23:36:12.355	3	612	0065-0136651817
16003	2014.06.16	23:36:12.293	1	2275	0065-0136659288
16004	2014.06.16	23:36:13.073	4	3403	0065-0136651817
16005	2014.06.16	23:36:13.546	7	3178	0065-0136673193
16006	2014.06.16	23:36:17.570	6	325	0065-0136673193
16007	2014.06.16	23:36:17.875	8	534	0065-0136659288
16008	2014.06.16	23:36:17.971	5	1326	0065-0136673193
16009	2014.06.16	23:36:19.313	5	595	0065-0136651817
16010	2014.06.16	23:36:20.956	6	213	0065-0136651817
16011	2014.06.16	23:36:18.549	7	23664	0065-0136659288
16012	2014.06.16	23:36:42.682	6	533	0065-0136651817
16013	2014.06.16	23:36:43.146	5	1074	0065-0136651817
16014	2014.06.16	23:36:45.517	4	429	0065-0136651817
16015	2014.06.16	23:36:44.248	6	1900	0065-0136659288
16016	2014.06.16	23:36:45.888	3	944	0065-0136651817
16017	2014.06.16	23:36:47.463	2	335	0065-0136651817
16018	2014.06.16	23:36:47.830	1	214	0065-0136651817
16019	2014.06.16	23:36:48.737	8	435	0065-0136651817
16020	2014.06.16	23:36:49.102	7	1211	0065-0136651817
16021	2014.06.16	23:36:46.549	5	5305	0065-0136659288
16022	2014.06.16	23:36:53.025	4	595	0065-0136659288
16023	2014.06.16	23:36:54.153	6	411	0065-0136673193
16024	2014.06.16	23:36:54.616	5	642	0065-0136673193
16025	2014.06.16	23:36:55.351	6	308	0065-0136651817
16026	2014.06.16	23:36:55.622	5	211	0065-0136651817
16027	2014.06.16	23:36:55.837	4	211	0065-0136673193
16028	2014.06.16	23:36:56.219	4	225	0065-0136651817
16029	2014.06.16	23:36:56.545	3	226	0065-0136651817
16030	2014.06.16	23:36:58.917	2	227	0065-0136651817
16031	2014.06.16	23:36:59.235	1	211	0065-0136651817
16032	2014.06.16	23:37:01.277	8	405	0065-0136659288
16033	2014.06.16	23:37:01.756	8	316	0065-0136651817
16034	2014.06.16	23:37:02.079	7	228	0065-0136651817
16035	2014.06.16	23:37:05.252	3	452	0065-0136665886
16036	2014.06.16	23:37:05.755	4	732	0065-0136665886
16037	2014.06.16	23:37:08.578	6	344	0065-0136651817
16038	2014.06.16	23:37:08.928	5	755	0065-0136651817
16039	2014.06.16	23:37:10.175	5	882	0065-0136651817
16040	2014.06.16	23:37:12.637	6	1106	0065-0136651817
16041	2014.06.16	23:37:11.852	5	4045	0065-0136665886
16042	2014.06.16	23:37:15.454	7	518	0065-0136651817
16043	2014.06.16	23:37:15.910	8	408	0065-0136651817
16044	2014.06.16	23:37:17.365	1	412	0065-0136651817
16045	2014.06.16	23:37:17.736	2	595	0065-0136651817
16046	2014.06.16	23:37:16.183	6	2864	0065-0136665886
16047	2014.06.16	23:37:19.170	6	214	0065-0136665886
16048	2014.06.16	23:37:19.167	3	407	0065-0136651817
16049	2014.06.16	23:37:19.426	6	223	0065-0136665886
16050	2014.06.16	23:37:19.622	4	1794	0065-0136651817
16051	2014.06.16	23:37:23.050	5	457	0065-0136651817
16052	2014.06.16	23:37:23.611	6	2253	0065-0136651817
16053	2014.06.16	23:37:27.077	6	436	0065-0136651817
16054	2014.06.16	23:37:27.427	5	1239	0065-0136651817
16055	2014.06.16	23:37:32.621	6	1508	0065-0136665886
16056	2014.06.16	23:37:34.136	5	1131	0065-0136665886
16057	2014.06.16	23:37:44.237	4	721	0065-0136665886
16058	2014.06.16	23:37:44.952	3	550	0065-0136665886
16059	2014.06.16	23:37:58.908	2	510	0065-0136653169
16060	2014.06.16	23:37:59.754	1	1593	0065-0136653169
16061	2014.06.16	23:38:21.507	6	626	0065-0136659288
16062	2014.06.16	23:38:22.235	5	1001	0065-0136659288
16063	2014.06.16	23:38:24.221	4	435	0065-0136659288
16064	2014.06.16	23:38:24.749	3	2441	0065-0136659288
16065	2014.06.16	23:38:30.151	1	404	0065-0136653169
16066	2014.06.16	23:38:30.730	2	1988	0065-0136653169
16067	2014.06.16	23:38:33.742	4	655	0065-0136651817
16068	2014.06.16	23:38:34.621	3	1053	0065-0136651817
16069	2014.06.16	23:38:38.664	3	2216	0065-0136653169
16070	2014.06.16	23:38:43.095	2	435	0065-0136667521
16071	2014.06.16	23:38:41.219	4	4731	0065-0136653169
16072	2014.06.16	23:38:43.744	1	3007	0065-0136667521
16073	2014.06.16	23:38:46.891	1	215	0065-0136667521
16074	2014.06.16	23:38:47.418	1	550	0065-0136667521
16075	2014.06.16	23:38:49.407	8	415	0065-0136667521
16076	2014.06.16	23:38:49.312	5	619	0065-0136653169
16077	2014.06.16	23:38:50.134	6	358	0065-0136653169
16078	2014.06.16	23:38:49.961	7	2672	0065-0136667521
16079	2014.06.16	23:38:50.852	6	1904	0065-0136653169
16080	2014.06.16	23:38:54.991	6	513	0065-0136667521
16081	2014.06.16	23:38:57.315	2	437	0065-0136651817
16082	2014.06.16	23:38:57.944	1	741	0065-0136651817
16083	2014.06.16	23:38:55.510	5	3861	0065-0136667521
16084	2014.06.16	23:39:19.430	4	500	0065-0136667521
16085	2014.06.16	23:39:20.088	3	3318	0065-0136667521
16086	2014.06.16	23:39:48.951	2	324	0065-0136659459
16087	2014.06.16	23:39:49.472	1	1314	0065-0136659459
16088	2014.06.16	23:40:05.669	8	719	0065-0136659459
16089	2014.06.16	23:40:06.490	7	1986	0065-0136659459
16090	2014.06.16	23:40:10.957	8	901	0065-0136651817
16091	2014.06.16	23:40:12.003	7	1906	0065-0136651817
16092	2014.06.16	23:40:29.103	3	635	0065-0136667521
16093	2014.06.16	23:40:29.860	4	1912	0065-0136667521
16094	2014.06.16	23:40:35.030	5	329	0065-0136667521
16095	2014.06.16	23:40:31.307	3	6234	0065-0136671473
16096	2014.06.16	23:40:35.393	6	2488	0065-0136667521
16097	2014.06.16	23:40:37.793	3	2371	0065-0136671473
16098	2014.06.16	23:40:39.721	6	503	0065-0136659459
16099	2014.06.16	23:40:40.302	5	2500	0065-0136659459
16100	2014.06.16	23:40:42.316	7	795	0065-0136653169
16101	2014.06.16	23:40:43.225	8	3535	0065-0136653169
16102	2014.06.16	23:40:49.246	2	619	0065-0136671473
16103	2014.06.16	23:40:52.320	7	432	0065-0136667521
16104	2014.06.16	23:40:50.135	1	4066	0065-0136671473
16105	2014.06.16	23:40:52.745	8	1538	0065-0136667521
16106	2014.06.16	23:40:54.734	1	387	0065-0136671473
16107	2014.06.16	23:40:55.581	1	212	0065-0136671473
16108	2014.06.16	23:40:55.876	5	467	0065-0136659459
16109	2014.06.16	23:40:57.242	1	324	0065-0136653169
16110	2014.06.16	23:40:56.303	6	2326	0065-0136659459
16111	2014.06.16	23:40:57.810	2	1761	0065-0136653169
16112	2014.06.16	23:41:00.014	8	821	0065-0136671473
16113	2014.06.16	23:41:00.998	7	1882	0065-0136671473
16114	2014.06.16	23:41:04.330	3	1572	0065-0136653169
16115	2014.06.16	23:41:05.928	3	223	0065-0136661759
16116	2014.06.16	23:41:06.521	4	319	0065-0136661759
16117	2014.06.16	23:41:08.224	5	312	0065-0136653169
16118	2014.06.16	23:41:08.523	6	402	0065-0136653169
16119	2014.06.16	23:41:09.865	6	421	0065-0136651817
16120	2014.06.16	23:41:10.301	5	7529	0065-0136651817
16121	2014.06.16	23:41:21.532	7	545	0065-0136659459
16122	2014.06.16	23:41:22.330	5	330	0065-0136661759
16123	2014.06.16	23:41:22.629	6	229	0065-0136661759
16124	2014.06.16	23:41:22.560	4	329	0065-0136651817
16125	2014.06.16	23:41:22.862	3	219	0065-0136651817
16126	2014.06.16	23:41:23.516	2	218	0065-0136651817
16127	2014.06.16	23:41:23.740	1	211	0065-0136651817
16128	2014.06.16	23:41:25.385	1	315	0065-0136667521
16129	2014.06.16	23:41:25.832	1	226	0065-0136651817
16130	2014.06.16	23:41:25.849	2	316	0065-0136667521
16131	2014.06.16	23:41:22.154	8	9616	0065-0136659459
16132	2014.06.16	23:41:31.772	8	586	0065-0136659459
16133	2014.06.16	23:41:32.142	3	391	0065-0136651817
16134	2014.06.16	23:41:32.544	4	1800	0065-0136651817
16135	2014.06.16	23:41:35.723	7	522	0065-0136661759
16136	2014.06.16	23:41:36.307	8	1309	0065-0136661759
16137	2014.06.16	23:41:37.521	5	469	0065-0136651817
16138	2014.06.16	23:41:37.950	6	217	0065-0136651817
16139	2014.06.16	23:41:38.452	1	321	0065-0136661759
16140	2014.06.16	23:41:38.757	2	326	0065-0136661759
16141	2014.06.16	23:41:40.277	7	414	0065-0136651817
16142	2014.06.16	23:41:40.668	8	319	0065-0136651817
16143	2014.06.16	23:41:42.066	7	557	0065-0136653169
16144	2014.06.16	23:41:42.617	8	595	0065-0136651817
16145	2014.06.16	23:41:43.447	8	4467	0065-0136653169
16146	2014.06.16	23:41:48.509	6	811	0065-0136671473
16147	2014.06.16	23:41:49.217	1	322	0065-0136653169
16148	2014.06.16	23:41:49.716	2	507	0065-0136653169
16149	2014.06.16	23:41:49.886	5	3850	0065-0136671473
16150	2014.06.16	23:41:54.965	8	420	0065-0136651817
16151	2014.06.16	23:41:55.287	1	316	0065-0136659459
16152	2014.06.16	23:41:55.707	2	1019	0065-0136659459
16153	2014.06.16	23:41:55.362	7	1537	0065-0136651817
16154	2014.06.16	23:41:57.599	6	316	0065-0136651817
16155	2014.06.16	23:41:57.952	5	739	0065-0136651817
16156	2014.06.16	23:42:01.690	5	902	0065-0136671473
16157	2014.06.16	23:42:02.647	6	692	0065-0136671473
16158	2014.06.16	23:42:04.407	7	598	0065-0136671473
16159	2014.06.16	23:42:05.092	8	1804	0065-0136671473
16160	2014.06.16	23:42:08.066	1	313	0065-0136671473
16161	2014.06.16	23:42:08.567	2	904	0065-0136671473
16162	2014.06.16	23:42:10.125	5	438	0065-0136651817
16163	2014.06.16	23:42:10.714	6	1922	0065-0136651817
16164	2014.06.16	23:42:16.014	3	507	0065-0136659459
16165	2014.06.16	23:42:16.665	4	1995	0065-0136659459
16166	2014.06.16	23:43:50.734	2	606	0065-0136665886
16167	2014.06.16	23:43:51.440	1	651	0065-0136665886
16168	2014.06.16	23:43:53.462	5	426	0065-0136659459
16169	2014.06.16	23:43:54.196	8	529	0065-0136665886
16170	2014.06.16	23:43:54.750	7	1144	0065-0136665886
16171	2014.06.16	23:43:53.960	6	2279	0065-0136659459
16172	2014.06.16	23:43:56.668	7	851	0065-0136665886
16173	2014.06.16	23:43:57.594	7	2985	0065-0136651817
16174	2014.06.16	23:44:02.324	7	714	0065-0136665886
16175	2014.06.16	23:44:02.954	6	450	0065-0136651817
16176	2014.06.16	23:44:04.232	6	744	0065-0136659459
16177	2014.06.16	23:44:03.541	5	2029	0065-0136651817
16178	2014.06.16	23:44:04.371	8	2799	0065-0136665886
16179	2014.06.16	23:44:08.796	5	219	0065-0136659459
16180	2014.06.16	23:44:07.246	7	1891	0065-0136665886
16181	2014.06.16	23:44:09.099	5	213	0065-0136659459
16182	2014.06.16	23:44:08.916	4	523	0065-0136651817
16183	2014.06.16	23:44:09.584	3	1395	0065-0136651817
16184	2014.06.16	23:44:13.239	7	409	0065-0136665886
16185	2014.06.16	23:44:10.346	5	3486	0065-0136659459
16186	2014.06.16	23:44:13.589	8	532	0065-0136665886
16187	2014.06.16	23:44:14.827	4	433	0065-0136659459
16188	2014.06.16	23:44:15.144	1	218	0065-0136665886
16189	2014.06.16	23:44:15.369	2	437	0065-0136665886
16190	2014.06.16	23:44:15.368	3	2572	0065-0136659459
16191	2014.06.16	23:44:20.401	2	911	0065-0136659459
16192	2014.06.16	23:44:21.469	1	839	0065-0136659459
16193	2014.06.16	23:44:29.408	1	308	0065-0136659459
16194	2014.06.16	23:44:29.781	2	1921	0065-0136659459
16195	2014.06.16	23:45:03.061	2	447	0065-0136659459
16196	2014.06.16	23:45:03.573	1	900	0065-0136659459
16197	2014.06.16	23:45:08.588	8	1716	0065-0136659459
16198	2014.06.16	23:45:11.007	7	3967	0065-0136659459
16199	2014.06.16	23:45:43.848	2	548	0065-0136671473
16200	2014.06.16	23:45:44.407	2	225	0065-0136651817
16201	2014.06.16	23:45:44.495	1	212	0065-0136671473
16202	2014.06.16	23:45:45.968	8	318	0065-0136651817
16203	2014.06.16	23:45:46.052	7	308	0065-0136671473
16204	2014.06.16	23:45:48.481	7	315	0065-0136671473
16205	2014.06.16	23:45:48.843	8	414	0065-0136671473
16206	2014.06.16	23:45:49.845	1	321	0065-0136671473
16207	2014.06.16	23:45:50.206	2	323	0065-0136671473
16208	2014.06.16	23:45:52.811	6	439	0065-0136651817
16209	2014.06.16	23:45:53.299	5	1627	0065-0136651817
16210	2014.06.16	23:46:01.968	7	648	0065-0136659459
16211	2014.06.16	23:46:02.661	8	3594	0065-0136659459
16212	2014.06.16	23:46:10.098	4	515	0065-0136651817
16213	2014.06.16	23:46:10.105	8	528	0065-0136659459
16214	2014.06.16	23:46:10.629	7	1565	0065-0136659459
16215	2014.06.16	23:46:10.696	3	1654	0065-0136651817
16216	2014.06.16	23:46:12.899	7	220	0065-0136659459
16217	2014.06.16	23:46:14.362	6	405	0065-0136659459
16218	2014.06.16	23:46:15.441	5	1528	0065-0136659459
16219	2014.06.16	23:50:42.876	4	416	0065-0136659459
16220	2014.06.16	23:50:43.405	3	2278	0065-0136659459
16221	2014.06.16	23:50:50.050	3	694	0065-0136651817
16222	2014.06.16	23:50:56.934	2	412	0065-0136659459
16223	2014.06.16	23:50:57.524	1	805	0065-0136659459
16224	2014.06.16	23:50:50.830	4	9028	0065-0136651817
16225	2014.06.16	23:51:13.824	8	342	0065-0136659459
16226	2014.06.16	23:51:14.187	7	2706	0065-0136659459
16227	2014.06.16	23:51:53.463	6	995	0065-0136659459
16228	2014.06.16	23:51:54.702	5	1586	0065-0136659459
16229	2014.06.16	23:52:14.279	4	321	0065-0136659459
16230	2014.06.16	23:52:14.707	3	2080	0065-0136659459
16231	2014.06.16	23:52:22.417	5	780	0065-0136651817
16232	2014.06.16	23:52:23.303	6	2275	0065-0136651817
16233	2014.06.16	23:52:34.263	7	710	0065-0136651817
16234	2014.06.16	23:52:35.052	8	2576	0065-0136651817
16235	2014.06.16	23:55:26.992	3	1689	0065-0136671473
16236	2014.06.16	23:55:28.925	4	3686	0065-0136671473
16237	2014.06.16	23:55:38.193	2	406	0065-0136661759
16238	2014.06.16	23:55:38.674	1	424	0065-0136661759
16239	2014.06.16	23:55:40.191	1	409	0065-0136661759
16240	2014.06.16	23:55:40.621	2	230	0065-0136661759
16241	2014.06.16	23:55:40.654	1	226	0065-0136651817
16242	2014.06.16	23:55:40.924	2	221	0065-0136651817
16243	2014.06.16	23:55:44.024	2	322	0065-0136651817
16244	2014.06.16	23:55:44.312	1	363	0065-0136651817
16245	2014.06.16	23:55:45.306	8	318	0065-0136651817
16246	2014.06.16	23:55:45.610	7	604	0065-0136651817
16247	2014.06.16	23:55:46.629	6	413	0065-0136651817
16248	2014.06.16	23:55:46.952	5	589	0065-0136651817
16249	2014.06.16	23:55:48.206	4	349	0065-0136651817
16250	2014.06.16	23:55:48.527	3	1744	0065-0136651817
16251	2014.06.16	23:55:56.294	2	424	0065-0136651817
16252	2014.06.16	23:55:56.723	1	408	0065-0136651817
16253	2014.06.16	23:56:04.076	8	411	0065-0136651817
16254	2014.06.16	23:56:04.435	7	1113	0065-0136651817
16255	2014.06.16	23:56:06.630	6	442	0065-0136651817
16256	2014.06.16	23:56:07.080	5	1271	0065-0136651817
16257	2014.06.16	23:56:11.370	4	527	0065-0136651817
16258	2014.06.16	23:56:11.868	3	1636	0065-0136651817
16259	2014.06.16	23:56:23.389	5	1091	0065-0136671473
16260	2014.06.16	23:56:24.602	6	4656	0065-0136671473
16261	2014.06.16	23:56:35.501	7	903	0065-0136671473
16262	2014.06.16	23:56:36.664	8	1496	0065-0136671473
16263	2014.06.16	23:56:42.866	1	511	0065-0136671473
16264	2014.06.16	23:56:43.554	2	914	0065-0136671473
16265	2014.06.16	23:58:55.562	2	314	0065-0136671473
16266	2014.06.16	23:58:55.897	2	215	0065-0136671473
16267	2014.06.16	23:58:56.248	2	3159	0065-0136671473
16268	2014.06.16	23:58:59.609	1	1618	0065-0136671473
16269	2014.06.16	23:59:01.447	1	222	0065-0136671473
16270	2014.06.16	23:59:05.679	1	516	0065-0136671473
16271	2014.06.16	23:59:06.250	2	1097	0065-0136671473
16272	2014.06.17	00:00:03.710	3	940	0065-0136651817
16273	2014.06.17	00:00:04.656	4	4186	0065-0136651817
