# Supplementary material for: Eco-HAB as a fully automated and ecologically relevant assessment of social impairments in mouse models of autism
Source: eLife. 2016 Oct 12;5:e19532. doi: 10.7554/eLife.19532 (PMC5092044; doi:10.7554/eLife.19532)
Supplement: Supplementary file 1. — DOI: http://dx.doi.org/10.7554/eLife.19532.038 [file elife-19532-supp1.zip › BALB VPA data cohort 1/20140617_010000.txt]

16524	2014.06.17	01:08:32.540	3	5788	0065-0136667521
16525	2014.06.17	01:08:42.646	2	520	0065-0136667521
16526	2014.06.17	01:08:43.669	1	3956	0065-0136667521
16527	2014.06.17	01:08:47.630	1	2107	0065-0136667521
16528	2014.06.17	01:08:49.994	1	227	0065-0136667521
16529	2014.06.17	01:08:50.265	1	215	0065-0136667521
16530	2014.06.17	01:09:02.294	1	330	0065-0136667521
16531	2014.06.17	01:09:02.633	2	815	0065-0136667521
16532	2014.06.17	01:23:49.195	3	2975	0065-0136661759
16533	2014.06.17	01:23:52.529	4	1808	0065-0136661759
16534	2014.06.17	01:24:09.933	5	508	0065-0136661759
16535	2014.06.17	01:24:10.521	6	914	0065-0136661759
16536	2014.06.17	01:24:15.807	7	1856	0065-0136661759
16537	2014.06.17	01:24:53.042	2	715	0065-0136673193
16538	2014.06.17	01:24:55.854	7	635	0065-0136661759
16539	2014.06.17	01:24:54.391	1	4828	0065-0136673193
16540	2014.06.17	01:24:56.705	8	2782	0065-0136661759
16541	2014.06.17	01:25:07.824	1	437	0065-0136661759
16542	2014.06.17	01:25:08.348	2	326	0065-0136661759
16543	2014.06.17	01:25:12.040	8	620	0065-0136673193
16544	2014.06.17	01:25:12.793	7	2946	0065-0136673193
16545	2014.06.17	01:25:25.842	2	520	0065-0136661759
16546	2014.06.17	01:25:26.241	6	803	0065-0136673193
16547	2014.06.17	01:25:26.431	1	652	0065-0136661759
16548	2014.06.17	01:25:27.120	5	2549	0065-0136673193
16549	2014.06.17	01:25:46.139	4	518	0065-0136673193
16550	2014.06.17	01:25:46.762	3	3655	0065-0136673193
16551	2014.06.17	01:26:05.090	8	1506	0065-0136661759
16552	2014.06.17	01:26:06.600	7	1011	0065-0136661759
16553	2014.06.17	01:26:10.251	6	537	0065-0136661759
16554	2014.06.17	01:26:10.874	5	997	0065-0136661759
16555	2014.06.17	01:27:46.416	5	506	0065-0136661759
16556	2014.06.17	01:27:46.869	6	629	0065-0136661759
16557	2014.06.17	01:29:53.804	6	1204	0065-0136661759
16558	2014.06.17	01:29:55.992	6	558	0065-0136661759
16559	2014.06.17	01:29:56.559	5	1000	0065-0136661759
16560	2014.06.17	01:29:58.403	4	435	0065-0136661759
16561	2014.06.17	01:29:58.927	3	718	0065-0136661759
16562	2014.06.17	01:30:01.898	3	213	0065-0136661759
16563	2014.06.17	01:30:03.860	2	309	0065-0136661759
16564	2014.06.17	01:30:04.209	1	427	0065-0136661759
16565	2014.06.17	01:30:29.862	1	564	0065-0136661759
16566	2014.06.17	01:30:30.428	2	324	0065-0136661759
16567	2014.06.17	01:33:14.454	2	406	0065-0136661759
16568	2014.06.17	01:33:14.908	1	312	0065-0136661759
16569	2014.06.17	01:33:27.786	8	693	0065-0136661759
16570	2014.06.17	01:33:28.403	7	693	0065-0136661759
16571	2014.06.17	01:37:12.603	7	3185	0065-0136661759
16572	2014.06.17	01:37:17.445	6	932	0065-0136661759
16573	2014.06.17	01:37:18.359	5	1394	0065-0136661759
16574	2014.06.17	01:37:21.064	2	312	0065-0136673193
16575	2014.06.17	01:37:21.618	1	1095	0065-0136673193
16576	2014.06.17	01:37:35.588	4	520	0065-0136661759
16577	2014.06.17	01:37:36.124	3	711	0065-0136661759
16578	2014.06.17	01:37:36.939	3	410	0065-0136661759
16579	2014.06.17	01:38:06.218	8	620	0065-0136673193
16580	2014.06.17	01:38:07.182	3	933	0065-0136665886
16581	2014.06.17	01:38:06.937	7	3236	0065-0136673193
16582	2014.06.17	01:38:08.399	4	2806	0065-0136665886
16583	2014.06.17	01:38:11.211	4	1572	0065-0136665886
16584	2014.06.17	01:38:26.625	7	744	0065-0136673193
16585	2014.06.17	01:38:27.297	4	428	0065-0136665886
16586	2014.06.17	01:38:27.512	8	1836	0065-0136673193
16587	2014.06.17	01:38:27.759	3	2161	0065-0136665886
16588	2014.06.17	01:39:10.514	8	843	0065-0136673193
16589	2014.06.17	01:39:11.433	7	2502	0065-0136673193
16590	2014.06.17	01:39:17.623	6	610	0065-0136673193
16591	2014.06.17	01:39:18.955	2	422	0065-0136661759
16592	2014.06.17	01:39:19.496	1	427	0065-0136661759
16593	2014.06.17	01:39:18.406	5	2188	0065-0136673193
16594	2014.06.17	01:40:13.995	8	807	0065-0136661759
16595	2014.06.17	01:40:14.842	7	549	0065-0136661759
16596	2014.06.17	01:40:22.306	6	514	0065-0136661759
16597	2014.06.17	01:40:22.829	5	1709	0065-0136661759
16598	2014.06.17	01:40:26.049	4	345	0065-0136661759
16599	2014.06.17	01:40:26.414	3	219	0065-0136661759
16600	2014.06.17	01:40:27.459	2	324	0065-0136661759
16601	2014.06.17	01:40:27.730	1	315	0065-0136661759
16602	2014.06.17	01:40:28.189	4	415	0065-0136673193
16603	2014.06.17	01:40:28.746	3	1268	0065-0136673193
16604	2014.06.17	01:40:33.331	3	1256	0065-0136673193
16605	2014.06.17	01:40:34.674	4	2081	0065-0136673193
16606	2014.06.17	01:41:01.338	1	329	0065-0136661759
16607	2014.06.17	01:41:01.742	2	410	0065-0136661759
16608	2014.06.17	01:41:05.737	5	626	0065-0136673193
16609	2014.06.17	01:41:06.462	6	2113	0065-0136673193
16610	2014.06.17	01:41:17.052	6	513	0065-0136673193
16611	2014.06.17	01:41:17.573	5	1006	0065-0136673193
16612	2014.06.17	01:41:20.474	4	442	0065-0136673193
16613	2014.06.17	01:41:20.977	2	514	0065-0136661759
16614	2014.06.17	01:41:21.576	1	514	0065-0136661759
16615	2014.06.17	01:41:20.955	3	2880	0065-0136673193
16616	2014.06.17	01:41:38.995	8	613	0065-0136661759
16617	2014.06.17	01:41:39.586	7	656	0065-0136661759
16618	2014.06.17	01:42:05.857	7	841	0065-0136661759
16619	2014.06.17	01:42:35.307	3	754	0065-0136667521
16620	2014.06.17	01:42:36.238	4	1592	0065-0136667521
16621	2014.06.17	01:42:52.578	3	7403	0065-0136673193
16622	2014.06.17	01:43:00.096	5	406	0065-0136667521
16623	2014.06.17	01:42:59.947	6	814	0065-0136661759
16624	2014.06.17	01:43:01.404	7	504	0065-0136661759
16625	2014.06.17	01:43:01.885	8	310	0065-0136661759
16626	2014.06.17	01:43:02.633	1	325	0065-0136661759
16627	2014.06.17	01:43:02.891	2	318	0065-0136661759
16628	2014.06.17	01:43:00.953	6	3147	0065-0136667521
16629	2014.06.17	01:43:14.413	7	708	0065-0136667521
16630	2014.06.17	01:43:15.240	8	1728	0065-0136667521
16631	2014.06.17	01:43:49.226	1	419	0065-0136667521
16632	2014.06.17	01:43:49.780	2	1894	0065-0136667521
16633	2014.06.17	01:43:55.405	2	310	0065-0136667521
16634	2014.06.17	01:43:55.855	1	810	0065-0136667521
16635	2014.06.17	01:43:58.659	8	510	0065-0136667521
16636	2014.06.17	01:43:59.078	7	3076	0065-0136667521
16637	2014.06.17	01:45:02.794	6	802	0065-0136667521
16638	2014.06.17	01:45:03.546	5	2711	0065-0136667521
16639	2014.06.17	01:45:06.278	5	1469	0065-0136667521
16640	2014.06.17	01:45:11.658	2	516	0065-0136651817
16641	2014.06.17	01:45:12.349	1	602	0065-0136651817
16642	2014.06.17	01:45:17.954	8	613	0065-0136651817
16643	2014.06.17	01:45:18.707	7	3959	0065-0136651817
16644	2014.06.17	01:45:37.411	6	818	0065-0136651817
16645	2014.06.17	01:45:38.321	5	3503	0065-0136651817
16646	2014.06.17	01:45:54.951	5	404	0065-0136667521
16647	2014.06.17	01:45:55.414	6	1689	0065-0136667521
16648	2014.06.17	01:46:00.321	7	1210	0065-0136667521
16649	2014.06.17	01:46:01.565	8	1732	0065-0136667521
16650	2014.06.17	01:46:02.843	5	546	0065-0136651817
16651	2014.06.17	01:46:04.196	1	225	0065-0136667521
16652	2014.06.17	01:46:03.465	6	1875	0065-0136651817
16653	2014.06.17	01:46:04.493	2	1094	0065-0136667521
16654	2014.06.17	01:46:08.553	3	216	0065-0136667521
16655	2014.06.17	01:46:09.176	3	509	0065-0136667521
16656	2014.06.17	01:46:09.735	4	2961	0065-0136667521
16657	2014.06.17	01:46:52.928	7	614	0065-0136651817
16658	2014.06.17	01:46:53.689	8	1979	0065-0136651817
16659	2014.06.17	01:47:03.837	1	623	0065-0136651817
16660	2014.06.17	01:47:05.056	2	3681	0065-0136651817
16661	2014.06.17	01:47:08.795	2	220	0065-0136651817
16662	2014.06.17	01:47:14.934	5	403	0065-0136667521
16663	2014.06.17	01:47:14.694	3	1688	0065-0136651817
16664	2014.06.17	01:47:15.403	6	2082	0065-0136667521
16665	2014.06.17	01:47:16.651	4	1964	0065-0136651817
16666	2014.06.17	01:47:20.260	4	537	0065-0136651817
16667	2014.06.17	01:47:20.083	6	807	0065-0136667521
16668	2014.06.17	01:47:20.845	3	2180	0065-0136651817
16669	2014.06.17	01:47:20.893	5	2587	0065-0136667521
16670	2014.06.17	01:47:24.669	4	805	0065-0136667521
16671	2014.06.17	01:47:25.559	3	3112	0065-0136667521
16672	2014.06.17	01:47:58.309	3	612	0065-0136667521
16673	2014.06.17	01:47:58.966	4	3933	0065-0136667521
16674	2014.06.17	01:48:07.266	5	311	0065-0136667521
16675	2014.06.17	01:48:07.624	6	3141	0065-0136667521
16676	2014.06.17	01:48:10.915	6	2580	0065-0136667521
16677	2014.06.17	01:48:14.302	6	316	0065-0136667521
16678	2014.06.17	01:48:14.653	6	324	0065-0136667521
16679	2014.06.17	01:48:15.085	6	217	0065-0136667521
16680	2014.06.17	01:48:15.388	6	378	0065-0136667521
16681	2014.06.17	01:48:15.772	6	1076	0065-0136667521
16682	2014.06.17	01:48:16.890	6	912	0065-0136667521
16683	2014.06.17	01:48:27.545	3	3373	0065-0136653169
16684	2014.06.17	01:48:31.154	4	2560	0065-0136653169
16685	2014.06.17	01:48:41.329	2	415	0065-0136651817
16686	2014.06.17	01:48:41.783	1	643	0065-0136651817
16687	2014.06.17	01:48:42.394	5	505	0065-0136653169
16688	2014.06.17	01:48:43.384	8	499	0065-0136651817
16689	2014.06.17	01:48:43.137	6	4072	0065-0136653169
16690	2014.06.17	01:48:43.879	7	4216	0065-0136651817
16691	2014.06.17	01:48:48.736	7	217	0065-0136651817
16692	2014.06.17	01:48:52.883	3	1126	0065-0136659459
16693	2014.06.17	01:48:54.285	4	3406	0065-0136659459
16694	2014.06.17	01:49:02.575	7	507	0065-0136667521
16695	2014.06.17	01:49:03.160	5	629	0065-0136659459
16696	2014.06.17	01:49:03.128	8	2311	0065-0136667521
16697	2014.06.17	01:49:05.588	8	651	0065-0136667521
16698	2014.06.17	01:49:03.999	6	5761	0065-0136659459
16699	2014.06.17	01:49:24.834	7	605	0065-0136651817
16700	2014.06.17	01:49:25.524	8	1190	0065-0136651817
16701	2014.06.17	01:49:39.616	7	843	0065-0136659459
16702	2014.06.17	01:49:40.636	8	4399	0065-0136659459
16703	2014.06.17	01:49:52.940	1	316	0065-0136667521
16704	2014.06.17	01:49:53.335	2	1012	0065-0136667521
16705	2014.06.17	01:49:54.357	2	211	0065-0136667521
16706	2014.06.17	01:50:01.051	2	405	0065-0136667521
16707	2014.06.17	01:50:01.580	1	1097	0065-0136667521
16708	2014.06.17	01:51:00.897	2	595	0065-0136665886
16709	2014.06.17	01:51:01.799	1	810	0065-0136665886
16710	2014.06.17	01:51:08.428	1	409	0065-0136659459
16711	2014.06.17	01:51:09.013	2	3463	0065-0136659459
16712	2014.06.17	01:51:15.412	8	441	0065-0136665886
16713	2014.06.17	01:51:15.865	7	1893	0065-0136665886
16714	2014.06.17	01:51:18.726	7	659	0065-0136665886
16715	2014.06.17	01:51:19.175	2	906	0065-0136659288
16716	2014.06.17	01:51:20.611	3	1097	0065-0136660676
16717	2014.06.17	01:51:21.078	1	4434	0065-0136659288
16718	2014.06.17	01:51:22.112	4	4668	0065-0136660676
16719	2014.06.17	01:51:31.882	5	1404	0065-0136660676
16720	2014.06.17	01:51:33.495	8	820	0065-0136659288
16721	2014.06.17	01:51:33.682	6	2740	0065-0136660676
16722	2014.06.17	01:51:36.765	6	212	0065-0136660676
16723	2014.06.17	01:51:34.530	7	5820	0065-0136659288
16724	2014.06.17	01:51:46.093	6	1010	0065-0136665886
16725	2014.06.17	01:51:47.232	5	1014	0065-0136665886
16726	2014.06.17	01:51:51.725	7	421	0065-0136659288
16727	2014.06.17	01:51:52.153	8	4456	0065-0136659288
16728	2014.06.17	01:51:55.879	7	1103	0065-0136660676
16729	2014.06.17	01:51:58.198	1	421	0065-0136659288
16730	2014.06.17	01:51:58.653	2	1303	0065-0136659288
16731	2014.06.17	01:52:01.248	1	317	0065-0136651817
16732	2014.06.17	01:52:01.705	2	812	0065-0136651817
16733	2014.06.17	01:51:57.217	8	5472	0065-0136660676
16734	2014.06.17	01:52:06.093	3	406	0065-0136651817
16735	2014.06.17	01:52:06.585	4	1129	0065-0136651817
16736	2014.06.17	01:52:10.204	5	406	0065-0136665886
16737	2014.06.17	01:52:09.702	7	1195	0065-0136653169
16738	2014.06.17	01:52:10.536	6	612	0065-0136665886
16739	2014.06.17	01:52:11.205	3	910	0065-0136659288
16740	2014.06.17	01:52:11.066	8	3464	0065-0136653169
16741	2014.06.17	01:52:12.287	4	3268	0065-0136659288
16742	2014.06.17	01:52:17.855	5	307	0065-0136651817
16743	2014.06.17	01:52:18.251	6	1002	0065-0136651817
16744	2014.06.17	01:52:19.740	5	611	0065-0136659288
16745	2014.06.17	01:52:23.881	1	519	0065-0136653169
16746	2014.06.17	01:52:24.616	2	2425	0065-0136653169
16747	2014.06.17	01:52:20.951	6	8788	0065-0136659288
16748	2014.06.17	01:52:29.786	6	343	0065-0136659288
16749	2014.06.17	01:52:30.137	6	215	0065-0136659288
16750	2014.06.17	01:52:29.965	7	418	0065-0136665886
16751	2014.06.17	01:52:30.459	8	806	0065-0136665886
16752	2014.06.17	01:52:30.760	6	1011	0065-0136659288
16753	2014.06.17	01:52:47.256	7	912	0065-0136651817
16754	2014.06.17	01:52:48.270	8	3078	0065-0136651817
16755	2014.06.17	01:52:53.616	7	3455	0065-0136659288
16756	2014.06.17	01:52:57.712	8	11966	0065-0136659288
16757	2014.06.17	01:53:10.634	8	443	0065-0136659288
16758	2014.06.17	01:53:12.742	8	412	0065-0136659288
16759	2014.06.17	01:53:15.028	8	407	0065-0136667521
16760	2014.06.17	01:53:15.526	7	3275	0065-0136667521
16761	2014.06.17	01:53:20.442	6	217	0065-0136667521
16762	2014.06.17	01:53:20.746	5	1099	0065-0136667521
16763	2014.06.17	01:53:32.247	8	516	0065-0136660676
16764	2014.06.17	01:53:32.548	1	705	0065-0136659288
16765	2014.06.17	01:53:33.299	1	214	0065-0136651817
16766	2014.06.17	01:53:33.634	2	227	0065-0136651817
16767	2014.06.17	01:53:32.913	7	2616	0065-0136660676
16768	2014.06.17	01:53:40.832	4	438	0065-0136667521
16769	2014.06.17	01:53:41.264	3	4094	0065-0136667521
16770	2014.06.17	01:53:51.049	6	508	0065-0136660676
16771	2014.06.17	01:53:51.673	5	1873	0065-0136660676
16772	2014.06.17	01:53:55.022	1	426	0065-0136665886
16773	2014.06.17	01:53:55.489	2	506	0065-0136665886
16774	2014.06.17	01:54:00.592	4	707	0065-0136667521
16775	2014.06.17	01:54:00.498	3	1406	0065-0136665886
16776	2014.06.17	01:54:01.647	4	553	0065-0136667521
16777	2014.06.17	01:54:02.302	4	1697	0065-0136665886
16778	2014.06.17	01:54:21.337	5	413	0065-0136665886
16779	2014.06.17	01:54:21.815	6	1214	0065-0136665886
16780	2014.06.17	01:54:26.079	7	314	0065-0136665886
16781	2014.06.17	01:54:26.401	8	617	0065-0136665886
16782	2014.06.17	01:54:51.846	3	507	0065-0136651817
16783	2014.06.17	01:54:52.492	4	4202	0065-0136651817
16784	2014.06.17	01:54:56.816	5	224	0065-0136667521
16785	2014.06.17	01:54:57.106	6	2082	0065-0136667521
16786	2014.06.17	01:55:25.525	6	323	0065-0136667521
16787	2014.06.17	01:55:26.341	4	426	0065-0136660676
16788	2014.06.17	01:55:26.946	3	1913	0065-0136660676
16789	2014.06.17	01:55:31.138	2	409	0065-0136660676
16790	2014.06.17	01:55:31.734	1	702	0065-0136660676
16791	2014.06.17	01:55:25.825	5	9014	0065-0136667521
16792	2014.06.17	01:55:35.766	4	411	0065-0136667521
16793	2014.06.17	01:55:36.197	3	2476	0065-0136667521
16794	2014.06.17	01:55:39.510	2	218	0065-0136667521
16795	2014.06.17	01:55:39.768	1	803	0065-0136667521
16796	2014.06.17	01:55:45.921	5	692	0065-0136651817
16797	2014.06.17	01:55:46.708	6	7752	0065-0136651817
16798	2014.06.17	01:56:01.709	3	911	0065-0136670531
16799	2014.06.17	01:56:03.382	7	411	0065-0136651817
16800	2014.06.17	01:56:02.956	3	1086	0065-0136670531
16801	2014.06.17	01:56:03.876	8	1412	0065-0136651817
16802	2014.06.17	01:56:04.232	4	2609	0065-0136670531
16803	2014.06.17	01:56:08.748	8	311	0065-0136665886
16804	2014.06.17	01:56:09.102	7	566	0065-0136665886
16805	2014.06.17	01:56:18.531	6	995	0065-0136665886
16806	2014.06.17	01:56:19.771	5	1237	0065-0136665886
16807	2014.06.17	01:56:23.833	4	339	0065-0136665886
16808	2014.06.17	01:56:24.283	3	1114	0065-0136665886
16809	2014.06.17	01:56:33.773	1	217	0065-0136660676
16810	2014.06.17	01:56:34.242	2	813	0065-0136660676
16811	2014.06.17	01:56:46.233	3	722	0065-0136660676
16812	2014.06.17	01:56:47.253	4	994	0065-0136660676
16813	2014.06.17	01:56:52.503	5	348	0065-0136660676
16814	2014.06.17	01:56:52.893	6	597	0065-0136660676
16815	2014.06.17	01:56:53.868	6	371	0065-0136660676
16816	2014.06.17	01:56:57.459	7	556	0065-0136660676
16817	2014.06.17	01:56:57.615	2	1494	0065-0136659288
16818	2014.06.17	01:56:58.109	8	2042	0065-0136660676
16819	2014.06.17	01:56:59.344	1	915	0065-0136659288
16820	2014.06.17	01:57:04.707	8	407	0065-0136667521
16821	2014.06.17	01:57:05.129	7	1984	0065-0136667521
16822	2014.06.17	01:57:08.294	6	312	0065-0136667521
16823	2014.06.17	01:57:08.588	5	1691	0065-0136667521
16824	2014.06.17	01:57:15.636	2	516	0065-0136665886
16825	2014.06.17	01:57:16.195	1	414	0065-0136665886
16826	2014.06.17	01:57:21.624	5	538	0065-0136670531
16827	2014.06.17	01:57:22.367	6	4867	0065-0136670531
16828	2014.06.17	01:57:27.182	8	725	0065-0136659288
16829	2014.06.17	01:57:27.997	7	1697	0065-0136659288
16830	2014.06.17	01:57:32.622	6	503	0065-0136659288
16831	2014.06.17	01:57:32.214	5	3087	0065-0136667521
16832	2014.06.17	01:57:35.760	5	1118	0065-0136667521
16833	2014.06.17	01:57:37.246	5	2276	0065-0136659288
16834	2014.06.17	01:57:42.502	8	503	0065-0136665886
16835	2014.06.17	01:57:42.714	7	540	0065-0136660676
16836	2014.06.17	01:57:43.354	7	1897	0065-0136665886
16837	2014.06.17	01:57:49.314	7	460	0065-0136660676
16838	2014.06.17	01:57:53.053	7	625	0065-0136670531
16839	2014.06.17	01:57:53.843	8	2563	0065-0136670531
16840	2014.06.17	01:57:58.977	4	312	0065-0136667521
16841	2014.06.17	01:57:59.371	3	5010	0065-0136667521
16842	2014.06.17	01:58:04.619	6	743	0065-0136665886
16843	2014.06.17	01:58:05.058	3	1506	0065-0136667521
16844	2014.06.17	01:58:05.473	5	1497	0065-0136665886
16845	2014.06.17	01:58:09.081	1	409	0065-0136670531
16846	2014.06.17	01:58:09.732	2	1430	0065-0136670531
16847	2014.06.17	01:58:13.774	6	307	0065-0136660676
16848	2014.06.17	01:58:14.195	5	1496	0065-0136660676
16849	2014.06.17	01:58:17.411	4	539	0065-0136659288
16850	2014.06.17	01:58:18.114	4	501	0065-0136660676
16851	2014.06.17	01:58:18.094	3	1278	0065-0136659288
16852	2014.06.17	01:58:21.315	2	221	0065-0136659288
16853	2014.06.17	01:58:20.028	3	1683	0065-0136660676
16854	2014.06.17	01:58:21.714	1	701	0065-0136659288
16855	2014.06.17	01:58:39.316	1	445	0065-0136651817
16856	2014.06.17	01:58:39.976	2	1128	0065-0136651817
16857	2014.06.17	01:58:44.647	3	1200	0065-0136671473
16858	2014.06.17	01:58:46.149	4	6027	0065-0136671473
16859	2014.06.17	01:58:53.620	2	228	0065-0136667521
16860	2014.06.17	01:58:53.947	1	917	0065-0136667521
16861	2014.06.17	01:58:57.629	5	416	0065-0136665886
16862	2014.06.17	01:58:58.056	6	596	0065-0136665886
16863	2014.06.17	01:58:59.834	7	316	0065-0136665886
16864	2014.06.17	01:59:00.080	1	228	0065-0136667521
16865	2014.06.17	01:59:00.233	8	964	0065-0136665886
16866	2014.06.17	01:59:00.346	2	2375	0065-0136667521
16867	2014.06.17	01:59:04.772	2	212	0065-0136667521
16868	2014.06.17	01:59:07.156	4	805	0065-0136671473
16869	2014.06.17	01:59:08.052	3	2376	0065-0136671473
16870	2014.06.17	01:59:15.912	3	899	0065-0136651817
16871	2014.06.17	01:59:16.788	4	1365	0065-0136651817
16872	2014.06.17	01:59:32.661	5	559	0065-0136651817
16873	2014.06.17	01:59:33.329	6	4445	0065-0136651817
16874	2014.06.17	01:59:37.882	6	904	0065-0136651817
16875	2014.06.17	01:59:43.092	8	425	0065-0136659288
16876	2014.06.17	01:59:43.588	7	1316	0065-0136659288
16877	2014.06.17	01:59:44.400	6	2472	0065-0136651817
16878	2014.06.17	01:59:49.339	1	508	0065-0136665886
16879	2014.06.17	01:59:50.031	2	1970	0065-0136665886
16880	2014.06.17	01:59:47.581	5	5652	0065-0136651817
16881	2014.06.17	01:59:54.497	5	1954	0065-0136651817
16882	2014.06.17	01:59:57.740	6	227	0065-0136651817
16883	2014.06.17	01:59:57.979	6	1697	0065-0136651817
16884	2014.06.17	02:00:00.056	6	1638	0065-0136659288
16885	2014.06.17	02:00:01.031	5	1092	0065-0136651817
16886	2014.06.17	02:00:05.286	4	605	0065-0136651817
16887	2014.06.17	02:00:02.277	5	5360	0065-0136659288
16888	2014.06.17	02:00:06.108	3	2584	0065-0136651817
16889	2014.06.17	02:00:09.250	2	619	0065-0136655780
16890	2014.06.17	02:00:10.128	2	219	0065-0136651817
16891	2014.06.17	02:00:11.627	4	312	0065-0136659288
16892	2014.06.17	02:00:12.051	3	3428	0065-0136659288
16893	2014.06.17	02:00:10.280	1	5358	0065-0136655780
16894	2014.06.17	02:00:16.048	1	506	0065-0136651817
16895	2014.06.17	02:00:18.348	1	217	0065-0136655780
16896	2014.06.17	02:00:18.580	2	219	0065-0136655780
16897	2014.06.17	02:00:19.002	1	221	0065-0136651817
