# Supplementary material for: Eco-HAB as a fully automated and ecologically relevant assessment of social impairments in mouse models of autism
Source: eLife. 2016 Oct 12;5:e19532. doi: 10.7554/eLife.19532 (PMC5092044; doi:10.7554/eLife.19532)
Supplement: Supplementary file 1. — DOI: http://dx.doi.org/10.7554/eLife.19532.038 [file elife-19532-supp1.zip › BALB VPA data cohort 1/20140617_020000.txt]

16898	2014.06.17	02:00:40.580	2	1245	0065-0136651817
16899	2014.06.17	02:00:45.436	1	3370	0065-0136651817
16900	2014.06.17	02:01:11.956	2	527	0065-0136659288
16901	2014.06.17	02:01:14.875	1	4019	0065-0136659288
16902	2014.06.17	02:02:00.359	8	610	0065-0136651817
16903	2014.06.17	02:02:01.051	7	1289	0065-0136651817
16904	2014.06.17	02:02:03.400	7	423	0065-0136651817
16905	2014.06.17	02:02:04.071	7	312	0065-0136651817
16906	2014.06.17	02:02:08.617	8	443	0065-0136659288
16907	2014.06.17	02:02:09.073	7	2009	0065-0136659288
16908	2014.06.17	02:02:21.466	6	310	0065-0136651817
16909	2014.06.17	02:02:21.652	5	310	0065-0136659288
16910	2014.06.17	02:02:21.988	5	325	0065-0136651817
16911	2014.06.17	02:02:22.888	4	308	0065-0136651817
16912	2014.06.17	02:02:23.247	3	216	0065-0136651817
16913	2014.06.17	02:03:13.040	2	1124	0065-0136651817
16914	2014.06.17	02:03:14.812	1	10774	0065-0136651817
16915	2014.06.17	02:03:25.738	1	1233	0065-0136651817
16916	2014.06.17	02:03:30.485	2	543	0065-0136665886
16917	2014.06.17	02:03:53.759	2	1194	0065-0136665886
16918	2014.06.17	02:04:02.491	3	506	0065-0136665886
16919	2014.06.17	02:04:03.033	4	1055	0065-0136665886
16920	2014.06.17	02:03:29.700	1	34902	0065-0136651817
16921	2014.06.17	02:04:05.054	5	420	0065-0136665886
16922	2014.06.17	02:04:05.498	6	1601	0065-0136665886
16923	2014.06.17	02:04:04.976	2	3995	0065-0136651817
16924	2014.06.17	02:04:15.174	7	221	0065-0136665886
16925	2014.06.17	02:04:15.485	8	942	0065-0136665886
16926	2014.06.17	02:04:22.076	3	802	0065-0136670531
16927	2014.06.17	02:04:23.160	4	3376	0065-0136670531
16928	2014.06.17	02:04:38.158	1	1302	0065-0136665886
16929	2014.06.17	02:04:39.868	2	841	0065-0136665886
16930	2014.06.17	02:04:57.378	2	339	0065-0136665886
16931	2014.06.17	02:04:57.678	1	1007	0065-0136665886
16932	2014.06.17	02:05:01.731	8	319	0065-0136665886
16933	2014.06.17	02:05:01.019	4	1051	0065-0136670531
16934	2014.06.17	02:05:02.060	7	665	0065-0136665886
16935	2014.06.17	02:05:02.080	3	2706	0065-0136670531
16936	2014.06.17	02:05:09.380	6	1508	0065-0136665886
16937	2014.06.17	02:05:11.171	5	1493	0065-0136665886
16938	2014.06.17	02:05:16.034	4	624	0065-0136665886
16939	2014.06.17	02:05:16.698	3	616	0065-0136665886
16940	2014.06.17	02:05:29.010	2	423	0065-0136665886
16941	2014.06.17	02:05:29.576	1	422	0065-0136665886
16942	2014.06.17	02:05:31.621	1	312	0065-0136665886
16943	2014.06.17	02:05:31.982	2	756	0065-0136665886
16944	2014.06.17	02:05:39.187	2	1738	0065-0136655780
16945	2014.06.17	02:05:44.320	3	646	0065-0136670531
16946	2014.06.17	02:05:42.897	1	3839	0065-0136655780
16947	2014.06.17	02:05:46.428	3	633	0065-0136665886
16948	2014.06.17	02:05:45.171	4	2188	0065-0136670531
16949	2014.06.17	02:05:47.447	2	938	0065-0136655780
16950	2014.06.17	02:05:48.695	5	423	0065-0136670531
16951	2014.06.17	02:05:50.263	3	635	0065-0136665886
16952	2014.06.17	02:05:51.370	4	647	0065-0136665886
16953	2014.06.17	02:05:48.901	2	3295	0065-0136655780
16954	2014.06.17	02:05:52.208	2	219	0065-0136655780
16955	2014.06.17	02:05:49.188	6	3830	0065-0136670531
16956	2014.06.17	02:05:53.949	6	364	0065-0136670531
16957	2014.06.17	02:05:54.497	3	2223	0065-0136655780
16958	2014.06.17	02:05:57.871	4	4145	0065-0136655780
16959	2014.06.17	02:06:06.395	5	511	0065-0136665886
16960	2014.06.17	02:06:06.953	6	1402	0065-0136665886
16961	2014.06.17	02:06:09.784	7	463	0065-0136670531
16962	2014.06.17	02:06:10.263	7	357	0065-0136665886
16963	2014.06.17	02:06:10.724	8	427	0065-0136665886
16964	2014.06.17	02:06:11.456	1	219	0065-0136670531
16965	2014.06.17	02:06:11.827	2	632	0065-0136670531
16966	2014.06.17	02:06:34.178	2	529	0065-0136659288
16967	2014.06.17	02:06:34.340	4	691	0065-0136655780
16968	2014.06.17	02:06:35.462	1	2278	0065-0136659288
16969	2014.06.17	02:06:35.124	3	4147	0065-0136655780
16970	2014.06.17	02:06:51.082	2	1300	0065-0136671473
16971	2014.06.17	02:06:52.440	2	720	0065-0136655780
16972	2014.06.17	02:06:52.512	8	1118	0065-0136659288
16973	2014.06.17	02:06:53.143	1	1587	0065-0136671473
16974	2014.06.17	02:06:54.836	1	211	0065-0136671473
16975	2014.06.17	02:06:56.082	1	214	0065-0136655780
16976	2014.06.17	02:06:53.730	7	2786	0065-0136659288
16977	2014.06.17	02:06:57.437	7	229	0065-0136659288
16978	2014.06.17	02:06:57.837	7	220	0065-0136659288
16979	2014.06.17	02:06:56.706	1	1401	0065-0136655780
16980	2014.06.17	02:06:58.332	7	226	0065-0136659288
16981	2014.06.17	02:06:58.588	7	1283	0065-0136659288
16982	2014.06.17	02:07:05.595	8	807	0065-0136671473
16983	2014.06.17	02:07:06.490	8	647	0065-0136655780
16984	2014.06.17	02:07:06.482	7	1092	0065-0136671473
16985	2014.06.17	02:07:07.632	7	740	0065-0136671473
16986	2014.06.17	02:07:08.527	7	2245	0065-0136655780
16987	2014.06.17	02:07:16.907	6	1239	0065-0136655780
16988	2014.06.17	02:07:18.263	5	936	0065-0136655780
16989	2014.06.17	02:07:20.123	4	409	0065-0136655780
16990	2014.06.17	02:07:20.592	3	821	0065-0136655780
16991	2014.06.17	02:07:20.948	6	712	0065-0136671473
16992	2014.06.17	02:07:21.793	5	1867	0065-0136671473
16993	2014.06.17	02:07:28.767	2	520	0065-0136655780
16994	2014.06.17	02:07:29.450	1	1306	0065-0136655780
16995	2014.06.17	02:07:43.566	5	712	0065-0136671473
16996	2014.06.17	02:07:44.225	6	1490	0065-0136671473
16997	2014.06.17	02:07:56.888	3	749	0065-0136670531
16998	2014.06.17	02:07:57.742	4	3639	0065-0136670531
16999	2014.06.17	02:08:02.251	7	417	0065-0136671473
17000	2014.06.17	02:08:02.703	8	1217	0065-0136671473
17001	2014.06.17	02:08:09.028	7	803	0065-0136659288
17002	2014.06.17	02:08:09.972	8	3837	0065-0136659288
17003	2014.06.17	02:08:14.045	8	499	0065-0136659288
17004	2014.06.17	02:08:20.738	1	404	0065-0136671473
17005	2014.06.17	02:08:21.456	2	1405	0065-0136671473
17006	2014.06.17	02:08:28.202	3	411	0065-0136671473
17007	2014.06.17	02:08:28.748	4	1412	0065-0136671473
17008	2014.06.17	02:08:34.156	2	507	0065-0136660676
17009	2014.06.17	02:08:34.938	1	2211	0065-0136660676
17010	2014.06.17	02:08:50.930	5	525	0065-0136671473
17011	2014.06.17	02:08:51.463	6	1190	0065-0136671473
17012	2014.06.17	02:08:58.102	7	511	0065-0136671473
17013	2014.06.17	02:08:58.597	8	3262	0065-0136671473
17014	2014.06.17	02:09:01.560	3	626	0065-0136659459
17015	2014.06.17	02:09:02.310	4	1810	0065-0136659459
17016	2014.06.17	02:09:18.326	8	410	0065-0136671473
17017	2014.06.17	02:09:18.757	8	307	0065-0136655780
17018	2014.06.17	02:09:19.500	7	3936	0065-0136655780
17019	2014.06.17	02:09:25.601	6	2305	0065-0136671473
17020	2014.06.17	02:09:29.997	1	411	0065-0136665886
17021	2014.06.17	02:09:30.614	2	559	0065-0136665886
17022	2014.06.17	02:09:27.926	5	3665	0065-0136671473
17023	2014.06.17	02:09:39.811	7	785	0065-0136655780
17024	2014.06.17	02:09:40.897	8	3617	0065-0136655780
17025	2014.06.17	02:09:47.606	8	612	0065-0136655780
17026	2014.06.17	02:09:48.456	7	2449	0065-0136655780
17027	2014.06.17	02:09:55.937	6	931	0065-0136655780
17028	2014.06.17	02:09:57.015	5	2085	0065-0136655780
17029	2014.06.17	02:10:17.138	2	345	0065-0136665886
17030	2014.06.17	02:10:17.532	1	517	0065-0136665886
17031	2014.06.17	02:10:19.874	8	426	0065-0136665886
17032	2014.06.17	02:10:20.400	7	1412	0065-0136665886
17033	2014.06.17	02:10:34.920	2	535	0065-0136653169
17034	2014.06.17	02:10:35.899	1	2380	0065-0136653169
17035	2014.06.17	02:10:51.217	1	408	0065-0136659288
17036	2014.06.17	02:10:51.936	2	1593	0065-0136659288
17037	2014.06.17	02:10:53.533	2	227	0065-0136659288
17038	2014.06.17	02:10:53.773	2	377	0065-0136659288
17039	2014.06.17	02:10:54.172	2	370	0065-0136659288
17040	2014.06.17	02:11:05.833	3	837	0065-0136659288
17041	2014.06.17	02:11:06.958	4	2000	0065-0136659288
17042	2014.06.17	02:11:11.233	3	620	0065-0136651817
17043	2014.06.17	02:11:11.925	4	3487	0065-0136651817
17044	2014.06.17	02:11:22.893	5	502	0065-0136659288
17045	2014.06.17	02:11:23.543	6	2383	0065-0136659288
17046	2014.06.17	02:11:26.567	8	516	0065-0136660676
17047	2014.06.17	02:11:27.648	6	211	0065-0136659288
17048	2014.06.17	02:11:28.335	6	914	0065-0136659288
17049	2014.06.17	02:11:27.294	7	2002	0065-0136660676
17050	2014.06.17	02:11:31.081	7	534	0065-0136665886
17051	2014.06.17	02:11:31.062	4	617	0065-0136655780
17052	2014.06.17	02:11:31.742	8	939	0065-0136665886
17053	2014.06.17	02:11:33.084	5	802	0065-0136651817
17054	2014.06.17	02:11:31.858	3	2320	0065-0136655780
17055	2014.06.17	02:11:33.958	6	1674	0065-0136651817
17056	2014.06.17	02:11:35.667	6	212	0065-0136651817
17057	2014.06.17	02:11:35.907	6	220	0065-0136651817
17058	2014.06.17	02:11:42.217	6	932	0065-0136651817
17059	2014.06.17	02:11:44.662	1	217	0065-0136665886
17060	2014.06.17	02:11:43.507	2	1526	0065-0136655780
17061	2014.06.17	02:11:43.452	5	2835	0065-0136651817
17062	2014.06.17	02:11:45.120	2	2245	0065-0136665886
17063	2014.06.17	02:11:49.752	3	437	0065-0136665886
17064	2014.06.17	02:11:50.263	4	843	0065-0136665886
17065	2014.06.17	02:11:52.668	5	696	0065-0136671473
17066	2014.06.17	02:11:53.479	6	1896	0065-0136671473
17067	2014.06.17	02:11:55.152	4	712	0065-0136659459
17068	2014.06.17	02:11:56.015	3	2215	0065-0136659459
17069	2014.06.17	02:11:58.244	5	412	0065-0136665886
17070	2014.06.17	02:11:58.671	6	1314	0065-0136665886
17071	2014.06.17	02:12:01.315	7	415	0065-0136665886
17072	2014.06.17	02:12:01.273	2	518	0065-0136659459
17073	2014.06.17	02:12:01.848	2	555	0065-0136655780
17074	2014.06.17	02:12:01.870	8	625	0065-0136665886
17075	2014.06.17	02:12:02.279	1	2182	0065-0136659459
17076	2014.06.17	02:12:04.675	1	311	0065-0136655780
17077	2014.06.17	02:12:04.553	5	555	0065-0136670531
17078	2014.06.17	02:12:05.138	1	1457	0065-0136655780
17079	2014.06.17	02:12:06.608	1	218	0065-0136655780
17080	2014.06.17	02:12:05.252	6	2674	0065-0136670531
17081	2014.06.17	02:12:07.950	1	395	0065-0136655780
17082	2014.06.17	02:12:08.477	1	521	0065-0136655780
17083	2014.06.17	02:12:12.439	1	324	0065-0136671473
17084	2014.06.17	02:12:12.968	2	706	0065-0136671473
17085	2014.06.17	02:12:28.842	1	220	0065-0136655780
17086	2014.06.17	02:12:29.136	2	939	0065-0136655780
17087	2014.06.17	02:12:31.464	3	517	0065-0136671473
17088	2014.06.17	02:12:32.489	6	903	0065-0136670531
17089	2014.06.17	02:12:32.085	4	1651	0065-0136671473
17090	2014.06.17	02:12:34.010	5	216	0065-0136670531
17091	2014.06.17	02:12:35.224	8	638	0065-0136665886
17092	2014.06.17	02:12:35.848	7	1231	0065-0136665886
17093	2014.06.17	02:12:35.554	3	2975	0065-0136655780
17094	2014.06.17	02:12:34.490	5	5382	0065-0136670531
17095	2014.06.17	02:12:40.742	4	501	0065-0136671473
17096	2014.06.17	02:12:41.289	3	1204	0065-0136671473
17097	2014.06.17	02:12:40.048	5	2578	0065-0136651817
17098	2014.06.17	02:12:42.936	6	213	0065-0136651817
17099	2014.06.17	02:12:44.441	2	323	0065-0136671473
17100	2014.06.17	02:12:44.845	1	905	0065-0136671473
17101	2014.06.17	02:12:48.040	1	409	0065-0136653169
17102	2014.06.17	02:12:54.145	7	418	0065-0136651817
17103	2014.06.17	02:12:54.649	8	2288	0065-0136651817
17104	2014.06.17	02:12:48.820	2	10113	0065-0136653169
17105	2014.06.17	02:13:00.153	7	715	0065-0136670531
17106	2014.06.17	02:13:01.242	3	690	0065-0136653169
17107	2014.06.17	02:13:02.164	4	1652	0065-0136653169
17108	2014.06.17	02:13:03.826	4	227	0065-0136653169
17109	2014.06.17	02:13:03.495	3	978	0065-0136655780
17110	2014.06.17	02:13:00.943	8	3807	0065-0136670531
17111	2014.06.17	02:13:06.808	1	406	0065-0136670531
17112	2014.06.17	02:13:04.944	4	2586	0065-0136655780
17113	2014.06.17	02:13:07.336	2	867	0065-0136670531
17114	2014.06.17	02:13:10.256	5	1208	0065-0136655780
17115	2014.06.17	02:13:11.963	6	3075	0065-0136655780
17116	2014.06.17	02:13:16.422	5	815	0065-0136653169
17117	2014.06.17	02:13:17.458	6	3266	0065-0136653169
17118	2014.06.17	02:13:24.553	8	313	0065-0136671473
17119	2014.06.17	02:13:24.908	7	1892	0065-0136671473
17120	2014.06.17	02:13:32.466	7	2585	0065-0136659288
17121	2014.06.17	02:13:35.454	7	753	0065-0136655780
17122	2014.06.17	02:13:35.160	8	2009	0065-0136659288
17123	2014.06.17	02:13:36.252	7	1030	0065-0136660676
17124	2014.06.17	02:13:38.115	1	226	0065-0136659288
17125	2014.06.17	02:13:37.731	8	1874	0065-0136660676
17126	2014.06.17	02:13:38.407	2	1306	0065-0136659288
17127	2014.06.17	02:13:38.874	7	841	0065-0136653169
17128	2014.06.17	02:13:39.457	1	911	0065-0136659459
17129	2014.06.17	02:13:39.921	8	1682	0065-0136653169
17130	2014.06.17	02:13:41.262	6	698	0065-0136671473
17131	2014.06.17	02:13:40.645	2	2223	0065-0136659459
17132	2014.06.17	02:13:42.077	5	1408	0065-0136671473
17133	2014.06.17	02:13:54.921	3	421	0065-0136659459
17134	2014.06.17	02:13:55.486	4	2762	0065-0136659459
17135	2014.06.17	02:13:59.505	5	550	0065-0136659459
17136	2014.06.17	02:14:00.128	6	2084	0065-0136659459
17137	2014.06.17	02:14:03.033	1	309	0065-0136660676
17138	2014.06.17	02:14:04.123	7	318	0065-0136665886
17139	2014.06.17	02:14:04.552	8	695	0065-0136665886
17140	2014.06.17	02:14:05.495	8	220	0065-0136665886
17141	2014.06.17	02:14:03.571	2	3158	0065-0136660676
17142	2014.06.17	02:14:06.147	1	725	0065-0136653169
17143	2014.06.17	02:14:07.974	3	709	0065-0136660676
17144	2014.06.17	02:14:07.293	2	1400	0065-0136653169
17145	2014.06.17	02:14:08.840	4	2242	0065-0136660676
17146	2014.06.17	02:14:12.475	5	417	0065-0136660676
17147	2014.06.17	02:14:13.002	6	1139	0065-0136660676
17148	2014.06.17	02:14:14.345	6	342	0065-0136660676
17149	2014.06.17	02:14:14.756	1	310	0065-0136665886
17150	2014.06.17	02:14:15.251	2	440	0065-0136665886
17151	2014.06.17	02:14:16.007	6	647	0065-0136659459
17152	2014.06.17	02:14:16.693	5	1625	0065-0136659459
17153	2014.06.17	02:14:19.532	2	440	0065-0136670531
17154	2014.06.17	02:14:20.107	1	1053	0065-0136670531
17155	2014.06.17	02:14:27.376	2	416	0065-0136653169
17156	2014.06.17	02:14:28.189	1	929	0065-0136653169
17157	2014.06.17	02:14:29.911	4	325	0065-0136671473
17158	2014.06.17	02:14:30.308	3	1028	0065-0136671473
17159	2014.06.17	02:14:32.153	2	315	0065-0136671473
17160	2014.06.17	02:14:32.614	1	602	0065-0136671473
17161	2014.06.17	02:14:43.460	1	465	0065-0136651817
17162	2014.06.17	02:14:44.054	2	1040	0065-0136651817
17163	2014.06.17	02:14:45.332	2	211	0065-0136651817
17164	2014.06.17	02:14:48.097	5	509	0065-0136659459
17165	2014.06.17	02:14:48.561	8	226	0065-0136671473
17166	2014.06.17	02:14:48.868	7	902	0065-0136671473
17167	2014.06.17	02:14:48.644	6	1704	0065-0136659459
17168	2014.06.17	02:14:58.168	7	619	0065-0136671473
17169	2014.06.17	02:14:58.737	8	1131	0065-0136671473
17170	2014.06.17	02:15:01.462	1	211	0065-0136671473
17171	2014.06.17	02:15:01.755	2	1398	0065-0136671473
17172	2014.06.17	02:15:03.379	1	421	0065-0136653169
17173	2014.06.17	02:15:04.576	7	317	0065-0136659459
17174	2014.06.17	02:15:04.103	2	1499	0065-0136653169
17175	2014.06.17	02:15:04.935	8	1977	0065-0136659459
17176	2014.06.17	02:15:15.311	1	431	0065-0136655780
17177	2014.06.17	02:15:15.878	2	1912	0065-0136655780
17178	2014.06.17	02:15:17.843	2	213	0065-0136655780
17179	2014.06.17	02:15:21.916	2	323	0065-0136671473
17180	2014.06.17	02:15:22.274	1	1368	0065-0136671473
17181	2014.06.17	02:15:26.262	7	421	0065-0136660676
17182	2014.06.17	02:15:26.964	8	2996	0065-0136660676
17183	2014.06.17	02:15:29.983	8	213	0065-0136660676
17184	2014.06.17	02:15:34.918	8	309	0065-0136671473
17185	2014.06.17	02:15:35.242	7	1097	0065-0136671473
17186	2014.06.17	02:15:37.637	6	1013	0065-0136671473
17187	2014.06.17	02:15:38.784	5	1218	0065-0136671473
17188	2014.06.17	02:15:40.818	1	325	0065-0136660676
17189	2014.06.17	02:15:41.313	2	1001	0065-0136660676
17190	2014.06.17	02:16:01.804	5	418	0065-0136671473
17191	2014.06.17	02:16:02.634	8	413	0065-0136670531
17192	2014.06.17	02:16:02.160	6	1537	0065-0136671473
17193	2014.06.17	02:16:03.488	2	510	0065-0136665886
17194	2014.06.17	02:16:03.160	7	1590	0065-0136670531
17195	2014.06.17	02:16:04.171	1	609	0065-0136665886
17196	2014.06.17	02:16:02.522	3	3301	0065-0136655780
17197	2014.06.17	02:16:06.090	4	2400	0065-0136655780
17198	2014.06.17	02:16:15.750	3	599	0065-0136660676
17199	2014.06.17	02:16:17.655	6	868	0065-0136670531
17200	2014.06.17	02:16:16.569	4	2277	0065-0136660676
17201	2014.06.17	02:16:18.768	5	3171	0065-0136670531
17202	2014.06.17	02:16:22.506	5	325	0065-0136660676
17203	2014.06.17	02:16:22.863	6	2089	0065-0136660676
17204	2014.06.17	02:16:27.489	1	310	0065-0136659459
17205	2014.06.17	02:16:27.948	2	1928	0065-0136659459
17206	2014.06.17	02:16:32.383	4	315	0065-0136670531
17207	2014.06.17	02:16:32.716	3	534	0065-0136670531
17208	2014.06.17	02:16:35.337	3	531	0065-0136659459
17209	2014.06.17	02:16:36.026	4	1913	0065-0136659459
17210	2014.06.17	02:16:47.808	5	405	0065-0136659459
17211	2014.06.17	02:16:48.231	6	1097	0065-0136659459
17212	2014.06.17	02:17:08.519	7	412	0065-0136660676
17213	2014.06.17	02:17:08.966	7	407	0065-0136659459
17214	2014.06.17	02:17:08.943	8	714	0065-0136660676
17215	2014.06.17	02:17:09.678	8	1497	0065-0136659459
17216	2014.06.17	02:17:23.463	8	411	0065-0136665886
17217	2014.06.17	02:17:23.907	7	675	0065-0136665886
17218	2014.06.17	02:17:37.484	6	675	0065-0136665886
17219	2014.06.17	02:17:37.648	5	2279	0065-0136655780
17220	2014.06.17	02:17:40.267	5	2420	0065-0136665886
17221	2014.06.17	02:17:56.470	2	628	0065-0136653169
17222	2014.06.17	02:17:57.255	1	1046	0065-0136653169
17223	2014.06.17	02:17:58.309	1	1798	0065-0136653169
17224	2014.06.17	02:18:04.283	1	318	0065-0136660676
17225	2014.06.17	02:18:04.293	8	642	0065-0136653169
17226	2014.06.17	02:18:04.779	2	811	0065-0136660676
17227	2014.06.17	02:18:05.626	2	446	0065-0136660676
17228	2014.06.17	02:18:05.009	7	2416	0065-0136653169
17229	2014.06.17	02:18:24.355	6	499	0065-0136653169
17230	2014.06.17	02:18:24.916	5	5223	0065-0136653169
17231	2014.06.17	02:18:39.923	4	562	0065-0136665886
17232	2014.06.17	02:18:40.526	3	741	0065-0136665886
17233	2014.06.17	02:18:46.445	7	324	0065-0136671473
17234	2014.06.17	02:18:46.736	8	1407	0065-0136671473
17235	2014.06.17	02:18:49.024	1	224	0065-0136671473
17236	2014.06.17	02:18:49.352	2	1399	0065-0136671473
17237	2014.06.17	02:19:05.186	5	508	0065-0136655780
17238	2014.06.17	02:19:06.830	2	315	0065-0136665886
17239	2014.06.17	02:19:05.808	6	1603	0065-0136655780
17240	2014.06.17	02:19:07.281	1	406	0065-0136665886
17241	2014.06.17	02:19:07.677	6	435	0065-0136655780
17242	2014.06.17	02:19:09.373	1	317	0065-0136659459
17243	2014.06.17	02:19:09.833	2	1620	0065-0136659459
17244	2014.06.17	02:19:15.785	7	532	0065-0136655780
17245	2014.06.17	02:19:17.391	5	519	0065-0136653169
17246	2014.06.17	02:19:16.545	8	1858	0065-0136655780
17247	2014.06.17	02:19:17.981	6	2984	0065-0136653169
17248	2014.06.17	02:19:21.858	7	421	0065-0136653169
17249	2014.06.17	02:19:22.343	8	1135	0065-0136653169
17250	2014.06.17	02:20:36.678	1	321	0065-0136655780
17251	2014.06.17	02:20:37.096	2	809	0065-0136655780
17252	2014.06.17	02:20:40.898	2	814	0065-0136655780
17253	2014.06.17	02:20:41.950	1	708	0065-0136655780
17254	2014.06.17	02:20:46.256	8	723	0065-0136655780
17255	2014.06.17	02:20:46.999	7	1430	0065-0136655780
17256	2014.06.17	02:20:48.125	8	539	0065-0136653169
17257	2014.06.17	02:20:48.837	7	2984	0065-0136653169
17258	2014.06.17	02:20:55.149	7	465	0065-0136653169
17259	2014.06.17	02:20:55.628	7	220	0065-0136655780
17260	2014.06.17	02:20:55.952	8	343	0065-0136655780
17261	2014.06.17	02:20:56.534	1	212	0065-0136653169
17262	2014.06.17	02:20:56.838	1	225	0065-0136655780
17263	2014.06.17	02:20:57.097	2	216	0065-0136655780
17264	2014.06.17	02:21:03.223	3	1937	0065-0136651817
17265	2014.06.17	02:21:18.353	3	1501	0065-0136655780
17266	2014.06.17	02:21:05.815	4	17284	0065-0136651817
17267	2014.06.17	02:21:22.986	3	723	0065-0136655780
17268	2014.06.17	02:21:26.794	2	613	0065-0136655780
17269	2014.06.17	02:21:27.070	5	1037	0065-0136651817
17270	2014.06.17	02:21:27.680	1	1983	0065-0136655780
17271	2014.06.17	02:21:28.241	6	2983	0065-0136651817
17272	2014.06.17	02:21:32.815	7	628	0065-0136651817
17273	2014.06.17	02:21:33.476	8	4548	0065-0136651817
17274	2014.06.17	02:21:39.292	1	221	0065-0136655780
17275	2014.06.17	02:21:39.560	2	326	0065-0136655780
17276	2014.06.17	02:21:39.867	1	224	0065-0136651817
17277	2014.06.17	02:21:40.104	2	213	0065-0136651817
17278	2014.06.17	02:21:47.996	2	2436	0065-0136651817
17279	2014.06.17	02:21:50.776	1	2652	0065-0136651817
17280	2014.06.17	02:22:21.153	3	846	0065-0136653169
17281	2014.06.17	02:22:22.268	4	5262	0065-0136653169
17282	2014.06.17	02:22:29.961	5	409	0065-0136653169
17283	2014.06.17	02:22:30.447	6	2054	0065-0136653169
17284	2014.06.17	02:22:34.025	6	226	0065-0136653169
17285	2014.06.17	02:22:34.456	6	2714	0065-0136653169
17286	2014.06.17	02:22:38.446	7	519	0065-0136653169
17287	2014.06.17	02:22:39.081	8	1426	0065-0136653169
17288	2014.06.17	02:22:55.832	1	309	0065-0136665886
17289	2014.06.17	02:22:56.295	1	422	0065-0136665886
17290	2014.06.17	02:22:56.822	2	518	0065-0136665886
17291	2014.06.17	02:22:59.511	3	708	0065-0136655780
17292	2014.06.17	02:23:00.399	4	2768	0065-0136655780
17293	2014.06.17	02:23:04.129	5	528	0065-0136655780
17294	2014.06.17	02:23:04.825	6	3464	0065-0136655780
17295	2014.06.17	02:23:10.432	6	806	0065-0136655780
17296	2014.06.17	02:23:16.599	6	411	0065-0136655780
17297	2014.06.17	02:23:16.957	5	913	0065-0136655780
17298	2014.06.17	02:23:19.816	5	419	0065-0136655780
17299	2014.06.17	02:23:20.288	6	1978	0065-0136655780
17300	2014.06.17	02:23:24.234	6	222	0065-0136655780
17301	2014.06.17	02:23:40.730	1	322	0065-0136653169
17302	2014.06.17	02:23:41.126	2	502	0065-0136653169
17303	2014.06.17	02:23:52.358	2	411	0065-0136665886
17304	2014.06.17	02:23:52.837	1	523	0065-0136665886
17305	2014.06.17	02:23:55.007	8	312	0065-0136665886
17306	2014.06.17	02:23:55.359	7	1997	0065-0136665886
17307	2014.06.17	02:24:07.518	7	835	0065-0136665886
17308	2014.06.17	02:24:08.442	8	1130	0065-0136665886
17309	2014.06.17	02:24:09.356	2	611	0065-0136653169
17310	2014.06.17	02:24:10.280	1	1686	0065-0136653169
17311	2014.06.17	02:24:29.208	1	309	0065-0136651817
17312	2014.06.17	02:24:29.692	2	805	0065-0136651817
17313	2014.06.17	02:24:31.106	6	905	0065-0136655780
17314	2014.06.17	02:24:32.418	5	5042	0065-0136655780
17315	2014.06.17	02:24:41.715	8	499	0065-0136653169
17316	2014.06.17	02:24:42.260	7	6039	0065-0136653169
17317	2014.06.17	02:24:47.930	5	1203	0065-0136655780
17318	2014.06.17	02:24:49.174	6	1330	0065-0136655780
17319	2014.06.17	02:24:51.746	1	408	0065-0136665886
17320	2014.06.17	02:24:52.234	2	499	0065-0136665886
17321	2014.06.17	02:24:52.944	6	914	0065-0136655780
17322	2014.06.17	02:24:55.349	7	436	0065-0136653169
17323	2014.06.17	02:24:56.027	6	1029	0065-0136655780
17324	2014.06.17	02:24:55.837	8	3435	0065-0136653169
17325	2014.06.17	02:24:59.383	8	509	0065-0136653169
17326	2014.06.17	02:25:00.371	6	1191	0065-0136655780
17327	2014.06.17	02:25:00.133	8	3835	0065-0136653169
17328	2014.06.17	02:25:03.371	7	869	0065-0136655780
17329	2014.06.17	02:25:04.016	8	717	0065-0136653169
17330	2014.06.17	02:25:05.993	1	217	0065-0136653169
17331	2014.06.17	02:25:04.910	8	1628	0065-0136655780
17332	2014.06.17	02:25:06.357	2	503	0065-0136653169
17333	2014.06.17	02:25:06.747	8	325	0065-0136655780
17334	2014.06.17	02:25:07.099	8	423	0065-0136655780
17335	2014.06.17	02:25:09.399	8	431	0065-0136655780
17336	2014.06.17	02:25:20.641	3	809	0065-0136653169
17337	2014.06.17	02:25:21.597	4	5411	0065-0136653169
17338	2014.06.17	02:25:27.753	8	1371	0065-0136655780
17339	2014.06.17	02:25:27.300	4	2388	0065-0136653169
17340	2014.06.17	02:25:29.211	7	1353	0065-0136655780
17341	2014.06.17	02:25:34.692	7	770	0065-0136655780
17342	2014.06.17	02:25:56.954	6	500	0065-0136655780
17343	2014.06.17	02:25:57.577	5	1593	0065-0136655780
17344	2014.06.17	02:26:05.159	4	426	0065-0136653169
17345	2014.06.17	02:26:05.596	3	754	0065-0136653169
17346	2014.06.17	02:26:58.236	3	501	0065-0136661759
17347	2014.06.17	02:26:58.928	4	949	0065-0136661759
17348	2014.06.17	02:27:22.608	5	601	0065-0136655780
17349	2014.06.17	02:27:23.252	6	1204	0065-0136655780
17350	2014.06.17	02:27:24.562	6	645	0065-0136655780
17351	2014.06.17	02:27:33.955	6	998	0065-0136655780
17352	2014.06.17	02:27:35.036	5	1305	0065-0136655780
17353	2014.06.17	02:27:39.007	3	757	0065-0136653169
17354	2014.06.17	02:27:44.461	5	310	0065-0136661759
17355	2014.06.17	02:27:44.818	6	437	0065-0136661759
17356	2014.06.17	02:27:39.967	4	8097	0065-0136653169
17357	2014.06.17	02:27:47.742	7	414	0065-0136661759
17358	2014.06.17	02:27:48.231	8	646	0065-0136661759
17359	2014.06.17	02:27:54.263	4	598	0065-0136653169
17360	2014.06.17	02:27:54.982	3	7151	0065-0136653169
17361	2014.06.17	02:28:10.003	2	489	0065-0136673193
17362	2014.06.17	02:28:10.435	5	422	0065-0136655780
17363	2014.06.17	02:28:10.499	2	834	0065-0136673193
17364	2014.06.17	02:28:13.008	2	423	0065-0136653169
17365	2014.06.17	02:28:10.889	6	2581	0065-0136655780
17366	2014.06.17	02:28:13.941	6	532	0065-0136655780
17367	2014.06.17	02:28:13.608	1	1720	0065-0136653169
17368	2014.06.17	02:28:15.308	7	415	0065-0136655780
17369	2014.06.17	02:28:15.700	1	228	0065-0136653169
17370	2014.06.17	02:28:15.931	8	1833	0065-0136655780
17371	2014.06.17	02:28:18.974	1	412	0065-0136655780
17372	2014.06.17	02:28:19.541	2	935	0065-0136655780
17373	2014.06.17	02:28:20.531	8	405	0065-0136653169
17374	2014.06.17	02:28:22.545	2	1245	0065-0136655780
17375	2014.06.17	02:28:24.053	1	812	0065-0136655780
17376	2014.06.17	02:28:25.235	1	216	0065-0136655780
17377	2014.06.17	02:28:25.698	1	212	0065-0136655780
17378	2014.06.17	02:28:21.013	7	5289	0065-0136653169
17379	2014.06.17	02:28:29.034	7	835	0065-0136653169
17380	2014.06.17	02:28:29.913	7	3392	0065-0136653169
17381	2014.06.17	02:28:34.772	6	715	0065-0136653169
17382	2014.06.17	02:28:38.506	2	595	0065-0136673193
17383	2014.06.17	02:28:39.419	1	1889	0065-0136673193
17384	2014.06.17	02:28:35.627	5	6799	0065-0136653169
17385	2014.06.17	02:29:32.830	8	1156	0065-0136655780
17386	2014.06.17	02:29:34.473	7	5679	0065-0136655780
17387	2014.06.17	02:29:43.511	6	425	0065-0136655780
17388	2014.06.17	02:29:44.012	5	1829	0065-0136655780
17389	2014.06.17	02:29:46.249	5	514	0065-0136655780
17390	2014.06.17	02:30:00.706	5	218	0065-0136655780
17391	2014.06.17	02:30:00.957	6	312	0065-0136655780
17392	2014.06.17	02:30:01.453	6	1990	0065-0136655780
17393	2014.06.17	02:30:03.813	7	314	0065-0136653169
17394	2014.06.17	02:30:04.341	7	224	0065-0136655780
17395	2014.06.17	02:30:04.635	8	225	0065-0136655780
17396	2014.06.17	02:30:05.590	1	218	0065-0136653169
17397	2014.06.17	02:30:06.037	1	226	0065-0136655780
17398	2014.06.17	02:30:05.943	2	320	0065-0136653169
17399	2014.06.17	02:30:06.980	1	218	0065-0136661759
17400	2014.06.17	02:30:07.317	2	2408	0065-0136661759
17401	2014.06.17	02:30:12.190	2	721	0065-0136665886
17402	2014.06.17	02:30:13.273	1	446	0065-0136665886
17403	2014.06.17	02:30:19.460	8	435	0065-0136665886
17404	2014.06.17	02:30:19.953	7	478	0065-0136665886
17405	2014.06.17	02:30:20.896	7	216	0065-0136665886
17406	2014.06.17	02:30:22.110	7	217	0065-0136665886
17407	2014.06.17	02:30:24.359	3	308	0065-0136651817
17408	2014.06.17	02:30:24.708	4	326	0065-0136651817
17409	2014.06.17	02:30:25.207	6	652	0065-0136665886
17410	2014.06.17	02:30:25.817	5	323	0065-0136651817
17411	2014.06.17	02:30:26.660	6	428	0065-0136651817
17412	2014.06.17	02:30:28.353	6	312	0065-0136665886
17413	2014.06.17	02:30:28.708	5	517	0065-0136665886
17414	2014.06.17	02:30:29.915	4	313	0065-0136665886
17415	2014.06.17	02:30:30.269	3	969	0065-0136665886
17416	2014.06.17	02:30:30.829	6	521	0065-0136651817
17417	2014.06.17	02:30:31.360	5	2388	0065-0136651817
17418	2014.06.17	02:30:34.820	4	428	0065-0136651817
17419	2014.06.17	02:30:35.350	3	2304	0065-0136651817
17420	2014.06.17	02:30:39.974	2	224	0065-0136651817
17421	2014.06.17	02:30:44.044	8	610	0065-0136651817
17422	2014.06.17	02:30:44.770	7	3178	0065-0136651817
17423	2014.06.17	02:32:21.415	3	710	0065-0136661759
17424	2014.06.17	02:32:22.231	4	1126	0065-0136661759
17425	2014.06.17	02:32:26.144	3	904	0065-0136655780
17426	2014.06.17	02:32:27.454	4	1332	0065-0136655780
17427	2014.06.17	02:32:29.499	3	4264	0065-0136655780
17428	2014.06.17	02:32:39.251	5	349	0065-0136661759
17429	2014.06.17	02:32:39.683	6	6010	0065-0136661759
17430	2014.06.17	02:32:45.721	6	211	0065-0136661759
17431	2014.06.17	02:32:46.440	6	407	0065-0136661759
17432	2014.06.17	02:32:46.871	6	4079	0065-0136661759
17433	2014.06.17	02:32:52.675	7	447	0065-0136661759
17434	2014.06.17	02:32:53.165	8	414	0065-0136661759
17435	2014.06.17	02:32:54.309	1	310	0065-0136661759
17436	2014.06.17	02:32:54.670	2	219	0065-0136661759
17437	2014.06.17	02:33:17.372	2	409	0065-0136661759
17438	2014.06.17	02:33:17.835	1	532	0065-0136661759
17439	2014.06.17	02:33:18.059	2	308	0065-0136665886
17440	2014.06.17	02:33:18.442	1	323	0065-0136665886
17441	2014.06.17	02:33:19.186	8	1407	0065-0136661759
17442	2014.06.17	02:33:22.493	7	409	0065-0136651817
17443	2014.06.17	02:33:22.988	8	2191	0065-0136651817
17444	2014.06.17	02:33:25.246	1	219	0065-0136661759
17445	2014.06.17	02:33:25.551	2	223	0065-0136661759
17446	2014.06.17	02:33:28.489	1	308	0065-0136651817
17447	2014.06.17	02:33:28.890	2	503	0065-0136651817
17448	2014.06.17	02:33:29.450	2	562	0065-0136651817
17449	2014.06.17	02:33:30.805	1	320	0065-0136673193
17450	2014.06.17	02:33:31.055	3	502	0065-0136651817
17451	2014.06.17	02:33:31.670	4	905	0065-0136651817
17452	2014.06.17	02:33:31.255	2	1400	0065-0136673193
17453	2014.06.17	02:33:33.212	5	314	0065-0136651817
17454	2014.06.17	02:33:33.568	6	552	0065-0136651817
17455	2014.06.17	02:33:34.655	7	404	0065-0136651817
17456	2014.06.17	02:33:35.049	8	817	0065-0136651817
17457	2014.06.17	02:33:38.552	1	404	0065-0136665886
17458	2014.06.17	02:33:39.050	2	403	0065-0136665886
17459	2014.06.17	02:34:23.945	1	598	0065-0136651817
17460	2014.06.17	02:34:25.064	2	8534	0065-0136651817
17461	2014.06.17	02:34:33.690	2	212	0065-0136651817
17462	2014.06.17	02:34:34.492	2	213	0065-0136651817
17463	2014.06.17	02:34:35.527	2	215	0065-0136651817
17464	2014.06.17	02:34:35.942	2	218	0065-0136651817
17465	2014.06.17	02:39:29.278	2	540	0065-0136651817
17466	2014.06.17	02:39:29.965	1	698	0065-0136651817
17467	2014.06.17	02:39:32.057	1	224	0065-0136651817
17468	2014.06.17	02:39:35.157	8	710	0065-0136651817
17469	2014.06.17	02:39:35.822	7	1752	0065-0136651817
17470	2014.06.17	02:39:48.576	2	412	0065-0136673193
17471	2014.06.17	02:39:49.228	1	3659	0065-0136673193
17472	2014.06.17	02:40:18.132	2	2960	0065-0136655780
17473	2014.06.17	02:40:43.997	6	625	0065-0136651817
17474	2014.06.17	02:40:44.628	5	1562	0065-0136651817
17475	2014.06.17	02:41:07.480	1	433	0065-0136673193
17476	2014.06.17	02:41:07.978	2	1091	0065-0136673193
17477	2014.06.17	02:42:05.162	4	612	0065-0136651817
17478	2014.06.17	02:42:05.895	3	3432	0065-0136651817
17479	2014.06.17	02:42:31.342	2	511	0065-0136651817
17480	2014.06.17	02:42:32.119	1	1377	0065-0136651817
17481	2014.06.17	02:45:08.554	1	522	0065-0136651817
17482	2014.06.17	02:45:09.315	2	1131	0065-0136651817
17483	2014.06.17	02:56:48.497	3	1345	0065-0136661759
17484	2014.06.17	02:56:49.931	4	661	0065-0136661759
17485	2014.06.17	02:57:33.402	5	2181	0065-0136661759
17486	2014.06.17	02:57:35.684	6	994	0065-0136661759
17487	2014.06.17	02:57:47.679	7	1589	0065-0136661759
17488	2014.06.17	02:57:49.551	8	1398	0065-0136661759
17489	2014.06.17	02:58:31.801	1	320	0065-0136661759
17490	2014.06.17	02:58:32.298	2	308	0065-0136661759
17491	2014.06.17	02:58:32.649	2	627	0065-0136661759
17492	2014.06.17	02:58:41.527	3	605	0065-0136661759
17493	2014.06.17	02:58:42.118	4	966	0065-0136661759
17494	2014.06.17	02:58:43.204	4	695	0065-0136661759
17495	2014.06.17	03:00:37.234	5	556	0065-0136661759
17496	2014.06.17	03:00:37.769	6	602	0065-0136661759
17497	2014.06.17	03:00:38.520	6	322	0065-0136661759
17498	2014.06.17	03:00:51.364	6	809	0065-0136661759
17499	2014.06.17	03:00:52.218	5	629	0065-0136661759
17500	2014.06.17	03:01:11.029	4	512	0065-0136661759
17501	2014.06.17	03:01:11.543	3	802	0065-0136661759
