# Supplementary material for: Eco-HAB as a fully automated and ecologically relevant assessment of social impairments in mouse models of autism
Source: eLife. 2016 Oct 12;5:e19532. doi: 10.7554/eLife.19532 (PMC5092044; doi:10.7554/eLife.19532)
Supplement: Supplementary file 1. — DOI: http://dx.doi.org/10.7554/eLife.19532.038 [file elife-19532-supp1.zip › BALB VPA data cohort 1/20140617_030000.txt]

17502	2014.06.17	03:02:03.542	3	500	0065-0136661759
17503	2014.06.17	03:02:04.000	4	641	0065-0136661759
17504	2014.06.17	03:02:59.430	4	435	0065-0136661759
17505	2014.06.17	03:02:59.825	3	505	0065-0136661759
17506	2014.06.17	03:03:18.893	2	501	0065-0136661759
17507	2014.06.17	03:03:19.515	1	408	0065-0136661759
17508	2014.06.17	03:06:33.041	1	312	0065-0136661759
17509	2014.06.17	03:06:33.435	2	325	0065-0136661759
17510	2014.06.17	03:07:01.697	2	407	0065-0136651817
17511	2014.06.17	03:07:02.351	1	517	0065-0136651817
17512	2014.06.17	03:07:04.650	1	212	0065-0136651817
17513	2014.06.17	03:07:06.218	2	2356	0065-0136661759
17514	2014.06.17	03:07:09.346	1	402	0065-0136661759
17515	2014.06.17	03:07:10.099	2	802	0065-0136661759
17516	2014.06.17	03:07:10.981	8	624	0065-0136651817
17517	2014.06.17	03:07:11.682	7	5928	0065-0136651817
17518	2014.06.17	03:07:21.887	6	530	0065-0136651817
17519	2014.06.17	03:07:22.563	5	1858	0065-0136651817
17520	2014.06.17	03:07:25.704	4	532	0065-0136651817
17521	2014.06.17	03:07:26.369	3	2033	0065-0136651817
17522	2014.06.17	03:11:04.053	3	912	0065-0136661759
17523	2014.06.17	03:11:05.097	4	1048	0065-0136661759
17524	2014.06.17	03:11:26.713	5	314	0065-0136661759
17525	2014.06.17	03:11:27.132	6	549	0065-0136661759
17526	2014.06.17	03:11:44.559	7	1277	0065-0136661759
17527	2014.06.17	03:11:55.489	6	613	0065-0136661759
17528	2014.06.17	03:11:56.074	5	743	0065-0136661759
17529	2014.06.17	03:11:58.388	4	454	0065-0136661759
17530	2014.06.17	03:11:58.851	3	911	0065-0136661759
17531	2014.06.17	03:15:59.780	2	604	0065-0136651817
17532	2014.06.17	03:16:00.626	1	1006	0065-0136651817
17533	2014.06.17	03:16:34.041	8	912	0065-0136651817
17534	2014.06.17	03:16:35.188	7	11858	0065-0136651817
17535	2014.06.17	03:16:58.050	6	507	0065-0136651817
17536	2014.06.17	03:16:58.577	5	1463	0065-0136651817
17537	2014.06.17	03:17:23.700	4	499	0065-0136651817
17538	2014.06.17	03:17:24.314	3	1248	0065-0136651817
17539	2014.06.17	03:17:31.257	2	218	0065-0136651817
17540	2014.06.17	03:17:31.496	1	211	0065-0136651817
17541	2014.06.17	03:17:34.136	8	410	0065-0136651817
17542	2014.06.17	03:17:34.490	7	907	0065-0136651817
17543	2014.06.17	03:17:36.103	6	473	0065-0136651817
17544	2014.06.17	03:17:36.596	5	679	0065-0136651817
17545	2014.06.17	03:17:37.726	4	425	0065-0136651817
17546	2014.06.17	03:17:38.134	3	3898	0065-0136651817
17547	2014.06.17	03:18:27.171	2	427	0065-0136651817
17548	2014.06.17	03:18:27.561	1	339	0065-0136651817
17549	2014.06.17	03:18:35.339	1	516	0065-0136651817
17550	2014.06.17	03:18:35.894	2	1707	0065-0136651817
17551	2014.06.17	03:18:37.637	2	217	0065-0136651817
17552	2014.06.17	04:33:43.902	3	907	0065-0136660676
17553	2014.06.17	04:33:45.189	4	2383	0065-0136660676
17554	2014.06.17	04:33:51.602	5	421	0065-0136660676
17555	2014.06.17	04:33:52.156	6	3278	0065-0136660676
17556	2014.06.17	04:33:57.455	7	553	0065-0136660676
17557	2014.06.17	04:33:58.055	8	1313	0065-0136660676
