# Supplementary material for: Eco-HAB as a fully automated and ecologically relevant assessment of social impairments in mouse models of autism
Source: eLife. 2016 Oct 12;5:e19532. doi: 10.7554/eLife.19532 (PMC5092044; doi:10.7554/eLife.19532)
Supplement: Supplementary file 1. — DOI: http://dx.doi.org/10.7554/eLife.19532.038 [file elife-19532-supp1.zip › BALB VPA data cohort 1/20140617_050000.txt]

17611	2014.06.17	05:28:22.242	4	529	0065-0136651817
17612	2014.06.17	05:28:22.941	3	1529	0065-0136651817
17613	2014.06.17	05:29:20.842	2	431	0065-0136651817
17614	2014.06.17	05:29:21.367	1	1146	0065-0136651817
17615	2014.06.17	05:31:50.986	8	807	0065-0136651817
17616	2014.06.17	05:31:51.771	7	1508	0065-0136651817
17617	2014.06.17	05:32:05.296	6	323	0065-0136651817
17618	2014.06.17	05:32:05.634	5	1255	0065-0136651817
17619	2014.06.17	05:33:04.659	5	1106	0065-0136651817
17620	2014.06.17	05:33:05.745	6	1928	0065-0136651817
17621	2014.06.17	05:33:11.798	7	512	0065-0136651817
17622	2014.06.17	05:33:12.295	8	1695	0065-0136651817
17623	2014.06.17	05:33:28.814	1	420	0065-0136651817
17624	2014.06.17	05:33:29.207	2	1099	0065-0136651817
17625	2014.06.17	05:34:34.214	2	410	0065-0136667521
17626	2014.06.17	05:34:34.925	1	2514	0065-0136667521
17627	2014.06.17	05:34:37.464	1	220	0065-0136667521
17628	2014.06.17	05:34:42.197	8	633	0065-0136667521
17629	2014.06.17	05:34:42.917	7	2383	0065-0136667521
17630	2014.06.17	05:35:03.034	6	504	0065-0136667521
17631	2014.06.17	05:35:03.652	5	2673	0065-0136667521
17632	2014.06.17	05:36:12.109	4	523	0065-0136667521
17633	2014.06.17	05:36:12.779	3	4572	0065-0136667521
17634	2014.06.17	05:42:13.748	2	421	0065-0136651817
17635	2014.06.17	05:42:14.314	1	504	0065-0136651817
17636	2014.06.17	05:42:17.959	8	595	0065-0136651817
17637	2014.06.17	05:42:18.667	7	2091	0065-0136651817
17638	2014.06.17	05:42:22.924	6	841	0065-0136651817
17639	2014.06.17	05:42:23.901	5	2301	0065-0136651817
17640	2014.06.17	05:42:36.250	5	222	0065-0136651817
17641	2014.06.17	05:42:39.966	4	634	0065-0136651817
17642	2014.06.17	05:42:40.879	3	3342	0065-0136651817
17643	2014.06.17	06:04:52.046	2	1417	0065-0136665886
17644	2014.06.17	06:04:53.916	1	1474	0065-0136665886
17645	2014.06.17	06:05:05.528	8	614	0065-0136665886
17646	2014.06.17	06:05:06.251	7	2243	0065-0136665886
17647	2014.06.17	06:05:21.961	6	907	0065-0136665886
17648	2014.06.17	06:05:22.956	5	2405	0065-0136665886
