# Supplementary material for: Eco-HAB as a fully automated and ecologically relevant assessment of social impairments in mouse models of autism
Source: eLife. 2016 Oct 12;5:e19532. doi: 10.7554/eLife.19532 (PMC5092044; doi:10.7554/eLife.19532)
Supplement: Supplementary file 1. — DOI: http://dx.doi.org/10.7554/eLife.19532.038 [file elife-19532-supp1.zip › BALB VPA data cohort 1/20140617_060000.txt]

17649	2014.06.17	06:05:50.472	4	538	0065-0136665886
17650	2014.06.17	06:05:51.162	3	1221	0065-0136665886
17651	2014.06.17	06:05:54.023	3	325	0065-0136665886
17652	2014.06.17	06:05:58.240	3	454	0065-0136665886
17653	2014.06.17	06:05:58.732	4	653	0065-0136665886
17654	2014.06.17	06:08:15.862	5	507	0065-0136665886
17655	2014.06.17	06:08:16.326	6	912	0065-0136665886
17656	2014.06.17	06:08:17.636	6	214	0065-0136665886
17657	2014.06.17	06:08:19.722	7	442	0065-0136665886
17658	2014.06.17	06:08:20.111	8	840	0065-0136665886
17659	2014.06.17	06:09:44.694	2	999	0065-0136653169
17660	2014.06.17	06:09:49.650	1	5722	0065-0136653169
17661	2014.06.17	06:10:01.533	1	510	0065-0136653169
17662	2014.06.17	06:10:03.211	2	2215	0065-0136653169
17663	2014.06.17	06:10:11.443	3	1601	0065-0136653169
17664	2014.06.17	06:10:13.536	4	4127	0065-0136653169
17665	2014.06.17	06:10:29.901	5	345	0065-0136653169
17666	2014.06.17	06:10:30.253	5	996	0065-0136653169
17667	2014.06.17	06:10:31.396	6	3360	0065-0136653169
17668	2014.06.17	06:10:40.093	8	4289	0065-0136665886
17669	2014.06.17	06:10:44.518	7	4496	0065-0136665886
17670	2014.06.17	06:10:51.837	7	735	0065-0136653169
17671	2014.06.17	06:10:52.681	8	2813	0065-0136653169
17672	2014.06.17	06:10:55.640	7	351	0065-0136665886
17673	2014.06.17	06:10:56.231	7	1260	0065-0136665886
17674	2014.06.17	06:11:09.159	7	871	0065-0136665886
17675	2014.06.17	06:11:10.077	8	1681	0065-0136665886
17676	2014.06.17	06:11:14.434	1	310	0065-0136653169
17677	2014.06.17	06:11:14.862	2	1440	0065-0136653169
17678	2014.06.17	06:11:16.191	1	329	0065-0136665886
17679	2014.06.17	06:11:16.587	2	708	0065-0136665886
17680	2014.06.17	06:11:17.418	2	410	0065-0136665886
17681	2014.06.17	06:11:38.571	2	415	0065-0136665886
17682	2014.06.17	06:11:39.031	1	501	0065-0136665886
17683	2014.06.17	06:12:22.776	8	546	0065-0136665886
17684	2014.06.17	06:12:23.273	7	658	0065-0136665886
17685	2014.06.17	06:13:11.233	3	819	0065-0136653169
17686	2014.06.17	06:13:12.338	4	5020	0065-0136653169
17687	2014.06.17	06:13:19.666	7	438	0065-0136665886
17688	2014.06.17	06:13:20.059	8	779	0065-0136665886
17689	2014.06.17	06:13:28.173	1	322	0065-0136665886
17690	2014.06.17	06:13:28.535	2	557	0065-0136665886
17691	2014.06.17	06:14:39.962	5	532	0065-0136653169
17692	2014.06.17	06:14:40.556	6	3275	0065-0136653169
17693	2014.06.17	06:14:45.380	6	902	0065-0136653169
17694	2014.06.17	06:14:47.397	7	566	0065-0136653169
17695	2014.06.17	06:14:48.177	2	410	0065-0136659459
17696	2014.06.17	06:14:48.061	8	1326	0065-0136653169
17697	2014.06.17	06:14:48.768	1	1241	0065-0136659459
17698	2014.06.17	06:14:52.154	1	413	0065-0136653169
17699	2014.06.17	06:14:52.937	2	1172	0065-0136653169
17700	2014.06.17	06:14:55.862	2	214	0065-0136653169
17701	2014.06.17	06:14:56.421	2	356	0065-0136653169
17702	2014.06.17	06:14:56.820	2	531	0065-0136653169
17703	2014.06.17	06:14:57.507	2	224	0065-0136653169
17704	2014.06.17	06:15:00.431	2	326	0065-0136653169
17705	2014.06.17	06:15:13.063	1	218	0065-0136659459
17706	2014.06.17	06:15:13.500	2	940	0065-0136659459
17707	2014.06.17	06:15:36.853	3	1026	0065-0136659459
17708	2014.06.17	06:15:39.348	4	2499	0065-0136659459
17709	2014.06.17	06:15:43.603	5	725	0065-0136659459
17710	2014.06.17	06:15:44.454	6	1989	0065-0136659459
17711	2014.06.17	06:15:57.586	6	404	0065-0136659459
17712	2014.06.17	06:15:58.044	5	1601	0065-0136659459
17713	2014.06.17	06:16:20.999	2	519	0065-0136651817
17714	2014.06.17	06:16:21.825	1	1470	0065-0136651817
17715	2014.06.17	06:16:38.698	8	622	0065-0136651817
17716	2014.06.17	06:16:39.385	7	2284	0065-0136651817
17717	2014.06.17	06:16:57.219	6	1473	0065-0136651817
17718	2014.06.17	06:16:58.922	5	3091	0065-0136651817
17719	2014.06.17	06:17:55.240	4	611	0065-0136651817
17720	2014.06.17	06:17:56.005	3	1827	0065-0136651817
17721	2014.06.17	06:18:44.052	2	412	0065-0136651817
17722	2014.06.17	06:18:44.542	1	547	0065-0136651817
17723	2014.06.17	06:18:53.961	4	405	0065-0136659459
17724	2014.06.17	06:18:54.556	3	2839	0065-0136659459
17725	2014.06.17	06:19:00.491	2	412	0065-0136659459
17726	2014.06.17	06:19:01.137	1	1143	0065-0136659459
17727	2014.06.17	06:19:14.922	1	226	0065-0136651817
17728	2014.06.17	06:19:15.172	2	227	0065-0136651817
17729	2014.06.17	06:19:33.561	2	409	0065-0136651817
17730	2014.06.17	06:19:34.153	1	697	0065-0136651817
17731	2014.06.17	06:19:35.901	8	410	0065-0136651817
17732	2014.06.17	06:19:36.283	7	2860	0065-0136651817
17733	2014.06.17	06:19:40.720	6	416	0065-0136651817
17734	2014.06.17	06:19:41.140	5	949	0065-0136651817
17735	2014.06.17	06:22:05.124	4	691	0065-0136651817
17736	2014.06.17	06:22:06.108	3	4351	0065-0136651817
17737	2014.06.17	06:22:16.342	2	514	0065-0136651817
17738	2014.06.17	06:22:16.962	1	630	0065-0136651817
17739	2014.06.17	06:22:32.144	8	624	0065-0136651817
17740	2014.06.17	06:22:32.670	7	1205	0065-0136651817
17741	2014.06.17	06:23:37.487	6	406	0065-0136651817
17742	2014.06.17	06:23:37.941	5	936	0065-0136651817
17743	2014.06.17	06:24:02.629	4	406	0065-0136651817
17744	2014.06.17	06:24:03.116	3	1648	0065-0136651817
17745	2014.06.17	06:24:08.718	2	554	0065-0136651817
17746	2014.06.17	06:24:09.250	1	905	0065-0136651817
17747	2014.06.17	06:24:48.595	8	626	0065-0136651817
17748	2014.06.17	06:24:49.124	7	803	0065-0136651817
17749	2014.06.17	06:24:50.717	6	312	0065-0136651817
17750	2014.06.17	06:24:51.008	5	1050	0065-0136651817
17751	2014.06.17	06:24:52.549	4	415	0065-0136651817
17752	2014.06.17	06:24:52.947	3	1906	0065-0136651817
17753	2014.06.17	06:29:11.419	3	630	0065-0136665886
17754	2014.06.17	06:29:12.195	4	1044	0065-0136665886
17755	2014.06.17	06:29:16.724	3	1330	0065-0136651817
17756	2014.06.17	06:29:18.297	4	4243	0065-0136651817
17757	2014.06.17	06:29:23.682	6	230	0065-0136665886
17758	2014.06.17	06:29:23.656	5	451	0065-0136651817
17759	2014.06.17	06:29:24.081	6	219	0065-0136651817
17760	2014.06.17	06:29:25.886	6	404	0065-0136665886
17761	2014.06.17	06:29:26.276	5	226	0065-0136665886
17762	2014.06.17	06:29:26.445	6	317	0065-0136651817
17763	2014.06.17	06:29:26.827	4	213	0065-0136665886
17764	2014.06.17	06:29:27.092	3	342	0065-0136665886
17765	2014.06.17	06:29:30.278	4	324	0065-0136651817
17766	2014.06.17	06:29:30.639	3	1929	0065-0136651817
17767	2014.06.17	06:29:36.373	2	426	0065-0136651817
17768	2014.06.17	06:29:36.833	1	459	0065-0136651817
17769	2014.06.17	06:29:37.296	1	216	0065-0136651817
17770	2014.06.17	06:29:37.551	1	211	0065-0136651817
17771	2014.06.17	06:29:39.263	8	421	0065-0136651817
17772	2014.06.17	06:29:39.690	7	3859	0065-0136651817
17773	2014.06.17	06:32:58.148	3	808	0065-0136671473
17774	2014.06.17	06:32:59.269	4	5135	0065-0136671473
17775	2014.06.17	06:33:07.391	5	1189	0065-0136671473
17776	2014.06.17	06:33:08.767	6	5635	0065-0136671473
17777	2014.06.17	06:33:18.698	7	691	0065-0136671473
17778	2014.06.17	06:33:19.484	8	1394	0065-0136671473
17779	2014.06.17	06:33:21.782	7	436	0065-0136651817
17780	2014.06.17	06:33:22.184	8	1425	0065-0136651817
17781	2014.06.17	06:33:29.250	1	224	0065-0136671473
17782	2014.06.17	06:33:29.490	1	213	0065-0136651817
17783	2014.06.17	06:33:29.786	2	1154	0065-0136651817
17784	2014.06.17	06:33:32.481	3	436	0065-0136671473
17785	2014.06.17	06:33:32.910	4	1399	0065-0136671473
17786	2014.06.17	06:33:34.652	4	230	0065-0136671473
17787	2014.06.17	06:33:35.179	4	307	0065-0136671473
17788	2014.06.17	06:33:52.312	5	403	0065-0136671473
17789	2014.06.17	06:33:52.731	6	1312	0065-0136671473
17790	2014.06.17	06:34:03.385	6	529	0065-0136671473
17791	2014.06.17	06:34:03.956	5	2473	0065-0136671473
17792	2014.06.17	06:34:09.284	4	533	0065-0136671473
17793	2014.06.17	06:34:09.898	3	1710	0065-0136671473
17794	2014.06.17	06:42:02.514	3	750	0065-0136670531
17795	2014.06.17	06:42:03.526	4	3303	0065-0136670531
17796	2014.06.17	06:42:13.246	5	453	0065-0136670531
17797	2014.06.17	06:42:13.799	6	1672	0065-0136670531
17798	2014.06.17	06:42:36.025	7	420	0065-0136670531
17799	2014.06.17	06:42:36.537	8	2226	0065-0136670531
17800	2014.06.17	06:42:41.870	1	310	0065-0136670531
17801	2014.06.17	06:42:42.403	2	809	0065-0136670531
17802	2014.06.17	06:42:54.401	2	508	0065-0136673193
17803	2014.06.17	06:42:55.208	1	3122	0065-0136673193
17804	2014.06.17	06:43:03.932	8	1339	0065-0136673193
17805	2014.06.17	06:43:05.380	7	3355	0065-0136673193
17806	2014.06.17	06:43:30.942	6	500	0065-0136673193
17807	2014.06.17	06:43:31.584	5	2048	0065-0136673193
17808	2014.06.17	06:43:44.853	2	714	0065-0136665886
17809	2014.06.17	06:43:45.970	1	846	0065-0136665886
17810	2014.06.17	06:43:46.848	1	213	0065-0136665886
17811	2014.06.17	06:43:53.420	8	632	0065-0136665886
17812	2014.06.17	06:43:54.169	7	6258	0065-0136665886
17813	2014.06.17	06:44:06.889	7	409	0065-0136665886
17814	2014.06.17	06:44:07.350	8	994	0065-0136665886
17815	2014.06.17	06:44:09.530	1	438	0065-0136665886
17816	2014.06.17	06:44:09.935	2	545	0065-0136665886
17817	2014.06.17	06:44:31.327	5	431	0065-0136673193
17818	2014.06.17	06:44:31.757	6	2086	0065-0136673193
17819	2014.06.17	06:44:35.317	7	419	0065-0136673193
17820	2014.06.17	06:44:35.800	8	3085	0065-0136673193
17821	2014.06.17	06:44:38.915	8	715	0065-0136673193
17822	2014.06.17	06:44:56.586	2	507	0065-0136651817
17823	2014.06.17	06:44:57.367	1	836	0065-0136651817
17824	2014.06.17	06:45:02.445	8	308	0065-0136673193
17825	2014.06.17	06:45:02.739	7	404	0065-0136673193
17826	2014.06.17	06:45:02.988	8	310	0065-0136651817
17827	2014.06.17	06:45:03.282	7	221	0065-0136651817
17828	2014.06.17	06:45:08.196	6	317	0065-0136673193
17829	2014.06.17	06:45:08.499	5	326	0065-0136673193
17830	2014.06.17	06:45:08.644	6	319	0065-0136651817
17831	2014.06.17	06:45:09.010	5	219	0065-0136651817
17832	2014.06.17	06:45:09.660	4	319	0065-0136673193
17833	2014.06.17	06:45:10.051	3	211	0065-0136673193
17834	2014.06.17	06:45:10.027	4	433	0065-0136651817
17835	2014.06.17	06:45:10.466	3	215	0065-0136651817
17836	2014.06.17	06:46:46.306	3	505	0065-0136660676
17837	2014.06.17	06:46:47.023	4	2219	0065-0136660676
17838	2014.06.17	06:47:03.849	5	533	0065-0136660676
17839	2014.06.17	06:47:04.607	6	1824	0065-0136660676
17840	2014.06.17	06:47:08.423	7	457	0065-0136660676
17841	2014.06.17	06:47:08.960	8	1820	0065-0136660676
17842	2014.06.17	06:48:33.700	1	1824	0065-0136660676
17843	2014.06.17	06:48:37.024	2	2618	0065-0136660676
17844	2014.06.17	06:48:40.886	3	406	0065-0136660676
17845	2014.06.17	06:48:41.477	4	1523	0065-0136660676
17846	2014.06.17	06:49:56.468	5	644	0065-0136660676
17847	2014.06.17	06:49:57.200	6	2066	0065-0136660676
17848	2014.06.17	06:50:11.561	6	899	0065-0136660676
17849	2014.06.17	06:50:12.650	5	1173	0065-0136660676
17850	2014.06.17	06:52:49.203	4	418	0065-0136660676
17851	2014.06.17	06:52:49.697	3	2278	0065-0136660676
17852	2014.06.17	06:52:58.477	2	331	0065-0136660676
17853	2014.06.17	06:52:58.876	1	1129	0065-0136660676
17854	2014.06.17	06:53:42.947	1	429	0065-0136660676
17855	2014.06.17	06:53:43.574	2	998	0065-0136660676
17856	2014.06.17	06:54:20.454	3	1749	0065-0136659288
17857	2014.06.17	06:54:22.685	4	5059	0065-0136659288
17858	2014.06.17	06:54:33.062	5	904	0065-0136659288
17859	2014.06.17	06:54:34.175	6	7595	0065-0136659288
17860	2014.06.17	06:54:44.032	7	617	0065-0136659288
17861	2014.06.17	06:54:44.819	8	5372	0065-0136659288
17862	2014.06.17	06:55:03.513	1	409	0065-0136659288
17863	2014.06.17	06:55:04.366	2	2220	0065-0136659288
17864	2014.06.17	06:55:06.698	2	220	0065-0136659288
17865	2014.06.17	06:55:11.859	2	313	0065-0136659288
17866	2014.06.17	06:55:12.219	1	746	0065-0136659288
17867	2014.06.17	06:55:38.380	8	1463	0065-0136659288
17868	2014.06.17	06:55:40.025	2	595	0065-0136651817
17869	2014.06.17	06:55:40.808	1	629	0065-0136651817
17870	2014.06.17	06:55:39.914	7	4848	0065-0136659288
17871	2014.06.17	06:56:02.581	6	1212	0065-0136659288
17872	2014.06.17	06:56:04.387	5	5053	0065-0136659288
17873	2014.06.17	06:56:34.881	5	1283	0065-0136659288
17874	2014.06.17	06:56:36.575	6	7095	0065-0136659288
17875	2014.06.17	06:56:44.428	7	404	0065-0136659288
17876	2014.06.17	06:56:44.786	8	4889	0065-0136659288
17877	2014.06.17	06:57:05.707	3	723	0065-0136671473
17878	2014.06.17	06:57:06.902	4	2488	0065-0136671473
17879	2014.06.17	06:57:37.996	5	524	0065-0136671473
17880	2014.06.17	06:57:38.622	6	2980	0065-0136671473
17881	2014.06.17	06:58:06.817	1	529	0065-0136651817
17882	2014.06.17	06:58:07.482	2	819	0065-0136651817
17883	2014.06.17	06:58:36.001	7	422	0065-0136671473
17884	2014.06.17	06:58:36.397	8	1604	0065-0136671473
17885	2014.06.17	06:58:54.958	1	307	0065-0136659288
17886	2014.06.17	06:58:55.459	2	3291	0065-0136659288
17887	2014.06.17	06:59:01.372	3	374	0065-0136659288
17888	2014.06.17	06:59:01.773	4	1347	0065-0136659288
17889	2014.06.17	06:59:11.907	5	1098	0065-0136659288
17890	2014.06.17	06:59:13.272	6	3555	0065-0136659288
17891	2014.06.17	06:59:16.882	6	214	0065-0136659288
17892	2014.06.17	06:59:23.496	6	410	0065-0136659288
17893	2014.06.17	06:59:23.856	5	2678	0065-0136659288
17894	2014.06.17	06:59:28.329	5	701	0065-0136659288
17895	2014.06.17	06:59:31.230	3	406	0065-0136655780
17896	2014.06.17	06:59:31.725	4	2669	0065-0136655780
17897	2014.06.17	07:00:18.551	2	458	0065-0136651817
17898	2014.06.17	07:00:19.020	1	1254	0065-0136651817
17899	2014.06.17	07:00:21.171	8	432	0065-0136651817
17900	2014.06.17	07:00:23.227	4	541	0065-0136659288
17901	2014.06.17	07:00:21.630	7	4790	0065-0136651817
17902	2014.06.17	07:00:28.198	7	619	0065-0136651817
17903	2014.06.17	07:00:28.886	7	216	0065-0136651817
17904	2014.06.17	07:00:23.982	3	5375	0065-0136659288
17905	2014.06.17	07:00:31.218	7	610	0065-0136651817
17906	2014.06.17	07:00:36.246	6	566	0065-0136651817
