# Supplementary material for: Eco-HAB as a fully automated and ecologically relevant assessment of social impairments in mouse models of autism
Source: eLife. 2016 Oct 12;5:e19532. doi: 10.7554/eLife.19532 (PMC5092044; doi:10.7554/eLife.19532)
Supplement: Supplementary file 1. — DOI: http://dx.doi.org/10.7554/eLife.19532.038 [file elife-19532-supp1.zip › BALB VPA data cohort 1/20140617_070000.txt]

17907	2014.06.17	07:00:36.843	5	6781	0065-0136651817
17908	2014.06.17	07:00:43.632	5	230	0065-0136651817
17909	2014.06.17	07:00:51.974	2	218	0065-0136659288
17910	2014.06.17	07:00:52.307	1	902	0065-0136659288
17911	2014.06.17	07:01:08.449	4	501	0065-0136655780
17912	2014.06.17	07:01:09.002	3	1208	0065-0136655780
17913	2014.06.17	07:01:32.969	2	516	0065-0136655780
17914	2014.06.17	07:01:33.854	1	1986	0065-0136655780
17915	2014.06.17	07:02:19.839	3	636	0065-0136667521
17916	2014.06.17	07:02:20.621	4	3459	0065-0136667521
17917	2014.06.17	07:02:46.507	5	1813	0065-0136651817
17918	2014.06.17	07:02:48.470	6	1843	0065-0136651817
17919	2014.06.17	07:03:17.765	7	725	0065-0136651817
17920	2014.06.17	07:03:18.551	8	2184	0065-0136651817
17921	2014.06.17	07:03:20.756	8	218	0065-0136651817
17922	2014.06.17	07:03:20.979	8	675	0065-0136651817
17923	2014.06.17	07:03:21.666	8	318	0065-0136651817
17924	2014.06.17	07:03:22.002	8	949	0065-0136651817
17925	2014.06.17	07:03:24.033	1	214	0065-0136659288
17926	2014.06.17	07:03:24.371	2	313	0065-0136659288
17927	2014.06.17	07:03:24.752	1	211	0065-0136651817
17928	2014.06.17	07:03:24.946	2	217	0065-0136651817
17929	2014.06.17	07:03:28.892	2	316	0065-0136651817
17930	2014.06.17	07:03:29.192	1	532	0065-0136651817
17931	2014.06.17	07:03:57.128	1	407	0065-0136671473
17932	2014.06.17	07:03:57.682	2	1896	0065-0136671473
17933	2014.06.17	07:04:13.667	3	612	0065-0136671473
17934	2014.06.17	07:04:14.453	4	8263	0065-0136671473
17935	2014.06.17	07:04:23.278	5	404	0065-0136667521
17936	2014.06.17	07:04:23.981	5	513	0065-0136671473
17937	2014.06.17	07:04:23.843	6	901	0065-0136667521
17938	2014.06.17	07:04:25.255	1	314	0065-0136655780
17939	2014.06.17	07:04:24.801	6	1765	0065-0136671473
17940	2014.06.17	07:04:25.704	2	1316	0065-0136655780
17941	2014.06.17	07:04:28.653	7	1111	0065-0136671473
17942	2014.06.17	07:04:29.812	8	1097	0065-0136671473
17943	2014.06.17	07:04:36.500	7	523	0065-0136667521
17944	2014.06.17	07:04:37.095	8	2768	0065-0136667521
17945	2014.06.17	07:04:56.722	3	838	0065-0136659288
17946	2014.06.17	07:05:11.562	1	307	0065-0136651817
17947	2014.06.17	07:04:57.871	4	14402	0065-0136659288
17948	2014.06.17	07:05:12.018	2	618	0065-0136651817
17949	2014.06.17	07:05:14.810	5	411	0065-0136659288
17950	2014.06.17	07:05:15.265	6	5229	0065-0136659288
17951	2014.06.17	07:05:22.266	7	436	0065-0136659288
17952	2014.06.17	07:05:25.410	1	315	0065-0136671473
17953	2014.06.17	07:05:25.838	2	1301	0065-0136671473
17954	2014.06.17	07:05:26.741	3	556	0065-0136651817
17955	2014.06.17	07:05:22.705	8	5815	0065-0136659288
17956	2014.06.17	07:05:27.359	4	8209	0065-0136651817
17957	2014.06.17	07:05:36.567	5	437	0065-0136651817
17958	2014.06.17	07:05:37.151	6	2785	0065-0136651817
17959	2014.06.17	07:05:41.555	7	998	0065-0136651817
17960	2014.06.17	07:05:42.606	8	3662	0065-0136651817
17961	2014.06.17	07:06:06.476	1	318	0065-0136659288
17962	2014.06.17	07:06:10.324	1	314	0065-0136651817
17963	2014.06.17	07:06:07.009	2	3841	0065-0136659288
17964	2014.06.17	07:06:11.083	2	220	0065-0136651817
17965	2014.06.17	07:06:12.784	3	725	0065-0136659288
17966	2014.06.17	07:06:13.823	3	465	0065-0136651817
17967	2014.06.17	07:06:15.266	4	226	0065-0136651817
17968	2014.06.17	07:06:16.264	5	226	0065-0136659288
17969	2014.06.17	07:06:16.530	6	316	0065-0136659288
17970	2014.06.17	07:06:17.159	5	343	0065-0136651817
17971	2014.06.17	07:06:17.424	6	211	0065-0136651817
17972	2014.06.17	07:06:17.589	7	317	0065-0136659288
17973	2014.06.17	07:06:17.909	8	433	0065-0136659288
17974	2014.06.17	07:06:18.596	7	322	0065-0136651817
17975	2014.06.17	07:06:18.902	1	223	0065-0136659288
17976	2014.06.17	07:06:19.120	2	316	0065-0136659288
17977	2014.06.17	07:06:18.852	8	3202	0065-0136651817
17978	2014.06.17	07:06:32.686	8	513	0065-0136651817
17979	2014.06.17	07:06:33.138	7	898	0065-0136651817
17980	2014.06.17	07:06:35.620	6	490	0065-0136651817
17981	2014.06.17	07:06:36.088	5	1852	0065-0136651817
17982	2014.06.17	07:07:37.996	4	432	0065-0136651817
17983	2014.06.17	07:07:38.495	3	1440	0065-0136651817
17984	2014.06.17	07:08:07.006	2	1719	0065-0136651817
17985	2014.06.17	07:08:09.448	1	1746	0065-0136651817
17986	2014.06.17	07:08:35.756	1	308	0065-0136667521
17987	2014.06.17	07:08:36.178	2	2272	0065-0136667521
17988	2014.06.17	07:08:46.948	8	531	0065-0136651817
17989	2014.06.17	07:08:47.452	7	1490	0065-0136651817
17990	2014.06.17	07:08:53.432	2	415	0065-0136667521
17991	2014.06.17	07:08:53.849	2	213	0065-0136667521
17992	2014.06.17	07:08:54.349	1	1730	0065-0136667521
17993	2014.06.17	07:09:10.544	7	427	0065-0136651817
17994	2014.06.17	07:09:10.910	8	1218	0065-0136651817
17995	2014.06.17	07:09:17.940	1	323	0065-0136667521
17996	2014.06.17	07:09:18.322	2	2281	0065-0136667521
17997	2014.06.17	07:09:47.889	1	325	0065-0136651817
17998	2014.06.17	07:09:48.358	2	724	0065-0136651817
17999	2014.06.17	07:13:49.582	3	613	0065-0136655780
18000	2014.06.17	07:13:50.439	4	2666	0065-0136655780
18001	2014.06.17	07:13:58.813	5	603	0065-0136655780
18002	2014.06.17	07:13:59.564	6	4548	0065-0136655780
18003	2014.06.17	07:14:07.359	7	546	0065-0136655780
18004	2014.06.17	07:14:07.950	7	842	0065-0136655780
18005	2014.06.17	07:14:08.973	8	2711	0065-0136655780
18006	2014.06.17	07:14:16.548	1	810	0065-0136655780
18007	2014.06.17	07:14:19.298	2	717	0065-0136655780
18008	2014.06.17	07:15:40.837	3	517	0065-0136661759
18009	2014.06.17	07:15:41.492	4	745	0065-0136661759
18010	2014.06.17	07:16:06.220	4	516	0065-0136661759
18011	2014.06.17	07:16:06.686	3	995	0065-0136661759
18012	2014.06.17	07:16:18.225	2	408	0065-0136661759
18013	2014.06.17	07:16:18.819	1	435	0065-0136661759
18014	2014.06.17	07:16:26.432	8	460	0065-0136661759
18015	2014.06.17	07:16:26.929	7	914	0065-0136661759
18016	2014.06.17	07:16:35.511	6	802	0065-0136661759
18017	2014.06.17	07:16:36.351	5	811	0065-0136661759
18018	2014.06.17	07:16:41.895	5	423	0065-0136661759
18019	2014.06.17	07:16:42.237	6	999	0065-0136661759
18020	2014.06.17	07:16:45.178	7	372	0065-0136661759
18021	2014.06.17	07:16:45.441	8	341	0065-0136661759
18022	2014.06.17	07:16:46.899	1	318	0065-0136661759
18023	2014.06.17	07:16:47.191	2	324	0065-0136661759
18024	2014.06.17	07:17:23.250	2	311	0065-0136651817
18025	2014.06.17	07:17:23.602	1	230	0065-0136651817
18026	2014.06.17	07:17:24.594	8	307	0065-0136651817
18027	2014.06.17	07:17:24.951	7	500	0065-0136651817
18028	2014.06.17	07:17:26.151	6	311	0065-0136651817
18029	2014.06.17	07:17:26.511	5	702	0065-0136651817
18030	2014.06.17	07:17:28.087	4	408	0065-0136651817
18031	2014.06.17	07:17:28.579	3	8994	0065-0136651817
18032	2014.06.17	07:17:40.153	2	417	0065-0136651817
18033	2014.06.17	07:17:40.614	1	501	0065-0136651817
18034	2014.06.17	07:17:41.205	1	218	0065-0136651817
18035	2014.06.17	07:17:41.524	1	980	0065-0136651817
18036	2014.06.17	07:17:44.479	1	407	0065-0136651817
18037	2014.06.17	07:17:45.041	2	906	0065-0136651817
18038	2014.06.17	07:17:57.950	2	739	0065-0136667521
18039	2014.06.17	07:18:00.213	1	3160	0065-0136667521
18040	2014.06.17	07:18:04.465	8	409	0065-0136667521
18041	2014.06.17	07:18:04.982	7	2662	0065-0136667521
18042	2014.06.17	07:18:11.025	6	709	0065-0136667521
18043	2014.06.17	07:18:11.878	5	4149	0065-0136667521
18044	2014.06.17	07:18:20.828	2	313	0065-0136651817
18045	2014.06.17	07:18:21.153	1	318	0065-0136651817
18046	2014.06.17	07:18:21.474	4	404	0065-0136667521
18047	2014.06.17	07:18:22.431	1	220	0065-0136651817
18048	2014.06.17	07:18:25.689	1	356	0065-0136651817
18049	2014.06.17	07:18:22.033	3	5459	0065-0136667521
18050	2014.06.17	07:18:26.180	2	1494	0065-0136651817
18051	2014.06.17	07:18:34.919	2	212	0065-0136667521
18052	2014.06.17	07:18:35.255	2	1411	0065-0136667521
18053	2014.06.17	07:18:37.684	1	2757	0065-0136667521
18054	2014.06.17	07:19:25.199	8	500	0065-0136667521
18055	2014.06.17	07:19:25.697	7	2934	0065-0136667521
18056	2014.06.17	07:20:02.404	7	712	0065-0136667521
18057	2014.06.17	07:20:03.186	8	3206	0065-0136667521
18058	2014.06.17	07:20:06.700	8	433	0065-0136667521
18059	2014.06.17	07:20:32.720	1	316	0065-0136667521
18060	2014.06.17	07:20:33.304	2	2674	0065-0136667521
18061	2014.06.17	07:23:07.635	3	1599	0065-0136661759
18062	2014.06.17	07:23:14.359	2	222	0065-0136651817
18063	2014.06.17	07:23:15.196	8	338	0065-0136651817
18064	2014.06.17	07:23:15.460	7	1116	0065-0136651817
18065	2014.06.17	07:23:17.214	6	409	0065-0136651817
18066	2014.06.17	07:23:17.609	5	966	0065-0136651817
18067	2014.06.17	07:23:19.204	4	355	0065-0136651817
18068	2014.06.17	07:23:19.632	3	2228	0065-0136651817
18069	2014.06.17	07:23:23.002	2	315	0065-0136651817
18070	2014.06.17	07:23:23.354	1	324	0065-0136651817
18071	2014.06.17	07:23:26.283	8	812	0065-0136651817
18072	2014.06.17	07:23:27.062	7	2193	0065-0136651817
18073	2014.06.17	07:23:29.866	6	489	0065-0136651817
18074	2014.06.17	07:23:30.372	5	662	0065-0136651817
18075	2014.06.17	07:23:31.649	4	526	0065-0136651817
18076	2014.06.17	07:23:32.141	3	7738	0065-0136651817
18077	2014.06.17	07:25:21.799	2	596	0065-0136665886
18078	2014.06.17	07:25:22.672	1	779	0065-0136665886
18079	2014.06.17	07:26:13.116	2	898	0065-0136661759
18080	2014.06.17	07:26:14.151	1	644	0065-0136661759
18081	2014.06.17	07:26:17.846	8	313	0065-0136665886
18082	2014.06.17	07:26:18.176	7	313	0065-0136665886
18083	2014.06.17	07:26:20.639	6	430	0065-0136665886
18084	2014.06.17	07:26:21.106	5	1285	0065-0136665886
18085	2014.06.17	07:26:35.310	4	422	0065-0136665886
18086	2014.06.17	07:26:35.780	3	1106	0065-0136665886
18087	2014.06.17	07:27:06.046	2	510	0065-0136665886
18088	2014.06.17	07:27:06.668	1	535	0065-0136665886
18089	2014.06.17	07:30:39.248	1	528	0065-0136665886
18090	2014.06.17	07:30:39.871	2	531	0065-0136665886
18091	2014.06.17	07:30:42.289	3	1231	0065-0136665886
18092	2014.06.17	07:30:43.824	4	1332	0065-0136665886
18093	2014.06.17	07:30:48.595	5	512	0065-0136665886
18094	2014.06.17	07:30:49.018	6	916	0065-0136665886
18095	2014.06.17	07:30:54.138	7	318	0065-0136665886
18096	2014.06.17	07:30:54.441	8	514	0065-0136665886
18097	2014.06.17	07:34:34.287	1	212	0065-0136661759
18098	2014.06.17	07:34:34.577	2	219	0065-0136661759
18099	2014.06.17	07:34:58.092	2	625	0065-0136661759
18100	2014.06.17	07:34:58.774	1	465	0065-0136661759
18101	2014.06.17	07:35:00.795	8	318	0065-0136661759
18102	2014.06.17	07:35:01.240	7	519	0065-0136661759
18103	2014.06.17	07:35:08.082	6	901	0065-0136661759
18104	2014.06.17	07:35:09.134	5	914	0065-0136661759
18105	2014.06.17	07:35:13.064	5	307	0065-0136661759
18106	2014.06.17	07:35:13.354	6	468	0065-0136661759
18107	2014.06.17	07:35:16.022	7	426	0065-0136661759
18108	2014.06.17	07:35:16.418	8	914	0065-0136661759
18109	2014.06.17	07:35:21.888	1	309	0065-0136661759
18110	2014.06.17	07:35:22.151	2	218	0065-0136661759
18111	2014.06.17	07:35:26.448	2	228	0065-0136651817
18112	2014.06.17	07:35:26.680	1	211	0065-0136651817
18113	2014.06.17	07:35:31.370	3	312	0065-0136661759
18114	2014.06.17	07:35:31.666	4	317	0065-0136661759
18115	2014.06.17	07:35:32.361	5	323	0065-0136661759
18116	2014.06.17	07:35:32.201	3	513	0065-0136667521
18117	2014.06.17	07:35:32.620	6	360	0065-0136661759
18118	2014.06.17	07:35:33.388	1	421	0065-0136651817
18119	2014.06.17	07:35:33.812	2	554	0065-0136651817
18120	2014.06.17	07:35:34.303	7	342	0065-0136661759
18121	2014.06.17	07:35:34.565	8	312	0065-0136661759
18122	2014.06.17	07:35:35.401	1	216	0065-0136661759
18123	2014.06.17	07:35:35.761	2	715	0065-0136661759
18124	2014.06.17	07:35:37.328	3	408	0065-0136651817
18125	2014.06.17	07:35:37.600	8	402	0065-0136665886
18126	2014.06.17	07:35:38.027	7	556	0065-0136665886
18127	2014.06.17	07:35:38.376	4	310	0065-0136651817
18128	2014.06.17	07:35:38.586	7	371	0065-0136665886
18129	2014.06.17	07:35:40.001	6	501	0065-0136665886
18130	2014.06.17	07:35:40.301	5	211	0065-0136651817
18131	2014.06.17	07:35:40.784	6	307	0065-0136651817
18132	2014.06.17	07:35:43.220	7	900	0065-0136665886
18133	2014.06.17	07:35:44.006	8	312	0065-0136665886
18134	2014.06.17	07:35:44.179	7	314	0065-0136651817
18135	2014.06.17	07:35:44.438	8	227	0065-0136651817
18136	2014.06.17	07:35:44.713	1	220	0065-0136665886
18137	2014.06.17	07:35:44.947	2	213	0065-0136665886
18138	2014.06.17	07:36:18.440	7	619	0065-0136667521
18139	2014.06.17	07:36:19.230	8	3622	0065-0136667521
18140	2014.06.17	07:36:27.316	2	515	0065-0136665886
18141	2014.06.17	07:36:27.839	1	616	0065-0136665886
18142	2014.06.17	07:36:35.363	8	597	0065-0136665886
18143	2014.06.17	07:36:35.987	7	1002	0065-0136665886
18144	2014.06.17	07:36:41.790	6	406	0065-0136665886
18145	2014.06.17	07:36:42.216	5	842	0065-0136665886
18146	2014.06.17	07:36:46.153	4	415	0065-0136665886
18147	2014.06.17	07:36:46.614	3	837	0065-0136665886
18148	2014.06.17	07:37:17.849	2	621	0065-0136661759
18149	2014.06.17	07:37:18.535	1	451	0065-0136661759
18150	2014.06.17	07:37:24.286	3	499	0065-0136665886
18151	2014.06.17	07:37:25.035	4	2123	0065-0136665886
18152	2014.06.17	07:37:40.770	1	320	0065-0136661759
18153	2014.06.17	07:37:41.094	2	215	0065-0136661759
18154	2014.06.17	07:38:11.495	5	530	0065-0136665886
18155	2014.06.17	07:38:12.178	6	809	0065-0136665886
18156	2014.06.17	07:38:32.485	8	695	0065-0136651817
18157	2014.06.17	07:38:33.265	7	16770	0065-0136651817
18158	2014.06.17	07:39:06.922	6	435	0065-0136651817
18159	2014.06.17	07:39:07.373	5	1060	0065-0136651817
18160	2014.06.17	07:39:11.096	5	442	0065-0136651817
18161	2014.06.17	07:39:11.524	6	1367	0065-0136651817
18162	2014.06.17	07:39:14.685	7	409	0065-0136665886
18163	2014.06.17	07:39:15.345	8	712	0065-0136665886
18164	2014.06.17	07:39:16.749	1	312	0065-0136665886
18165	2014.06.17	07:39:17.174	2	462	0065-0136665886
18166	2014.06.17	07:39:20.598	7	413	0065-0136651817
18167	2014.06.17	07:39:21.127	8	1395	0065-0136651817
18168	2014.06.17	07:39:24.703	1	219	0065-0136651817
18169	2014.06.17	07:39:25.034	2	719	0065-0136651817
18170	2014.06.17	07:39:38.483	3	368	0065-0136651817
18171	2014.06.17	07:39:44.510	1	612	0065-0136667521
18172	2014.06.17	07:39:45.533	2	4036	0065-0136667521
18173	2014.06.17	07:40:00.839	2	228	0065-0136651817
18174	2014.06.17	07:40:01.138	1	227	0065-0136651817
18175	2014.06.17	07:40:01.830	8	331	0065-0136651817
18176	2014.06.17	07:40:02.132	7	406	0065-0136651817
18177	2014.06.17	07:39:59.794	3	3786	0065-0136671473
18178	2014.06.17	07:40:03.617	6	419	0065-0136651817
18179	2014.06.17	07:40:04.003	5	590	0065-0136651817
18180	2014.06.17	07:40:06.559	5	407	0065-0136651817
18181	2014.06.17	07:40:06.891	6	1585	0065-0136651817
18182	2014.06.17	07:40:08.824	6	623	0065-0136651817
18183	2014.06.17	07:40:03.980	4	7840	0065-0136671473
18184	2014.06.17	07:40:10.968	2	1394	0065-0136667521
18185	2014.06.17	07:40:12.900	5	527	0065-0136671473
18186	2014.06.17	07:40:13.600	6	1603	0065-0136671473
18187	2014.06.17	07:40:13.467	1	2219	0065-0136667521
18188	2014.06.17	07:40:15.719	1	227	0065-0136667521
18189	2014.06.17	07:40:17.628	8	1923	0065-0136667521
18190	2014.06.17	07:40:17.056	7	2980	0065-0136671473
18191	2014.06.17	07:40:20.125	7	1192	0065-0136651817
18192	2014.06.17	07:40:19.801	8	1687	0065-0136667521
18193	2014.06.17	07:40:21.830	8	598	0065-0136671473
18194	2014.06.17	07:40:22.597	8	421	0065-0136651817
18195	2014.06.17	07:40:23.028	8	706	0065-0136651817
18196	2014.06.17	07:40:24.217	1	223	0065-0136671473
18197	2014.06.17	07:40:25.462	1	221	0065-0136651817
18198	2014.06.17	07:40:25.747	2	221	0065-0136651817
18199	2014.06.17	07:40:26.282	3	1419	0065-0136665886
18200	2014.06.17	07:40:27.717	4	603	0065-0136665886
18201	2014.06.17	07:40:29.114	5	347	0065-0136665886
18202	2014.06.17	07:40:29.480	6	901	0065-0136665886
18203	2014.06.17	07:40:30.014	1	521	0065-0136667521
18204	2014.06.17	07:40:32.029	7	315	0065-0136665886
18205	2014.06.17	07:40:32.356	8	1022	0065-0136665886
18206	2014.06.17	07:40:33.381	8	445	0065-0136665886
18207	2014.06.17	07:40:30.811	2	3534	0065-0136667521
18208	2014.06.17	07:40:34.518	1	2803	0065-0136665886
18209	2014.06.17	07:40:37.506	2	936	0065-0136665886
18210	2014.06.17	07:40:47.665	2	307	0065-0136651817
18211	2014.06.17	07:40:48.095	1	352	0065-0136651817
18212	2014.06.17	07:41:14.321	8	518	0065-0136651817
18213	2014.06.17	07:41:14.888	7	1399	0065-0136651817
18214	2014.06.17	07:41:52.824	7	1594	0065-0136651817
18215	2014.06.17	07:41:53.766	3	744	0065-0136665886
18216	2014.06.17	07:41:54.520	4	2019	0065-0136665886
18217	2014.06.17	07:41:56.581	4	220	0065-0136665886
18218	2014.06.17	07:41:54.624	8	2197	0065-0136651817
18219	2014.06.17	07:41:57.739	5	531	0065-0136665886
18220	2014.06.17	07:41:58.222	6	4078	0065-0136665886
18221	2014.06.17	07:42:04.139	7	1107	0065-0136665886
18222	2014.06.17	07:42:06.905	1	320	0065-0136651817
18223	2014.06.17	07:42:07.338	2	719	0065-0136651817
18224	2014.06.17	07:42:05.327	8	3369	0065-0136665886
18225	2014.06.17	07:42:16.604	8	617	0065-0136665886
18226	2014.06.17	07:42:17.194	7	1336	0065-0136665886
18227	2014.06.17	07:42:21.627	6	419	0065-0136665886
18228	2014.06.17	07:42:22.052	5	738	0065-0136665886
18229	2014.06.17	07:42:23.802	4	416	0065-0136665886
18230	2014.06.17	07:42:24.232	3	968	0065-0136665886
18231	2014.06.17	07:42:28.521	2	212	0065-0136665886
18232	2014.06.17	07:42:28.788	1	230	0065-0136665886
18233	2014.06.17	07:42:28.952	2	222	0065-0136651817
18234	2014.06.17	07:42:29.304	8	324	0065-0136665886
18235	2014.06.17	07:42:29.563	7	221	0065-0136665886
18236	2014.06.17	07:42:29.639	8	311	0065-0136651817
18237	2014.06.17	07:42:29.997	6	320	0065-0136665886
18238	2014.06.17	07:42:30.428	6	212	0065-0136651817
18239	2014.06.17	07:42:30.725	5	214	0065-0136651817
18240	2014.06.17	07:42:31.165	3	212	0065-0136665886
18241	2014.06.17	07:42:31.198	4	315	0065-0136651817
18242	2014.06.17	07:42:31.484	3	217	0065-0136651817
18243	2014.06.17	07:42:33.090	2	317	0065-0136651817
18244	2014.06.17	07:42:33.404	1	434	0065-0136651817
18245	2014.06.17	07:42:34.299	1	215	0065-0136651817
18246	2014.06.17	07:42:36.599	1	308	0065-0136651817
18247	2014.06.17	07:42:36.860	2	2769	0065-0136651817
18248	2014.06.17	07:43:14.156	3	462	0065-0136651817
18249	2014.06.17	07:43:14.616	4	1027	0065-0136651817
18250	2014.06.17	07:43:20.158	4	513	0065-0136651817
18251	2014.06.17	07:43:20.690	3	3679	0065-0136651817
18252	2014.06.17	07:44:36.971	2	314	0065-0136651817
18253	2014.06.17	07:44:37.319	1	324	0065-0136651817
18254	2014.06.17	07:44:39.829	8	514	0065-0136651817
18255	2014.06.17	07:44:40.281	7	10168	0065-0136651817
18256	2014.06.17	07:45:14.953	6	569	0065-0136651817
18257	2014.06.17	07:45:15.548	5	1301	0065-0136651817
18258	2014.06.17	07:48:09.886	4	1008	0065-0136651817
18259	2014.06.17	07:48:11.036	3	7142	0065-0136651817
18260	2014.06.17	07:48:48.275	2	314	0065-0136651817
18261	2014.06.17	07:48:48.667	1	1428	0065-0136651817
18262	2014.06.17	07:49:45.468	2	535	0065-0136665886
18263	2014.06.17	07:49:46.216	1	2259	0065-0136665886
18264	2014.06.17	07:50:07.236	1	319	0065-0136665886
18265	2014.06.17	07:50:07.564	2	211	0065-0136665886
18266	2014.06.17	07:50:07.858	1	212	0065-0136651817
18267	2014.06.17	07:50:08.091	2	230	0065-0136651817
18268	2014.06.17	07:50:14.291	2	534	0065-0136651817
18269	2014.06.17	07:50:14.807	1	744	0065-0136651817
18270	2014.06.17	07:50:18.626	8	500	0065-0136651817
18271	2014.06.17	07:50:19.055	7	3661	0065-0136651817
18272	2014.06.17	07:50:56.225	7	510	0065-0136651817
18273	2014.06.17	07:50:56.709	8	1109	0065-0136651817
18274	2014.06.17	07:51:51.812	2	609	0065-0136653169
18275	2014.06.17	07:51:52.925	1	3161	0065-0136653169
18276	2014.06.17	07:51:56.103	1	509	0065-0136653169
18277	2014.06.17	07:52:06.341	8	1727	0065-0136653169
18278	2014.06.17	07:52:09.460	7	4422	0065-0136653169
18279	2014.06.17	07:52:15.938	6	428	0065-0136653169
18280	2014.06.17	07:52:17.342	2	500	0065-0136659288
18281	2014.06.17	07:52:16.437	5	2870	0065-0136653169
18282	2014.06.17	07:52:23.653	4	445	0065-0136653169
18283	2014.06.17	07:52:24.236	3	1442	0065-0136653169
18284	2014.06.17	07:52:26.400	2	320	0065-0136660676
18285	2014.06.17	07:52:18.259	1	8840	0065-0136659288
18286	2014.06.17	07:52:28.241	1	2674	0065-0136660676
18287	2014.06.17	07:52:34.982	1	214	0065-0136659288
18288	2014.06.17	07:52:35.316	2	1093	0065-0136659288
18289	2014.06.17	07:52:36.228	1	213	0065-0136651817
18290	2014.06.17	07:52:40.621	8	514	0065-0136660676
18291	2014.06.17	07:52:41.277	7	3878	0065-0136660676
18292	2014.06.17	07:52:58.208	6	738	0065-0136660676
18293	2014.06.17	07:52:59.231	5	3028	0065-0136660676
18294	2014.06.17	07:53:08.461	4	596	0065-0136660676
18295	2014.06.17	07:53:09.513	3	2406	0065-0136660676
18296	2014.06.17	07:53:12.228	3	402	0065-0136660676
18297	2014.06.17	07:55:13.958	2	656	0065-0136653169
18298	2014.06.17	07:55:14.786	1	1286	0065-0136653169
18299	2014.06.17	07:56:14.076	2	843	0065-0136659288
18300	2014.06.17	07:56:15.882	1	4654	0065-0136659288
18301	2014.06.17	07:56:22.345	8	409	0065-0136659288
18302	2014.06.17	07:56:22.871	7	2113	0065-0136659288
18303	2014.06.17	07:56:44.511	6	815	0065-0136659288
18304	2014.06.17	07:56:45.491	5	4064	0065-0136659288
18305	2014.06.17	07:56:51.844	4	406	0065-0136659288
18306	2014.06.17	07:56:54.377	1	308	0065-0136653169
18307	2014.06.17	07:56:54.833	2	1474	0065-0136653169
18308	2014.06.17	07:56:52.697	3	5554	0065-0136659288
18309	2014.06.17	07:57:00.686	3	596	0065-0136659288
18310	2014.06.17	07:57:01.637	4	441	0065-0136659288
18311	2014.06.17	07:57:02.164	4	847	0065-0136659288
18312	2014.06.17	07:57:03.074	4	3699	0065-0136659288
18313	2014.06.17	07:57:13.451	3	1140	0065-0136653169
18314	2014.06.17	07:57:14.831	4	17185	0065-0136653169
18315	2014.06.17	07:57:32.216	5	812	0065-0136659288
18316	2014.06.17	07:57:32.627	4	1076	0065-0136653169
18317	2014.06.17	07:57:33.171	6	3074	0065-0136659288
18318	2014.06.17	07:57:36.445	6	420	0065-0136659288
18319	2014.06.17	07:57:37.577	7	323	0065-0136659288
18320	2014.06.17	07:57:37.870	8	2119	0065-0136659288
18321	2014.06.17	07:57:46.992	5	717	0065-0136653169
18322	2014.06.17	07:57:47.852	6	2677	0065-0136653169
18323	2014.06.17	07:58:03.944	7	533	0065-0136653169
18324	2014.06.17	07:58:04.532	8	1430	0065-0136653169
18325	2014.06.17	07:58:43.550	1	318	0065-0136653169
18326	2014.06.17	07:58:43.934	2	528	0065-0136653169
18327	2014.06.17	07:58:51.906	2	438	0065-0136651817
18328	2014.06.17	07:58:52.623	1	904	0065-0136651817
18329	2014.06.17	07:59:23.012	8	405	0065-0136659288
18330	2014.06.17	07:59:23.557	7	2292	0065-0136659288
18331	2014.06.17	07:59:31.498	6	436	0065-0136659288
18332	2014.06.17	07:59:33.505	2	1005	0065-0136671473
18333	2014.06.17	07:59:32.198	5	2757	0065-0136659288
18334	2014.06.17	07:59:37.625	4	420	0065-0136659288
18335	2014.06.17	07:59:35.400	1	3337	0065-0136671473
18336	2014.06.17	07:59:38.225	3	4143	0065-0136659288
18337	2014.06.17	07:59:48.985	2	404	0065-0136659288
18338	2014.06.17	07:59:49.536	1	3565	0065-0136659288
18339	2014.06.17	07:59:53.162	1	221	0065-0136659288
18340	2014.06.17	07:59:53.491	8	706	0065-0136671473
18341	2014.06.17	07:59:54.335	7	2372	0065-0136671473
18342	2014.06.17	08:00:02.409	6	709	0065-0136671473
18343	2014.06.17	08:00:03.266	5	2284	0065-0136671473
18344	2014.06.17	08:00:08.652	2	425	0065-0136653169
18345	2014.06.17	08:00:09.215	1	1407	0065-0136653169
18346	2014.06.17	08:00:19.895	8	548	0065-0136653169
18347	2014.06.17	08:00:20.404	4	462	0065-0136671473
18348	2014.06.17	08:00:20.943	3	1288	0065-0136671473
18349	2014.06.17	08:00:23.094	2	335	0065-0136671473
18350	2014.06.17	08:00:20.557	7	3584	0065-0136653169
18351	2014.06.17	08:00:23.525	1	711	0065-0136671473
18352	2014.06.17	08:00:27.234	6	707	0065-0136653169
18353	2014.06.17	08:00:28.059	5	2874	0065-0136653169
18354	2014.06.17	08:00:31.301	5	614	0065-0136653169
