# Supplementary material for: Eco-HAB as a fully automated and ecologically relevant assessment of social impairments in mouse models of autism
Source: eLife. 2016 Oct 12;5:e19532. doi: 10.7554/eLife.19532 (PMC5092044; doi:10.7554/eLife.19532)
Supplement: Supplementary file 1. — DOI: http://dx.doi.org/10.7554/eLife.19532.038 [file elife-19532-supp1.zip › BALB VPA data cohort 1/20140617_080000.txt]

18355	2014.06.17	08:00:43.745	8	811	0065-0136671473
18356	2014.06.17	08:00:45.023	7	1199	0065-0136671473
18357	2014.06.17	08:00:53.265	5	612	0065-0136653169
18358	2014.06.17	08:00:55.330	7	500	0065-0136671473
18359	2014.06.17	08:00:53.895	6	1984	0065-0136653169
18360	2014.06.17	08:00:58.544	6	1496	0065-0136653169
18361	2014.06.17	08:01:00.062	6	3080	0065-0136653169
18362	2014.06.17	08:01:07.250	6	1310	0065-0136653169
18363	2014.06.17	08:01:08.361	8	747	0065-0136659288
18364	2014.06.17	08:01:08.537	5	1102	0065-0136653169
18365	2014.06.17	08:01:09.217	7	611	0065-0136671473
18366	2014.06.17	08:01:09.112	8	820	0065-0136651817
18367	2014.06.17	08:01:10.128	7	230	0065-0136651817
18368	2014.06.17	08:01:10.709	4	550	0065-0136653169
18369	2014.06.17	08:01:11.196	6	220	0065-0136651817
18370	2014.06.17	08:01:11.236	5	322	0065-0136659288
18371	2014.06.17	08:01:12.211	4	217	0065-0136659288
18372	2014.06.17	08:01:12.515	4	226	0065-0136651817
18373	2014.06.17	08:01:12.511	3	309	0065-0136659288
18374	2014.06.17	08:01:18.545	6	698	0065-0136671473
18375	2014.06.17	08:01:19.400	5	1394	0065-0136671473
18376	2014.06.17	08:01:22.100	4	718	0065-0136671473
18377	2014.06.17	08:01:22.895	3	1985	0065-0136671473
18378	2014.06.17	08:02:29.244	2	316	0065-0136653169
18379	2014.06.17	08:02:29.741	1	612	0065-0136653169
18380	2014.06.17	08:04:05.388	2	2273	0065-0136671473
18381	2014.06.17	08:04:07.704	2	619	0065-0136667521
18382	2014.06.17	08:04:08.133	1	933	0065-0136671473
18383	2014.06.17	08:04:09.219	1	1427	0065-0136667521
18384	2014.06.17	08:04:13.613	1	312	0065-0136653169
18385	2014.06.17	08:04:14.096	2	522	0065-0136653169
18386	2014.06.17	08:04:28.742	8	806	0065-0136671473
18387	2014.06.17	08:04:29.722	2	420	0065-0136653169
18388	2014.06.17	08:04:30.223	1	1203	0065-0136653169
18389	2014.06.17	08:04:29.769	7	2369	0065-0136671473
18390	2014.06.17	08:04:32.576	8	842	0065-0136667521
18391	2014.06.17	08:04:33.807	6	499	0065-0136671473
18392	2014.06.17	08:04:34.334	5	1194	0065-0136671473
18393	2014.06.17	08:04:33.620	7	2796	0065-0136667521
18394	2014.06.17	08:04:35.404	8	3494	0065-0136653169
18395	2014.06.17	08:04:41.130	1	323	0065-0136653169
18396	2014.06.17	08:04:41.512	2	612	0065-0136653169
18397	2014.06.17	08:04:58.028	4	512	0065-0136671473
18398	2014.06.17	08:04:58.552	3	716	0065-0136671473
18399	2014.06.17	08:05:00.826	2	318	0065-0136671473
18400	2014.06.17	08:05:01.208	1	654	0065-0136671473
18401	2014.06.17	08:05:19.082	6	690	0065-0136667521
18402	2014.06.17	08:05:19.923	5	2685	0065-0136667521
18403	2014.06.17	08:05:42.469	4	594	0065-0136667521
18404	2014.06.17	08:05:44.537	2	318	0065-0136653169
18405	2014.06.17	08:05:43.317	3	2703	0065-0136667521
18406	2014.06.17	08:05:45.164	1	1590	0065-0136653169
18407	2014.06.17	08:05:50.304	2	434	0065-0136667521
18408	2014.06.17	08:05:50.993	1	1540	0065-0136667521
18409	2014.06.17	08:06:14.026	1	309	0065-0136653169
18410	2014.06.17	08:06:14.460	2	786	0065-0136653169
18411	2014.06.17	08:06:39.749	2	411	0065-0136653169
18412	2014.06.17	08:06:40.493	1	1534	0065-0136653169
18413	2014.06.17	08:06:56.184	8	837	0065-0136653169
18414	2014.06.17	08:06:57.105	7	2833	0065-0136653169
18415	2014.06.17	08:07:01.827	2	1010	0065-0136659288
18416	2014.06.17	08:07:07.332	7	438	0065-0136653169
18417	2014.06.17	08:07:05.203	1	2895	0065-0136659288
18418	2014.06.17	08:07:07.766	8	2405	0065-0136653169
18419	2014.06.17	08:07:10.417	8	220	0065-0136653169
18420	2014.06.17	08:07:11.280	8	3492	0065-0136653169
18421	2014.06.17	08:07:14.794	8	211	0065-0136653169
18422	2014.06.17	08:07:08.989	1	6624	0065-0136659288
18423	2014.06.17	08:07:15.177	8	564	0065-0136653169
18424	2014.06.17	08:07:15.729	1	373	0065-0136659288
18425	2014.06.17	08:07:16.448	1	215	0065-0136659288
18426	2014.06.17	08:07:16.911	1	218	0065-0136659288
18427	2014.06.17	08:07:17.230	1	226	0065-0136659288
18428	2014.06.17	08:07:17.502	1	315	0065-0136659288
18429	2014.06.17	08:07:18.244	8	597	0065-0136653169
18430	2014.06.17	08:07:19.434	1	3104	0065-0136659288
18431	2014.06.17	08:07:26.096	1	902	0065-0136659288
18432	2014.06.17	08:07:36.478	1	320	0065-0136659288
18433	2014.06.17	08:07:36.801	2	625	0065-0136659288
18434	2014.06.17	08:07:49.299	8	422	0065-0136671473
18435	2014.06.17	08:07:49.791	7	912	0065-0136671473
18436	2014.06.17	08:07:55.124	6	316	0065-0136671473
18437	2014.06.17	08:07:55.512	5	1023	0065-0136671473
18438	2014.06.17	08:07:57.228	4	318	0065-0136671473
18439	2014.06.17	08:07:57.559	3	723	0065-0136671473
18440	2014.06.17	08:07:59.696	2	334	0065-0136671473
18441	2014.06.17	08:08:00.079	2	528	0065-0136665886
18442	2014.06.17	08:08:00.453	1	709	0065-0136671473
18443	2014.06.17	08:08:01.172	1	435	0065-0136665886
18444	2014.06.17	08:08:23.005	8	454	0065-0136667521
18445	2014.06.17	08:08:23.574	7	3457	0065-0136667521
18446	2014.06.17	08:08:27.985	6	403	0065-0136667521
18447	2014.06.17	08:08:29.666	1	315	0065-0136653169
18448	2014.06.17	08:08:28.563	5	2289	0065-0136667521
18449	2014.06.17	08:08:30.130	2	936	0065-0136653169
18450	2014.06.17	08:08:31.375	1	428	0065-0136671473
18451	2014.06.17	08:08:31.934	1	526	0065-0136671473
18452	2014.06.17	08:08:33.389	2	1005	0065-0136671473
18453	2014.06.17	08:08:38.662	2	413	0065-0136671473
18454	2014.06.17	08:08:39.141	2	212	0065-0136653169
18455	2014.06.17	08:08:39.186	1	422	0065-0136671473
18456	2014.06.17	08:08:39.665	1	611	0065-0136653169
18457	2014.06.17	08:08:39.945	4	425	0065-0136667521
18458	2014.06.17	08:08:40.454	3	2879	0065-0136667521
18459	2014.06.17	08:09:02.221	8	499	0065-0136671473
18460	2014.06.17	08:09:02.837	7	1698	0065-0136671473
18461	2014.06.17	08:09:06.992	7	618	0065-0136671473
18462	2014.06.17	08:09:07.556	8	2004	0065-0136671473
18463	2014.06.17	08:09:12.445	8	214	0065-0136671473
18464	2014.06.17	08:09:35.202	1	406	0065-0136653169
18465	2014.06.17	08:09:35.729	2	820	0065-0136653169
18466	2014.06.17	08:09:37.567	2	416	0065-0136653169
18467	2014.06.17	08:09:39.532	3	603	0065-0136653169
18468	2014.06.17	08:09:40.281	4	2446	0065-0136653169
18469	2014.06.17	08:09:43.259	8	739	0065-0136665886
18470	2014.06.17	08:09:44.082	7	1684	0065-0136665886
18471	2014.06.17	08:09:49.945	1	312	0065-0136671473
18472	2014.06.17	08:09:50.411	2	701	0065-0136671473
18473	2014.06.17	08:09:54.186	5	414	0065-0136653169
18474	2014.06.17	08:09:54.680	6	3456	0065-0136653169
18475	2014.06.17	08:09:58.146	6	225	0065-0136653169
18476	2014.06.17	08:09:58.705	6	611	0065-0136653169
18477	2014.06.17	08:09:58.911	7	405	0065-0136665886
18478	2014.06.17	08:09:59.265	8	715	0065-0136665886
18479	2014.06.17	08:10:00.574	6	1044	0065-0136653169
18480	2014.06.17	08:10:07.060	6	1906	0065-0136653169
18481	2014.06.17	08:10:10.766	6	220	0065-0136653169
18482	2014.06.17	08:10:11.262	6	1090	0065-0136653169
18483	2014.06.17	08:10:13.106	1	407	0065-0136665886
18484	2014.06.17	08:10:13.592	2	779	0065-0136665886
18485	2014.06.17	08:10:13.975	3	415	0065-0136671473
18486	2014.06.17	08:10:14.694	3	347	0065-0136667521
18487	2014.06.17	08:10:15.084	7	524	0065-0136653169
18488	2014.06.17	08:10:14.529	4	1202	0065-0136671473
18489	2014.06.17	08:10:15.823	4	802	0065-0136667521
18490	2014.06.17	08:10:15.607	8	1638	0065-0136653169
18491	2014.06.17	08:10:19.024	2	215	0065-0136660676
18492	2014.06.17	08:10:18.673	3	1244	0065-0136665886
18493	2014.06.17	08:10:19.384	1	627	0065-0136660676
18494	2014.06.17	08:10:19.873	5	310	0065-0136667521
18495	2014.06.17	08:10:20.432	6	622	0065-0136667521
18496	2014.06.17	08:10:21.157	7	315	0065-0136671473
18497	2014.06.17	08:10:21.956	7	313	0065-0136667521
18498	2014.06.17	08:10:22.444	8	843	0065-0136667521
18499	2014.06.17	08:10:20.089	4	3301	0065-0136665886
18500	2014.06.17	08:10:37.257	1	226	0065-0136653169
18501	2014.06.17	08:10:37.589	2	563	0065-0136653169
18502	2014.06.17	08:10:50.894	5	501	0065-0136665886
18503	2014.06.17	08:10:51.423	6	794	0065-0136665886
18504	2014.06.17	08:10:55.656	1	2371	0065-0136667521
18505	2014.06.17	08:10:58.997	2	3428	0065-0136667521
18506	2014.06.17	08:11:03.247	2	330	0065-0136653169
18507	2014.06.17	08:11:03.306	8	519	0065-0136671473
18508	2014.06.17	08:11:03.786	1	514	0065-0136653169
18509	2014.06.17	08:11:03.967	7	1441	0065-0136671473
18510	2014.06.17	08:11:06.679	6	906	0065-0136671473
18511	2014.06.17	08:11:11.174	7	599	0065-0136671473
18512	2014.06.17	08:11:11.725	8	1312	0065-0136671473
18513	2014.06.17	08:11:14.265	8	408	0065-0136653169
18514	2014.06.17	08:11:15.206	1	319	0065-0136671473
18515	2014.06.17	08:11:15.709	2	1384	0065-0136671473
18516	2014.06.17	08:11:18.217	2	309	0065-0136671473
18517	2014.06.17	08:11:18.480	1	415	0065-0136671473
18518	2014.06.17	08:11:14.786	7	5378	0065-0136653169
18519	2014.06.17	08:11:27.138	7	324	0065-0136665886
18520	2014.06.17	08:11:27.491	8	938	0065-0136665886
18521	2014.06.17	08:11:29.552	8	309	0065-0136665886
18522	2014.06.17	08:11:31.006	8	604	0065-0136671473
18523	2014.06.17	08:11:30.910	7	4092	0065-0136653169
18524	2014.06.17	08:11:34.696	8	1093	0065-0136671473
18525	2014.06.17	08:11:36.325	8	2217	0065-0136653169
18526	2014.06.17	08:11:41.223	1	406	0065-0136653169
18527	2014.06.17	08:11:41.846	2	870	0065-0136653169
18528	2014.06.17	08:11:43.507	2	229	0065-0136653169
18529	2014.06.17	08:11:45.217	2	214	0065-0136653169
18530	2014.06.17	08:11:59.943	3	502	0065-0136653169
18531	2014.06.17	08:12:00.519	4	2559	0065-0136653169
18532	2014.06.17	08:12:03.154	4	223	0065-0136653169
18533	2014.06.17	08:12:03.380	4	2674	0065-0136653169
18534	2014.06.17	08:12:05.638	8	517	0065-0136671473
18535	2014.06.17	08:12:06.166	8	220	0065-0136665886
18536	2014.06.17	08:12:06.594	7	931	0065-0136665886
18537	2014.06.17	08:12:14.600	7	320	0065-0136671473
18538	2014.06.17	08:12:21.440	7	410	0065-0136665886
18539	2014.06.17	08:12:21.804	8	445	0065-0136665886
18540	2014.06.17	08:12:38.977	8	325	0065-0136660676
18541	2014.06.17	08:12:39.338	7	2054	0065-0136660676
18542	2014.06.17	08:12:48.804	1	215	0065-0136665886
18543	2014.06.17	08:12:48.743	6	307	0065-0136660676
18544	2014.06.17	08:12:49.297	2	423	0065-0136665886
18545	2014.06.17	08:12:49.136	5	1617	0065-0136660676
18546	2014.06.17	08:12:54.606	4	532	0065-0136653169
18547	2014.06.17	08:12:55.141	3	1010	0065-0136653169
18548	2014.06.17	08:12:58.005	2	313	0065-0136653169
18549	2014.06.17	08:12:58.468	1	411	0065-0136653169
18550	2014.06.17	08:12:59.059	1	211	0065-0136653169
18551	2014.06.17	08:12:59.346	1	438	0065-0136653169
18552	2014.06.17	08:13:10.657	2	222	0065-0136665886
18553	2014.06.17	08:13:11.054	1	413	0065-0136665886
18554	2014.06.17	08:13:21.084	5	977	0065-0136660676
18555	2014.06.17	08:13:22.306	6	1909	0065-0136660676
18556	2014.06.17	08:13:27.773	7	436	0065-0136660676
18557	2014.06.17	08:13:28.176	8	1109	0065-0136660676
18558	2014.06.17	08:13:32.098	6	622	0065-0136671473
18559	2014.06.17	08:13:32.794	5	1589	0065-0136671473
18560	2014.06.17	08:13:45.244	4	343	0065-0136671473
18561	2014.06.17	08:13:45.641	3	615	0065-0136671473
18562	2014.06.17	08:13:46.875	2	222	0065-0136671473
18563	2014.06.17	08:13:47.137	1	428	0065-0136671473
18564	2014.06.17	08:13:47.568	1	222	0065-0136671473
18565	2014.06.17	08:14:16.448	2	4254	0065-0136659288
18566	2014.06.17	08:14:25.349	8	405	0065-0136671473
18567	2014.06.17	08:14:25.878	7	1188	0065-0136671473
18568	2014.06.17	08:14:21.109	1	6800	0065-0136659288
18569	2014.06.17	08:14:27.125	7	843	0065-0136671473
18570	2014.06.17	08:14:28.275	7	372	0065-0136671473
18571	2014.06.17	08:14:41.793	1	410	0065-0136653169
18572	2014.06.17	08:14:42.475	2	2000	0065-0136653169
18573	2014.06.17	08:14:46.575	6	912	0065-0136671473
18574	2014.06.17	08:14:47.553	5	2805	0065-0136671473
18575	2014.06.17	08:14:50.876	5	213	0065-0136671473
18576	2014.06.17	08:14:51.962	5	217	0065-0136671473
18577	2014.06.17	08:14:57.109	1	226	0065-0136660676
18578	2014.06.17	08:14:57.445	2	715	0065-0136660676
18579	2014.06.17	08:15:00.556	5	616	0065-0136671473
18580	2014.06.17	08:15:01.032	3	311	0065-0136660676
18581	2014.06.17	08:15:01.490	4	1036	0065-0136660676
18582	2014.06.17	08:15:01.576	6	2386	0065-0136671473
18583	2014.06.17	08:15:05.867	4	835	0065-0136660676
18584	2014.06.17	08:15:08.257	7	430	0065-0136671473
18585	2014.06.17	08:15:06.879	3	2093	0065-0136660676
18586	2014.06.17	08:15:09.084	3	213	0065-0136660676
18587	2014.06.17	08:15:08.591	8	1402	0065-0136671473
18588	2014.06.17	08:15:16.113	3	518	0065-0136653169
18589	2014.06.17	08:15:16.730	4	2118	0065-0136653169
18590	2014.06.17	08:15:20.483	2	415	0065-0136660676
18591	2014.06.17	08:15:20.974	1	619	0065-0136660676
18592	2014.06.17	08:15:31.418	5	420	0065-0136653169
18593	2014.06.17	08:15:31.943	6	1108	0065-0136653169
18594	2014.06.17	08:15:33.254	6	2420	0065-0136653169
18595	2014.06.17	08:15:43.237	7	352	0065-0136653169
18596	2014.06.17	08:15:43.639	8	1318	0065-0136653169
18597	2014.06.17	08:15:56.812	2	1018	0065-0136670531
18598	2014.06.17	08:15:57.472	8	1244	0065-0136665886
18599	2014.06.17	08:15:58.753	7	615	0065-0136665886
18600	2014.06.17	08:15:58.431	1	3620	0065-0136670531
18601	2014.06.17	08:16:02.758	6	622	0065-0136665886
18602	2014.06.17	08:16:03.415	5	995	0065-0136665886
18603	2014.06.17	08:16:12.017	4	534	0065-0136665886
18604	2014.06.17	08:16:12.700	3	1042	0065-0136665886
18605	2014.06.17	08:16:18.132	3	1617	0065-0136665886
18606	2014.06.17	08:16:19.754	1	319	0065-0136670531
18607	2014.06.17	08:16:20.131	4	1346	0065-0136665886
18608	2014.06.17	08:16:20.122	2	2773	0065-0136670531
18609	2014.06.17	08:16:26.147	5	624	0065-0136665886
18610	2014.06.17	08:16:26.736	6	1234	0065-0136665886
18611	2014.06.17	08:16:29.660	7	427	0065-0136665886
18612	2014.06.17	08:16:29.996	8	904	0065-0136665886
18613	2014.06.17	08:16:37.707	1	217	0065-0136659288
18614	2014.06.17	08:16:38.032	2	618	0065-0136659288
18615	2014.06.17	08:16:42.674	1	437	0065-0136665886
18616	2014.06.17	08:16:43.210	2	404	0065-0136665886
18617	2014.06.17	08:16:55.047	2	404	0065-0136665886
18618	2014.06.17	08:16:55.532	1	403	0065-0136665886
18619	2014.06.17	08:17:04.570	2	600	0065-0136659459
18620	2014.06.17	08:17:05.882	1	2163	0065-0136659459
18621	2014.06.17	08:17:14.069	8	214	0065-0136660676
18622	2014.06.17	08:17:14.325	7	1117	0065-0136660676
18623	2014.06.17	08:17:18.846	8	449	0065-0136665886
18624	2014.06.17	08:17:19.359	7	1465	0065-0136665886
18625	2014.06.17	08:17:21.101	7	438	0065-0136665886
18626	2014.06.17	08:17:21.960	8	900	0065-0136659459
18627	2014.06.17	08:17:23.034	7	1731	0065-0136659459
18628	2014.06.17	08:17:27.748	1	312	0065-0136653169
18629	2014.06.17	08:17:28.230	2	874	0065-0136653169
18630	2014.06.17	08:17:33.480	6	318	0065-0136660676
18631	2014.06.17	08:17:33.861	5	660	0065-0136660676
18632	2014.06.17	08:17:35.466	7	615	0065-0136659459
18633	2014.06.17	08:17:36.098	8	2473	0065-0136659459
18634	2014.06.17	08:17:47.670	4	404	0065-0136660676
18635	2014.06.17	08:17:48.125	3	1872	0065-0136660676
18636	2014.06.17	08:17:50.170	3	1320	0065-0136660676
18637	2014.06.17	08:17:51.404	6	511	0065-0136665886
18638	2014.06.17	08:17:51.992	5	915	0065-0136665886
18639	2014.06.17	08:17:55.635	3	408	0065-0136660676
18640	2014.06.17	08:17:56.025	4	1101	0065-0136660676
18641	2014.06.17	08:17:57.175	4	213	0065-0136660676
18642	2014.06.17	08:17:58.801	1	429	0065-0136671473
18643	2014.06.17	08:17:59.398	2	809	0065-0136671473
18644	2014.06.17	08:18:04.909	2	1635	0065-0136659288
18645	2014.06.17	08:18:06.770	1	2955	0065-0136659288
18646	2014.06.17	08:18:13.781	5	424	0065-0136665886
18647	2014.06.17	08:18:14.153	6	408	0065-0136665886
18648	2014.06.17	08:18:15.902	2	225	0065-0136671473
18649	2014.06.17	08:18:16.162	1	316	0065-0136671473
18650	2014.06.17	08:18:15.959	7	693	0065-0136665886
18651	2014.06.17	08:18:16.624	8	415	0065-0136665886
18652	2014.06.17	08:18:21.464	8	309	0065-0136665886
18653	2014.06.17	08:18:21.887	7	425	0065-0136665886
18654	2014.06.17	08:18:22.747	6	519	0065-0136671473
18655	2014.06.17	08:18:23.274	6	426	0065-0136665886
18656	2014.06.17	08:18:23.605	5	407	0065-0136671473
18657	2014.06.17	08:18:24.196	5	519	0065-0136665886
18658	2014.06.17	08:18:25.001	4	312	0065-0136671473
18659	2014.06.17	08:18:25.365	3	787	0065-0136671473
18660	2014.06.17	08:18:25.704	4	540	0065-0136665886
18661	2014.06.17	08:18:26.228	3	443	0065-0136665886
18662	2014.06.17	08:18:40.985	5	430	0065-0136660676
18663	2014.06.17	08:18:41.422	6	705	0065-0136660676
18664	2014.06.17	08:18:45.825	2	406	0065-0136665886
18665	2014.06.17	08:18:46.287	1	319	0065-0136665886
18666	2014.06.17	08:18:50.489	2	312	0065-0136671473
18667	2014.06.17	08:18:50.903	1	1615	0065-0136671473
18668	2014.06.17	08:19:19.706	8	506	0065-0136671473
18669	2014.06.17	08:19:20.296	7	1498	0065-0136671473
18670	2014.06.17	08:19:24.125	6	612	0065-0136671473
18671	2014.06.17	08:19:24.834	5	1213	0065-0136671473
18672	2014.06.17	08:19:27.598	5	421	0065-0136671473
18673	2014.06.17	08:19:27.926	6	1397	0065-0136671473
18674	2014.06.17	08:19:31.115	7	512	0065-0136671473
18675	2014.06.17	08:19:31.639	8	1702	0065-0136671473
18676	2014.06.17	08:19:35.993	6	328	0065-0136660676
18677	2014.06.17	08:19:36.495	5	967	0065-0136660676
18678	2014.06.17	08:19:56.392	1	309	0065-0136659459
18679	2014.06.17	08:19:56.917	2	2021	0065-0136659459
18680	2014.06.17	08:19:59.026	2	228	0065-0136659459
18681	2014.06.17	08:20:00.709	3	419	0065-0136659459
18682	2014.06.17	08:20:01.264	4	1208	0065-0136659459
18683	2014.06.17	08:20:03.795	5	453	0065-0136659459
18684	2014.06.17	08:20:04.413	6	1989	0065-0136659459
18685	2014.06.17	08:20:06.713	6	310	0065-0136659459
18686	2014.06.17	08:20:07.272	6	221	0065-0136659459
18687	2014.06.17	08:20:09.602	2	404	0065-0136653169
18688	2014.06.17	08:20:10.287	1	810	0065-0136653169
18689	2014.06.17	08:20:19.135	7	317	0065-0136659459
18690	2014.06.17	08:20:21.367	5	214	0065-0136660676
18691	2014.06.17	08:20:19.498	8	2083	0065-0136659459
18692	2014.06.17	08:20:21.697	6	619	0065-0136660676
18693	2014.06.17	08:20:23.306	7	348	0065-0136660676
18694	2014.06.17	08:20:23.635	8	692	0065-0136660676
18695	2014.06.17	08:20:25.488	8	517	0065-0136671473
18696	2014.06.17	08:20:26.055	7	2685	0065-0136671473
18697	2014.06.17	08:20:35.515	7	618	0065-0136671473
18698	2014.06.17	08:20:36.079	8	1398	0065-0136671473
18699	2014.06.17	08:20:38.257	1	306	0065-0136671473
18700	2014.06.17	08:20:38.679	2	1125	0065-0136671473
18701	2014.06.17	08:20:44.513	8	466	0065-0136665886
18702	2014.06.17	08:20:44.975	7	1653	0065-0136665886
18703	2014.06.17	08:20:53.253	7	444	0065-0136665886
18704	2014.06.17	08:20:53.651	8	1404	0065-0136665886
18705	2014.06.17	08:20:55.058	3	314	0065-0136671473
18706	2014.06.17	08:20:55.480	4	2026	0065-0136671473
18707	2014.06.17	08:20:57.844	4	358	0065-0136671473
18708	2014.06.17	08:21:00.905	1	216	0065-0136665886
18709	2014.06.17	08:21:01.158	2	499	0065-0136665886
18710	2014.06.17	08:21:06.191	5	319	0065-0136671473
18711	2014.06.17	08:21:06.523	6	998	0065-0136671473
18712	2014.06.17	08:21:08.882	7	308	0065-0136671473
18713	2014.06.17	08:21:09.210	8	900	0065-0136671473
18714	2014.06.17	08:21:12.341	1	315	0065-0136653169
18715	2014.06.17	08:21:13.315	8	433	0065-0136659459
18716	2014.06.17	08:21:12.869	2	1746	0065-0136653169
18717	2014.06.17	08:21:14.658	2	212	0065-0136653169
18718	2014.06.17	08:21:13.883	7	1313	0065-0136659459
18719	2014.06.17	08:21:16.395	6	420	0065-0136659459
18720	2014.06.17	08:21:16.925	5	1034	0065-0136659459
18721	2014.06.17	08:21:18.286	3	655	0065-0136653169
18722	2014.06.17	08:21:21.173	8	608	0065-0136659288
18723	2014.06.17	08:21:19.107	4	4477	0065-0136653169
18724	2014.06.17	08:21:21.953	7	2965	0065-0136659288
18725	2014.06.17	08:21:26.542	5	807	0065-0136653169
18726	2014.06.17	08:21:27.467	6	1188	0065-0136653169
18727	2014.06.17	08:21:29.020	2	217	0065-0136665886
18728	2014.06.17	08:21:28.904	6	710	0065-0136653169
18729	2014.06.17	08:21:29.417	1	417	0065-0136665886
18730	2014.06.17	08:21:32.788	7	1202	0065-0136659288
18731	2014.06.17	08:21:39.905	4	408	0065-0136659459
18732	2014.06.17	08:21:41.334	1	230	0065-0136660676
18733	2014.06.17	08:21:41.769	2	899	0065-0136660676
18734	2014.06.17	08:21:42.644	1	227	0065-0136665886
18735	2014.06.17	08:21:34.177	8	9135	0065-0136659288
18736	2014.06.17	08:21:40.365	3	3297	0065-0136659459
18737	2014.06.17	08:21:44.101	2	732	0065-0136665886
18738	2014.06.17	08:21:44.688	1	511	0065-0136659288
18739	2014.06.17	08:21:53.576	3	498	0065-0136659459
18740	2014.06.17	08:21:45.938	2	9959	0065-0136659288
18741	2014.06.17	08:21:54.155	4	2322	0065-0136659459
18742	2014.06.17	08:21:56.148	3	467	0065-0136665886
18743	2014.06.17	08:21:56.487	4	215	0065-0136659459
18744	2014.06.17	08:21:56.807	4	1144	0065-0136665886
18745	2014.06.17	08:21:58.464	2	225	0065-0136671473
18746	2014.06.17	08:21:58.760	1	324	0065-0136671473
18747	2014.06.17	08:21:59.360	3	406	0065-0136659288
18748	2014.06.17	08:22:00.918	8	504	0065-0136671473
18749	2014.06.17	08:22:00.019	4	3057	0065-0136659288
18750	2014.06.17	08:22:01.506	7	1712	0065-0136671473
18751	2014.06.17	08:22:07.418	7	308	0065-0136653169
18752	2014.06.17	08:22:07.802	7	325	0065-0136671473
18753	2014.06.17	08:22:07.850	8	306	0065-0136653169
18754	2014.06.17	08:22:08.170	8	506	0065-0136671473
18755	2014.06.17	08:22:08.965	1	219	0065-0136653169
18756	2014.06.17	08:22:09.264	2	318	0065-0136653169
18757	2014.06.17	08:22:11.939	5	630	0065-0136665886
18758	2014.06.17	08:22:12.691	6	2974	0065-0136665886
18759	2014.06.17	08:22:18.429	7	403	0065-0136665886
18760	2014.06.17	08:22:18.825	8	1129	0065-0136665886
18761	2014.06.17	08:22:19.889	2	612	0065-0136673193
18762	2014.06.17	08:22:21.104	1	3903	0065-0136673193
18763	2014.06.17	08:22:34.762	2	430	0065-0136653169
18764	2014.06.17	08:22:35.289	2	221	0065-0136653169
18765	2014.06.17	08:22:35.662	5	344	0065-0136659459
18766	2014.06.17	08:22:35.984	6	906	0065-0136659459
18767	2014.06.17	08:22:35.879	1	1112	0065-0136653169
18768	2014.06.17	08:22:36.910	6	219	0065-0136659459
18769	2014.06.17	08:22:40.990	1	518	0065-0136665886
18770	2014.06.17	08:22:43.389	2	4679	0065-0136665886
18771	2014.06.17	08:22:57.778	1	316	0065-0136673193
18772	2014.06.17	08:22:58.804	2	1689	0065-0136673193
18773	2014.06.17	08:23:01.648	2	219	0065-0136665886
18774	2014.06.17	08:23:02.011	1	340	0065-0136665886
18775	2014.06.17	08:23:04.883	6	540	0065-0136659459
18776	2014.06.17	08:23:05.469	5	2547	0065-0136659459
18777	2014.06.17	08:23:08.297	5	422	0065-0136659459
18778	2014.06.17	08:23:10.704	4	437	0065-0136659459
18779	2014.06.17	08:23:11.203	3	2947	0065-0136659459
18780	2014.06.17	08:23:14.254	3	809	0065-0136659459
18781	2014.06.17	08:23:15.532	3	221	0065-0136659459
18782	2014.06.17	08:23:18.009	8	533	0065-0136653169
18783	2014.06.17	08:23:18.593	7	3993	0065-0136653169
18784	2014.06.17	08:23:23.344	8	541	0065-0136665886
18785	2014.06.17	08:23:23.962	7	1093	0065-0136665886
18786	2014.06.17	08:23:26.850	6	514	0065-0136653169
18787	2014.06.17	08:23:27.936	6	421	0065-0136665886
18788	2014.06.17	08:23:27.402	5	1288	0065-0136653169
18789	2014.06.17	08:23:28.728	5	1008	0065-0136665886
18790	2014.06.17	08:23:30.080	4	306	0065-0136653169
18791	2014.06.17	08:23:30.534	3	739	0065-0136653169
18792	2014.06.17	08:23:57.229	3	442	0065-0136659459
18793	2014.06.17	08:23:57.858	4	1400	0065-0136659459
18794	2014.06.17	08:23:59.334	5	321	0065-0136659288
18795	2014.06.17	08:24:00.533	5	353	0065-0136659459
18796	2014.06.17	08:23:59.788	6	1504	0065-0136659288
18797	2014.06.17	08:24:02.379	7	312	0065-0136659288
18798	2014.06.17	08:24:02.705	8	407	0065-0136659288
18799	2014.06.17	08:24:01.386	6	1820	0065-0136659459
18800	2014.06.17	08:24:03.650	1	230	0065-0136659288
18801	2014.06.17	08:24:03.875	2	723	0065-0136659288
18802	2014.06.17	08:24:24.110	8	422	0065-0136671473
18803	2014.06.17	08:24:24.608	7	709	0065-0136671473
18804	2014.06.17	08:24:25.436	5	328	0065-0136665886
18805	2014.06.17	08:24:25.875	6	1987	0065-0136665886
18806	2014.06.17	08:24:27.295	2	879	0065-0136653169
18807	2014.06.17	08:24:28.472	1	506	0065-0136653169
18808	2014.06.17	08:24:30.523	6	531	0065-0136671473
18809	2014.06.17	08:24:31.478	7	325	0065-0136665886
18810	2014.06.17	08:24:31.873	8	598	0065-0136665886
18811	2014.06.17	08:24:32.386	1	432	0065-0136653169
18812	2014.06.17	08:24:31.186	5	2490	0065-0136671473
18813	2014.06.17	08:24:32.886	2	1065	0065-0136653169
18814	2014.06.17	08:24:36.756	4	415	0065-0136671473
18815	2014.06.17	08:24:37.248	3	2385	0065-0136671473
18816	2014.06.17	08:24:41.290	2	214	0065-0136671473
18817	2014.06.17	08:24:41.194	3	504	0065-0136653169
18818	2014.06.17	08:24:41.618	1	814	0065-0136671473
18819	2014.06.17	08:24:41.820	4	2656	0065-0136653169
18820	2014.06.17	08:24:45.595	5	404	0065-0136653169
18821	2014.06.17	08:24:46.506	1	216	0065-0136671473
18822	2014.06.17	08:24:46.146	6	1396	0065-0136653169
18823	2014.06.17	08:24:46.770	2	899	0065-0136671473
18824	2014.06.17	08:24:47.761	2	537	0065-0136671473
18825	2014.06.17	08:24:48.383	6	222	0065-0136653169
18826	2014.06.17	08:24:48.718	6	323	0065-0136653169
18827	2014.06.17	08:25:03.802	2	312	0065-0136673193
18828	2014.06.17	08:25:04.857	1	1717	0065-0136673193
18829	2014.06.17	08:25:50.181	7	343	0065-0136659459
18830	2014.06.17	08:25:50.642	8	1093	0065-0136659459
18831	2014.06.17	08:27:03.689	7	1137	0065-0136653169
18832	2014.06.17	08:27:05.034	8	5271	0065-0136653169
18833	2014.06.17	08:27:14.188	1	310	0065-0136665886
18834	2014.06.17	08:27:14.582	2	509	0065-0136665886
18835	2014.06.17	08:27:14.434	3	926	0065-0136670531
18836	2014.06.17	08:27:15.620	4	3275	0065-0136670531
18837	2014.06.17	08:27:29.602	8	749	0065-0136653169
18838	2014.06.17	08:27:30.281	7	2049	0065-0136653169
18839	2014.06.17	08:27:31.688	3	1285	0065-0136665886
18840	2014.06.17	08:27:33.032	4	1843	0065-0136665886
18841	2014.06.17	08:27:37.349	6	627	0065-0136653169
18842	2014.06.17	08:27:42.600	4	331	0065-0136670531
18843	2014.06.17	08:27:38.005	5	5041	0065-0136653169
18844	2014.06.17	08:27:43.031	3	715	0065-0136670531
18845	2014.06.17	08:27:43.196	5	1268	0065-0136653169
18846	2014.06.17	08:27:46.646	5	411	0065-0136665886
18847	2014.06.17	08:27:46.997	6	716	0065-0136665886
18848	2014.06.17	08:27:58.198	7	336	0065-0136665886
18849	2014.06.17	08:27:58.468	8	680	0065-0136665886
18850	2014.06.17	08:28:06.907	2	354	0065-0136670531
18851	2014.06.17	08:28:07.568	1	1096	0065-0136670531
18852	2014.06.17	08:28:15.221	4	431	0065-0136653169
18853	2014.06.17	08:28:15.718	3	1207	0065-0136653169
18854	2014.06.17	08:28:19.384	2	307	0065-0136653169
18855	2014.06.17	08:28:20.008	1	834	0065-0136653169
18856	2014.06.17	08:28:24.475	8	614	0065-0136670531
18857	2014.06.17	08:28:25.236	7	1008	0065-0136670531
18858	2014.06.17	08:28:33.084	8	447	0065-0136665886
18859	2014.06.17	08:28:33.673	7	771	0065-0136665886
18860	2014.06.17	08:28:44.445	6	626	0065-0136670531
18861	2014.06.17	08:28:45.097	5	1366	0065-0136670531
18862	2014.06.17	08:28:46.873	7	553	0065-0136665886
18863	2014.06.17	08:28:47.493	8	1545	0065-0136665886
18864	2014.06.17	08:29:02.530	1	315	0065-0136673193
18865	2014.06.17	08:29:02.965	2	1094	0065-0136673193
18866	2014.06.17	08:30:11.451	1	328	0065-0136659459
18867	2014.06.17	08:30:11.920	2	905	0065-0136659459
18868	2014.06.17	08:30:13.166	2	213	0065-0136659459
18869	2014.06.17	08:30:17.971	8	220	0065-0136665886
18870	2014.06.17	08:30:20.467	2	310	0065-0136659459
18871	2014.06.17	08:30:20.891	1	948	0065-0136659459
18872	2014.06.17	08:30:39.479	2	410	0065-0136651817
18873	2014.06.17	08:30:40.106	1	810	0065-0136651817
18874	2014.06.17	08:30:45.559	8	558	0065-0136653169
18875	2014.06.17	08:30:46.148	7	618	0065-0136653169
18876	2014.06.17	08:30:48.730	1	414	0065-0136665886
18877	2014.06.17	08:30:49.257	2	323	0065-0136665886
18878	2014.06.17	08:30:59.791	8	614	0065-0136651817
18879	2014.06.17	08:31:00.466	7	1436	0065-0136651817
18880	2014.06.17	08:31:04.799	1	421	0065-0136659459
18881	2014.06.17	08:31:06.286	6	315	0065-0136653169
18882	2014.06.17	08:31:05.393	2	1315	0065-0136659459
18883	2014.06.17	08:31:06.669	6	319	0065-0136651817
18884	2014.06.17	08:31:06.996	5	211	0065-0136651817
18885	2014.06.17	08:31:07.181	4	229	0065-0136670531
18886	2014.06.17	08:31:07.916	4	322	0065-0136653169
18887	2014.06.17	08:31:07.476	3	917	0065-0136670531
18888	2014.06.17	08:31:08.252	4	310	0065-0136651817
18889	2014.06.17	08:31:08.674	3	218	0065-0136651817
18890	2014.06.17	08:31:30.189	2	412	0065-0136665886
18891	2014.06.17	08:31:30.737	1	557	0065-0136665886
18892	2014.06.17	08:31:48.339	2	443	0065-0136670531
18893	2014.06.17	08:31:48.961	1	1096	0065-0136670531
18894	2014.06.17	08:32:01.954	3	548	0065-0136651817
18895	2014.06.17	08:32:02.580	4	1301	0065-0136651817
18896	2014.06.17	08:32:05.644	3	649	0065-0136659459
18897	2014.06.17	08:32:06.493	4	2208	0065-0136659459
18898	2014.06.17	08:32:15.301	5	2897	0065-0136659459
18899	2014.06.17	08:32:21.576	6	3567	0065-0136659459
18900	2014.06.17	08:32:39.127	7	444	0065-0136659459
18901	2014.06.17	08:32:39.646	8	1702	0065-0136659459
18902	2014.06.17	08:33:21.031	1	230	0065-0136665886
18903	2014.06.17	08:33:21.303	2	438	0065-0136665886
18904	2014.06.17	08:33:31.099	8	714	0065-0136659459
18905	2014.06.17	08:33:31.813	7	953	0065-0136659459
18906	2014.06.17	08:33:33.496	6	633	0065-0136659459
18907	2014.06.17	08:33:34.086	5	3147	0065-0136659459
18908	2014.06.17	08:33:46.574	2	309	0065-0136665886
18909	2014.06.17	08:33:46.970	1	510	0065-0136665886
18910	2014.06.17	08:34:07.919	5	570	0065-0136651817
18911	2014.06.17	08:34:08.585	4	518	0065-0136659459
18912	2014.06.17	08:34:09.073	3	1042	0065-0136659459
18913	2014.06.17	08:34:08.578	6	1853	0065-0136651817
18914	2014.06.17	08:34:10.808	2	429	0065-0136659459
18915	2014.06.17	08:34:11.283	7	533	0065-0136651817
18916	2014.06.17	08:34:11.266	1	842	0065-0136659459
18917	2014.06.17	08:34:11.817	8	1496	0065-0136651817
18918	2014.06.17	08:34:14.947	2	630	0065-0136653169
18919	2014.06.17	08:34:15.994	1	3462	0065-0136653169
18920	2014.06.17	08:34:35.290	1	346	0065-0136665886
18921	2014.06.17	08:34:35.714	2	530	0065-0136665886
18922	2014.06.17	08:34:38.500	1	322	0065-0136670531
18923	2014.06.17	08:34:39.890	1	226	0065-0136651817
18924	2014.06.17	08:34:38.861	2	1346	0065-0136670531
18925	2014.06.17	08:34:40.219	2	228	0065-0136651817
18926	2014.06.17	08:34:41.152	3	619	0065-0136651817
18927	2014.06.17	08:34:43.685	2	2215	0065-0136665886
18928	2014.06.17	08:34:47.632	2	1033	0065-0136665886
18929	2014.06.17	08:34:50.656	1	517	0065-0136653169
18930	2014.06.17	08:34:51.482	2	2224	0065-0136653169
18931	2014.06.17	08:35:20.595	3	660	0065-0136670531
18932	2014.06.17	08:35:21.445	4	2678	0065-0136670531
18933	2014.06.17	08:35:36.190	4	897	0065-0136670531
18934	2014.06.17	08:35:37.242	3	1299	0065-0136670531
18935	2014.06.17	08:35:41.620	3	694	0065-0136670531
18936	2014.06.17	08:35:41.489	2	1499	0065-0136660676
18937	2014.06.17	08:35:43.222	1	1741	0065-0136660676
18938	2014.06.17	08:35:42.466	3	3246	0065-0136670531
18939	2014.06.17	08:35:51.474	2	308	0065-0136651817
18940	2014.06.17	08:35:51.831	1	216	0065-0136651817
18941	2014.06.17	08:35:54.004	8	518	0065-0136651817
18942	2014.06.17	08:35:54.499	7	4459	0065-0136651817
18943	2014.06.17	08:36:02.654	6	534	0065-0136651817
18944	2014.06.17	08:36:04.049	2	696	0065-0136670531
18945	2014.06.17	08:36:03.191	5	2084	0065-0136651817
18946	2014.06.17	08:36:05.087	1	3856	0065-0136670531
18947	2014.06.17	08:36:11.302	4	311	0065-0136651817
18948	2014.06.17	08:36:11.701	3	2407	0065-0136651817
18949	2014.06.17	08:36:29.179	8	552	0065-0136670531
18950	2014.06.17	08:36:29.879	7	1416	0065-0136670531
18951	2014.06.17	08:36:36.044	6	572	0065-0136670531
18952	2014.06.17	08:36:36.800	5	3762	0065-0136670531
18953	2014.06.17	08:36:40.601	5	212	0065-0136670531
18954	2014.06.17	08:36:45.424	4	409	0065-0136670531
18955	2014.06.17	08:36:45.985	3	4985	0065-0136670531
18956	2014.06.17	08:36:54.197	3	214	0065-0136670531
18957	2014.06.17	08:36:56.544	2	214	0065-0136651817
18958	2014.06.17	08:36:56.808	1	217	0065-0136651817
18959	2014.06.17	08:37:16.166	1	357	0065-0136659459
18960	2014.06.17	08:37:16.754	2	1206	0065-0136659459
18961	2014.06.17	08:37:28.577	3	444	0065-0136659459
18962	2014.06.17	08:37:29.192	4	1744	0065-0136659459
18963	2014.06.17	08:37:30.111	2	1203	0065-0136665886
18964	2014.06.17	08:37:31.365	4	354	0065-0136659459
18965	2014.06.17	08:37:31.595	1	638	0065-0136665886
18966	2014.06.17	08:37:33.444	5	351	0065-0136659459
18967	2014.06.17	08:37:33.838	6	1215	0065-0136659459
18968	2014.06.17	08:37:35.356	6	603	0065-0136659459
18969	2014.06.17	08:37:35.979	6	418	0065-0136659459
18970	2014.06.17	08:37:46.626	1	315	0065-0136665886
18971	2014.06.17	08:37:46.981	2	364	0065-0136665886
18972	2014.06.17	08:37:56.426	7	441	0065-0136659459
18973	2014.06.17	08:37:56.941	8	1906	0065-0136659459
18974	2014.06.17	08:38:06.878	8	423	0065-0136659459
18975	2014.06.17	08:38:07.309	7	2880	0065-0136659459
18976	2014.06.17	08:38:10.867	6	503	0065-0136659459
18977	2014.06.17	08:38:11.989	5	1782	0065-0136659459
18978	2014.06.17	08:38:14.894	4	516	0065-0136659459
18979	2014.06.17	08:38:29.737	1	650	0065-0136660676
18980	2014.06.17	08:38:30.069	2	2469	0065-0136665886
18981	2014.06.17	08:38:32.436	1	652	0065-0136660676
18982	2014.06.17	08:38:33.138	1	613	0065-0136665886
18983	2014.06.17	08:38:35.201	8	520	0065-0136660676
18984	2014.06.17	08:38:35.265	5	516	0065-0136659459
18985	2014.06.17	08:38:35.888	8	618	0065-0136665886
18986	2014.06.17	08:38:35.757	6	1056	0065-0136659459
18987	2014.06.17	08:38:36.840	7	1147	0065-0136665886
18988	2014.06.17	08:38:47.306	6	617	0065-0136665886
18989	2014.06.17	08:38:47.964	5	412	0065-0136665886
18990	2014.06.17	08:38:48.217	6	404	0065-0136660676
18991	2014.06.17	08:38:48.966	4	314	0065-0136665886
18992	2014.06.17	08:38:49.367	3	316	0065-0136665886
18993	2014.06.17	08:38:48.826	5	2093	0065-0136660676
18994	2014.06.17	08:38:52.769	4	546	0065-0136660676
18995	2014.06.17	08:38:53.473	3	2081	0065-0136660676
18996	2014.06.17	08:38:56.239	2	636	0065-0136665886
18997	2014.06.17	08:38:56.953	1	626	0065-0136665886
18998	2014.06.17	08:39:17.180	8	1146	0065-0136665886
18999	2014.06.17	08:39:18.340	7	1124	0065-0136665886
19000	2014.06.17	08:39:32.005	8	519	0065-0136651817
19001	2014.06.17	08:39:32.594	7	3575	0065-0136651817
19002	2014.06.17	08:39:58.034	7	777	0065-0136665886
19003	2014.06.17	08:39:58.825	8	643	0065-0136665886
19004	2014.06.17	08:40:00.064	7	309	0065-0136651817
19005	2014.06.17	08:40:00.358	8	230	0065-0136651817
19006	2014.06.17	08:40:01.605	6	437	0065-0136659459
19007	2014.06.17	08:40:02.133	5	904	0065-0136659459
19008	2014.06.17	08:40:04.110	4	345	0065-0136659459
19009	2014.06.17	08:40:04.566	3	1641	0065-0136659459
19010	2014.06.17	08:40:25.042	1	317	0065-0136651817
19011	2014.06.17	08:40:25.560	2	1251	0065-0136651817
19012	2014.06.17	08:41:31.926	2	410	0065-0136651817
19013	2014.06.17	08:41:32.480	1	604	0065-0136651817
19014	2014.06.17	08:41:36.888	1	312	0065-0136665886
19015	2014.06.17	08:41:37.480	3	605	0065-0136659459
19016	2014.06.17	08:41:37.246	2	1219	0065-0136665886
19017	2014.06.17	08:41:38.167	4	1528	0065-0136659459
19018	2014.06.17	08:41:40.884	5	802	0065-0136659459
19019	2014.06.17	08:41:42.081	3	643	0065-0136655780
19020	2014.06.17	08:41:41.736	6	2813	0065-0136659459
19021	2014.06.17	08:41:42.959	4	1988	0065-0136655780
19022	2014.06.17	08:41:45.818	7	367	0065-0136659459
19023	2014.06.17	08:41:46.188	8	1400	0065-0136659459
19024	2014.06.17	08:41:52.418	5	517	0065-0136655780
19025	2014.06.17	08:41:54.069	2	528	0065-0136660676
19026	2014.06.17	08:41:54.793	1	656	0065-0136660676
19027	2014.06.17	08:41:53.110	6	2686	0065-0136655780
19028	2014.06.17	08:42:02.438	7	1441	0065-0136655780
19029	2014.06.17	08:42:07.666	1	314	0065-0136659459
19030	2014.06.17	08:42:08.832	1	211	0065-0136651817
19031	2014.06.17	08:42:09.119	2	325	0065-0136651817
19032	2014.06.17	08:42:04.207	8	7144	0065-0136655780
19033	2014.06.17	08:42:23.604	3	459	0065-0136651817
19034	2014.06.17	08:42:24.062	4	844	0065-0136651817
19035	2014.06.17	08:42:25.124	1	326	0065-0136655780
19036	2014.06.17	08:42:25.644	8	411	0065-0136660676
19037	2014.06.17	08:42:25.639	2	1203	0065-0136655780
19038	2014.06.17	08:42:26.104	7	1035	0065-0136660676
19039	2014.06.17	08:42:28.183	4	374	0065-0136651817
19040	2014.06.17	08:42:49.660	3	410	0065-0136655780
19041	2014.06.17	08:42:50.210	4	1715	0065-0136655780
19042	2014.06.17	08:43:21.777	4	415	0065-0136655780
19043	2014.06.17	08:43:22.203	3	937	0065-0136655780
19044	2014.06.17	08:43:34.312	6	434	0065-0136660676
19045	2014.06.17	08:43:34.941	5	5701	0065-0136660676
19046	2014.06.17	08:44:18.662	4	422	0065-0136651817
19047	2014.06.17	08:44:19.156	3	1402	0065-0136651817
19048	2014.06.17	08:44:21.483	2	315	0065-0136651817
19049	2014.06.17	08:44:21.917	1	404	0065-0136651817
19050	2014.06.17	08:44:34.201	2	421	0065-0136667521
19051	2014.06.17	08:44:34.950	1	1103	0065-0136667521
19052	2014.06.17	08:44:45.851	8	421	0065-0136667521
19053	2014.06.17	08:44:46.280	7	1987	0065-0136667521
19054	2014.06.17	08:44:54.728	6	516	0065-0136667521
19055	2014.06.17	08:44:56.537	5	4628	0065-0136667521
19056	2014.06.17	08:45:35.852	4	418	0065-0136667521
19057	2014.06.17	08:45:37.575	8	597	0065-0136651817
19058	2014.06.17	08:45:36.382	3	2762	0065-0136667521
19059	2014.06.17	08:45:38.200	7	1545	0065-0136651817
19060	2014.06.17	08:45:39.834	2	403	0065-0136667521
19061	2014.06.17	08:45:40.327	1	1190	0065-0136667521
19062	2014.06.17	08:45:43.470	5	229	0065-0136660676
19063	2014.06.17	08:45:43.801	6	2376	0065-0136660676
19064	2014.06.17	08:45:48.650	7	411	0065-0136660676
19065	2014.06.17	08:45:49.140	8	1408	0065-0136660676
19066	2014.06.17	08:46:06.342	6	411	0065-0136651817
19067	2014.06.17	08:46:06.824	5	1593	0065-0136651817
19068	2014.06.17	08:46:09.383	4	307	0065-0136651817
19069	2014.06.17	08:46:09.772	3	1538	0065-0136651817
19070	2014.06.17	08:46:41.837	2	214	0065-0136651817
19071	2014.06.17	08:46:42.142	1	339	0065-0136651817
19072	2014.06.17	08:47:17.114	2	599	0065-0136653169
19073	2014.06.17	08:47:18.000	1	9810	0065-0136653169
19074	2014.06.17	08:47:32.550	1	310	0065-0136653169
19075	2014.06.17	08:47:32.981	1	226	0065-0136651817
19076	2014.06.17	08:47:33.172	2	226	0065-0136651817
19077	2014.06.17	08:48:25.580	3	532	0065-0136655780
19078	2014.06.17	08:48:26.268	4	2087	0065-0136655780
19079	2014.06.17	08:48:59.698	5	610	0065-0136655780
19080	2014.06.17	08:49:00.355	6	1778	0065-0136655780
19081	2014.06.17	08:49:03.656	7	434	0065-0136655780
19082	2014.06.17	08:49:04.219	8	1562	0065-0136655780
19083	2014.06.17	08:49:10.001	1	533	0065-0136660676
19084	2014.06.17	08:49:10.882	2	1204	0065-0136660676
19085	2014.06.17	08:49:12.192	2	356	0065-0136660676
19086	2014.06.17	08:49:12.591	2	523	0065-0136660676
19087	2014.06.17	08:49:25.261	2	1784	0065-0136651817
19088	2014.06.17	08:49:27.874	1	1146	0065-0136651817
19089	2014.06.17	08:49:52.413	8	325	0065-0136667521
19090	2014.06.17	08:49:52.828	7	3476	0065-0136667521
19091	2014.06.17	08:50:04.210	1	1648	0065-0136655780
19092	2014.06.17	08:50:07.198	2	1121	0065-0136655780
19093	2014.06.17	08:50:08.681	6	326	0065-0136667521
19094	2014.06.17	08:50:09.010	5	4978	0065-0136667521
19095	2014.06.17	08:50:14.962	2	499	0065-0136655780
19096	2014.06.17	08:50:15.520	1	724	0065-0136655780
19097	2014.06.17	08:50:16.366	1	227	0065-0136655780
19098	2014.06.17	08:50:47.034	4	334	0065-0136667521
19099	2014.06.17	08:50:47.398	3	3043	0065-0136667521
19100	2014.06.17	08:50:51.005	2	899	0065-0136667521
19101	2014.06.17	08:50:52.321	1	2305	0065-0136667521
19102	2014.06.17	08:51:25.959	1	330	0065-0136651817
19103	2014.06.17	08:51:26.520	2	1377	0065-0136651817
19104	2014.06.17	08:51:43.278	2	308	0065-0136651817
19105	2014.06.17	08:51:43.529	1	311	0065-0136651817
19106	2014.06.17	08:51:44.936	8	406	0065-0136651817
19107	2014.06.17	08:51:45.424	7	5264	0065-0136651817
19108	2014.06.17	08:51:51.543	6	313	0065-0136651817
19109	2014.06.17	08:51:51.932	5	1500	0065-0136651817
19110	2014.06.17	08:52:04.623	4	1380	0065-0136651817
19111	2014.06.17	08:52:06.191	3	1598	0065-0136651817
19112	2014.06.17	08:52:16.347	2	405	0065-0136651817
19113	2014.06.17	08:52:16.802	1	935	0065-0136651817
19114	2014.06.17	08:52:23.673	8	414	0065-0136667521
19115	2014.06.17	08:52:24.160	7	1890	0065-0136667521
19116	2014.06.17	08:52:27.836	7	1603	0065-0136667521
19117	2014.06.17	08:52:30.490	6	520	0065-0136667521
19118	2014.06.17	08:52:31.213	5	1990	0065-0136667521
19119	2014.06.17	08:52:33.798	6	1897	0065-0136667521
19120	2014.06.17	08:52:36.017	1	213	0065-0136655780
19121	2014.06.17	08:52:36.349	2	651	0065-0136655780
19122	2014.06.17	08:52:35.734	5	2384	0065-0136667521
19123	2014.06.17	08:52:42.044	5	2180	0065-0136667521
19124	2014.06.17	08:52:44.280	5	998	0065-0136667521
19125	2014.06.17	08:52:45.363	3	596	0065-0136655780
19126	2014.06.17	08:52:45.797	5	411	0065-0136667521
19127	2014.06.17	08:52:46.044	4	3249	0065-0136655780
19128	2014.06.17	08:52:51.517	5	356	0065-0136655780
19129	2014.06.17	08:52:51.912	6	898	0065-0136655780
19130	2014.06.17	08:52:53.126	6	307	0065-0136655780
19131	2014.06.17	08:52:54.759	5	316	0065-0136667521
19132	2014.06.17	08:52:58.597	7	436	0065-0136655780
19133	2014.06.17	08:52:55.155	6	4513	0065-0136667521
19134	2014.06.17	08:52:59.024	8	696	0065-0136655780
19135	2014.06.17	08:53:06.704	6	819	0065-0136667521
19136	2014.06.17	08:53:08.049	5	2808	0065-0136667521
19137	2014.06.17	08:53:26.948	8	1191	0065-0136655780
19138	2014.06.17	08:53:28.656	7	4071	0065-0136655780
19139	2014.06.17	08:53:40.113	7	325	0065-0136655780
19140	2014.06.17	08:53:40.908	8	1304	0065-0136655780
19141	2014.06.17	08:53:42.314	8	318	0065-0136655780
19142	2014.06.17	08:53:42.873	8	552	0065-0136655780
19143	2014.06.17	08:53:43.432	8	215	0065-0136655780
19144	2014.06.17	08:53:49.902	8	315	0065-0136655780
19145	2014.06.17	08:53:50.149	7	453	0065-0136655780
19146	2014.06.17	08:53:51.386	6	308	0065-0136655780
19147	2014.06.17	08:53:51.404	8	310	0065-0136651817
19148	2014.06.17	08:53:51.707	5	706	0065-0136655780
19149	2014.06.17	08:53:52.945	4	313	0065-0136655780
19150	2014.06.17	08:53:51.667	7	2276	0065-0136651817
19151	2014.06.17	08:53:53.307	3	1093	0065-0136655780
19152	2014.06.17	08:53:58.751	5	602	0065-0136667521
19153	2014.06.17	08:53:59.437	6	2592	0065-0136667521
19154	2014.06.17	08:54:02.984	6	976	0065-0136667521
19155	2014.06.17	08:54:15.012	6	1098	0065-0136651817
19156	2014.06.17	08:54:16.483	5	1921	0065-0136651817
19157	2014.06.17	08:54:28.245	7	408	0065-0136667521
19158	2014.06.17	08:54:28.943	8	2049	0065-0136667521
19159	2014.06.17	08:54:31.467	8	963	0065-0136667521
19160	2014.06.17	08:54:32.160	2	407	0065-0136655780
19161	2014.06.17	08:54:32.791	1	3305	0065-0136655780
19162	2014.06.17	08:54:32.457	8	3892	0065-0136667521
19163	2014.06.17	08:54:37.442	8	421	0065-0136667521
19164	2014.06.17	08:54:39.276	1	380	0065-0136655780
19165	2014.06.17	08:54:39.543	2	454	0065-0136655780
19166	2014.06.17	08:54:46.171	4	506	0065-0136651817
19167	2014.06.17	08:54:46.794	3	2503	0065-0136651817
19168	2014.06.17	08:55:46.593	2	503	0065-0136655780
19169	2014.06.17	08:55:47.369	1	1670	0065-0136655780
19170	2014.06.17	08:56:02.519	8	406	0065-0136667521
19171	2014.06.17	08:56:02.910	7	4072	0065-0136667521
19172	2014.06.17	08:56:06.985	7	1341	0065-0136667521
19173	2014.06.17	08:56:08.456	7	6157	0065-0136667521
19174	2014.06.17	08:56:14.672	7	316	0065-0136667521
19175	2014.06.17	08:57:31.764	1	457	0065-0136655780
19176	2014.06.17	08:57:32.263	2	415	0065-0136655780
19177	2014.06.17	08:57:37.710	2	318	0065-0136655780
19178	2014.06.17	08:57:38.205	2	212	0065-0136651817
19179	2014.06.17	08:57:38.009	1	438	0065-0136655780
19180	2014.06.17	08:57:38.828	8	321	0065-0136655780
19181	2014.06.17	08:57:39.143	7	318	0065-0136655780
19182	2014.06.17	08:57:39.244	8	218	0065-0136651817
19183	2014.06.17	08:57:39.761	6	217	0065-0136655780
19184	2014.06.17	08:57:40.001	6	226	0065-0136651817
19185	2014.06.17	08:57:40.170	5	215	0065-0136651817
19186	2014.06.17	08:57:40.435	4	230	0065-0136655780
19187	2014.06.17	08:57:40.707	3	223	0065-0136655780
19188	2014.06.17	08:57:40.691	4	309	0065-0136651817
19189	2014.06.17	08:57:40.979	3	216	0065-0136651817
19190	2014.06.17	08:58:05.494	7	410	0065-0136667521
19191	2014.06.17	08:58:05.985	8	2881	0065-0136667521
19192	2014.06.17	08:58:09.690	8	327	0065-0136667521
19193	2014.06.17	08:58:11.521	1	309	0065-0136667521
19194	2014.06.17	08:58:11.979	2	6046	0065-0136667521
19195	2014.06.17	08:59:07.530	2	600	0065-0136667521
19196	2014.06.17	08:59:08.446	1	3098	0065-0136667521
19197	2014.06.17	09:00:21.526	8	532	0065-0136667521
19198	2014.06.17	09:00:22.109	7	2184	0065-0136667521
19199	2014.06.17	09:00:25.049	6	524	0065-0136667521
19200	2014.06.17	09:00:25.712	5	2465	0065-0136667521
