# Supplementary material for: Eco-HAB as a fully automated and ecologically relevant assessment of social impairments in mouse models of autism
Source: eLife. 2016 Oct 12;5:e19532. doi: 10.7554/eLife.19532 (PMC5092044; doi:10.7554/eLife.19532)
Supplement: Supplementary file 1. — DOI: http://dx.doi.org/10.7554/eLife.19532.038 [file elife-19532-supp1.zip › BALB VPA data cohort 1/20140617_100000.txt]

19534	2014.06.17	10:00:43.236	5	218	0065-0136659459
19535	2014.06.17	10:00:43.569	6	1897	0065-0136659459
19536	2014.06.17	10:01:02.390	7	312	0065-0136659459
19537	2014.06.17	10:01:02.741	8	1493	0065-0136659459
19538	2014.06.17	10:01:05.728	5	598	0065-0136670531
19539	2014.06.17	10:01:06.429	6	3679	0065-0136670531
19540	2014.06.17	10:01:13.489	6	542	0065-0136670531
19541	2014.06.17	10:01:29.611	2	840	0065-0136653169
19542	2014.06.17	10:01:31.121	1	2673	0065-0136653169
19543	2014.06.17	10:01:34.043	1	532	0065-0136653169
19544	2014.06.17	10:01:34.698	1	218	0065-0136653169
19545	2014.06.17	10:01:34.922	1	5863	0065-0136653169
19546	2014.06.17	10:01:43.706	1	213	0065-0136661759
19547	2014.06.17	10:01:44.006	2	223	0065-0136661759
19548	2014.06.17	10:01:52.314	2	310	0065-0136661759
19549	2014.06.17	10:01:52.665	1	365	0065-0136661759
19550	2014.06.17	10:02:34.242	7	612	0065-0136670531
19551	2014.06.17	10:02:34.928	8	7035	0065-0136670531
19552	2014.06.17	10:04:13.473	8	407	0065-0136659459
19553	2014.06.17	10:04:14.137	1	324	0065-0136670531
19554	2014.06.17	10:04:13.957	7	871	0065-0136659459
19555	2014.06.17	10:04:15.574	6	332	0065-0136659459
19556	2014.06.17	10:04:14.643	2	1653	0065-0136670531
19557	2014.06.17	10:04:15.966	5	1828	0065-0136659459
19558	2014.06.17	10:04:18.804	4	323	0065-0136659459
19559	2014.06.17	10:04:19.123	3	1046	0065-0136659459
19560	2014.06.17	10:04:37.313	2	431	0065-0136670531
19561	2014.06.17	10:04:37.777	1	677	0065-0136670531
19562	2014.06.17	10:04:39.555	3	507	0065-0136659459
19563	2014.06.17	10:04:40.981	8	312	0065-0136670531
19564	2014.06.17	10:04:40.017	4	1878	0065-0136659459
19565	2014.06.17	10:04:41.918	4	230	0065-0136659459
19566	2014.06.17	10:04:41.410	7	1537	0065-0136670531
19567	2014.06.17	10:04:42.828	4	323	0065-0136659459
19568	2014.06.17	10:04:44.000	5	337	0065-0136659459
19569	2014.06.17	10:04:44.263	6	1112	0065-0136659459
19570	2014.06.17	10:04:46.140	7	502	0065-0136670531
19571	2014.06.17	10:04:47.809	6	222	0065-0136659459
19572	2014.06.17	10:04:48.800	6	771	0065-0136670531
19573	2014.06.17	10:04:49.656	5	811	0065-0136670531
19574	2014.06.17	10:04:50.471	7	211	0065-0136659459
19575	2014.06.17	10:04:50.726	8	814	0065-0136659459
19576	2014.06.17	10:05:53.968	5	816	0065-0136670531
19577	2014.06.17	10:05:54.855	6	2043	0065-0136670531
19578	2014.06.17	10:06:10.863	6	849	0065-0136670531
19579	2014.06.17	10:06:13.136	5	1539	0065-0136670531
19580	2014.06.17	10:06:13.711	8	1018	0065-0136661759
19581	2014.06.17	10:06:14.829	7	814	0065-0136661759
19582	2014.06.17	10:06:36.498	7	358	0065-0136661759
19583	2014.06.17	10:06:36.795	8	311	0065-0136661759
19584	2014.06.17	10:06:37.654	1	215	0065-0136661759
19585	2014.06.17	10:06:37.950	2	215	0065-0136661759
19586	2014.06.17	10:07:04.425	3	1200	0065-0136661759
19587	2014.06.17	10:07:05.766	4	2091	0065-0136661759
19588	2014.06.17	10:07:11.054	4	508	0065-0136670531
19589	2014.06.17	10:07:14.679	1	410	0065-0136653169
19590	2014.06.17	10:07:11.710	3	4008	0065-0136670531
19591	2014.06.17	10:07:15.430	2	4173	0065-0136653169
19592	2014.06.17	10:07:19.203	3	598	0065-0136670531
19593	2014.06.17	10:07:20.190	4	1529	0065-0136670531
19594	2014.06.17	10:07:24.807	4	843	0065-0136670531
19595	2014.06.17	10:07:25.957	4	518	0065-0136670531
19596	2014.06.17	10:07:26.615	3	5807	0065-0136670531
19597	2014.06.17	10:07:33.003	2	308	0065-0136670531
19598	2014.06.17	10:07:33.399	1	440	0065-0136670531
19599	2014.06.17	10:07:59.222	5	3151	0065-0136661759
19600	2014.06.17	10:08:02.495	6	2081	0065-0136661759
19601	2014.06.17	10:08:11.905	8	503	0065-0136659459
19602	2014.06.17	10:08:12.459	7	1149	0065-0136659459
19603	2014.06.17	10:08:15.274	6	521	0065-0136659459
19604	2014.06.17	10:08:19.954	7	408	0065-0136661759
19605	2014.06.17	10:08:16.330	5	5201	0065-0136659459
19606	2014.06.17	10:08:20.484	8	1503	0065-0136661759
19607	2014.06.17	10:08:23.663	5	1535	0065-0136659459
19608	2014.06.17	10:08:26.250	8	322	0065-0136670531
19609	2014.06.17	10:08:25.259	6	2387	0065-0136659459
19610	2014.06.17	10:08:26.585	7	1533	0065-0136670531
19611	2014.06.17	10:08:28.469	6	1019	0065-0136659459
19612	2014.06.17	10:08:30.099	6	714	0065-0136659459
19613	2014.06.17	10:08:33.728	7	1531	0065-0136670531
19614	2014.06.17	10:08:35.275	8	2713	0065-0136670531
19615	2014.06.17	10:08:38.170	2	446	0065-0136653169
19616	2014.06.17	10:08:38.056	8	938	0065-0136670531
19617	2014.06.17	10:08:38.792	1	2089	0065-0136653169
19618	2014.06.17	10:08:47.879	8	531	0065-0136670531
19619	2014.06.17	10:08:48.429	7	2307	0065-0136670531
19620	2014.06.17	10:08:51.650	6	447	0065-0136670531
19621	2014.06.17	10:08:52.687	8	1157	0065-0136653169
19622	2014.06.17	10:08:52.767	5	3416	0065-0136670531
19623	2014.06.17	10:08:57.576	5	211	0065-0136670531
19624	2014.06.17	10:08:54.070	7	5094	0065-0136653169
19625	2014.06.17	10:09:15.621	4	540	0065-0136670531
19626	2014.06.17	10:09:16.241	3	1301	0065-0136670531
19627	2014.06.17	10:09:18.526	2	615	0065-0136670531
19628	2014.06.17	10:09:20.978	8	602	0065-0136671473
19629	2014.06.17	10:09:19.568	1	2386	0065-0136670531
19630	2014.06.17	10:09:21.924	7	2196	0065-0136671473
19631	2014.06.17	10:09:29.098	7	452	0065-0136653169
19632	2014.06.17	10:09:29.652	8	806	0065-0136653169
19633	2014.06.17	10:09:33.288	1	365	0065-0136670531
19634	2014.06.17	10:09:33.561	2	214	0065-0136670531
19635	2014.06.17	10:09:34.636	8	315	0065-0136661759
19636	2014.06.17	10:09:35.155	7	321	0065-0136661759
19637	2014.06.17	10:09:34.687	6	2849	0065-0136671473
19638	2014.06.17	10:09:37.783	5	2684	0065-0136671473
19639	2014.06.17	10:09:40.955	7	351	0065-0136661759
19640	2014.06.17	10:09:41.313	8	311	0065-0136661759
19641	2014.06.17	10:09:42.233	4	325	0065-0136671473
19642	2014.06.17	10:09:42.617	3	1794	0065-0136671473
19643	2014.06.17	10:09:45.549	6	501	0065-0136653169
19644	2014.06.17	10:09:45.941	2	320	0065-0136671473
19645	2014.06.17	10:09:46.169	5	1215	0065-0136653169
19646	2014.06.17	10:09:46.433	1	1224	0065-0136671473
19647	2014.06.17	10:09:47.712	1	213	0065-0136671473
19648	2014.06.17	10:09:48.528	4	439	0065-0136653169
19649	2014.06.17	10:09:49.088	3	1223	0065-0136653169
19650	2014.06.17	10:10:14.907	8	323	0065-0136671473
19651	2014.06.17	10:10:15.297	7	1601	0065-0136671473
19652	2014.06.17	10:10:18.554	6	2150	0065-0136659459
19653	2014.06.17	10:10:20.785	5	2208	0065-0136659459
19654	2014.06.17	10:10:23.246	5	809	0065-0136659459
19655	2014.06.17	10:10:24.964	4	421	0065-0136659459
19656	2014.06.17	10:10:25.481	3	1839	0065-0136659459
19657	2014.06.17	10:10:31.806	2	817	0065-0136659459
19658	2014.06.17	10:10:34.768	1	1911	0065-0136659459
19659	2014.06.17	10:10:36.796	1	501	0065-0136659459
19660	2014.06.17	10:10:37.238	2	715	0065-0136667521
19661	2014.06.17	10:10:38.617	1	1429	0065-0136667521
19662	2014.06.17	10:10:40.104	1	223	0065-0136667521
19663	2014.06.17	10:10:44.927	1	848	0065-0136659459
19664	2014.06.17	10:10:46.633	2	538	0065-0136659459
19665	2014.06.17	10:10:47.751	2	3370	0065-0136659459
19666	2014.06.17	10:10:53.998	2	810	0065-0136670531
19667	2014.06.17	10:10:54.988	1	1499	0065-0136670531
19668	2014.06.17	10:10:58.172	6	411	0065-0136671473
19669	2014.06.17	10:10:58.724	5	2975	0065-0136671473
19670	2014.06.17	10:11:16.999	8	1404	0065-0136667521
19671	2014.06.17	10:11:20.305	8	1755	0065-0136670531
19672	2014.06.17	10:11:22.924	7	1306	0065-0136670531
19673	2014.06.17	10:11:26.792	1	558	0065-0136661759
19674	2014.06.17	10:11:27.756	2	693	0065-0136661759
19675	2014.06.17	10:11:34.689	6	406	0065-0136667521
19676	2014.06.17	10:11:35.457	2	313	0065-0136661759
19677	2014.06.17	10:11:35.768	1	360	0065-0136661759
19678	2014.06.17	10:11:37.286	8	1031	0065-0136661759
19679	2014.06.17	10:11:35.321	5	4836	0065-0136667521
19680	2014.06.17	10:11:38.345	7	2156	0065-0136661759
19681	2014.06.17	10:11:40.870	7	439	0065-0136661759
19682	2014.06.17	10:11:43.699	6	1254	0065-0136670531
19683	2014.06.17	10:11:45.065	5	1936	0065-0136670531
19684	2014.06.17	10:11:48.012	4	422	0065-0136670531
19685	2014.06.17	10:11:48.539	3	14143	0065-0136670531
19686	2014.06.17	10:12:04.442	5	500	0065-0136671473
19687	2014.06.17	10:12:05.256	5	215	0065-0136667521
19688	2014.06.17	10:12:05.026	6	1588	0065-0136671473
19689	2014.06.17	10:12:06.784	6	516	0065-0136667521
19690	2014.06.17	10:12:10.736	7	324	0065-0136661759
19691	2014.06.17	10:12:10.784	8	416	0065-0136671473
19692	2014.06.17	10:12:11.231	8	714	0065-0136661759
19693	2014.06.17	10:12:07.855	6	4953	0065-0136667521
19694	2014.06.17	10:12:19.231	2	517	0065-0136651817
19695	2014.06.17	10:12:20.042	1	809	0065-0136671473
19696	2014.06.17	10:12:20.946	7	715	0065-0136667521
19697	2014.06.17	10:12:21.288	1	1221	0065-0136651817
19698	2014.06.17	10:12:22.613	1	216	0065-0136651817
19699	2014.06.17	10:12:22.933	1	216	0065-0136651817
19700	2014.06.17	10:12:24.023	2	903	0065-0136651817
19701	2014.06.17	10:12:26.178	3	554	0065-0136651817
19702	2014.06.17	10:12:26.831	4	1888	0065-0136651817
19703	2014.06.17	10:12:23.540	1	7049	0065-0136671473
19704	2014.06.17	10:12:22.029	8	8713	0065-0136667521
19705	2014.06.17	10:12:31.421	2	6767	0065-0136671473
19706	2014.06.17	10:12:38.195	2	362	0065-0136671473
19707	2014.06.17	10:12:38.563	2	324	0065-0136671473
19708	2014.06.17	10:12:39.058	2	808	0065-0136670531
19709	2014.06.17	10:12:39.952	2	419	0065-0136670531
19710	2014.06.17	10:12:41.918	5	719	0065-0136651817
19711	2014.06.17	10:12:40.714	1	3683	0065-0136671473
19712	2014.06.17	10:12:45.013	3	412	0065-0136659459
19713	2014.06.17	10:12:42.696	6	3613	0065-0136651817
19714	2014.06.17	10:12:46.337	6	353	0065-0136651817
19715	2014.06.17	10:12:44.544	1	2177	0065-0136670531
19716	2014.06.17	10:12:46.928	6	356	0065-0136651817
19717	2014.06.17	10:12:45.536	4	2620	0065-0136659459
19718	2014.06.17	10:12:48.315	4	229	0065-0136659459
19719	2014.06.17	10:12:48.641	7	507	0065-0136651817
19720	2014.06.17	10:12:48.555	4	613	0065-0136659459
19721	2014.06.17	10:12:49.266	8	2508	0065-0136651817
19722	2014.06.17	10:12:59.202	8	558	0065-0136667521
19723	2014.06.17	10:12:59.411	7	1281	0065-0136671473
19724	2014.06.17	10:13:01.705	6	314	0065-0136671473
19725	2014.06.17	10:13:00.722	7	1399	0065-0136667521
19726	2014.06.17	10:13:02.094	5	710	0065-0136671473
19727	2014.06.17	10:13:03.618	4	312	0065-0136671473
19728	2014.06.17	10:13:04.005	6	406	0065-0136667521
19729	2014.06.17	10:13:04.024	3	786	0065-0136671473
19730	2014.06.17	10:13:04.860	1	840	0065-0136661759
19731	2014.06.17	10:13:04.553	5	1699	0065-0136667521
19732	2014.06.17	10:13:05.755	2	507	0065-0136661759
19733	2014.06.17	10:13:08.487	2	511	0065-0136671473
19734	2014.06.17	10:13:09.268	1	3332	0065-0136671473
19735	2014.06.17	10:13:22.333	5	405	0065-0136659459
19736	2014.06.17	10:13:22.760	6	2225	0065-0136659459
19737	2014.06.17	10:13:30.481	1	1778	0065-0136671473
19738	2014.06.17	10:13:33.499	3	504	0065-0136661759
19739	2014.06.17	10:13:34.049	4	661	0065-0136661759
19740	2014.06.17	10:13:33.265	2	2127	0065-0136671473
19741	2014.06.17	10:13:36.135	5	317	0065-0136661759
19742	2014.06.17	10:13:36.498	6	314	0065-0136661759
19743	2014.06.17	10:13:45.080	1	221	0065-0136670531
19744	2014.06.17	10:13:45.390	2	406	0065-0136670531
19745	2014.06.17	10:13:43.127	6	3370	0065-0136661759
19746	2014.06.17	10:13:46.613	5	3552	0065-0136661759
19747	2014.06.17	10:13:53.043	4	598	0065-0136661759
19748	2014.06.17	10:13:52.943	3	2374	0065-0136671473
19749	2014.06.17	10:13:59.626	2	505	0065-0136665886
19750	2014.06.17	10:13:55.582	4	5312	0065-0136671473
19751	2014.06.17	10:14:00.271	1	747	0065-0136665886
19752	2014.06.17	10:14:01.133	1	307	0065-0136665886
19753	2014.06.17	10:14:02.675	4	838	0065-0136671473
19754	2014.06.17	10:14:03.599	3	3851	0065-0136671473
19755	2014.06.17	10:14:08.125	2	218	0065-0136671473
19756	2014.06.17	10:14:08.560	1	230	0065-0136671473
19757	2014.06.17	10:14:09.500	2	617	0065-0136670531
19758	2014.06.17	10:14:09.343	1	1929	0065-0136665886
19759	2014.06.17	10:14:11.292	1	217	0065-0136665886
19760	2014.06.17	10:14:11.643	1	225	0065-0136665886
19761	2014.06.17	10:14:12.506	1	212	0065-0136671473
19762	2014.06.17	10:14:14.039	7	368	0065-0136659459
19763	2014.06.17	10:14:14.505	8	2183	0065-0136659459
19764	2014.06.17	10:14:12.793	1	4045	0065-0136665886
19765	2014.06.17	10:14:17.042	1	331	0065-0136665886
19766	2014.06.17	10:14:17.377	1	933	0065-0136665886
19767	2014.06.17	10:14:19.038	1	2309	0065-0136671473
19768	2014.06.17	10:14:21.277	8	2487	0065-0136665886
19769	2014.06.17	10:14:23.801	7	916	0065-0136665886
19770	2014.06.17	10:14:26.802	6	2786	0065-0136665886
19771	2014.06.17	10:14:29.680	5	1219	0065-0136665886
19772	2014.06.17	10:14:30.543	8	417	0065-0136671473
19773	2014.06.17	10:14:31.073	7	1986	0065-0136671473
19774	2014.06.17	10:14:32.692	3	837	0065-0136655780
19775	2014.06.17	10:14:35.399	8	509	0065-0136651817
19776	2014.06.17	10:14:35.883	7	1397	0065-0136651817
19777	2014.06.17	10:14:38.814	6	224	0065-0136651817
19778	2014.06.17	10:14:33.681	4	5532	0065-0136655780
19779	2014.06.17	10:14:39.153	5	323	0065-0136651817
19780	2014.06.17	10:14:41.013	4	415	0065-0136655780
19781	2014.06.17	10:14:41.382	3	405	0065-0136655780
19782	2014.06.17	10:14:41.501	5	425	0065-0136667521
19783	2014.06.17	10:14:42.843	5	420	0065-0136671473
19784	2014.06.17	10:14:43.303	6	310	0065-0136671473
19785	2014.06.17	10:14:43.514	5	217	0065-0136651817
19786	2014.06.17	10:14:43.734	6	218	0065-0136651817
19787	2014.06.17	10:14:44.257	7	226	0065-0136671473
19788	2014.06.17	10:14:44.521	8	324	0065-0136671473
19789	2014.06.17	10:14:44.881	7	317	0065-0136651817
19790	2014.06.17	10:14:45.186	1	215	0065-0136667521
19791	2014.06.17	10:14:45.208	8	322	0065-0136651817
19792	2014.06.17	10:14:45.474	1	215	0065-0136671473
19793	2014.06.17	10:14:45.783	2	310	0065-0136671473
19794	2014.06.17	10:14:46.892	4	402	0065-0136661759
19795	2014.06.17	10:14:47.358	3	804	0065-0136661759
19796	2014.06.17	10:14:48.300	3	993	0065-0136661759
19797	2014.06.17	10:14:52.230	1	901	0065-0136651817
19798	2014.06.17	10:14:53.307	2	2017	0065-0136651817
19799	2014.06.17	10:15:38.003	5	690	0065-0136665886
19800	2014.06.17	10:15:38.720	6	1101	0065-0136665886
19801	2014.06.17	10:15:40.756	7	594	0065-0136665886
19802	2014.06.17	10:15:41.357	8	710	0065-0136665886
19803	2014.06.17	10:16:24.243	2	4234	0065-0136655780
19804	2014.06.17	10:16:30.243	3	412	0065-0136651817
19805	2014.06.17	10:16:30.661	4	1027	0065-0136651817
19806	2014.06.17	10:16:52.634	2	211	0065-0136653169
19807	2014.06.17	10:17:22.255	2	631	0065-0136655780
19808	2014.06.17	10:17:23.826	3	636	0065-0136670531
19809	2014.06.17	10:17:23.331	1	2376	0065-0136655780
19810	2014.06.17	10:17:25.918	1	212	0065-0136655780
19811	2014.06.17	10:17:24.542	4	2386	0065-0136670531
19812	2014.06.17	10:17:27.353	4	687	0065-0136670531
19813	2014.06.17	10:17:33.998	4	308	0065-0136670531
19814	2014.06.17	10:17:34.290	3	408	0065-0136670531
19815	2014.06.17	10:17:37.161	2	1558	0065-0136653169
19816	2014.06.17	10:17:39.286	1	3647	0065-0136653169
19817	2014.06.17	10:17:42.944	1	226	0065-0136653169
19818	2014.06.17	10:17:54.013	1	312	0065-0136653169
19819	2014.06.17	10:17:54.398	2	438	0065-0136653169
19820	2014.06.17	10:17:55.077	5	542	0065-0136651817
19821	2014.06.17	10:17:55.798	6	1782	0065-0136651817
19822	2014.06.17	10:18:10.737	7	435	0065-0136651817
19823	2014.06.17	10:18:11.195	8	1300	0065-0136651817
19824	2014.06.17	10:18:19.939	1	435	0065-0136659459
19825	2014.06.17	10:18:20.661	2	2180	0065-0136659459
19826	2014.06.17	10:18:49.586	3	447	0065-0136659459
19827	2014.06.17	10:18:51.725	1	228	0065-0136655780
19828	2014.06.17	10:18:52.086	2	550	0065-0136655780
19829	2014.06.17	10:18:50.131	4	2679	0065-0136659459
19830	2014.06.17	10:18:53.150	4	1513	0065-0136659459
19831	2014.06.17	10:18:54.999	1	324	0065-0136651817
19832	2014.06.17	10:18:55.393	2	842	0065-0136651817
19833	2014.06.17	10:18:56.256	2	214	0065-0136651817
19834	2014.06.17	10:18:58.080	5	435	0065-0136659459
19835	2014.06.17	10:18:58.628	6	4289	0065-0136659459
19836	2014.06.17	10:19:05.309	7	418	0065-0136659459
19837	2014.06.17	10:19:05.731	8	3862	0065-0136659459
19838	2014.06.17	10:19:11.338	2	425	0065-0136651817
19839	2014.06.17	10:19:11.801	1	900	0065-0136651817
19840	2014.06.17	10:19:16.177	1	345	0065-0136651817
19841	2014.06.17	10:19:16.561	2	2120	0065-0136651817
19842	2014.06.17	10:19:25.650	1	416	0065-0136665886
19843	2014.06.17	10:19:26.243	2	1380	0065-0136665886
19844	2014.06.17	10:19:45.021	3	752	0065-0136665886
19845	2014.06.17	10:19:45.898	4	839	0065-0136665886
19846	2014.06.17	10:19:50.775	1	406	0065-0136659459
19847	2014.06.17	10:19:51.723	2	907	0065-0136659459
19848	2014.06.17	10:20:01.907	3	2162	0065-0136651817
19849	2014.06.17	10:20:07.391	5	307	0065-0136665886
19850	2014.06.17	10:20:07.720	6	1400	0065-0136665886
19851	2014.06.17	10:20:12.505	7	327	0065-0136665886
19852	2014.06.17	10:20:12.838	8	532	0065-0136665886
19853	2014.06.17	10:20:05.355	4	9603	0065-0136651817
19854	2014.06.17	10:20:20.533	1	230	0065-0136665886
19855	2014.06.17	10:20:20.896	2	644	0065-0136665886
19856	2014.06.17	10:20:26.393	4	2481	0065-0136651817
19857	2014.06.17	10:20:29.000	3	2354	0065-0136651817
19858	2014.06.17	10:23:05.530	2	308	0065-0136665886
19859	2014.06.17	10:23:05.913	1	412	0065-0136665886
19860	2014.06.17	10:23:08.773	3	1121	0065-0136659288
19861	2014.06.17	10:23:10.306	4	5127	0065-0136659288
19862	2014.06.17	10:23:18.380	5	628	0065-0136659288
19863	2014.06.17	10:23:19.091	1	417	0065-0136665886
19864	2014.06.17	10:23:19.445	2	451	0065-0136665886
19865	2014.06.17	10:23:22.975	3	534	0065-0136665886
19866	2014.06.17	10:23:23.629	4	2589	0065-0136665886
19867	2014.06.17	10:23:19.194	6	7988	0065-0136659288
19868	2014.06.17	10:23:28.101	7	342	0065-0136659288
19869	2014.06.17	10:23:28.299	5	437	0065-0136665886
19870	2014.06.17	10:23:28.763	6	1008	0065-0136665886
19871	2014.06.17	10:23:28.458	8	1888	0065-0136659288
19872	2014.06.17	10:23:31.107	7	317	0065-0136665886
19873	2014.06.17	10:23:31.558	8	1235	0065-0136665886
19874	2014.06.17	10:23:32.684	1	425	0065-0136659288
19875	2014.06.17	10:23:33.313	2	2981	0065-0136659288
19876	2014.06.17	10:24:38.411	8	564	0065-0136665886
19877	2014.06.17	10:24:38.909	7	516	0065-0136665886
19878	2014.06.17	10:24:39.436	7	211	0065-0136665886
19879	2014.06.17	10:25:03.710	7	538	0065-0136665886
19880	2014.06.17	10:25:04.208	8	3457	0065-0136665886
19881	2014.06.17	10:25:07.914	8	936	0065-0136665886
19882	2014.06.17	10:25:22.351	1	322	0065-0136665886
19883	2014.06.17	10:25:22.751	2	508	0065-0136665886
19884	2014.06.17	10:25:25.706	2	412	0065-0136659288
19885	2014.06.17	10:25:26.328	1	914	0065-0136659288
19886	2014.06.17	10:25:40.612	2	325	0065-0136665886
19887	2014.06.17	10:25:41.007	1	461	0065-0136665886
19888	2014.06.17	10:26:05.182	8	1521	0065-0136659288
19889	2014.06.17	10:26:06.896	7	3869	0065-0136659288
19890	2014.06.17	10:26:11.724	6	308	0065-0136659288
19891	2014.06.17	10:26:12.147	5	3074	0065-0136659288
19892	2014.06.17	10:26:32.929	5	520	0065-0136659288
19893	2014.06.17	10:26:33.625	6	3070	0065-0136659288
19894	2014.06.17	10:26:37.027	6	229	0065-0136659288
19895	2014.06.17	10:26:37.299	6	1340	0065-0136659288
19896	2014.06.17	10:26:40.485	7	328	0065-0136659288
19897	2014.06.17	10:26:40.789	8	4214	0065-0136659288
19898	2014.06.17	10:27:23.004	2	500	0065-0136671473
19899	2014.06.17	10:27:23.681	1	1310	0065-0136671473
19900	2014.06.17	10:27:25.230	1	214	0065-0136671473
19901	2014.06.17	10:27:40.770	2	757	0065-0136653169
19902	2014.06.17	10:27:41.824	1	2368	0065-0136653169
19903	2014.06.17	10:28:43.327	8	319	0065-0136665886
19904	2014.06.17	10:28:43.660	7	2126	0065-0136665886
19905	2014.06.17	10:28:59.221	8	707	0065-0136671473
19906	2014.06.17	10:29:00.007	7	3266	0065-0136671473
19907	2014.06.17	10:29:10.147	6	309	0065-0136665886
19908	2014.06.17	10:29:10.802	5	610	0065-0136665886
19909	2014.06.17	10:29:11.833	4	411	0065-0136671473
19910	2014.06.17	10:29:12.392	4	219	0065-0136665886
19911	2014.06.17	10:29:12.753	3	452	0065-0136665886
19912	2014.06.17	10:29:13.399	2	216	0065-0136671473
19913	2014.06.17	10:29:13.698	1	306	0065-0136671473
19914	2014.06.17	10:29:16.195	2	319	0065-0136665886
19915	2014.06.17	10:29:16.557	1	312	0065-0136665886
19916	2014.06.17	10:29:24.608	1	222	0065-0136659288
19917	2014.06.17	10:29:24.902	2	721	0065-0136659288
19918	2014.06.17	10:29:31.189	1	524	0065-0136665886
19919	2014.06.17	10:29:31.819	2	311	0065-0136665886
19920	2014.06.17	10:29:33.634	3	418	0065-0136665886
19921	2014.06.17	10:29:34.085	4	835	0065-0136665886
19922	2014.06.17	10:30:09.571	5	523	0065-0136665886
19923	2014.06.17	10:30:10.100	6	1492	0065-0136665886
19924	2014.06.17	10:30:13.517	7	315	0065-0136665886
19925	2014.06.17	10:30:13.821	8	708	0065-0136665886
19926	2014.06.17	10:30:19.014	2	2769	0065-0136659288
19927	2014.06.17	10:30:25.128	1	3050	0065-0136659288
19928	2014.06.17	10:30:28.579	1	226	0065-0136659288
19929	2014.06.17	10:30:28.883	1	222	0065-0136659288
19930	2014.06.17	10:30:30.259	8	812	0065-0136659288
19931	2014.06.17	10:30:33.051	1	219	0065-0136671473
19932	2014.06.17	10:30:33.355	1	225	0065-0136665886
19933	2014.06.17	10:30:31.382	7	2864	0065-0136659288
19934	2014.06.17	10:30:33.840	2	517	0065-0136665886
19935	2014.06.17	10:30:44.829	6	323	0065-0136659288
19936	2014.06.17	10:30:45.162	5	3956	0065-0136659288
19937	2014.06.17	10:30:54.806	4	515	0065-0136659288
19938	2014.06.17	10:30:55.606	3	5085	0065-0136659288
19939	2014.06.17	10:31:09.889	3	352	0065-0136665886
19940	2014.06.17	10:31:10.348	4	937	0065-0136665886
19941	2014.06.17	10:31:14.746	5	432	0065-0136665886
19942	2014.06.17	10:31:15.216	6	634	0065-0136665886
19943	2014.06.17	10:31:30.874	2	1395	0065-0136660676
19944	2014.06.17	10:31:32.404	1	1768	0065-0136660676
19945	2014.06.17	10:31:38.858	1	315	0065-0136653169
19946	2014.06.17	10:31:39.358	2	1162	0065-0136653169
19947	2014.06.17	10:31:52.637	8	419	0065-0136660676
19948	2014.06.17	10:31:53.263	7	1890	0065-0136660676
19949	2014.06.17	10:32:02.660	7	432	0065-0136660676
19950	2014.06.17	10:32:03.602	7	319	0065-0136665886
19951	2014.06.17	10:32:04.123	8	2480	0065-0136665886
19952	2014.06.17	10:32:37.492	1	211	0065-0136665886
19953	2014.06.17	10:32:37.815	2	531	0065-0136665886
19954	2014.06.17	10:32:40.409	3	578	0065-0136665886
19955	2014.06.17	10:32:41.032	4	1778	0065-0136665886
19956	2014.06.17	10:32:42.837	4	631	0065-0136665886
19957	2014.06.17	10:33:06.854	5	427	0065-0136665886
19958	2014.06.17	10:33:07.186	6	713	0065-0136665886
19959	2014.06.17	10:33:17.265	3	1623	0065-0136653169
19960	2014.06.17	10:33:19.291	4	6282	0065-0136653169
19961	2014.06.17	10:33:55.048	5	709	0065-0136653169
19962	2014.06.17	10:33:55.892	6	4153	0065-0136653169
19963	2014.06.17	10:34:07.815	7	531	0065-0136653169
19964	2014.06.17	10:34:08.339	8	1148	0065-0136653169
19965	2014.06.17	10:34:56.727	1	326	0065-0136660676
19966	2014.06.17	10:34:57.320	2	1379	0065-0136660676
19967	2014.06.17	10:35:01.426	3	409	0065-0136660676
19968	2014.06.17	10:35:02.006	4	3751	0065-0136660676
19969	2014.06.17	10:35:22.267	5	410	0065-0136660676
19970	2014.06.17	10:35:22.876	6	2723	0065-0136660676
19971	2014.06.17	10:36:37.919	2	613	0065-0136673193
19972	2014.06.17	10:36:38.936	1	2245	0065-0136673193
19973	2014.06.17	10:36:41.620	1	215	0065-0136673193
19974	2014.06.17	10:36:48.041	1	348	0065-0136673193
19975	2014.06.17	10:36:48.334	2	537	0065-0136673193
19976	2014.06.17	10:36:48.873	1	417	0065-0136653169
19977	2014.06.17	10:36:49.468	2	514	0065-0136653169
19978	2014.06.17	10:37:33.340	2	1207	0065-0136673193
19979	2014.06.17	10:37:34.728	1	1426	0065-0136673193
19980	2014.06.17	10:37:49.734	6	413	0065-0136660676
19981	2014.06.17	10:37:50.268	5	1428	0065-0136660676
19982	2014.06.17	10:37:56.142	4	716	0065-0136660676
19983	2014.06.17	10:37:57.463	3	1498	0065-0136660676
19984	2014.06.17	10:38:00.482	2	698	0065-0136661759
19985	2014.06.17	10:38:01.467	1	726	0065-0136661759
19986	2014.06.17	10:38:09.046	2	310	0065-0136651817
19987	2014.06.17	10:38:09.406	1	502	0065-0136651817
19988	2014.06.17	10:38:12.041	1	211	0065-0136661759
19989	2014.06.17	10:38:12.337	2	211	0065-0136661759
19990	2014.06.17	10:38:13.334	8	507	0065-0136651817
19991	2014.06.17	10:38:13.825	7	911	0065-0136651817
19992	2014.06.17	10:38:18.232	6	682	0065-0136651817
19993	2014.06.17	10:38:19.084	5	1137	0065-0136651817
19994	2014.06.17	10:38:22.564	4	423	0065-0136651817
19995	2014.06.17	10:38:23.056	3	868	0065-0136651817
19996	2014.06.17	10:38:30.838	2	324	0065-0136651817
19997	2014.06.17	10:38:31.191	1	611	0065-0136651817
19998	2014.06.17	10:38:32.022	1	214	0065-0136651817
19999	2014.06.17	10:38:32.870	8	315	0065-0136673193
20000	2014.06.17	10:38:33.161	7	3085	0065-0136673193
20001	2014.06.17	10:38:37.195	6	330	0065-0136673193
20002	2014.06.17	10:38:37.567	5	803	0065-0136673193
20003	2014.06.17	10:38:39.129	4	406	0065-0136673193
20004	2014.06.17	10:38:39.283	7	407	0065-0136665886
20005	2014.06.17	10:38:39.576	3	1587	0065-0136673193
20006	2014.06.17	10:38:39.772	8	3661	0065-0136665886
20007	2014.06.17	10:38:47.212	1	613	0065-0136665886
20008	2014.06.17	10:38:47.804	2	314	0065-0136665886
20009	2014.06.17	10:40:20.963	2	314	0065-0136667521
20010	2014.06.17	10:40:21.514	1	328	0065-0136667521
20011	2014.06.17	10:40:22.073	1	5121	0065-0136667521
20012	2014.06.17	10:40:31.673	1	407	0065-0136651817
20013	2014.06.17	10:40:32.226	2	520	0065-0136651817
20014	2014.06.17	10:41:47.172	1	332	0065-0136667521
20015	2014.06.17	10:41:48.258	2	4691	0065-0136667521
20016	2014.06.17	10:41:53.690	2	408	0065-0136655780
20017	2014.06.17	10:41:54.760	1	2785	0065-0136655780
20018	2014.06.17	10:42:05.078	1	320	0065-0136655780
20019	2014.06.17	10:42:05.415	2	903	0065-0136655780
20020	2014.06.17	10:42:14.932	3	599	0065-0136655780
20021	2014.06.17	10:42:15.706	4	4761	0065-0136655780
20022	2014.06.17	10:42:43.150	4	419	0065-0136655780
20023	2014.06.17	10:42:43.546	3	1115	0065-0136655780
20024	2014.06.17	10:42:52.386	2	430	0065-0136667521
20025	2014.06.17	10:42:53.842	1	2176	0065-0136667521
20026	2014.06.17	10:42:56.334	1	218	0065-0136667521
20027	2014.06.17	10:42:57.850	2	411	0065-0136655780
20028	2014.06.17	10:42:58.410	1	2378	0065-0136655780
20029	2014.06.17	10:43:26.301	8	421	0065-0136667521
20030	2014.06.17	10:43:26.728	7	2382	0065-0136667521
20031	2014.06.17	10:43:29.840	6	314	0065-0136667521
20032	2014.06.17	10:43:30.167	5	3076	0065-0136667521
20033	2014.06.17	10:43:42.542	4	308	0065-0136667521
20034	2014.06.17	10:43:42.944	3	3663	0065-0136667521
20035	2014.06.17	10:43:47.577	3	915	0065-0136667521
20036	2014.06.17	10:43:49.054	2	212	0065-0136667521
20037	2014.06.17	10:43:49.411	1	2855	0065-0136667521
20038	2014.06.17	10:44:42.658	8	422	0065-0136655780
20039	2014.06.17	10:44:44.045	2	596	0065-0136665886
20040	2014.06.17	10:44:43.128	7	1533	0065-0136655780
20041	2014.06.17	10:44:44.885	1	610	0065-0136665886
20042	2014.06.17	10:44:58.677	7	316	0065-0136655780
20043	2014.06.17	10:44:59.031	8	5645	0065-0136655780
20044	2014.06.17	10:45:05.728	1	226	0065-0136655780
20045	2014.06.17	10:45:06.030	2	627	0065-0136655780
20046	2014.06.17	10:45:43.859	2	317	0065-0136660676
20047	2014.06.17	10:45:44.382	1	2468	0065-0136660676
20048	2014.06.17	10:46:06.377	1	419	0065-0136660676
20049	2014.06.17	10:46:06.960	2	1672	0065-0136660676
20050	2014.06.17	10:46:08.861	2	338	0065-0136660676
20051	2014.06.17	10:46:10.083	3	317	0065-0136660676
20052	2014.06.17	10:46:10.478	4	1195	0065-0136660676
20053	2014.06.17	10:46:16.203	5	325	0065-0136660676
20054	2014.06.17	10:46:16.536	6	630	0065-0136660676
20055	2014.06.17	10:46:17.969	7	308	0065-0136660676
20056	2014.06.17	10:46:18.296	8	1115	0065-0136660676
20057	2014.06.17	10:49:12.376	1	318	0065-0136665886
20058	2014.06.17	10:49:12.732	2	531	0065-0136665886
20059	2014.06.17	10:49:14.286	3	425	0065-0136665886
20060	2014.06.17	10:49:14.758	4	608	0065-0136665886
20061	2014.06.17	10:49:16.521	5	341	0065-0136665886
20062	2014.06.17	10:49:16.878	6	1000	0065-0136665886
20063	2014.06.17	10:50:05.852	1	326	0065-0136667521
20064	2014.06.17	10:50:06.507	2	4254	0065-0136667521
20065	2014.06.17	10:50:13.233	2	526	0065-0136667521
20066	2014.06.17	10:50:14.094	1	2876	0065-0136667521
20067	2014.06.17	10:50:17.735	8	534	0065-0136667521
20068	2014.06.17	10:50:18.358	7	2097	0065-0136667521
20069	2014.06.17	10:50:28.412	6	309	0065-0136667521
20070	2014.06.17	10:50:29.188	5	4069	0065-0136667521
20071	2014.06.17	10:50:34.467	6	3279	0065-0136665886
20072	2014.06.17	10:50:38.358	5	1404	0065-0136665886
20073	2014.06.17	10:50:51.551	5	725	0065-0136667521
20074	2014.06.17	10:50:52.662	6	223	0065-0136667521
20075	2014.06.17	10:50:52.734	5	536	0065-0136665886
20076	2014.06.17	10:50:52.966	6	1012	0065-0136667521
20077	2014.06.17	10:50:54.036	6	1206	0065-0136665886
20078	2014.06.17	10:50:55.430	7	406	0065-0136667521
20079	2014.06.17	10:50:56.740	7	521	0065-0136665886
20080	2014.06.17	10:50:55.817	8	1514	0065-0136667521
20081	2014.06.17	10:50:57.367	8	442	0065-0136665886
20082	2014.06.17	10:51:17.410	1	311	0065-0136667521
20083	2014.06.17	10:51:17.905	2	2608	0065-0136667521
20084	2014.06.17	10:51:20.162	8	409	0065-0136660676
20085	2014.06.17	10:51:20.541	2	456	0065-0136667521
20086	2014.06.17	10:51:21.068	2	219	0065-0136667521
20087	2014.06.17	10:51:20.678	7	814	0065-0136660676
20088	2014.06.17	10:51:21.803	2	220	0065-0136667521
20089	2014.06.17	10:51:22.058	2	468	0065-0136667521
20090	2014.06.17	10:52:01.203	7	2382	0065-0136660676
20091	2014.06.17	10:52:03.932	8	2632	0065-0136660676
20092	2014.06.17	10:52:23.216	1	319	0065-0136660676
20093	2014.06.17	10:52:23.679	2	1107	0065-0136660676
20094	2014.06.17	10:52:28.311	3	405	0065-0136660676
20095	2014.06.17	10:52:28.861	4	1010	0065-0136660676
20096	2014.06.17	10:52:45.890	4	218	0065-0136660676
20097	2014.06.17	10:52:48.722	5	454	0065-0136660676
20098	2014.06.17	10:52:52.611	2	358	0065-0136651817
20099	2014.06.17	10:52:53.148	1	514	0065-0136651817
20100	2014.06.17	10:52:49.391	6	4396	0065-0136660676
20101	2014.06.17	10:52:57.969	6	1496	0065-0136660676
20102	2014.06.17	10:52:59.761	5	2053	0065-0136660676
20103	2014.06.17	10:53:13.723	8	438	0065-0136651817
20104	2014.06.17	10:53:13.781	4	519	0065-0136660676
20105	2014.06.17	10:53:14.514	3	1683	0065-0136660676
20106	2014.06.17	10:53:14.216	7	2122	0065-0136651817
20107	2014.06.17	10:53:17.635	6	594	0065-0136651817
20108	2014.06.17	10:53:17.565	3	1115	0065-0136660676
20109	2014.06.17	10:53:18.227	5	1137	0065-0136651817
20110	2014.06.17	10:53:40.109	2	610	0065-0136670531
20111	2014.06.17	10:53:40.940	1	3312	0065-0136670531
20112	2014.06.17	10:53:47.107	2	403	0065-0136673193
20113	2014.06.17	10:53:47.793	1	1828	0065-0136673193
20114	2014.06.17	10:53:56.453	2	631	0065-0136659288
20115	2014.06.17	10:53:57.520	1	3766	0065-0136659288
20116	2014.06.17	10:54:26.337	4	1300	0065-0136651817
20117	2014.06.17	10:54:27.811	3	2118	0065-0136651817
20118	2014.06.17	10:55:05.593	1	312	0065-0136665886
20119	2014.06.17	10:55:05.917	2	532	0065-0136665886
20120	2014.06.17	10:55:12.700	1	312	0065-0136673193
20121	2014.06.17	10:55:13.059	2	517	0065-0136673193
20122	2014.06.17	10:56:19.567	8	624	0065-0136670531
20123	2014.06.17	10:56:20.255	7	2479	0065-0136670531
20124	2014.06.17	10:56:31.809	7	999	0065-0136670531
20125	2014.06.17	10:56:32.825	8	2305	0065-0136670531
20126	2014.06.17	10:56:34.697	2	452	0065-0136673193
20127	2014.06.17	10:56:35.183	1	11867	0065-0136673193
20128	2014.06.17	10:56:50.908	8	407	0065-0136659288
20129	2014.06.17	10:56:51.591	7	3373	0065-0136659288
20130	2014.06.17	10:56:55.772	6	312	0065-0136659288
20131	2014.06.17	10:56:56.099	5	2273	0065-0136659288
20132	2014.06.17	10:57:17.336	1	326	0065-0136670531
20133	2014.06.17	10:57:17.835	2	1685	0065-0136670531
20134	2014.06.17	10:57:19.529	2	217	0065-0136670531
20135	2014.06.17	10:57:43.691	3	629	0065-0136670531
20136	2014.06.17	10:57:44.576	4	3769	0065-0136670531
20137	2014.06.17	10:57:47.925	3	560	0065-0136665886
20138	2014.06.17	10:57:50.012	5	674	0065-0136659288
20139	2014.06.17	10:57:48.585	4	2131	0065-0136665886
20140	2014.06.17	10:57:52.377	5	417	0065-0136665886
20141	2014.06.17	10:57:52.898	6	818	0065-0136665886
20142	2014.06.17	10:57:54.009	7	402	0065-0136659288
20143	2014.06.17	10:57:54.374	8	1130	0065-0136659288
20144	2014.06.17	10:57:55.495	7	426	0065-0136665886
20145	2014.06.17	10:57:55.891	8	424	0065-0136665886
20146	2014.06.17	10:57:56.722	8	214	0065-0136665886
20147	2014.06.17	10:58:30.699	5	593	0065-0136670531
20148	2014.06.17	10:58:31.349	6	2544	0065-0136670531
20149	2014.06.17	10:58:43.866	7	408	0065-0136670531
20150	2014.06.17	10:58:44.358	8	942	0065-0136670531
20151	2014.06.17	10:58:53.938	1	321	0065-0136673193
20152	2014.06.17	10:58:54.329	2	404	0065-0136673193
20153	2014.06.17	10:59:23.798	8	904	0065-0136670531
20154	2014.06.17	10:59:24.775	7	2288	0065-0136670531
20155	2014.06.17	10:59:29.255	2	518	0065-0136673193
20156	2014.06.17	10:59:29.785	6	741	0065-0136670531
20157	2014.06.17	10:59:29.812	1	1012	0065-0136673193
20158	2014.06.17	10:59:30.635	5	1858	0065-0136670531
20159	2014.06.17	10:59:32.759	5	1429	0065-0136670531
20160	2014.06.17	10:59:44.335	4	437	0065-0136670531
20161	2014.06.17	10:59:44.821	3	1401	0065-0136670531
20162	2014.06.17	10:59:47.451	2	404	0065-0136670531
20163	2014.06.17	10:59:48.229	1	2700	0065-0136670531
20164	2014.06.17	11:00:05.783	1	532	0065-0136659288
20165	2014.06.17	11:00:06.974	2	7976	0065-0136659288
20166	2014.06.17	11:00:15.027	2	221	0065-0136659288
20167	2014.06.17	11:00:15.267	2	222	0065-0136659288
20168	2014.06.17	11:00:15.491	2	213	0065-0136659288
20169	2014.06.17	11:00:15.714	2	331	0065-0136659288
20170	2014.06.17	11:00:19.021	2	2411	0065-0136659288
20171	2014.06.17	11:00:21.707	1	910	0065-0136659288
