# Supplementary material for: Eco-HAB as a fully automated and ecologically relevant assessment of social impairments in mouse models of autism
Source: eLife. 2016 Oct 12;5:e19532. doi: 10.7554/eLife.19532 (PMC5092044; doi:10.7554/eLife.19532)
Supplement: Supplementary file 1. — DOI: http://dx.doi.org/10.7554/eLife.19532.038 [file elife-19532-supp1.zip › BALB VPA data cohort 1/20140617_110000.txt]

20172	2014.06.17	11:00:58.396	1	328	0065-0136659288
20173	2014.06.17	11:01:04.019	1	215	0065-0136673193
20174	2014.06.17	11:00:58.673	2	6061	0065-0136659288
20175	2014.06.17	11:01:04.809	2	3075	0065-0136673193
20176	2014.06.17	11:01:08.228	2	518	0065-0136673193
20177	2014.06.17	11:01:08.755	2	221	0065-0136673193
20178	2014.06.17	11:01:09.202	2	212	0065-0136673193
20179	2014.06.17	11:02:54.723	2	1128	0065-0136673193
20180	2014.06.17	11:02:58.334	2	838	0065-0136673193
20181	2014.06.17	11:02:59.355	1	1844	0065-0136673193
20182	2014.06.17	11:03:27.788	1	409	0065-0136670531
20183	2014.06.17	11:03:28.704	2	3107	0065-0136670531
20184	2014.06.17	11:03:41.789	2	1005	0065-0136670531
20185	2014.06.17	11:03:43.617	1	1465	0065-0136670531
20186	2014.06.17	11:04:02.325	8	843	0065-0136670531
20187	2014.06.17	11:04:03.179	7	2097	0065-0136670531
20188	2014.06.17	11:04:12.447	7	598	0065-0136670531
20189	2014.06.17	11:04:13.027	8	2195	0065-0136670531
20190	2014.06.17	11:04:15.454	8	211	0065-0136670531
20191	2014.06.17	11:05:06.862	1	1586	0065-0136670531
20192	2014.06.17	11:05:08.638	2	1098	0065-0136670531
20193	2014.06.17	11:05:16.178	2	327	0065-0136670531
20194	2014.06.17	11:05:18.974	3	649	0065-0136670531
20195	2014.06.17	11:05:19.888	4	307	0065-0136670531
20196	2014.06.17	11:05:20.256	4	2087	0065-0136670531
20197	2014.06.17	11:05:27.285	4	308	0065-0136670531
20198	2014.06.17	11:05:27.649	3	1225	0065-0136670531
20199	2014.06.17	11:05:29.486	3	421	0065-0136670531
20200	2014.06.17	11:05:31.451	3	5146	0065-0136670531
20201	2014.06.17	11:06:38.839	2	846	0065-0136651817
20202	2014.06.17	11:06:40.864	1	1022	0065-0136651817
20203	2014.06.17	11:06:45.246	8	525	0065-0136651817
20204	2014.06.17	11:06:45.777	7	1032	0065-0136651817
20205	2014.06.17	11:06:47.487	7	218	0065-0136651817
20206	2014.06.17	11:06:49.078	6	435	0065-0136651817
20207	2014.06.17	11:06:49.559	5	938	0065-0136651817
20208	2014.06.17	11:06:52.460	4	534	0065-0136651817
20209	2014.06.17	11:06:53.054	3	1264	0065-0136651817
20210	2014.06.17	11:06:54.620	3	518	0065-0136651817
20211	2014.06.17	11:07:30.984	1	552	0065-0136673193
20212	2014.06.17	11:07:31.848	2	1873	0065-0136673193
20213	2014.06.17	11:07:58.640	2	898	0065-0136651817
20214	2014.06.17	11:08:00.309	1	1238	0065-0136651817
20215	2014.06.17	11:08:20.586	3	697	0065-0136673193
20216	2014.06.17	11:08:21.499	4	4534	0065-0136673193
20217	2014.06.17	11:09:18.528	4	531	0065-0136673193
20218	2014.06.17	11:09:19.122	3	4206	0065-0136673193
20219	2014.06.17	11:09:44.068	2	706	0065-0136673193
20220	2014.06.17	11:09:45.345	1	2642	0065-0136673193
20221	2014.06.17	11:11:51.983	8	733	0065-0136673193
20222	2014.06.17	11:11:52.867	7	2580	0065-0136673193
20223	2014.06.17	11:12:30.878	6	506	0065-0136673193
20224	2014.06.17	11:12:31.535	5	2007	0065-0136673193
20225	2014.06.17	11:12:37.733	5	312	0065-0136673193
20226	2014.06.17	11:12:38.066	6	1991	0065-0136673193
20227	2014.06.17	11:13:02.317	6	416	0065-0136673193
20228	2014.06.17	11:13:02.765	5	1603	0065-0136673193
20229	2014.06.17	11:13:05.168	4	554	0065-0136673193
20230	2014.06.17	11:13:05.756	3	1682	0065-0136673193
20231	2014.06.17	11:13:22.959	2	2089	0065-0136673193
20232	2014.06.17	11:13:25.433	1	1712	0065-0136673193
20233	2014.06.17	11:14:30.400	8	1296	0065-0136673193
20234	2014.06.17	11:14:31.741	7	2369	0065-0136673193
20235	2014.06.17	11:14:35.682	2	526	0065-0136670531
20236	2014.06.17	11:14:36.541	1	2252	0065-0136670531
20237	2014.06.17	11:14:38.040	6	816	0065-0136673193
20238	2014.06.17	11:14:38.914	5	1504	0065-0136673193
20239	2014.06.17	11:15:02.403	4	417	0065-0136673193
20240	2014.06.17	11:15:02.857	3	2643	0065-0136673193
20241	2014.06.17	11:15:10.317	2	219	0065-0136661759
20242	2014.06.17	11:15:10.604	2	331	0065-0136661759
20243	2014.06.17	11:15:10.972	2	219	0065-0136661759
20244	2014.06.17	11:15:12.809	2	340	0065-0136673193
20245	2014.06.17	11:15:13.360	1	1068	0065-0136673193
20246	2014.06.17	11:15:17.464	1	316	0065-0136673193
20247	2014.06.17	11:15:17.698	2	315	0065-0136673193
20248	2014.06.17	11:15:32.492	2	531	0065-0136659459
20249	2014.06.17	11:15:33.501	1	5310	0065-0136659459
20250	2014.06.17	11:16:31.421	8	521	0065-0136670531
20251	2014.06.17	11:16:32.039	7	2082	0065-0136670531
20252	2014.06.17	11:16:36.668	6	403	0065-0136670531
20253	2014.06.17	11:16:37.411	5	229	0065-0136670531
20254	2014.06.17	11:16:37.714	5	1922	0065-0136670531
20255	2014.06.17	11:16:46.700	2	414	0065-0136655780
20256	2014.06.17	11:16:47.711	1	3008	0065-0136655780
20257	2014.06.17	11:17:21.610	2	721	0065-0136661759
20258	2014.06.17	11:17:23.313	1	2153	0065-0136661759
20259	2014.06.17	11:17:25.501	1	1337	0065-0136661759
20260	2014.06.17	11:17:27.545	1	2755	0065-0136661759
20261	2014.06.17	11:18:23.928	3	906	0065-0136673193
20262	2014.06.17	11:18:25.005	4	12143	0065-0136673193
20263	2014.06.17	11:18:39.702	4	312	0065-0136673193
20264	2014.06.17	11:18:40.032	3	613	0065-0136673193
20265	2014.06.17	11:18:43.144	5	545	0065-0136670531
20266	2014.06.17	11:18:43.701	6	1960	0065-0136670531
20267	2014.06.17	11:19:01.350	2	604	0065-0136673193
20268	2014.06.17	11:19:02.391	1	215	0065-0136673193
20269	2014.06.17	11:19:02.727	1	1780	0065-0136673193
20270	2014.06.17	11:19:07.694	6	762	0065-0136670531
20271	2014.06.17	11:19:08.703	5	1235	0065-0136670531
20272	2014.06.17	11:19:45.661	4	418	0065-0136670531
20273	2014.06.17	11:19:46.126	3	788	0065-0136670531
20274	2014.06.17	11:19:48.146	2	314	0065-0136670531
20275	2014.06.17	11:19:48.664	1	1146	0065-0136670531
20276	2014.06.17	11:20:51.612	1	306	0065-0136661759
20277	2014.06.17	11:20:51.904	2	211	0065-0136661759
20278	2014.06.17	11:20:52.059	1	215	0065-0136651817
20279	2014.06.17	11:20:52.303	2	225	0065-0136651817
20280	2014.06.17	11:21:26.543	1	3159	0065-0136670531
20281	2014.06.17	11:21:32.102	2	3952	0065-0136670531
20282	2014.06.17	11:21:36.128	2	1307	0065-0136651817
20283	2014.06.17	11:21:36.910	1	1794	0065-0136670531
20284	2014.06.17	11:21:38.533	3	308	0065-0136651817
20285	2014.06.17	11:21:38.854	4	317	0065-0136651817
20286	2014.06.17	11:21:39.146	1	325	0065-0136670531
20287	2014.06.17	11:21:49.178	1	460	0065-0136655780
20288	2014.06.17	11:21:50.043	2	2679	0065-0136655780
20289	2014.06.17	11:21:55.994	3	442	0065-0136655780
20290	2014.06.17	11:21:56.522	4	2087	0065-0136655780
20291	2014.06.17	11:22:04.484	5	211	0065-0136655780
20292	2014.06.17	11:22:04.745	6	212	0065-0136655780
20293	2014.06.17	11:22:04.707	5	312	0065-0136651817
20294	2014.06.17	11:22:04.969	6	223	0065-0136651817
20295	2014.06.17	11:22:05.577	7	317	0065-0136655780
20296	2014.06.17	11:22:05.857	8	329	0065-0136655780
20297	2014.06.17	11:22:06.041	7	324	0065-0136651817
20298	2014.06.17	11:22:06.305	8	229	0065-0136651817
20299	2014.06.17	11:23:02.464	2	603	0065-0136661759
20300	2014.06.17	11:23:03.306	1	557	0065-0136661759
20301	2014.06.17	11:24:57.148	8	450	0065-0136659459
20302	2014.06.17	11:24:57.651	7	909	0065-0136659459
20303	2014.06.17	11:25:00.148	6	445	0065-0136659459
20304	2014.06.17	11:25:00.679	5	1185	0065-0136659459
20305	2014.06.17	11:25:14.848	5	458	0065-0136659459
20306	2014.06.17	11:25:15.244	6	818	0065-0136659459
20307	2014.06.17	11:25:16.811	7	313	0065-0136659459
20308	2014.06.17	11:25:17.101	8	1208	0065-0136659459
20309	2014.06.17	11:25:39.344	1	613	0065-0136659459
20310	2014.06.17	11:25:40.660	2	1748	0065-0136659459
20311	2014.06.17	11:25:46.284	2	308	0065-0136659459
20312	2014.06.17	11:25:46.642	1	613	0065-0136659459
20313	2014.06.17	11:25:52.036	8	412	0065-0136651817
20314	2014.06.17	11:25:52.463	7	1188	0065-0136651817
20315	2014.06.17	11:26:29.655	6	312	0065-0136651817
20316	2014.06.17	11:26:30.151	5	1194	0065-0136651817
20317	2014.06.17	11:26:32.339	5	221	0065-0136651817
20318	2014.06.17	11:26:43.467	4	307	0065-0136651817
20319	2014.06.17	11:26:43.817	3	1145	0065-0136651817
20320	2014.06.17	11:26:45.095	3	425	0065-0136651817
20321	2014.06.17	11:26:47.808	2	1192	0065-0136651817
20322	2014.06.17	11:26:51.251	1	3636	0065-0136651817
20323	2014.06.17	11:28:18.494	1	1625	0065-0136651817
20324	2014.06.17	11:28:20.354	2	1812	0065-0136651817
20325	2014.06.17	11:28:23.813	1	224	0065-0136673193
20326	2014.06.17	11:28:24.109	2	1120	0065-0136673193
20327	2014.06.17	11:28:43.044	3	1185	0065-0136673193
20328	2014.06.17	11:28:44.421	4	2194	0065-0136673193
20329	2014.06.17	11:28:53.458	1	612	0065-0136655780
20330	2014.06.17	11:28:54.385	2	1288	0065-0136655780
20331	2014.06.17	11:29:22.551	2	5141	0065-0136651817
20332	2014.06.17	11:29:27.864	1	323	0065-0136651817
20333	2014.06.17	11:29:32.193	8	1188	0065-0136651817
20334	2014.06.17	11:29:33.469	7	1972	0065-0136651817
20335	2014.06.17	11:29:36.409	7	215	0065-0136651817
20336	2014.06.17	11:29:35.658	1	1730	0065-0136665886
20337	2014.06.17	11:29:37.840	4	313	0065-0136673193
20338	2014.06.17	11:29:37.624	7	918	0065-0136651817
20339	2014.06.17	11:29:37.713	2	3035	0065-0136665886
20340	2014.06.17	11:29:41.020	2	213	0065-0136665886
20341	2014.06.17	11:29:38.225	3	3188	0065-0136673193
20342	2014.06.17	11:29:41.260	2	310	0065-0136665886
20343	2014.06.17	11:29:45.444	6	680	0065-0136651817
20344	2014.06.17	11:29:47.283	2	403	0065-0136655780
20345	2014.06.17	11:29:48.259	1	2722	0065-0136655780
20346	2014.06.17	11:29:46.171	5	6117	0065-0136651817
20347	2014.06.17	11:30:08.018	3	711	0065-0136673193
20348	2014.06.17	11:30:08.942	4	3661	0065-0136673193
20349	2014.06.17	11:30:13.256	4	1404	0065-0136673193
20350	2014.06.17	11:30:17.302	2	404	0065-0136665886
20351	2014.06.17	11:30:16.123	5	2027	0065-0136673193
20352	2014.06.17	11:30:18.080	1	1524	0065-0136665886
20353	2014.06.17	11:30:18.289	6	2283	0065-0136673193
20354	2014.06.17	11:30:28.984	7	309	0065-0136673193
20355	2014.06.17	11:30:29.575	7	1311	0065-0136673193
20356	2014.06.17	11:30:30.979	8	2811	0065-0136673193
20357	2014.06.17	11:30:41.335	1	216	0065-0136673193
20358	2014.06.17	11:30:41.571	2	310	0065-0136673193
20359	2014.06.17	11:30:41.890	2	220	0065-0136655780
20360	2014.06.17	11:30:45.033	3	627	0065-0136655780
20361	2014.06.17	11:30:45.859	4	4242	0065-0136655780
20362	2014.06.17	11:30:59.693	4	315	0065-0136655780
20363	2014.06.17	11:30:59.987	3	1039	0065-0136655780
20364	2014.06.17	11:31:09.338	2	597	0065-0136671473
20365	2014.06.17	11:31:10.150	1	3364	0065-0136671473
20366	2014.06.17	11:31:19.083	2	218	0065-0136655780
20367	2014.06.17	11:31:19.574	1	1805	0065-0136655780
20368	2014.06.17	11:31:52.910	8	405	0065-0136665886
20369	2014.06.17	11:31:53.374	7	1223	0065-0136665886
20370	2014.06.17	11:31:56.854	1	749	0065-0136661759
20371	2014.06.17	11:31:58.002	2	995	0065-0136661759
20372	2014.06.17	11:32:02.693	3	420	0065-0136661759
20373	2014.06.17	11:32:03.190	4	751	0065-0136661759
20374	2014.06.17	11:32:05.323	5	330	0065-0136661759
20375	2014.06.17	11:32:05.718	6	718	0065-0136661759
20376	2014.06.17	11:32:10.527	6	836	0065-0136665886
20377	2014.06.17	11:32:11.441	5	906	0065-0136665886
20378	2014.06.17	11:32:15.224	1	308	0065-0136659459
20379	2014.06.17	11:32:15.688	2	2400	0065-0136659459
20380	2014.06.17	11:32:18.177	7	811	0065-0136661759
20381	2014.06.17	11:32:19.695	7	516	0065-0136661759
20382	2014.06.17	11:32:20.323	8	1131	0065-0136661759
20383	2014.06.17	11:32:21.473	8	217	0065-0136661759
20384	2014.06.17	11:32:32.911	5	435	0065-0136665886
20385	2014.06.17	11:32:33.275	6	853	0065-0136665886
20386	2014.06.17	11:32:34.876	7	622	0065-0136665886
20387	2014.06.17	11:32:35.530	8	1058	0065-0136665886
20388	2014.06.17	11:32:42.217	1	1362	0065-0136661759
20389	2014.06.17	11:32:43.590	1	520	0065-0136661759
20390	2014.06.17	11:32:43.980	5	471	0065-0136651817
20391	2014.06.17	11:32:44.440	6	1430	0065-0136651817
20392	2014.06.17	11:32:43.423	2	15023	0065-0136673193
20393	2014.06.17	11:32:58.124	1	632	0065-0136661759
20394	2014.06.17	11:32:59.018	1	3344	0065-0136673193
20395	2014.06.17	11:33:02.819	1	226	0065-0136673193
20396	2014.06.17	11:33:04.369	1	227	0065-0136673193
20397	2014.06.17	11:33:06.509	1	310	0065-0136661759
20398	2014.06.17	11:33:06.877	2	308	0065-0136661759
20399	2014.06.17	11:33:22.706	1	230	0065-0136673193
20400	2014.06.17	11:33:23.076	2	1985	0065-0136673193
20401	2014.06.17	11:33:24.911	1	225	0065-0136665886
20402	2014.06.17	11:33:25.378	2	542	0065-0136665886
20403	2014.06.17	11:33:27.642	7	409	0065-0136651817
20404	2014.06.17	11:33:28.102	8	1203	0065-0136651817
20405	2014.06.17	11:33:30.720	3	499	0065-0136659459
20406	2014.06.17	11:33:31.400	4	2580	0065-0136659459
20407	2014.06.17	11:33:34.906	5	310	0065-0136659459
20408	2014.06.17	11:33:35.305	6	1434	0065-0136659459
20409	2014.06.17	11:33:36.839	6	220	0065-0136659459
20410	2014.06.17	11:33:43.245	3	405	0065-0136661759
20411	2014.06.17	11:33:43.877	4	827	0065-0136661759
20412	2014.06.17	11:33:52.936	2	549	0065-0136665886
20413	2014.06.17	11:33:53.678	1	1555	0065-0136665886
20414	2014.06.17	11:33:57.414	5	1476	0065-0136661759
20415	2014.06.17	11:33:58.932	6	558	0065-0136661759
20416	2014.06.17	11:33:59.827	6	211	0065-0136661759
20417	2014.06.17	11:34:00.130	7	603	0065-0136659459
20418	2014.06.17	11:34:00.785	8	1497	0065-0136659459
20419	2014.06.17	11:34:03.726	7	941	0065-0136661759
20420	2014.06.17	11:34:04.874	8	5878	0065-0136661759
20421	2014.06.17	11:34:19.296	2	345	0065-0136673193
20422	2014.06.17	11:34:19.843	1	1715	0065-0136673193
20423	2014.06.17	11:34:29.377	1	313	0065-0136651817
20424	2014.06.17	11:34:29.809	2	3656	0065-0136651817
20425	2014.06.17	11:34:33.579	2	215	0065-0136651817
20426	2014.06.17	11:34:33.898	2	490	0065-0136651817
20427	2014.06.17	11:34:39.808	1	219	0065-0136659459
20428	2014.06.17	11:34:40.146	2	1896	0065-0136659459
20429	2014.06.17	11:34:47.365	8	703	0065-0136655780
20430	2014.06.17	11:34:48.374	7	5531	0065-0136655780
20431	2014.06.17	11:34:58.043	7	449	0065-0136655780
20432	2014.06.17	11:34:58.404	8	1218	0065-0136655780
20433	2014.06.17	11:35:29.050	2	1122	0065-0136653169
20434	2014.06.17	11:35:30.679	1	1489	0065-0136653169
20435	2014.06.17	11:35:50.863	8	710	0065-0136671473
20436	2014.06.17	11:35:51.688	7	2276	0065-0136671473
20437	2014.06.17	11:35:55.294	6	706	0065-0136671473
20438	2014.06.17	11:35:56.182	5	2431	0065-0136671473
20439	2014.06.17	11:36:16.545	4	319	0065-0136671473
20440	2014.06.17	11:36:16.928	3	1309	0065-0136671473
20441	2014.06.17	11:36:18.927	2	228	0065-0136671473
20442	2014.06.17	11:36:19.267	1	607	0065-0136671473
20443	2014.06.17	11:36:46.117	3	560	0065-0136659288
20444	2014.06.17	11:36:47.536	4	4148	0065-0136659288
20445	2014.06.17	11:36:54.840	5	525	0065-0136659288
20446	2014.06.17	11:36:55.535	6	4636	0065-0136659288
20447	2014.06.17	11:37:00.455	6	622	0065-0136659288
20448	2014.06.17	11:37:04.605	7	418	0065-0136659288
20449	2014.06.17	11:37:05.159	8	2120	0065-0136659288
20450	2014.06.17	11:37:12.137	1	710	0065-0136661759
20451	2014.06.17	11:37:12.960	2	315	0065-0136661759
20452	2014.06.17	11:37:33.442	2	420	0065-0136661759
20453	2014.06.17	11:37:33.812	1	320	0065-0136661759
20454	2014.06.17	11:37:34.096	2	220	0065-0136651817
20455	2014.06.17	11:37:36.926	1	419	0065-0136653169
20456	2014.06.17	11:37:37.483	2	4229	0065-0136653169
20457	2014.06.17	11:37:43.746	2	707	0065-0136659459
20458	2014.06.17	11:37:44.864	1	3395	0065-0136659459
20459	2014.06.17	11:37:52.819	1	316	0065-0136659459
20460	2014.06.17	11:37:53.221	2	3184	0065-0136659459
20461	2014.06.17	11:37:57.276	3	405	0065-0136659459
20462	2014.06.17	11:37:57.899	3	740	0065-0136667521
20463	2014.06.17	11:37:57.740	4	1290	0065-0136659459
20464	2014.06.17	11:38:01.564	5	321	0065-0136659459
20465	2014.06.17	11:38:01.909	6	920	0065-0136659459
20466	2014.06.17	11:38:00.711	4	4166	0065-0136667521
20467	2014.06.17	11:38:12.808	2	417	0065-0136653169
20468	2014.06.17	11:38:13.423	1	723	0065-0136653169
20469	2014.06.17	11:38:15.525	7	440	0065-0136659459
20470	2014.06.17	11:38:15.988	8	2289	0065-0136659459
20471	2014.06.17	11:38:19.151	5	405	0065-0136667521
20472	2014.06.17	11:38:19.295	8	423	0065-0136659459
20473	2014.06.17	11:38:19.737	6	4534	0065-0136667521
20474	2014.06.17	11:38:26.599	7	311	0065-0136667521
20475	2014.06.17	11:38:26.963	8	2193	0065-0136667521
20476	2014.06.17	11:39:13.846	1	347	0065-0136673193
20477	2014.06.17	11:39:14.445	2	2176	0065-0136673193
20478	2014.06.17	11:39:41.898	3	574	0065-0136673193
20479	2014.06.17	11:39:42.642	4	3512	0065-0136673193
20480	2014.06.17	11:39:50.716	5	976	0065-0136673193
20481	2014.06.17	11:39:51.864	6	2560	0065-0136673193
20482	2014.06.17	11:39:57.407	6	803	0065-0136673193
20483	2014.06.17	11:39:58.269	6	1595	0065-0136673193
20484	2014.06.17	11:40:07.775	6	422	0065-0136673193
20485	2014.06.17	11:40:21.352	7	432	0065-0136673193
20486	2014.06.17	11:40:21.881	8	1561	0065-0136673193
20487	2014.06.17	11:40:44.443	1	402	0065-0136673193
20488	2014.06.17	11:40:44.905	2	1000	0065-0136673193
20489	2014.06.17	11:40:46.119	2	219	0065-0136673193
20490	2014.06.17	11:40:48.044	3	308	0065-0136673193
20491	2014.06.17	11:40:48.473	4	2465	0065-0136673193
20492	2014.06.17	11:40:51.609	5	404	0065-0136673193
20493	2014.06.17	11:40:52.042	6	5134	0065-0136673193
20494	2014.06.17	11:40:57.250	6	213	0065-0136673193
20495	2014.06.17	11:41:03.465	6	596	0065-0136673193
20496	2014.06.17	11:41:04.233	1	439	0065-0136659459
20497	2014.06.17	11:41:04.889	2	1820	0065-0136659459
20498	2014.06.17	11:41:08.557	7	552	0065-0136673193
20499	2014.06.17	11:41:09.260	8	3677	0065-0136673193
20500	2014.06.17	11:41:16.613	1	226	0065-0136673193
20501	2014.06.17	11:41:16.918	2	789	0065-0136673193
20502	2014.06.17	11:41:16.865	8	998	0065-0136671473
20503	2014.06.17	11:41:17.733	2	212	0065-0136673193
20504	2014.06.17	11:41:18.018	7	2186	0065-0136671473
20505	2014.06.17	11:41:20.976	2	216	0065-0136673193
20506	2014.06.17	11:41:22.138	3	707	0065-0136673193
20507	2014.06.17	11:41:22.651	6	516	0065-0136671473
20508	2014.06.17	11:41:23.270	5	1394	0065-0136671473
20509	2014.06.17	11:41:23.120	4	2874	0065-0136673193
20510	2014.06.17	11:41:26.305	5	311	0065-0136671473
20511	2014.06.17	11:41:27.823	5	313	0065-0136673193
20512	2014.06.17	11:41:28.274	6	2120	0065-0136673193
20513	2014.06.17	11:41:30.414	6	744	0065-0136673193
20514	2014.06.17	11:41:31.420	6	224	0065-0136673193
20515	2014.06.17	11:41:32.283	6	310	0065-0136673193
20516	2014.06.17	11:41:33.034	6	4601	0065-0136673193
20517	2014.06.17	11:41:37.731	6	212	0065-0136673193
20518	2014.06.17	11:41:38.615	4	326	0065-0136671473
20519	2014.06.17	11:41:38.960	3	1685	0065-0136671473
20520	2014.06.17	11:42:08.570	2	212	0065-0136671473
20521	2014.06.17	11:42:08.856	1	1085	0065-0136671473
20522	2014.06.17	11:42:14.353	2	1409	0065-0136660676
20523	2014.06.17	11:42:17.163	1	4663	0065-0136660676
20524	2014.06.17	11:42:35.692	1	311	0065-0136655780
20525	2014.06.17	11:42:36.127	2	1188	0065-0136655780
20526	2014.06.17	11:42:50.962	1	523	0065-0136670531
20527	2014.06.17	11:42:51.783	2	2674	0065-0136670531
20528	2014.06.17	11:43:00.977	7	616	0065-0136673193
20529	2014.06.17	11:43:01.608	8	907	0065-0136673193
20530	2014.06.17	11:43:05.140	2	1191	0065-0136655780
20531	2014.06.17	11:43:06.386	2	229	0065-0136655780
20532	2014.06.17	11:43:07.925	1	2467	0065-0136655780
20533	2014.06.17	11:43:10.401	1	225	0065-0136655780
20534	2014.06.17	11:43:21.053	2	324	0065-0136670531
20535	2014.06.17	11:43:21.550	1	1035	0065-0136670531
20536	2014.06.17	11:43:22.748	1	933	0065-0136670531
20537	2014.06.17	11:43:23.738	1	523	0065-0136670531
20538	2014.06.17	11:43:28.753	1	310	0065-0136655780
20539	2014.06.17	11:43:29.217	2	941	0065-0136655780
20540	2014.06.17	11:43:31.176	8	525	0065-0136670531
20541	2014.06.17	11:43:31.867	7	3092	0065-0136670531
20542	2014.06.17	11:43:40.467	6	987	0065-0136670531
20543	2014.06.17	11:43:41.528	5	2126	0065-0136670531
20544	2014.06.17	11:43:48.533	4	312	0065-0136670531
20545	2014.06.17	11:43:48.957	3	871	0065-0136670531
20546	2014.06.17	11:43:50.560	2	221	0065-0136670531
20547	2014.06.17	11:43:50.860	1	512	0065-0136670531
20548	2014.06.17	11:43:53.686	3	446	0065-0136655780
20549	2014.06.17	11:43:54.268	4	5610	0065-0136655780
20550	2014.06.17	11:44:04.922	4	425	0065-0136655780
20551	2014.06.17	11:44:05.429	3	4099	0065-0136655780
20552	2014.06.17	11:44:12.041	1	313	0065-0136665886
20553	2014.06.17	11:44:12.544	2	610	0065-0136665886
20554	2014.06.17	11:44:13.487	2	224	0065-0136665886
20555	2014.06.17	11:44:14.775	3	343	0065-0136665886
20556	2014.06.17	11:44:16.082	1	328	0065-0136661759
20557	2014.06.17	11:44:16.412	2	213	0065-0136661759
20558	2014.06.17	11:44:15.305	4	1436	0065-0136665886
20559	2014.06.17	11:44:17.533	5	425	0065-0136665886
20560	2014.06.17	11:44:18.950	2	720	0065-0136655780
20561	2014.06.17	11:44:17.992	6	2165	0065-0136665886
20562	2014.06.17	11:44:20.164	6	352	0065-0136665886
20563	2014.06.17	11:44:23.514	7	326	0065-0136665886
20564	2014.06.17	11:44:23.875	8	1506	0065-0136665886
20565	2014.06.17	11:44:20.234	1	10110	0065-0136655780
20566	2014.06.17	11:45:02.000	3	409	0065-0136661759
20567	2014.06.17	11:45:02.526	4	1105	0065-0136661759
20568	2014.06.17	11:45:05.009	5	307	0065-0136661759
20569	2014.06.17	11:45:05.375	6	313	0065-0136661759
20570	2014.06.17	11:45:06.429	6	994	0065-0136661759
20571	2014.06.17	11:45:28.394	6	322	0065-0136661759
20572	2014.06.17	11:45:31.270	6	2185	0065-0136661759
20573	2014.06.17	11:45:33.619	5	1027	0065-0136661759
20574	2014.06.17	11:45:34.737	5	314	0065-0136661759
20575	2014.06.17	11:45:42.629	5	532	0065-0136661759
20576	2014.06.17	11:45:43.060	6	503	0065-0136661759
20577	2014.06.17	11:47:11.541	8	537	0065-0136665886
20578	2014.06.17	11:47:12.123	7	1016	0065-0136665886
20579	2014.06.17	11:47:39.661	6	521	0065-0136665886
20580	2014.06.17	11:47:40.262	5	993	0065-0136665886
20581	2014.06.17	11:47:44.312	4	348	0065-0136665886
20582	2014.06.17	11:47:44.700	3	738	0065-0136665886
20583	2014.06.17	11:47:55.331	2	318	0065-0136665886
20584	2014.06.17	11:47:55.687	1	527	0065-0136665886
20585	2014.06.17	11:47:56.604	8	613	0065-0136667521
20586	2014.06.17	11:47:57.362	7	2690	0065-0136667521
20587	2014.06.17	11:48:06.099	6	408	0065-0136667521
20588	2014.06.17	11:48:06.700	5	6988	0065-0136667521
20589	2014.06.17	11:48:13.437	7	1107	0065-0136661759
20590	2014.06.17	11:48:17.531	5	411	0065-0136667521
20591	2014.06.17	11:48:17.858	6	6526	0065-0136667521
20592	2014.06.17	11:48:24.455	6	560	0065-0136667521
20593	2014.06.17	11:49:01.236	8	563	0065-0136655780
20594	2014.06.17	11:49:01.890	7	2322	0065-0136655780
20595	2014.06.17	11:49:05.660	8	1536	0065-0136653169
20596	2014.06.17	11:49:07.387	7	3427	0065-0136653169
20597	2014.06.17	11:49:13.940	7	215	0065-0136655780
20598	2014.06.17	11:49:14.207	8	557	0065-0136655780
20599	2014.06.17	11:49:15.564	1	228	0065-0136655780
20600	2014.06.17	11:49:15.965	2	603	0065-0136655780
20601	2014.06.17	11:49:52.547	7	513	0065-0136667521
20602	2014.06.17	11:49:55.120	7	1138	0065-0136653169
20603	2014.06.17	11:49:53.040	8	3296	0065-0136667521
20604	2014.06.17	11:49:56.363	8	1630	0065-0136653169
20605	2014.06.17	11:49:58.232	8	381	0065-0136653169
20606	2014.06.17	11:49:58.412	7	1090	0065-0136661759
20607	2014.06.17	11:49:59.621	8	1187	0065-0136661759
20608	2014.06.17	11:50:06.650	8	563	0065-0136673193
20609	2014.06.17	11:50:07.281	7	1873	0065-0136673193
20610	2014.06.17	11:50:10.624	6	318	0065-0136673193
20611	2014.06.17	11:50:11.043	5	942	0065-0136673193
20612	2014.06.17	11:50:12.712	4	225	0065-0136673193
20613	2014.06.17	11:50:13.037	3	1141	0065-0136673193
20614	2014.06.17	11:50:19.350	8	714	0065-0136667521
20615	2014.06.17	11:50:19.714	7	1799	0065-0136671473
20616	2014.06.17	11:50:21.519	7	810	0065-0136667521
20617	2014.06.17	11:50:23.703	1	324	0065-0136653169
20618	2014.06.17	11:50:24.199	2	1922	0065-0136653169
20619	2014.06.17	11:50:26.308	2	215	0065-0136653169
20620	2014.06.17	11:50:26.963	2	211	0065-0136653169
20621	2014.06.17	11:50:34.894	7	409	0065-0136667521
20622	2014.06.17	11:50:38.390	3	612	0065-0136653169
20623	2014.06.17	11:50:39.182	4	1847	0065-0136653169
20624	2014.06.17	11:50:35.850	8	5693	0065-0136667521
20625	2014.06.17	11:50:44.597	1	313	0065-0136670531
20626	2014.06.17	11:50:45.112	2	1491	0065-0136670531
20627	2014.06.17	11:50:46.661	2	309	0065-0136670531
20628	2014.06.17	11:50:55.333	7	3251	0065-0136671473
20629	2014.06.17	11:50:59.339	1	524	0065-0136667521
20630	2014.06.17	11:50:58.662	8	2194	0065-0136671473
20631	2014.06.17	11:51:00.098	2	1684	0065-0136667521
20632	2014.06.17	11:51:04.019	1	313	0065-0136671473
20633	2014.06.17	11:51:04.253	5	521	0065-0136653169
20634	2014.06.17	11:51:04.619	2	2274	0065-0136671473
20635	2014.06.17	11:51:04.953	6	2098	0065-0136653169
20636	2014.06.17	11:51:06.952	2	2660	0065-0136655780
20637	2014.06.17	11:51:09.481	1	610	0065-0136671473
20638	2014.06.17	11:51:09.699	2	404	0065-0136673193
20639	2014.06.17	11:51:10.135	1	969	0065-0136655780
20640	2014.06.17	11:51:11.430	1	518	0065-0136673193
20641	2014.06.17	11:51:16.809	8	745	0065-0136659288
20642	2014.06.17	11:51:17.657	7	5506	0065-0136659288
20643	2014.06.17	11:51:31.617	8	1287	0065-0136673193
20644	2014.06.17	11:51:33.063	7	3165	0065-0136673193
20645	2014.06.17	11:51:38.432	7	556	0065-0136653169
20646	2014.06.17	11:51:40.100	1	930	0065-0136655780
20647	2014.06.17	11:51:39.348	8	2728	0065-0136653169
20648	2014.06.17	11:51:42.080	8	930	0065-0136653169
20649	2014.06.17	11:51:43.325	8	811	0065-0136653169
20650	2014.06.17	11:51:44.096	2	3566	0065-0136655780
20651	2014.06.17	11:51:47.803	2	994	0065-0136655780
20652	2014.06.17	11:51:48.825	2	315	0065-0136655780
20653	2014.06.17	11:52:05.274	1	217	0065-0136671473
20654	2014.06.17	11:52:05.648	2	3866	0065-0136671473
20655	2014.06.17	11:52:09.658	2	341	0065-0136671473
20656	2014.06.17	11:52:13.940	2	445	0065-0136670531
20657	2014.06.17	11:52:14.521	1	612	0065-0136670531
20658	2014.06.17	11:52:17.079	8	1173	0065-0136670531
20659	2014.06.17	11:52:18.317	7	2377	0065-0136670531
20660	2014.06.17	11:52:25.491	3	995	0065-0136671473
20661	2014.06.17	11:52:26.276	1	431	0065-0136651817
20662	2014.06.17	11:52:26.913	2	1384	0065-0136651817
20663	2014.06.17	11:52:26.627	4	3732	0065-0136671473
20664	2014.06.17	11:52:32.632	3	310	0065-0136651817
20665	2014.06.17	11:52:34.573	6	325	0065-0136659288
20666	2014.06.17	11:52:34.220	8	846	0065-0136660676
20667	2014.06.17	11:52:33.096	4	2488	0065-0136651817
20668	2014.06.17	11:52:35.209	7	3245	0065-0136660676
20669	2014.06.17	11:52:41.083	4	444	0065-0136671473
20670	2014.06.17	11:52:41.611	3	901	0065-0136671473
20671	2014.06.17	11:52:43.344	6	1693	0065-0136660676
20672	2014.06.17	11:52:34.955	5	10661	0065-0136659288
20673	2014.06.17	11:52:45.354	8	839	0065-0136665886
20674	2014.06.17	11:52:45.795	1	408	0065-0136653169
20675	2014.06.17	11:52:46.148	2	356	0065-0136671473
20676	2014.06.17	11:52:46.299	7	1107	0065-0136665886
20677	2014.06.17	11:52:47.569	2	995	0065-0136653169
20678	2014.06.17	11:52:45.690	5	4419	0065-0136660676
20679	2014.06.17	11:52:48.719	2	5020	0065-0136653169
20680	2014.06.17	11:52:58.289	2	228	0065-0136653169
20681	2014.06.17	11:52:58.561	2	216	0065-0136653169
20682	2014.06.17	11:52:58.880	2	212	0065-0136653169
20683	2014.06.17	11:52:59.294	4	312	0065-0136659288
20684	2014.06.17	11:53:00.605	2	213	0065-0136671473
20685	2014.06.17	11:53:00.925	2	213	0065-0136655780
20686	2014.06.17	11:53:00.938	1	419	0065-0136671473
20687	2014.06.17	11:53:01.625	1	2181	0065-0136655780
20688	2014.06.17	11:53:07.079	8	963	0065-0136655780
20689	2014.06.17	11:53:08.277	5	443	0065-0136651817
20690	2014.06.17	11:52:59.680	3	9812	0065-0136659288
20691	2014.06.17	11:53:09.267	8	324	0065-0136671473
20692	2014.06.17	11:53:08.255	7	2114	0065-0136655780
20693	2014.06.17	11:53:08.824	6	1702	0065-0136651817
20694	2014.06.17	11:53:13.929	2	422	0065-0136659288
20695	2014.06.17	11:53:10.444	7	6131	0065-0136671473
20696	2014.06.17	11:53:14.643	1	3079	0065-0136659288
20697	2014.06.17	11:53:18.090	6	530	0065-0136670531
20698	2014.06.17	11:53:18.805	5	1142	0065-0136670531
20699	2014.06.17	11:53:23.309	5	325	0065-0136660676
20700	2014.06.17	11:53:23.762	6	2815	0065-0136660676
20701	2014.06.17	11:53:25.689	7	1105	0065-0136651817
20702	2014.06.17	11:53:27.527	7	502	0065-0136660676
20703	2014.06.17	11:53:27.670	8	2679	0065-0136651817
20704	2014.06.17	11:53:30.385	8	214	0065-0136651817
20705	2014.06.17	11:53:30.816	8	2282	0065-0136660676
20706	2014.06.17	11:53:32.401	7	718	0065-0136665886
20707	2014.06.17	11:53:33.677	3	606	0065-0136653169
20708	2014.06.17	11:53:34.357	4	3130	0065-0136653169
20709	2014.06.17	11:53:34.811	8	3108	0065-0136665886
20710	2014.06.17	11:53:39.161	1	306	0065-0136665886
20711	2014.06.17	11:53:39.632	2	595	0065-0136665886
20712	2014.06.17	11:53:40.319	2	533	0065-0136665886
20713	2014.06.17	11:53:46.375	8	3014	0065-0136661759
20714	2014.06.17	11:53:50.945	8	427	0065-0136651817
20715	2014.06.17	11:53:49.883	7	1528	0065-0136661759
20716	2014.06.17	11:53:51.545	7	319	0065-0136651817
20717	2014.06.17	11:53:52.086	6	215	0065-0136661759
20718	2014.06.17	11:53:52.485	6	413	0065-0136661759
20719	2014.06.17	11:53:52.910	5	317	0065-0136661759
20720	2014.06.17	11:53:53.909	4	422	0065-0136661759
20721	2014.06.17	11:53:54.382	3	731	0065-0136661759
20722	2014.06.17	11:53:57.090	7	313	0065-0136671473
20723	2014.06.17	11:53:58.044	6	310	0065-0136673193
20724	2014.06.17	11:53:58.404	5	636	0065-0136673193
20725	2014.06.17	11:53:57.414	8	1986	0065-0136671473
20726	2014.06.17	11:53:59.595	4	229	0065-0136673193
20727	2014.06.17	11:53:59.990	3	851	0065-0136673193
20728	2014.06.17	11:54:02.156	7	319	0065-0136655780
20729	2014.06.17	11:54:02.343	4	439	0065-0136670531
20730	2014.06.17	11:54:03.085	2	311	0065-0136665886
20731	2014.06.17	11:54:03.407	1	403	0065-0136665886
20732	2014.06.17	11:54:02.509	8	2132	0065-0136655780
20733	2014.06.17	11:54:02.977	3	1848	0065-0136670531
20734	2014.06.17	11:54:06.074	2	227	0065-0136670531
20735	2014.06.17	11:54:06.474	1	649	0065-0136670531
20736	2014.06.17	11:54:12.957	8	2188	0065-0136671473
20737	2014.06.17	11:54:15.275	7	3018	0065-0136671473
20738	2014.06.17	11:54:21.091	7	418	0065-0136671473
20739	2014.06.17	11:54:25.852	2	423	0065-0136673193
20740	2014.06.17	11:54:25.376	6	1105	0065-0136671473
20741	2014.06.17	11:54:26.585	1	1291	0065-0136673193
20742	2014.06.17	11:54:26.631	5	7309	0065-0136671473
20743	2014.06.17	11:54:36.941	6	650	0065-0136651817
20744	2014.06.17	11:54:37.828	5	4141	0065-0136651817
20745	2014.06.17	11:54:43.605	4	348	0065-0136651817
20746	2014.06.17	11:54:44.003	3	1122	0065-0136651817
20747	2014.06.17	11:54:50.512	5	402	0065-0136653169
20748	2014.06.17	11:54:51.031	6	1302	0065-0136653169
20749	2014.06.17	11:54:49.793	8	7386	0065-0136655780
20750	2014.06.17	11:54:57.462	7	4015	0065-0136655780
20751	2014.06.17	11:55:02.014	8	1301	0065-0136659288
20752	2014.06.17	11:55:04.969	8	311	0065-0136670531
20753	2014.06.17	11:55:05.185	6	2184	0065-0136655780
20754	2014.06.17	11:55:08.947	5	420	0065-0136671473
20755	2014.06.17	11:55:05.421	7	4070	0065-0136670531
20756	2014.06.17	11:55:08.142	2	1991	0065-0136651817
20757	2014.06.17	11:55:09.498	6	1496	0065-0136671473
20758	2014.06.17	11:55:10.710	7	314	0065-0136655780
20759	2014.06.17	11:55:11.015	6	228	0065-0136671473
20760	2014.06.17	11:55:10.700	1	3077	0065-0136651817
20761	2014.06.17	11:55:11.039	8	4183	0065-0136655780
20762	2014.06.17	11:55:14.625	7	3450	0065-0136670531
20763	2014.06.17	11:55:18.093	7	536	0065-0136670531
20764	2014.06.17	11:55:18.460	6	1027	0065-0136665886
20765	2014.06.17	11:55:19.506	5	610	0065-0136665886
20766	2014.06.17	11:55:19.978	6	1124	0065-0136653169
20767	2014.06.17	11:55:27.583	1	227	0065-0136655780
20768	2014.06.17	11:55:21.167	5	6827	0065-0136653169
20769	2014.06.17	11:55:27.952	2	1915	0065-0136655780
20770	2014.06.17	11:55:17.158	8	14398	0065-0136673193
20771	2014.06.17	11:55:29.551	7	2104	0065-0136671473
20772	2014.06.17	11:55:33.755	5	499	0065-0136653169
20773	2014.06.17	11:55:31.965	8	2548	0065-0136670531
20774	2014.06.17	11:55:34.308	6	1209	0065-0136653169
20775	2014.06.17	11:55:35.522	6	227	0065-0136653169
20776	2014.06.17	11:55:35.889	6	314	0065-0136653169
20777	2014.06.17	11:55:36.019	3	933	0065-0136655780
20778	2014.06.17	11:55:36.241	6	1273	0065-0136653169
20779	2014.06.17	11:55:38.349	6	221	0065-0136653169
20780	2014.06.17	11:55:40.059	6	1371	0065-0136653169
20781	2014.06.17	11:55:41.496	6	619	0065-0136653169
20782	2014.06.17	11:55:37.167	4	5161	0065-0136655780
20783	2014.06.17	11:55:34.553	8	11817	0065-0136671473
20784	2014.06.17	11:55:45.969	6	1311	0065-0136653169
20785	2014.06.17	11:55:47.310	6	1272	0065-0136653169
20786	2014.06.17	11:55:49.609	1	319	0065-0136673193
20787	2014.06.17	11:55:49.967	2	213	0065-0136673193
20788	2014.06.17	11:55:50.136	1	229	0065-0136651817
20789	2014.06.17	11:55:50.367	2	230	0065-0136651817
20790	2014.06.17	11:55:51.197	3	324	0065-0136651817
20791	2014.06.17	11:55:52.916	1	321	0065-0136671473
20792	2014.06.17	11:55:51.560	4	1686	0065-0136651817
20793	2014.06.17	11:55:54.713	5	217	0065-0136651817
20794	2014.06.17	11:55:54.947	6	226	0065-0136651817
20795	2014.06.17	11:55:55.231	7	219	0065-0136655780
20796	2014.06.17	11:55:55.464	8	222	0065-0136655780
20797	2014.06.17	11:55:55.551	7	227	0065-0136651817
20798	2014.06.17	11:55:53.403	2	2609	0065-0136671473
20799	2014.06.17	11:55:55.783	8	228	0065-0136651817
20800	2014.06.17	11:55:59.434	7	653	0065-0136653169
20801	2014.06.17	11:56:01.805	8	7292	0065-0136653169
20802	2014.06.17	11:56:09.362	8	218	0065-0136653169
20803	2014.06.17	11:56:09.633	8	212	0065-0136653169
20804	2014.06.17	11:56:12.125	8	224	0065-0136653169
20805	2014.06.17	11:56:11.737	6	809	0065-0136659288
20806	2014.06.17	11:56:12.892	5	3358	0065-0136659288
20807	2014.06.17	11:56:20.243	1	217	0065-0136660676
20808	2014.06.17	11:56:20.643	2	1033	0065-0136660676
20809	2014.06.17	11:56:21.713	2	554	0065-0136660676
20810	2014.06.17	11:56:24.778	3	404	0065-0136660676
20811	2014.06.17	11:56:25.488	4	915	0065-0136660676
20812	2014.06.17	11:56:41.680	3	1101	0065-0136659459
20813	2014.06.17	11:56:43.651	4	2089	0065-0136659459
20814	2014.06.17	11:56:49.345	5	629	0065-0136659459
20815	2014.06.17	11:56:50.140	6	1622	0065-0136659459
20816	2014.06.17	11:56:52.293	4	936	0065-0136660676
20817	2014.06.17	11:56:55.924	7	410	0065-0136659459
20818	2014.06.17	11:56:53.966	3	4044	0065-0136660676
20819	2014.06.17	11:56:59.206	3	1092	0065-0136660676
20820	2014.06.17	11:57:01.475	3	903	0065-0136671473
20821	2014.06.17	11:56:56.405	8	8266	0065-0136659459
20822	2014.06.17	11:57:04.712	8	521	0065-0136659459
20823	2014.06.17	11:57:05.431	8	216	0065-0136659459
20824	2014.06.17	11:57:02.485	4	3279	0065-0136671473
20825	2014.06.17	11:57:05.894	8	516	0065-0136659459
20826	2014.06.17	11:57:06.925	4	410	0065-0136671473
20827	2014.06.17	11:57:07.341	4	1085	0065-0136671473
20828	2014.06.17	11:57:27.411	1	217	0065-0136670531
20829	2014.06.17	11:57:27.742	2	500	0065-0136670531
20830	2014.06.17	11:57:38.786	5	517	0065-0136671473
20831	2014.06.17	11:57:39.374	6	1590	0065-0136671473
20832	2014.06.17	11:57:37.524	8	4397	0065-0136655780
20833	2014.06.17	11:57:44.933	1	214	0065-0136655780
20834	2014.06.17	11:57:45.045	2	308	0065-0136653169
20835	2014.06.17	11:57:45.047	8	2084	0065-0136659459
20836	2014.06.17	11:57:45.396	2	3701	0065-0136655780
20837	2014.06.17	11:57:49.103	2	489	0065-0136655780
20838	2014.06.17	11:57:47.172	7	3659	0065-0136659459
20839	2014.06.17	11:57:52.074	2	629	0065-0136673193
20840	2014.06.17	11:57:52.998	1	2006	0065-0136673193
20841	2014.06.17	11:57:54.374	6	1008	0065-0136659459
20842	2014.06.17	11:57:56.565	2	320	0065-0136660676
20843	2014.06.17	11:57:57.088	1	1493	0065-0136660676
20844	2014.06.17	11:57:55.527	5	3402	0065-0136659459
20845	2014.06.17	11:57:58.621	1	431	0065-0136660676
20846	2014.06.17	11:57:59.771	1	2480	0065-0136673193
20847	2014.06.17	11:58:02.587	2	1065	0065-0136673193
20848	2014.06.17	11:58:03.561	5	418	0065-0136659459
20849	2014.06.17	11:58:02.534	1	2494	0065-0136660676
20850	2014.06.17	11:58:03.958	6	1411	0065-0136659459
20851	2014.06.17	11:58:07.052	7	532	0065-0136659459
20852	2014.06.17	11:58:08.177	8	309	0065-0136659459
20853	2014.06.17	11:58:08.667	1	222	0065-0136671473
20854	2014.06.17	11:58:09.090	2	409	0065-0136671473
20855	2014.06.17	11:58:10.440	1	310	0065-0136659459
20856	2014.06.17	11:58:12.421	1	312	0065-0136651817
20857	2014.06.17	11:58:12.813	2	230	0065-0136651817
20858	2014.06.17	11:58:14.881	1	317	0065-0136660676
20859	2014.06.17	11:58:14.932	3	564	0065-0136651817
20860	2014.06.17	11:58:15.648	4	1938	0065-0136651817
20861	2014.06.17	11:58:15.737	2	6962	0065-0136660676
20862	2014.06.17	11:58:22.872	3	437	0065-0136659459
20863	2014.06.17	11:58:23.559	3	212	0065-0136660676
20864	2014.06.17	11:58:25.301	5	311	0065-0136659459
20865	2014.06.17	11:58:25.700	6	902	0065-0136659459
20866	2014.06.17	11:58:24.513	4	2676	0065-0136660676
20867	2014.06.17	11:58:27.315	7	411	0065-0136659459
20868	2014.06.17	11:58:27.532	4	224	0065-0136660676
20869	2014.06.17	11:58:27.841	8	1304	0065-0136659459
20870	2014.06.17	11:58:29.488	5	451	0065-0136651817
20871	2014.06.17	11:58:29.982	6	803	0065-0136651817
20872	2014.06.17	11:58:32.062	7	804	0065-0136651817
20873	2014.06.17	11:58:32.922	8	811	0065-0136651817
20874	2014.06.17	11:58:34.887	5	514	0065-0136665886
20875	2014.06.17	11:58:35.413	6	904	0065-0136665886
20876	2014.06.17	11:58:35.509	8	2477	0065-0136651817
20877	2014.06.17	11:58:40.739	7	321	0065-0136665886
20878	2014.06.17	11:58:41.132	8	8450	0065-0136665886
20879	2014.06.17	11:58:55.445	8	4102	0065-0136665886
20880	2014.06.17	11:59:16.247	1	538	0065-0136665886
20881	2014.06.17	11:59:17.035	2	403	0065-0136665886
20882	2014.06.17	11:59:20.658	3	357	0065-0136665886
20883	2014.06.17	11:59:21.030	2	217	0065-0136655780
20884	2014.06.17	11:59:21.126	4	729	0065-0136665886
20885	2014.06.17	11:59:21.327	1	2586	0065-0136655780
20886	2014.06.17	11:59:26.787	8	3742	0065-0136655780
20887	2014.06.17	11:59:30.652	8	567	0065-0136655780
20888	2014.06.17	11:59:31.540	7	2314	0065-0136655780
20889	2014.06.17	11:59:35.830	1	313	0065-0136651817
20890	2014.06.17	11:59:36.254	2	1898	0065-0136651817
20891	2014.06.17	11:59:42.886	7	533	0065-0136655780
20892	2014.06.17	11:59:43.512	8	4585	0065-0136655780
20893	2014.06.17	11:59:51.403	5	307	0065-0136665886
20894	2014.06.17	11:59:51.722	5	804	0065-0136665886
20895	2014.06.17	11:59:53.051	6	1409	0065-0136665886
20896	2014.06.17	11:59:57.524	7	541	0065-0136665886
20897	2014.06.17	11:59:58.240	8	1333	0065-0136665886
20898	2014.06.17	12:00:06.801	1	339	0065-0136655780
20899	2014.06.17	12:00:10.011	1	516	0065-0136665886
20900	2014.06.17	12:00:07.457	2	3387	0065-0136655780
20901	2014.06.17	12:00:11.067	2	228	0065-0136655780
20902	2014.06.17	12:00:11.818	2	499	0065-0136665886
20903	2014.06.17	12:00:11.529	1	1369	0065-0136659459
20904	2014.06.17	12:00:14.295	2	1304	0065-0136659459
20905	2014.06.17	12:00:15.908	2	501	0065-0136659459
20906	2014.06.17	12:00:18.713	3	226	0065-0136659459
20907	2014.06.17	12:00:19.912	7	907	0065-0136660676
20908	2014.06.17	12:00:21.851	2	1955	0065-0136665886
20909	2014.06.17	12:00:21.866	8	2576	0065-0136660676
20910	2014.06.17	12:00:24.579	1	440	0065-0136665886
20911	2014.06.17	12:00:24.759	2	526	0065-0136659459
20912	2014.06.17	12:00:25.458	1	1031	0065-0136659459
20913	2014.06.17	12:00:29.499	1	469	0065-0136665886
20914	2014.06.17	12:00:30.063	2	404	0065-0136665886
20915	2014.06.17	12:00:32.596	4	643	0065-0136659288
20916	2014.06.17	12:00:33.754	2	1932	0065-0136665886
20917	2014.06.17	12:00:33.379	3	2306	0065-0136659288
20918	2014.06.17	12:00:35.729	1	503	0065-0136665886
20919	2014.06.17	12:00:40.859	8	357	0065-0136665886
