# Supplementary material for: Eco-HAB as a fully automated and ecologically relevant assessment of social impairments in mouse models of autism
Source: eLife. 2016 Oct 12;5:e19532. doi: 10.7554/eLife.19532 (PMC5092044; doi:10.7554/eLife.19532)
Supplement: Supplementary file 1. — DOI: http://dx.doi.org/10.7554/eLife.19532.038 [file elife-19532-supp1.zip › BALB VPA data cohort 1/20140617_120000.txt]

20920	2014.06.17	12:00:41.229	7	1014	0065-0136665886
20921	2014.06.17	12:00:44.578	3	721	0065-0136667521
20922	2014.06.17	12:00:45.425	3	421	0065-0136655780
20923	2014.06.17	12:00:45.598	4	1062	0065-0136667521
20924	2014.06.17	12:00:46.748	4	5334	0065-0136655780
20925	2014.06.17	12:00:53.602	4	314	0065-0136655780
20926	2014.06.17	12:00:53.924	3	2580	0065-0136655780
20927	2014.06.17	12:00:58.319	5	315	0065-0136667521
20928	2014.06.17	12:00:58.645	6	1992	0065-0136667521
20929	2014.06.17	12:01:05.139	3	847	0065-0136653169
20930	2014.06.17	12:01:06.254	4	6522	0065-0136653169
20931	2014.06.17	12:01:14.038	3	344	0065-0136651817
20932	2014.06.17	12:01:13.878	5	533	0065-0136653169
20933	2014.06.17	12:01:17.263	7	331	0065-0136665886
20934	2014.06.17	12:01:14.476	6	3462	0065-0136653169
20935	2014.06.17	12:01:14.448	4	3757	0065-0136651817
20936	2014.06.17	12:01:17.791	8	756	0065-0136665886
20937	2014.06.17	12:01:19.341	8	1094	0065-0136665886
20938	2014.06.17	12:01:24.279	7	2722	0065-0136653169
20939	2014.06.17	12:01:29.202	1	215	0065-0136667521
20940	2014.06.17	12:01:27.392	8	4097	0065-0136653169
20941	2014.06.17	12:01:33.099	1	221	0065-0136660676
20942	2014.06.17	12:01:33.414	5	323	0065-0136651817
20943	2014.06.17	12:01:29.560	2	5036	0065-0136667521
20944	2014.06.17	12:01:33.741	6	905	0065-0136651817
20945	2014.06.17	12:01:34.720	2	1700	0065-0136660676
20946	2014.06.17	12:01:38.373	6	900	0065-0136651817
20947	2014.06.17	12:01:40.537	2	330	0065-0136667521
20948	2014.06.17	12:01:41.314	7	516	0065-0136651817
20949	2014.06.17	12:01:40.909	1	1872	0065-0136667521
20950	2014.06.17	12:01:41.901	3	900	0065-0136659288
20951	2014.06.17	12:01:41.849	8	1503	0065-0136651817
20952	2014.06.17	12:01:43.604	2	416	0065-0136655780
20953	2014.06.17	12:01:42.913	4	2178	0065-0136659288
20954	2014.06.17	12:01:47.041	5	211	0065-0136659288
20955	2014.06.17	12:01:47.774	2	224	0065-0136655780
20956	2014.06.17	12:01:44.152	1	4236	0065-0136653169
20957	2014.06.17	12:01:48.397	2	603	0065-0136655780
20958	2014.06.17	12:01:49.100	2	2096	0065-0136653169
20959	2014.06.17	12:01:47.336	6	5679	0065-0136659288
20960	2014.06.17	12:01:51.369	8	1902	0065-0136667521
20961	2014.06.17	12:01:53.143	1	225	0065-0136659459
20962	2014.06.17	12:01:53.542	2	1229	0065-0136659459
20963	2014.06.17	12:01:53.395	7	2031	0065-0136667521
20964	2014.06.17	12:01:56.417	2	218	0065-0136655780
20965	2014.06.17	12:01:57.072	1	1530	0065-0136655780
20966	2014.06.17	12:01:58.788	3	633	0065-0136659459
20967	2014.06.17	12:02:01.593	5	315	0065-0136653169
20968	2014.06.17	12:02:00.826	8	1130	0065-0136655780
20969	2014.06.17	12:02:02.016	6	707	0065-0136653169
20970	2014.06.17	12:02:02.631	1	308	0065-0136651817
20971	2014.06.17	12:02:00.581	4	2576	0065-0136659459
20972	2014.06.17	12:02:03.000	2	1412	0065-0136651817
20973	2014.06.17	12:02:03.869	6	818	0065-0136667521
20974	2014.06.17	12:02:03.975	7	2090	0065-0136655780
20975	2014.06.17	12:02:06.371	7	909	0065-0136655780
20976	2014.06.17	12:02:07.119	1	219	0065-0136665886
20977	2014.06.17	12:02:04.708	5	3792	0065-0136667521
20978	2014.06.17	12:02:08.438	6	327	0065-0136659288
20979	2014.06.17	12:02:08.622	5	307	0065-0136667521
20980	2014.06.17	12:02:09.069	5	1000	0065-0136659288
20981	2014.06.17	12:02:07.457	2	2754	0065-0136665886
20982	2014.06.17	12:02:10.865	3	563	0065-0136651817
20983	2014.06.17	12:02:11.459	4	1907	0065-0136651817
20984	2014.06.17	12:02:13.038	3	436	0065-0136665886
20985	2014.06.17	12:02:16.114	5	306	0065-0136667521
20986	2014.06.17	12:02:16.482	5	628	0065-0136659459
20987	2014.06.17	12:02:16.410	6	1013	0065-0136667521
20988	2014.06.17	12:02:17.480	6	1689	0065-0136659459
20989	2014.06.17	12:02:18.996	7	310	0065-0136667521
20990	2014.06.17	12:02:19.261	8	1231	0065-0136667521
20991	2014.06.17	12:02:13.695	4	12993	0065-0136665886
20992	2014.06.17	12:02:27.168	5	312	0065-0136659288
20993	2014.06.17	12:02:27.305	4	344	0065-0136665886
20994	2014.06.17	12:02:27.464	6	1406	0065-0136659288
20995	2014.06.17	12:02:29.894	7	405	0065-0136659288
20996	2014.06.17	12:02:30.698	5	403	0065-0136665886
20997	2014.06.17	12:02:31.218	6	1893	0065-0136665886
20998	2014.06.17	12:02:30.283	8	3144	0065-0136659288
20999	2014.06.17	12:02:34.290	1	226	0065-0136659288
21000	2014.06.17	12:02:34.584	2	1106	0065-0136659288
21001	2014.06.17	12:02:35.504	7	415	0065-0136665886
21002	2014.06.17	12:02:35.926	2	419	0065-0136659288
21003	2014.06.17	12:02:35.986	8	1334	0065-0136665886
21004	2014.06.17	12:02:37.869	7	747	0065-0136653169
21005	2014.06.17	12:02:38.893	8	2112	0065-0136653169
21006	2014.06.17	12:02:40.703	2	322	0065-0136673193
21007	2014.06.17	12:02:42.072	8	352	0065-0136653169
21008	2014.06.17	12:02:41.254	1	2866	0065-0136673193
21009	2014.06.17	12:02:48.122	1	216	0065-0136665886
21010	2014.06.17	12:02:48.387	2	324	0065-0136665886
21011	2014.06.17	12:02:48.829	8	431	0065-0136673193
21012	2014.06.17	12:02:51.219	6	318	0065-0136659459
21013	2014.06.17	12:02:49.885	7	2086	0065-0136673193
21014	2014.06.17	12:02:51.609	5	1303	0065-0136659459
21015	2014.06.17	12:02:52.567	8	515	0065-0136653169
21016	2014.06.17	12:02:53.270	8	212	0065-0136653169
21017	2014.06.17	12:02:53.494	8	445	0065-0136653169
21018	2014.06.17	12:02:54.089	7	2139	0065-0136653169
21019	2014.06.17	12:02:56.775	2	218	0065-0136660676
21020	2014.06.17	12:02:57.164	1	317	0065-0136660676
21021	2014.06.17	12:02:57.364	7	416	0065-0136655780
21022	2014.06.17	12:02:58.857	3	617	0065-0136665886
21023	2014.06.17	12:02:57.743	8	2654	0065-0136655780
21024	2014.06.17	12:03:00.310	1	339	0065-0136660676
21025	2014.06.17	12:03:00.642	2	820	0065-0136660676
21026	2014.06.17	12:03:01.681	4	444	0065-0136659459
21027	2014.06.17	12:03:02.212	3	4055	0065-0136659459
21028	2014.06.17	12:03:07.112	2	226	0065-0136659459
21029	2014.06.17	12:03:07.511	2	622	0065-0136671473
21030	2014.06.17	12:03:07.511	7	751	0065-0136673193
21031	2014.06.17	12:03:07.529	1	773	0065-0136659459
21032	2014.06.17	12:03:08.600	1	404	0065-0136671473
21033	2014.06.17	12:03:11.538	2	355	0065-0136665886
21034	2014.06.17	12:03:11.970	1	313	0065-0136665886
21035	2014.06.17	12:03:08.622	8	4812	0065-0136673193
21036	2014.06.17	12:03:15.164	1	226	0065-0136673193
21037	2014.06.17	12:03:15.714	8	656	0065-0136665886
21038	2014.06.17	12:03:15.628	2	1103	0065-0136673193
21039	2014.06.17	12:03:17.098	2	523	0065-0136673193
21040	2014.06.17	12:03:16.651	7	1362	0065-0136671473
21041	2014.06.17	12:03:16.625	8	1635	0065-0136655780
21042	2014.06.17	12:03:18.121	7	889	0065-0136665886
21043	2014.06.17	12:03:19.016	7	423	0065-0136655780
21044	2014.06.17	12:03:20.215	7	945	0065-0136655780
21045	2014.06.17	12:03:20.675	6	611	0065-0136671473
21046	2014.06.17	12:03:21.097	8	1432	0065-0136655780
21047	2014.06.17	12:03:21.433	5	1301	0065-0136671473
21048	2014.06.17	12:03:25.802	1	213	0065-0136659459
21049	2014.06.17	12:03:25.963	4	439	0065-0136671473
21050	2014.06.17	12:03:26.157	2	1107	0065-0136659459
21051	2014.06.17	12:03:26.448	3	1013	0065-0136671473
21052	2014.06.17	12:03:28.717	7	557	0065-0136653169
21053	2014.06.17	12:03:29.125	1	211	0065-0136655780
21054	2014.06.17	12:03:29.947	3	320	0065-0136659459
21055	2014.06.17	12:03:29.309	8	1040	0065-0136653169
21056	2014.06.17	12:03:29.592	2	1782	0065-0136655780
21057	2014.06.17	12:03:31.201	1	318	0065-0136653169
21058	2014.06.17	12:03:30.308	4	2614	0065-0136659459
21059	2014.06.17	12:03:34.628	5	213	0065-0136659459
21060	2014.06.17	12:03:32.164	2	4250	0065-0136653169
21061	2014.06.17	12:03:34.924	6	1490	0065-0136659459
21062	2014.06.17	12:03:36.430	2	629	0065-0136653169
21063	2014.06.17	12:03:49.883	2	510	0065-0136671473
21064	2014.06.17	12:03:50.463	1	507	0065-0136671473
21065	2014.06.17	12:03:51.850	3	509	0065-0136653169
21066	2014.06.17	12:03:52.543	4	4728	0065-0136653169
21067	2014.06.17	12:03:59.564	2	1497	0065-0136655780
21068	2014.06.17	12:04:01.276	1	601	0065-0136655780
21069	2014.06.17	12:04:03.417	3	332	0065-0136659288
21070	2014.06.17	12:04:03.758	4	1874	0065-0136659288
21071	2014.06.17	12:04:05.642	4	1744	0065-0136659288
21072	2014.06.17	12:04:08.909	8	406	0065-0136667521
21073	2014.06.17	12:04:09.867	8	314	0065-0136655780
21074	2014.06.17	12:04:09.370	7	1107	0065-0136667521
21075	2014.06.17	12:04:10.648	7	5288	0065-0136655780
21076	2014.06.17	12:04:16.930	2	218	0065-0136660676
21077	2014.06.17	12:04:17.263	7	311	0065-0136667521
21078	2014.06.17	12:04:17.280	1	435	0065-0136660676
21079	2014.06.17	12:04:17.630	8	2029	0065-0136667521
21080	2014.06.17	12:04:20.683	1	226	0065-0136667521
21081	2014.06.17	12:04:20.698	8	212	0065-0136660676
21082	2014.06.17	12:04:20.987	7	938	0065-0136660676
21083	2014.06.17	12:04:20.925	2	1386	0065-0136667521
21084	2014.06.17	12:04:23.552	6	1198	0065-0136665886
21085	2014.06.17	12:04:24.755	5	1117	0065-0136665886
21086	2014.06.17	12:04:08.070	4	19528	0065-0136653169
21087	2014.06.17	12:04:28.732	5	408	0065-0136665886
21088	2014.06.17	12:04:29.998	2	226	0065-0136659288
21089	2014.06.17	12:04:29.079	6	1600	0065-0136665886
21090	2014.06.17	12:04:30.299	1	689	0065-0136659288
21091	2014.06.17	12:04:28.833	3	3370	0065-0136653169
21092	2014.06.17	12:04:32.226	6	459	0065-0136659459
21093	2014.06.17	12:04:32.636	7	314	0065-0136665886
21094	2014.06.17	12:04:32.997	8	808	0065-0136665886
21095	2014.06.17	12:04:32.726	5	1782	0065-0136659459
21096	2014.06.17	12:04:35.415	2	705	0065-0136653169
21097	2014.06.17	12:04:36.205	6	617	0065-0136655780
21098	2014.06.17	12:04:38.311	4	411	0065-0136659459
21099	2014.06.17	12:04:37.375	1	1863	0065-0136653169
21100	2014.06.17	12:04:37.087	5	2776	0065-0136655780
21101	2014.06.17	12:04:39.867	5	448	0065-0136651817
21102	2014.06.17	12:04:40.358	6	211	0065-0136651817
21103	2014.06.17	12:04:41.586	7	230	0065-0136655780
21104	2014.06.17	12:04:41.879	8	219	0065-0136655780
21105	2014.06.17	12:04:41.841	7	310	0065-0136651817
21106	2014.06.17	12:04:42.103	8	221	0065-0136651817
21107	2014.06.17	12:04:38.802	3	3792	0065-0136659459
21108	2014.06.17	12:04:42.487	1	213	0065-0136655780
21109	2014.06.17	12:04:42.715	2	224	0065-0136655780
21110	2014.06.17	12:04:45.719	3	506	0065-0136667521
21111	2014.06.17	12:04:46.470	3	631	0065-0136670531
21112	2014.06.17	12:04:46.298	4	2099	0065-0136667521
21113	2014.06.17	12:04:48.115	3	453	0065-0136659459
21114	2014.06.17	12:04:48.407	4	943	0065-0136670531
21115	2014.06.17	12:04:49.461	4	8199	0065-0136659459
21116	2014.06.17	12:04:57.758	5	213	0065-0136667521
21117	2014.06.17	12:04:58.349	7	317	0065-0136660676
21118	2014.06.17	12:04:58.716	8	615	0065-0136660676
21119	2014.06.17	12:04:58.982	4	446	0065-0136670531
21120	2014.06.17	12:04:58.154	6	2617	0065-0136667521
21121	2014.06.17	12:04:59.666	3	1836	0065-0136670531
21122	2014.06.17	12:05:10.562	3	1378	0065-0136670531
21123	2014.06.17	12:05:14.446	4	4930	0065-0136670531
21124	2014.06.17	12:05:19.398	4	312	0065-0136670531
21125	2014.06.17	12:05:19.845	4	527	0065-0136670531
21126	2014.06.17	12:05:22.470	5	577	0065-0136670531
21127	2014.06.17	12:05:23.154	6	2304	0065-0136670531
21128	2014.06.17	12:05:25.968	5	425	0065-0136659459
21129	2014.06.17	12:05:26.493	6	1920	0065-0136659459
21130	2014.06.17	12:05:29.160	7	327	0065-0136659459
21131	2014.06.17	12:05:29.179	8	307	0065-0136670531
21132	2014.06.17	12:05:30.197	1	214	0065-0136670531
21133	2014.06.17	12:05:29.531	8	1599	0065-0136659459
21134	2014.06.17	12:05:30.532	2	903	0065-0136670531
21135	2014.06.17	12:05:31.464	8	427	0065-0136659459
21136	2014.06.17	12:05:32.182	8	482	0065-0136659459
21137	2014.06.17	12:05:31.762	3	1124	0065-0136655780
21138	2014.06.17	12:05:32.853	8	219	0065-0136659459
21139	2014.06.17	12:05:32.912	1	229	0065-0136660676
21140	2014.06.17	12:05:33.077	8	313	0065-0136659459
21141	2014.06.17	12:05:33.216	2	627	0065-0136660676
21142	2014.06.17	12:05:35.217	8	310	0065-0136659288
21143	2014.06.17	12:05:36.171	1	316	0065-0136671473
21144	2014.06.17	12:05:36.571	2	1095	0065-0136671473
21145	2014.06.17	12:05:35.535	7	2920	0065-0136659288
21146	2014.06.17	12:05:38.407	3	611	0065-0136660676
21147	2014.06.17	12:05:39.030	1	227	0065-0136665886
21148	2014.06.17	12:05:39.319	2	930	0065-0136665886
21149	2014.06.17	12:05:41.425	1	217	0065-0136659459
21150	2014.06.17	12:05:36.922	4	4731	0065-0136655780
21151	2014.06.17	12:05:41.795	2	996	0065-0136659459
21152	2014.06.17	12:05:43.694	1	317	0065-0136653169
21153	2014.06.17	12:05:44.830	3	1208	0065-0136655780
21154	2014.06.17	12:05:44.574	2	1732	0065-0136653169
21155	2014.06.17	12:05:46.460	3	910	0065-0136671473
21156	2014.06.17	12:05:47.212	6	311	0065-0136659288
21157	2014.06.17	12:05:48.298	2	222	0065-0136653169
21158	2014.06.17	12:05:48.313	3	313	0065-0136660676
21159	2014.06.17	12:05:47.768	4	2230	0065-0136671473
21160	2014.06.17	12:05:52.131	3	229	0065-0136665886
21161	2014.06.17	12:05:50.052	4	2402	0065-0136660676
21162	2014.06.17	12:05:52.826	7	309	0065-0136667521
21163	2014.06.17	12:05:53.124	8	1619	0065-0136667521
21164	2014.06.17	12:05:47.550	5	7290	0065-0136659288
21165	2014.06.17	12:05:55.054	3	308	0065-0136659459
21166	2014.06.17	12:05:52.544	4	2993	0065-0136665886
21167	2014.06.17	12:05:56.543	5	325	0065-0136665886
21168	2014.06.17	12:05:56.887	1	228	0065-0136651817
21169	2014.06.17	12:05:56.876	6	504	0065-0136665886
21170	2014.06.17	12:05:57.260	2	403	0065-0136651817
21171	2014.06.17	12:05:55.738	4	3266	0065-0136659459
21172	2014.06.17	12:05:59.796	4	310	0065-0136671473
21173	2014.06.17	12:05:59.064	3	1986	0065-0136655780
21174	2014.06.17	12:06:02.531	3	1187	0065-0136671473
21175	2014.06.17	12:06:06.495	2	230	0065-0136670531
21176	2014.06.17	12:06:06.790	1	420	0065-0136670531
21177	2014.06.17	12:06:13.861	2	510	0065-0136671473
21178	2014.06.17	12:06:14.552	1	612	0065-0136671473
21179	2014.06.17	12:06:15.174	1	220	0065-0136671473
21180	2014.06.17	12:06:15.075	2	418	0065-0136673193
21181	2014.06.17	12:06:15.686	1	617	0065-0136673193
21182	2014.06.17	12:06:16.712	4	326	0065-0136659288
21183	2014.06.17	12:06:17.804	5	448	0065-0136660676
21184	2014.06.17	12:06:18.459	8	420	0065-0136671473
21185	2014.06.17	12:06:18.331	6	697	0065-0136660676
21186	2014.06.17	12:06:18.890	8	312	0065-0136667521
21187	2014.06.17	12:06:18.873	7	518	0065-0136671473
21188	2014.06.17	12:06:17.069	3	2679	0065-0136659288
21189	2014.06.17	12:06:19.513	7	505	0065-0136667521
21190	2014.06.17	12:06:21.051	2	216	0065-0136659288
21191	2014.06.17	12:06:21.308	1	599	0065-0136659288
21192	2014.06.17	12:06:22.294	7	405	0065-0136660676
21193	2014.06.17	12:06:22.820	8	904	0065-0136660676
21194	2014.06.17	12:06:25.157	2	321	0065-0136653169
21195	2014.06.17	12:06:25.652	1	637	0065-0136653169
21196	2014.06.17	12:06:26.990	8	357	0065-0136659288
21197	2014.06.17	12:06:27.327	7	1506	0065-0136659288
21198	2014.06.17	12:06:30.699	7	907	0065-0136667521
21199	2014.06.17	12:06:31.814	8	2027	0065-0136667521
21200	2014.06.17	12:06:34.609	8	441	0065-0136653169
21201	2014.06.17	12:06:34.934	2	2683	0065-0136667521
21202	2014.06.17	12:06:39.306	5	366	0065-0136659459
21203	2014.06.17	12:06:39.675	6	1680	0065-0136659459
21204	2014.06.17	12:06:41.415	6	217	0065-0136659459
21205	2014.06.17	12:06:41.193	3	504	0065-0136651817
21206	2014.06.17	12:06:35.141	7	7166	0065-0136653169
21207	2014.06.17	12:06:41.808	4	3984	0065-0136651817
21208	2014.06.17	12:06:46.814	5	436	0065-0136651817
21209	2014.06.17	12:06:47.294	6	1078	0065-0136651817
21210	2014.06.17	12:06:47.967	3	1189	0065-0136661759
21211	2014.06.17	12:06:48.645	7	531	0065-0136653169
21212	2014.06.17	12:06:50.219	1	313	0065-0136660676
21213	2014.06.17	12:06:50.653	2	574	0065-0136660676
21214	2014.06.17	12:06:49.179	8	2540	0065-0136653169
21215	2014.06.17	12:06:51.733	8	714	0065-0136653169
21216	2014.06.17	12:06:49.475	4	5067	0065-0136661759
21217	2014.06.17	12:06:55.248	5	367	0065-0136661759
21218	2014.06.17	12:06:56.478	8	322	0065-0136673193
21219	2014.06.17	12:06:55.619	6	3852	0065-0136661759
21220	2014.06.17	12:06:56.939	7	2588	0065-0136673193
21221	2014.06.17	12:07:00.151	7	319	0065-0136651817
21222	2014.06.17	12:07:00.440	8	620	0065-0136651817
21223	2014.06.17	12:07:01.784	1	1071	0065-0136651817
21224	2014.06.17	12:07:02.404	7	451	0065-0136665886
21225	2014.06.17	12:07:02.922	2	520	0065-0136651817
21226	2014.06.17	12:07:02.852	8	810	0065-0136665886
21227	2014.06.17	12:07:07.214	1	1094	0065-0136670531
21228	2014.06.17	12:07:09.994	7	516	0065-0136661759
21229	2014.06.17	12:07:10.583	8	2415	0065-0136661759
21230	2014.06.17	12:07:08.465	2	5079	0065-0136670531
21231	2014.06.17	12:07:15.841	6	227	0065-0136659288
21232	2014.06.17	12:07:16.079	5	1003	0065-0136659288
21233	2014.06.17	12:07:17.118	1	339	0065-0136661759
21234	2014.06.17	12:07:17.556	2	597	0065-0136661759
21235	2014.06.17	12:07:18.368	3	320	0065-0136651817
21236	2014.06.17	12:07:18.892	6	325	0065-0136673193
21237	2014.06.17	12:07:18.788	4	1400	0065-0136651817
21238	2014.06.17	12:07:19.353	5	1726	0065-0136673193
21239	2014.06.17	12:07:21.925	5	713	0065-0136659288
21240	2014.06.17	12:07:23.171	5	449	0065-0136651817
21241	2014.06.17	12:07:22.710	6	1779	0065-0136659288
21242	2014.06.17	12:07:24.962	6	616	0065-0136651817
21243	2014.06.17	12:07:25.729	6	1877	0065-0136651817
21244	2014.06.17	12:07:27.436	8	314	0065-0136665886
21245	2014.06.17	12:07:27.795	7	1764	0065-0136665886
21246	2014.06.17	12:07:29.786	6	1129	0065-0136651817
21247	2014.06.17	12:07:31.129	6	354	0065-0136651817
21248	2014.06.17	12:07:32.078	7	403	0065-0136659288
21249	2014.06.17	12:07:32.436	8	1431	0065-0136659288
21250	2014.06.17	12:07:36.217	4	313	0065-0136673193
21251	2014.06.17	12:07:36.741	3	1933	0065-0136673193
21252	2014.06.17	12:07:38.807	1	220	0065-0136659288
21253	2014.06.17	12:07:39.013	2	698	0065-0136659288
21254	2014.06.17	12:07:39.828	2	718	0065-0136659288
21255	2014.06.17	12:07:40.451	7	434	0065-0136659459
21256	2014.06.17	12:07:41.761	2	516	0065-0136659288
21257	2014.06.17	12:07:40.888	8	1712	0065-0136659459
21258	2014.06.17	12:07:43.706	3	315	0065-0136660676
21259	2014.06.17	12:07:44.060	4	707	0065-0136660676
21260	2014.06.17	12:07:46.314	1	221	0065-0136659459
21261	2014.06.17	12:07:46.713	2	1130	0065-0136659459
21262	2014.06.17	12:07:54.218	3	230	0065-0136659288
21263	2014.06.17	12:07:55.480	3	307	0065-0136659459
21264	2014.06.17	12:07:54.508	4	1561	0065-0136659288
21265	2014.06.17	12:07:55.911	3	420	0065-0136667521
21266	2014.06.17	12:07:56.265	4	2066	0065-0136659459
21267	2014.06.17	12:07:58.549	4	1802	0065-0136667521
21268	2014.06.17	12:08:00.168	5	327	0065-0136659459
21269	2014.06.17	12:08:03.373	4	229	0065-0136659288
21270	2014.06.17	12:08:00.571	6	3560	0065-0136659459
21271	2014.06.17	12:08:04.373	6	947	0065-0136659459
21272	2014.06.17	12:08:05.972	7	516	0065-0136659459
21273	2014.06.17	12:08:06.494	8	1338	0065-0136659459
21274	2014.06.17	12:08:07.740	5	308	0065-0136660676
21275	2014.06.17	12:08:08.063	6	639	0065-0136660676
21276	2014.06.17	12:08:08.725	4	213	0065-0136667521
21277	2014.06.17	12:08:08.782	6	220	0065-0136660676
21278	2014.06.17	12:08:03.659	3	5371	0065-0136659288
21279	2014.06.17	12:08:09.415	2	502	0065-0136655780
21280	2014.06.17	12:08:10.163	1	724	0065-0136655780
21281	2014.06.17	12:08:09.347	3	7436	0065-0136667521
21282	2014.06.17	12:08:16.301	8	1684	0065-0136655780
21283	2014.06.17	12:08:17.287	1	1866	0065-0136653169
21284	2014.06.17	12:08:17.450	2	2984	0065-0136667521
21285	2014.06.17	12:08:19.970	1	528	0065-0136655780
21286	2014.06.17	12:08:20.581	2	995	0065-0136653169
21287	2014.06.17	12:08:21.587	2	607	0065-0136655780
21288	2014.06.17	12:08:22.866	2	219	0065-0136655780
21289	2014.06.17	12:08:23.090	2	218	0065-0136655780
21290	2014.06.17	12:08:24.861	7	408	0065-0136651817
21291	2014.06.17	12:08:24.972	3	1203	0065-0136655780
21292	2014.06.17	12:08:25.247	8	957	0065-0136651817
21293	2014.06.17	12:08:28.745	2	220	0065-0136667521
21294	2014.06.17	12:08:26.744	4	2769	0065-0136655780
21295	2014.06.17	12:08:29.988	3	912	0065-0136655780
21296	2014.06.17	12:08:28.964	1	2291	0065-0136667521
21297	2014.06.17	12:08:31.359	1	802	0065-0136667521
21298	2014.06.17	12:08:40.924	6	508	0065-0136660676
21299	2014.06.17	12:08:41.579	6	410	0065-0136665886
21300	2014.06.17	12:08:39.190	3	2896	0065-0136653169
21301	2014.06.17	12:08:42.196	5	1017	0065-0136665886
21302	2014.06.17	12:08:45.886	8	504	0065-0136651817
21303	2014.06.17	12:08:46.370	7	1508	0065-0136651817
21304	2014.06.17	12:08:43.916	4	5825	0065-0136660676
21305	2014.06.17	12:08:53.708	4	1763	0065-0136660676
21306	2014.06.17	12:08:42.195	3	16166	0065-0136670531
21307	2014.06.17	12:08:58.363	3	212	0065-0136670531
21308	2014.06.17	12:08:58.602	3	223	0065-0136670531
21309	2014.06.17	12:08:59.720	5	310	0065-0136660676
21310	2014.06.17	12:09:00.110	6	620	0065-0136660676
21311	2014.06.17	12:09:02.653	7	320	0065-0136660676
21312	2014.06.17	12:09:03.074	8	1698	0065-0136660676
21313	2014.06.17	12:08:55.736	4	9718	0065-0136653169
21314	2014.06.17	12:09:08.835	4	503	0065-0136665886
21315	2014.06.17	12:09:09.529	3	1029	0065-0136665886
21316	2014.06.17	12:09:12.325	3	403	0065-0136670531
21317	2014.06.17	12:09:14.517	2	402	0065-0136665886
21318	2014.06.17	12:09:15.045	1	500	0065-0136665886
21319	2014.06.17	12:09:12.780	4	3579	0065-0136670531
21320	2014.06.17	12:09:16.381	8	404	0065-0136667521
21321	2014.06.17	12:09:16.796	7	2875	0065-0136667521
21322	2014.06.17	12:09:19.485	1	417	0065-0136665886
21323	2014.06.17	12:09:21.406	4	522	0065-0136653169
21324	2014.06.17	12:09:20.349	2	3028	0065-0136665886
21325	2014.06.17	12:09:23.170	5	442	0065-0136670531
21326	2014.06.17	12:09:22.071	3	2008	0065-0136653169
21327	2014.06.17	12:09:24.405	1	225	0065-0136660676
21328	2014.06.17	12:09:24.742	2	600	0065-0136660676
21329	2014.06.17	12:09:23.752	6	3328	0065-0136670531
21330	2014.06.17	12:09:41.000	1	315	0065-0136659459
21331	2014.06.17	12:09:41.470	2	1781	0065-0136659459
21332	2014.06.17	12:09:47.266	6	355	0065-0136670531
21333	2014.06.17	12:09:47.626	5	743	0065-0136670531
21334	2014.06.17	12:09:57.591	2	213	0065-0136665886
21335	2014.06.17	12:09:57.914	1	316	0065-0136665886
21336	2014.06.17	12:10:00.525	3	308	0065-0136659288
21337	2014.06.17	12:10:00.709	8	549	0065-0136665886
21338	2014.06.17	12:10:01.300	7	1833	0065-0136665886
21339	2014.06.17	12:10:03.113	6	310	0065-0136667521
21340	2014.06.17	12:10:03.665	7	541	0065-0136665886
21341	2014.06.17	12:10:00.894	4	3470	0065-0136659288
21342	2014.06.17	12:10:03.505	5	2275	0065-0136667521
21343	2014.06.17	12:10:05.940	6	322	0065-0136665886
21344	2014.06.17	12:10:06.204	5	1200	0065-0136665886
21345	2014.06.17	12:10:07.795	4	515	0065-0136667521
21346	2014.06.17	12:10:08.042	5	405	0065-0136659288
21347	2014.06.17	12:10:08.323	4	311	0065-0136665886
21348	2014.06.17	12:10:08.993	3	832	0065-0136665886
21349	2014.06.17	12:10:08.465	6	2312	0065-0136659288
21350	2014.06.17	12:10:10.612	2	319	0065-0136665886
21351	2014.06.17	12:10:10.836	1	312	0065-0136665886
21352	2014.06.17	12:10:10.730	7	514	0065-0136651817
21353	2014.06.17	12:10:11.253	8	1297	0065-0136651817
21354	2014.06.17	12:10:12.913	2	309	0065-0136667521
21355	2014.06.17	12:10:13.609	6	460	0065-0136659288
21356	2014.06.17	12:10:13.471	1	993	0065-0136667521
21357	2014.06.17	12:10:14.861	2	313	0065-0136653169
21358	2014.06.17	12:10:15.350	6	227	0065-0136659288
21359	2014.06.17	12:10:15.654	6	215	0065-0136659288
21360	2014.06.17	12:10:15.356	1	1098	0065-0136653169
21361	2014.06.17	12:10:18.641	6	617	0065-0136659288
21362	2014.06.17	12:10:19.110	1	216	0065-0136667521
21363	2014.06.17	12:10:19.430	2	3026	0065-0136667521
21364	2014.06.17	12:10:22.481	2	211	0065-0136667521
21365	2014.06.17	12:10:22.721	2	222	0065-0136667521
21366	2014.06.17	12:10:29.776	4	421	0065-0136670531
21367	2014.06.17	12:10:30.401	3	1523	0065-0136670531
21368	2014.06.17	12:10:37.690	8	413	0065-0136653169
21369	2014.06.17	12:10:39.730	3	327	0065-0136667521
21370	2014.06.17	12:10:39.615	6	515	0065-0136671473
21371	2014.06.17	12:10:40.309	5	1207	0065-0136671473
21372	2014.06.17	12:10:40.127	4	2410	0065-0136667521
21373	2014.06.17	12:10:42.382	3	324	0065-0136659459
21374	2014.06.17	12:10:42.555	4	528	0065-0136667521
21375	2014.06.17	12:10:38.119	7	5489	0065-0136653169
21376	2014.06.17	12:10:45.599	7	316	0065-0136653169
21377	2014.06.17	12:10:46.765	2	211	0065-0136670531
21378	2014.06.17	12:10:43.162	4	4162	0065-0136659459
21379	2014.06.17	12:10:47.063	1	508	0065-0136670531
21380	2014.06.17	12:10:47.411	4	317	0065-0136671473
21381	2014.06.17	12:10:45.934	7	2212	0065-0136653169
21382	2014.06.17	12:10:47.830	3	1011	0065-0136671473
21383	2014.06.17	12:10:48.993	4	307	0065-0136659459
21384	2014.06.17	12:10:49.440	4	315	0065-0136667521
21385	2014.06.17	12:10:49.380	3	1059	0065-0136659459
21386	2014.06.17	12:10:50.442	2	318	0065-0136671473
21387	2014.06.17	12:10:51.030	2	211	0065-0136660676
21388	2014.06.17	12:10:50.896	1	407	0065-0136671473
21389	2014.06.17	12:10:51.695	1	499	0065-0136660676
21390	2014.06.17	12:10:53.744	8	1789	0065-0136671473
21391	2014.06.17	12:10:57.061	1	218	0065-0136651817
21392	2014.06.17	12:10:55.601	7	1796	0065-0136671473
21393	2014.06.17	12:10:50.466	3	7401	0065-0136667521
21394	2014.06.17	12:10:57.468	2	1383	0065-0136651817
21395	2014.06.17	12:11:03.504	8	415	0065-0136665886
21396	2014.06.17	12:11:03.927	7	1008	0065-0136665886
21397	2014.06.17	12:11:09.271	8	516	0065-0136660676
21398	2014.06.17	12:11:09.855	7	1768	0065-0136660676
21399	2014.06.17	12:11:19.164	2	310	0065-0136659459
21400	2014.06.17	12:11:19.567	1	498	0065-0136659459
21401	2014.06.17	12:11:23.183	7	413	0065-0136659288
21402	2014.06.17	12:11:23.632	8	1990	0065-0136659288
21403	2014.06.17	12:11:26.252	8	321	0065-0136659459
21404	2014.06.17	12:11:26.602	7	2890	0065-0136659459
21405	2014.06.17	12:11:38.766	1	225	0065-0136659288
21406	2014.06.17	12:11:39.039	2	1501	0065-0136659288
21407	2014.06.17	12:11:43.777	3	220	0065-0136659288
21408	2014.06.17	12:11:44.103	4	7341	0065-0136659288
21409	2014.06.17	12:11:54.782	8	1731	0065-0136670531
21410	2014.06.17	12:11:57.492	6	455	0065-0136659459
21411	2014.06.17	12:11:58.057	5	3371	0065-0136659459
21412	2014.06.17	12:12:01.539	5	903	0065-0136659459
21413	2014.06.17	12:12:02.169	4	319	0065-0136659288
21414	2014.06.17	12:11:56.757	7	5731	0065-0136670531
21415	2014.06.17	12:12:10.288	6	308	0065-0136670531
21416	2014.06.17	12:12:10.852	7	417	0065-0136665886
21417	2014.06.17	12:12:10.677	5	932	0065-0136670531
21418	2014.06.17	12:12:11.379	8	1287	0065-0136665886
21419	2014.06.17	12:12:02.469	3	12514	0065-0136659288
21420	2014.06.17	12:12:15.362	3	384	0065-0136659288
21421	2014.06.17	12:12:15.953	3	228	0065-0136659288
21422	2014.06.17	12:12:16.200	2	220	0065-0136667521
21423	2014.06.17	12:12:16.606	1	1400	0065-0136667521
21424	2014.06.17	12:12:21.956	1	341	0065-0136667521
21425	2014.06.17	12:12:22.382	2	917	0065-0136667521
21426	2014.06.17	12:12:23.469	2	777	0065-0136667521
21427	2014.06.17	12:12:25.610	2	228	0065-0136667521
21428	2014.06.17	12:12:26.007	6	221	0065-0136660676
21429	2014.06.17	12:12:26.331	5	881	0065-0136660676
21430	2014.06.17	12:12:27.480	2	230	0065-0136667521
21431	2014.06.17	12:12:29.453	3	429	0065-0136667521
21432	2014.06.17	12:12:31.698	2	212	0065-0136659288
21433	2014.06.17	12:12:32.098	1	745	0065-0136659288
21434	2014.06.17	12:12:29.949	4	4954	0065-0136667521
21435	2014.06.17	12:12:37.297	4	423	0065-0136660676
21436	2014.06.17	12:12:38.695	2	420	0065-0136673193
21437	2014.06.17	12:12:37.904	3	1603	0065-0136660676
21438	2014.06.17	12:12:39.522	6	624	0065-0136653169
21439	2014.06.17	12:12:39.933	3	318	0065-0136660676
21440	2014.06.17	12:12:39.317	1	1922	0065-0136673193
21441	2014.06.17	12:12:40.269	3	1059	0065-0136660676
21442	2014.06.17	12:12:41.266	1	220	0065-0136673193
21443	2014.06.17	12:12:41.611	3	214	0065-0136660676
21444	2014.06.17	12:12:40.244	5	1894	0065-0136653169
21445	2014.06.17	12:12:43.271	4	416	0065-0136670531
21446	2014.06.17	12:12:43.799	3	1461	0065-0136670531
21447	2014.06.17	12:12:45.270	3	220	0065-0136670531
21448	2014.06.17	12:12:46.156	5	504	0065-0136653169
21449	2014.06.17	12:12:45.733	3	1522	0065-0136670531
21450	2014.06.17	12:12:46.616	6	1501	0065-0136653169
21451	2014.06.17	12:12:48.152	8	213	0065-0136659288
21452	2014.06.17	12:12:48.453	6	708	0065-0136653169
21453	2014.06.17	12:12:49.411	6	212	0065-0136653169
21454	2014.06.17	12:12:48.358	7	1508	0065-0136659288
21455	2014.06.17	12:12:49.795	6	805	0065-0136653169
21456	2014.06.17	12:12:50.994	1	214	0065-0136665886
21457	2014.06.17	12:12:51.284	2	308	0065-0136665886
21458	2014.06.17	12:12:51.612	3	216	0065-0136670531
21459	2014.06.17	12:12:51.665	7	410	0065-0136653169
21460	2014.06.17	12:12:52.043	3	802	0065-0136670531
21461	2014.06.17	12:12:52.681	4	423	0065-0136659459
21462	2014.06.17	12:12:52.986	3	216	0065-0136670531
21463	2014.06.17	12:12:52.113	8	2023	0065-0136653169
21464	2014.06.17	12:12:53.305	3	3389	0065-0136659459
21465	2014.06.17	12:13:02.099	2	316	0065-0136660676
21466	2014.06.17	12:13:02.499	2	450	0065-0136665886
21467	2014.06.17	12:13:02.479	1	629	0065-0136660676
21468	2014.06.17	12:13:03.117	1	896	0065-0136665886
21469	2014.06.17	12:13:07.337	8	308	0065-0136665886
21470	2014.06.17	12:13:08.455	8	467	0065-0136673193
21471	2014.06.17	12:13:08.899	1	326	0065-0136653169
21472	2014.06.17	12:13:07.661	7	1623	0065-0136665886
21473	2014.06.17	12:13:09.337	2	1200	0065-0136653169
21474	2014.06.17	12:13:09.339	7	2285	0065-0136673193
21475	2014.06.17	12:13:12.197	2	223	0065-0136653169
21476	2014.06.17	12:13:12.452	2	217	0065-0136653169
21477	2014.06.17	12:13:14.220	6	324	0065-0136673193
21478	2014.06.17	12:13:14.541	5	1570	0065-0136673193
21479	2014.06.17	12:13:16.115	4	309	0065-0136667521
21480	2014.06.17	12:13:16.898	4	217	0065-0136673193
21481	2014.06.17	12:13:17.492	3	1826	0065-0136673193
21482	2014.06.17	12:13:19.146	2	215	0065-0136667521
21483	2014.06.17	12:13:19.472	1	1297	0065-0136667521
21484	2014.06.17	12:13:21.810	8	311	0065-0136660676
21485	2014.06.17	12:13:22.203	7	1204	0065-0136660676
21486	2014.06.17	12:13:23.737	7	216	0065-0136660676
21487	2014.06.17	12:13:27.575	6	316	0065-0136665886
21488	2014.06.17	12:13:27.944	5	516	0065-0136665886
21489	2014.06.17	12:13:33.549	6	917	0065-0136660676
21490	2014.06.17	12:13:34.621	5	1279	0065-0136660676
21491	2014.06.17	12:13:44.486	4	230	0065-0136660676
21492	2014.06.17	12:13:47.224	6	517	0065-0136671473
21493	2014.06.17	12:13:47.768	5	816	0065-0136671473
21494	2014.06.17	12:13:48.838	8	323	0065-0136667521
21495	2014.06.17	12:13:49.949	4	312	0065-0136671473
21496	2014.06.17	12:13:49.164	7	2080	0065-0136667521
21497	2014.06.17	12:13:50.306	3	1008	0065-0136671473
21498	2014.06.17	12:13:52.783	6	341	0065-0136667521
21499	2014.06.17	12:13:54.070	4	423	0065-0136665886
21500	2014.06.17	12:13:54.507	3	1004	0065-0136665886
21501	2014.06.17	12:13:53.247	5	3075	0065-0136667521
21502	2014.06.17	12:13:57.097	5	219	0065-0136660676
21503	2014.06.17	12:13:57.459	2	217	0065-0136671473
21504	2014.06.17	12:13:57.791	1	307	0065-0136671473
21505	2014.06.17	12:13:57.416	6	916	0065-0136660676
21506	2014.06.17	12:14:01.675	7	319	0065-0136660676
21507	2014.06.17	12:14:02.129	8	899	0065-0136660676
21508	2014.06.17	12:14:03.705	2	229	0065-0136659459
21509	2014.06.17	12:14:04.004	1	595	0065-0136659459
21510	2014.06.17	12:14:08.098	2	422	0065-0136665886
21511	2014.06.17	12:14:08.620	1	616	0065-0136665886
21512	2014.06.17	12:14:14.541	8	313	0065-0136665886
21513	2014.06.17	12:14:15.098	7	410	0065-0136665886
21514	2014.06.17	12:14:17.065	6	409	0065-0136671473
21515	2014.06.17	12:14:17.480	6	402	0065-0136665886
21516	2014.06.17	12:14:17.752	5	407	0065-0136671473
21517	2014.06.17	12:14:18.295	5	1330	0065-0136665886
21518	2014.06.17	12:14:20.061	4	314	0065-0136671473
21519	2014.06.17	12:14:20.469	3	1479	0065-0136671473
21520	2014.06.17	12:14:22.233	4	313	0065-0136667521
21521	2014.06.17	12:14:25.223	2	411	0065-0136655780
21522	2014.06.17	12:14:25.919	1	803	0065-0136655780
21523	2014.06.17	12:14:22.593	3	4271	0065-0136667521
21524	2014.06.17	12:14:27.131	3	211	0065-0136667521
21525	2014.06.17	12:14:27.160	5	501	0065-0136665886
21526	2014.06.17	12:14:27.817	3	215	0065-0136667521
21527	2014.06.17	12:14:27.688	6	1222	0065-0136665886
21528	2014.06.17	12:14:28.966	6	707	0065-0136665886
21529	2014.06.17	12:14:30.659	8	803	0065-0136659459
21530	2014.06.17	12:14:31.590	7	1483	0065-0136659459
21531	2014.06.17	12:14:34.638	6	1400	0065-0136659459
21532	2014.06.17	12:14:36.154	5	2492	0065-0136659459
21533	2014.06.17	12:14:40.518	1	326	0065-0136655780
21534	2014.06.17	12:14:40.634	7	407	0065-0136665886
21535	2014.06.17	12:14:40.847	2	1285	0065-0136655780
21536	2014.06.17	12:14:41.089	8	1139	0065-0136665886
21537	2014.06.17	12:14:51.487	2	426	0065-0136655780
21538	2014.06.17	12:14:52.514	1	541	0065-0136655780
21539	2014.06.17	12:14:52.767	8	321	0065-0136660676
21540	2014.06.17	12:14:53.169	1	308	0065-0136655780
21541	2014.06.17	12:14:53.147	7	985	0065-0136660676
21542	2014.06.17	12:15:03.136	1	213	0065-0136655780
21543	2014.06.17	12:15:03.436	2	1333	0065-0136655780
21544	2014.06.17	12:15:06.057	2	212	0065-0136651817
21545	2014.06.17	12:15:06.411	1	324	0065-0136651817
21546	2014.06.17	12:15:10.484	1	307	0065-0136651817
21547	2014.06.17	12:15:10.802	2	817	0065-0136651817
21548	2014.06.17	12:15:12.042	4	313	0065-0136659459
21549	2014.06.17	12:15:12.502	3	1649	0065-0136659459
21550	2014.06.17	12:15:14.531	3	1640	0065-0136659459
21551	2014.06.17	12:15:22.657	2	211	0065-0136659459
21552	2014.06.17	12:15:22.943	1	1004	0065-0136659459
21553	2014.06.17	12:15:24.303	2	406	0065-0136671473
21554	2014.06.17	12:15:26.705	3	312	0065-0136667521
21555	2014.06.17	12:15:27.026	4	339	0065-0136667521
21556	2014.06.17	12:15:27.200	3	425	0065-0136670531
21557	2014.06.17	12:15:28.006	5	216	0065-0136667521
21558	2014.06.17	12:15:28.158	3	216	0065-0136651817
21559	2014.06.17	12:15:27.855	7	552	0065-0136660676
21560	2014.06.17	12:15:28.496	4	227	0065-0136651817
21561	2014.06.17	12:15:28.280	6	611	0065-0136667521
21562	2014.06.17	12:15:24.892	1	4049	0065-0136671473
21563	2014.06.17	12:15:30.444	4	211	0065-0136670531
21564	2014.06.17	12:15:32.207	5	320	0065-0136651817
21565	2014.06.17	12:15:28.613	8	4548	0065-0136660676
21566	2014.06.17	12:15:33.213	8	650	0065-0136660676
21567	2014.06.17	12:15:34.587	8	419	0065-0136671473
21568	2014.06.17	12:15:34.762	1	425	0065-0136660676
21569	2014.06.17	12:15:32.497	6	2709	0065-0136651817
21570	2014.06.17	12:15:35.046	7	1299	0065-0136671473
21571	2014.06.17	12:15:35.422	2	935	0065-0136660676
21572	2014.06.17	12:15:36.476	2	212	0065-0136660676
21573	2014.06.17	12:15:36.764	2	316	0065-0136660676
21574	2014.06.17	12:15:36.404	7	1394	0065-0136671473
21575	2014.06.17	12:15:38.104	6	445	0065-0136651817
21576	2014.06.17	12:15:39.142	6	617	0065-0136671473
21577	2014.06.17	12:15:39.500	3	421	0065-0136660676
21578	2014.06.17	12:15:38.596	5	1729	0065-0136651817
21579	2014.06.17	12:15:40.626	5	2868	0065-0136671473
21580	2014.06.17	12:15:40.013	4	5754	0065-0136660676
21581	2014.06.17	12:15:50.929	5	348	0065-0136660676
21582	2014.06.17	12:15:51.472	5	228	0065-0136651817
21583	2014.06.17	12:15:51.595	4	616	0065-0136670531
21584	2014.06.17	12:15:51.795	6	806	0065-0136651817
21585	2014.06.17	12:15:52.393	3	820	0065-0136670531
21586	2014.06.17	12:15:58.831	4	419	0065-0136671473
21587	2014.06.17	12:15:59.295	3	814	0065-0136671473
21588	2014.06.17	12:16:02.727	2	212	0065-0136671473
21589	2014.06.17	12:16:02.999	1	321	0065-0136671473
21590	2014.06.17	12:16:05.418	8	323	0065-0136671473
21591	2014.06.17	12:16:05.712	7	2057	0065-0136671473
21592	2014.06.17	12:16:07.773	7	361	0065-0136671473
21593	2014.06.17	12:16:13.777	6	507	0065-0136671473
21594	2014.06.17	12:16:14.331	5	812	0065-0136671473
21595	2014.06.17	12:16:29.498	1	402	0065-0136659459
21596	2014.06.17	12:16:30.091	2	1900	0065-0136659459
21597	2014.06.17	12:16:33.660	3	406	0065-0136659459
21598	2014.06.17	12:16:34.117	4	1897	0065-0136659459
21599	2014.06.17	12:16:36.218	7	309	0065-0136659288
21600	2014.06.17	12:16:36.552	8	1817	0065-0136659288
21601	2014.06.17	12:16:39.994	6	315	0065-0136660676
21602	2014.06.17	12:16:40.450	5	620	0065-0136660676
21603	2014.06.17	12:16:43.900	5	307	0065-0136660676
21604	2014.06.17	12:16:44.259	6	715	0065-0136660676
21605	2014.06.17	12:16:45.034	5	315	0065-0136671473
21606	2014.06.17	12:16:45.457	6	3839	0065-0136671473
21607	2014.06.17	12:16:49.588	8	316	0065-0136659288
21608	2014.06.17	12:16:50.809	6	452	0065-0136671473
21609	2014.06.17	12:16:51.400	6	327	0065-0136671473
21610	2014.06.17	12:16:49.849	7	3437	0065-0136659288
21611	2014.06.17	12:16:53.956	7	418	0065-0136659288
21612	2014.06.17	12:16:54.204	5	646	0065-0136659459
21613	2014.06.17	12:16:55.458	7	404	0065-0136671473
21614	2014.06.17	12:16:54.898	6	1493	0065-0136659459
21615	2014.06.17	12:16:55.881	8	1027	0065-0136671473
21616	2014.06.17	12:16:57.626	1	230	0065-0136671473
21617	2014.06.17	12:16:57.789	6	219	0065-0136659459
21618	2014.06.17	12:16:57.891	2	835	0065-0136671473
21619	2014.06.17	12:16:59.818	6	315	0065-0136659288
21620	2014.06.17	12:17:00.146	5	818	0065-0136659288
21621	2014.06.17	12:17:06.831	4	421	0065-0136659288
21622	2014.06.17	12:17:09.872	7	433	0065-0136667521
21623	2014.06.17	12:17:07.338	3	3855	0065-0136659288
21624	2014.06.17	12:17:10.370	8	2530	0065-0136667521
21625	2014.06.17	12:17:19.012	2	310	0065-0136673193
21626	2014.06.17	12:17:19.460	1	1502	0065-0136673193
21627	2014.06.17	12:17:33.947	8	417	0065-0136667521
21628	2014.06.17	12:17:34.337	7	2399	0065-0136667521
21629	2014.06.17	12:17:37.407	6	1491	0065-0136667521
21630	2014.06.17	12:17:38.931	8	309	0065-0136673193
21631	2014.06.17	12:17:39.355	7	4368	0065-0136673193
21632	2014.06.17	12:17:49.471	7	320	0065-0136659459
21633	2014.06.17	12:17:49.885	6	212	0065-0136673193
21634	2014.06.17	12:17:50.177	5	404	0065-0136673193
21635	2014.06.17	12:17:49.794	8	1010	0065-0136659459
21636	2014.06.17	12:17:51.304	4	309	0065-0136673193
21637	2014.06.17	12:17:51.639	3	503	0065-0136673193
21638	2014.06.17	12:17:52.157	1	333	0065-0136659459
21639	2014.06.17	12:17:53.594	7	313	0065-0136651817
21640	2014.06.17	12:17:52.593	2	1476	0065-0136659459
21641	2014.06.17	12:17:53.963	8	821	0065-0136651817
21642	2014.06.17	12:18:04.189	7	313	0065-0136660676
21643	2014.06.17	12:18:04.554	8	620	0065-0136660676
21644	2014.06.17	12:18:04.910	2	358	0065-0136659459
21645	2014.06.17	12:18:05.271	1	899	0065-0136659459
21646	2014.06.17	12:18:08.306	1	309	0065-0136660676
21647	2014.06.17	12:18:08.696	2	312	0065-0136660676
21648	2014.06.17	12:18:09.543	2	219	0065-0136660676
21649	2014.06.17	12:18:12.791	3	308	0065-0136660676
21650	2014.06.17	12:18:13.141	4	917	0065-0136660676
21651	2014.06.17	12:18:15.150	2	321	0065-0136653169
21652	2014.06.17	12:18:15.733	1	2779	0065-0136653169
21653	2014.06.17	12:18:20.477	1	308	0065-0136665886
21654	2014.06.17	12:18:20.902	2	326	0065-0136665886
21655	2014.06.17	12:18:23.595	8	562	0065-0136653169
21656	2014.06.17	12:18:25.726	2	323	0065-0136659288
21657	2014.06.17	12:18:26.212	1	1095	0065-0136659288
21658	2014.06.17	12:18:29.122	8	309	0065-0136659288
21659	2014.06.17	12:18:24.212	7	5298	0065-0136653169
21660	2014.06.17	12:18:29.549	7	2769	0065-0136659288
21661	2014.06.17	12:18:32.077	5	320	0065-0136660676
21662	2014.06.17	12:18:32.473	6	1589	0065-0136660676
21663	2014.06.17	12:18:34.530	2	313	0065-0136665886
21664	2014.06.17	12:18:35.045	1	311	0065-0136659459
21665	2014.06.17	12:18:35.460	1	1097	0065-0136665886
21666	2014.06.17	12:18:38.324	8	309	0065-0136659459
21667	2014.06.17	12:18:38.722	7	1001	0065-0136659459
21668	2014.06.17	12:18:40.716	6	755	0065-0136659459
21669	2014.06.17	12:18:42.298	6	346	0065-0136660676
21670	2014.06.17	12:18:43.065	3	315	0065-0136671473
21671	2014.06.17	12:18:43.397	4	1154	0065-0136671473
21672	2014.06.17	12:18:42.780	5	2892	0065-0136660676
21673	2014.06.17	12:18:45.697	4	710	0065-0136671473
21674	2014.06.17	12:18:47.876	5	433	0065-0136671473
21675	2014.06.17	12:18:48.205	4	314	0065-0136660676
21676	2014.06.17	12:18:48.598	7	534	0065-0136667521
21677	2014.06.17	12:18:48.335	6	1110	0065-0136671473
21678	2014.06.17	12:18:48.673	3	911	0065-0136660676
21679	2014.06.17	12:18:49.281	8	1330	0065-0136667521
21680	2014.06.17	12:18:50.745	2	321	0065-0136660676
21681	2014.06.17	12:18:51.192	1	456	0065-0136660676
21682	2014.06.17	12:18:51.342	8	424	0065-0136665886
21683	2014.06.17	12:18:51.810	7	712	0065-0136665886
21684	2014.06.17	12:18:54.282	8	217	0065-0136667521
21685	2014.06.17	12:18:58.946	8	313	0065-0136660676
21686	2014.06.17	12:19:04.534	6	403	0065-0136665886
21687	2014.06.17	12:19:04.953	5	530	0065-0136665886
21688	2014.06.17	12:18:59.305	7	10886	0065-0136660676
21689	2014.06.17	12:19:10.602	4	323	0065-0136665886
21690	2014.06.17	12:19:10.959	3	2092	0065-0136665886
21691	2014.06.17	12:19:13.001	6	1589	0065-0136660676
21692	2014.06.17	12:19:14.662	6	612	0065-0136653169
21693	2014.06.17	12:19:14.921	5	658	0065-0136660676
21694	2014.06.17	12:19:15.669	2	797	0065-0136670531
21695	2014.06.17	12:19:16.608	4	212	0065-0136660676
21696	2014.06.17	12:19:16.908	1	1537	0065-0136670531
21697	2014.06.17	12:19:16.965	3	1490	0065-0136660676
21698	2014.06.17	12:19:15.608	5	3293	0065-0136653169
21699	2014.06.17	12:19:24.383	1	319	0065-0136670531
21700	2014.06.17	12:19:24.616	2	226	0065-0136670531
21701	2014.06.17	12:19:24.862	1	229	0065-0136651817
21702	2014.06.17	12:19:25.095	2	217	0065-0136651817
21703	2014.06.17	12:19:29.425	2	312	0065-0136665886
21704	2014.06.17	12:19:30.054	1	806	0065-0136665886
21705	2014.06.17	12:19:31.073	7	211	0065-0136659288
21706	2014.06.17	12:19:31.582	5	498	0065-0136653169
21707	2014.06.17	12:19:31.326	8	846	0065-0136659288
21708	2014.06.17	12:19:32.138	6	2673	0065-0136653169
21709	2014.06.17	12:19:36.643	6	213	0065-0136653169
21710	2014.06.17	12:19:38.144	6	344	0065-0136653169
21711	2014.06.17	12:19:41.791	2	412	0065-0136655780
21712	2014.06.17	12:19:42.122	6	709	0065-0136653169
21713	2014.06.17	12:19:42.974	1	1724	0065-0136655780
21714	2014.06.17	12:19:44.817	7	347	0065-0136653169
21715	2014.06.17	12:19:45.208	8	1157	0065-0136653169
21716	2014.06.17	12:19:46.550	8	409	0065-0136653169
21717	2014.06.17	12:19:48.563	8	1802	0065-0136655780
21718	2014.06.17	12:19:50.601	7	6109	0065-0136655780
21719	2014.06.17	12:19:57.009	7	518	0065-0136667521
21720	2014.06.17	12:19:57.540	8	2575	0065-0136667521
21721	2014.06.17	12:20:00.878	8	437	0065-0136667521
21722	2014.06.17	12:20:04.761	1	216	0065-0136667521
21723	2014.06.17	12:20:04.761	8	329	0065-0136665886
21724	2014.06.17	12:20:05.159	7	723	0065-0136665886
21725	2014.06.17	12:20:05.052	2	1000	0065-0136667521
21726	2014.06.17	12:20:09.378	7	407	0065-0136655780
21727	2014.06.17	12:20:09.968	8	1255	0065-0136655780
21728	2014.06.17	12:20:13.466	5	316	0065-0136659459
21729	2014.06.17	12:20:13.897	6	2770	0065-0136659459
21730	2014.06.17	12:20:18.721	6	318	0065-0136659459
21731	2014.06.17	12:20:19.056	6	1459	0065-0136659459
21732	2014.06.17	12:20:20.911	8	517	0065-0136653169
21733	2014.06.17	12:20:21.507	7	1847	0065-0136653169
21734	2014.06.17	12:20:25.454	7	414	0065-0136653169
21735	2014.06.17	12:20:25.814	8	1336	0065-0136653169
21736	2014.06.17	12:20:27.922	1	220	0065-0136655780
21737	2014.06.17	12:20:28.265	2	412	0065-0136655780
21738	2014.06.17	12:20:28.449	1	324	0065-0136653169
21739	2014.06.17	12:20:28.602	7	340	0065-0136671473
21740	2014.06.17	12:20:28.945	8	1011	0065-0136671473
21741	2014.06.17	12:20:28.936	2	1567	0065-0136653169
21742	2014.06.17	12:20:34.472	6	349	0065-0136665886
21743	2014.06.17	12:20:34.872	5	595	0065-0136665886
21744	2014.06.17	12:20:48.268	2	220	0065-0136667521
21745	2014.06.17	12:20:48.494	1	898	0065-0136667521
21746	2014.06.17	12:20:50.698	1	228	0065-0136671473
21747	2014.06.17	12:20:51.336	2	598	0065-0136667521
21748	2014.06.17	12:21:13.637	4	549	0065-0136665886
21749	2014.06.17	12:21:14.292	3	932	0065-0136665886
21750	2014.06.17	12:21:20.273	6	341	0065-0136659459
21751	2014.06.17	12:21:20.670	5	595	0065-0136659459
21752	2014.06.17	12:21:21.414	1	524	0065-0136659288
21753	2014.06.17	12:21:22.408	2	2339	0065-0136659288
21754	2014.06.17	12:21:25.553	4	316	0065-0136659459
21755	2014.06.17	12:21:25.938	3	1569	0065-0136659459
21756	2014.06.17	12:21:31.147	3	211	0065-0136671473
21757	2014.06.17	12:21:31.480	4	1906	0065-0136671473
21758	2014.06.17	12:21:33.336	3	442	0065-0136667521
21759	2014.06.17	12:21:33.988	4	2772	0065-0136667521
21760	2014.06.17	12:21:53.130	3	317	0065-0136659288
21761	2014.06.17	12:21:53.492	4	1624	0065-0136659288
21762	2014.06.17	12:21:57.214	4	368	0065-0136659288
21763	2014.06.17	12:22:00.414	5	322	0065-0136671473
21764	2014.06.17	12:21:57.587	3	3758	0065-0136659288
21765	2014.06.17	12:22:00.705	6	1015	0065-0136671473
21766	2014.06.17	12:22:01.853	2	217	0065-0136665886
21767	2014.06.17	12:22:02.114	1	316	0065-0136665886
21768	2014.06.17	12:22:02.412	2	219	0065-0136659288
21769	2014.06.17	12:22:02.769	1	613	0065-0136659288
21770	2014.06.17	12:22:03.050	3	411	0065-0136659459
21771	2014.06.17	12:22:03.580	6	604	0065-0136671473
21772	2014.06.17	12:22:04.792	3	406	0065-0136653169
21773	2014.06.17	12:22:03.540	4	1840	0065-0136659459
21774	2014.06.17	12:22:05.441	4	739	0065-0136659459
21775	2014.06.17	12:22:04.200	5	2674	0065-0136671473
21776	2014.06.17	12:22:06.884	5	522	0065-0136671473
21777	2014.06.17	12:22:06.368	4	4113	0065-0136653169
21778	2014.06.17	12:22:11.740	5	319	0065-0136671473
21779	2014.06.17	12:22:12.031	6	716	0065-0136671473
21780	2014.06.17	12:22:13.415	7	421	0065-0136671473
21781	2014.06.17	12:22:13.340	3	609	0065-0136655780
21782	2014.06.17	12:22:13.785	8	1002	0065-0136671473
21783	2014.06.17	12:22:18.497	8	320	0065-0136659288
21784	2014.06.17	12:22:14.178	4	6128	0065-0136655780
21785	2014.06.17	12:22:18.880	7	2929	0065-0136659288
21786	2014.06.17	12:22:20.941	5	1401	0065-0136667521
21787	2014.06.17	12:22:22.399	6	2371	0065-0136667521
21788	2014.06.17	12:22:28.258	5	507	0065-0136653169
21789	2014.06.17	12:22:31.089	7	221	0065-0136667521
21790	2014.06.17	12:22:32.618	5	216	0065-0136659459
21791	2014.06.17	12:22:28.885	6	4062	0065-0136653169
21792	2014.06.17	12:22:32.644	4	408	0065-0136655780
21793	2014.06.17	12:22:31.340	8	1935	0065-0136667521
21794	2014.06.17	12:22:32.974	3	410	0065-0136655780
21795	2014.06.17	12:22:33.196	1	310	0065-0136665886
21796	2014.06.17	12:22:33.662	2	444	0065-0136665886
21797	2014.06.17	12:22:33.070	6	1205	0065-0136659459
21798	2014.06.17	12:22:34.668	7	450	0065-0136653169
21799	2014.06.17	12:22:35.126	8	847	0065-0136653169
21800	2014.06.17	12:22:39.280	8	217	0065-0136671473
21801	2014.06.17	12:22:39.584	8	322	0065-0136667521
21802	2014.06.17	12:22:39.543	7	500	0065-0136671473
21803	2014.06.17	12:22:40.102	7	443	0065-0136667521
21804	2014.06.17	12:22:40.388	2	216	0065-0136655780
21805	2014.06.17	12:22:40.751	1	807	0065-0136655780
21806	2014.06.17	12:22:42.801	2	322	0065-0136673193
21807	2014.06.17	12:22:43.355	1	1185	0065-0136673193
21808	2014.06.17	12:22:44.824	1	615	0065-0136673193
21809	2014.06.17	12:22:52.698	8	513	0065-0136673193
21810	2014.06.17	12:22:53.317	7	4111	0065-0136673193
21811	2014.06.17	12:22:59.859	6	903	0065-0136673193
21812	2014.06.17	12:23:00.845	5	1287	0065-0136673193
21813	2014.06.17	12:23:08.839	3	364	0065-0136665886
21814	2014.06.17	12:23:09.305	4	613	0065-0136665886
21815	2014.06.17	12:23:10.037	3	315	0065-0136660676
21816	2014.06.17	12:23:10.882	6	405	0065-0136659288
21817	2014.06.17	12:23:10.487	4	1709	0065-0136660676
21818	2014.06.17	12:23:11.340	5	2807	0065-0136659288
21819	2014.06.17	12:23:14.551	5	517	0065-0136659288
21820	2014.06.17	12:23:15.584	4	221	0065-0136673193
21821	2014.06.17	12:23:16.404	5	226	0065-0136660676
21822	2014.06.17	12:23:16.013	3	914	0065-0136673193
21823	2014.06.17	12:23:16.729	6	804	0065-0136660676
21824	2014.06.17	12:23:17.998	2	221	0065-0136673193
21825	2014.06.17	12:23:18.317	1	713	0065-0136673193
21826	2014.06.17	12:23:19.068	1	227	0065-0136673193
21827	2014.06.17	12:23:20.164	7	315	0065-0136660676
21828	2014.06.17	12:23:20.493	8	1344	0065-0136660676
21829	2014.06.17	12:23:22.932	4	314	0065-0136659288
21830	2014.06.17	12:23:23.266	3	7043	0065-0136659288
21831	2014.06.17	12:23:35.206	8	420	0065-0136660676
21832	2014.06.17	12:23:35.569	7	743	0065-0136660676
21833	2014.06.17	12:23:37.624	6	436	0065-0136660676
21834	2014.06.17	12:23:38.018	5	651	0065-0136660676
21835	2014.06.17	12:24:03.710	7	314	0065-0136659459
21836	2014.06.17	12:24:05.180	7	372	0065-0136667521
21837	2014.06.17	12:24:04.039	8	1731	0065-0136659459
21838	2014.06.17	12:24:07.179	1	215	0065-0136659459
21839	2014.06.17	12:24:07.506	2	1430	0065-0136659459
21840	2014.06.17	12:24:05.812	8	6122	0065-0136667521
21841	2014.06.17	12:24:11.987	1	316	0065-0136653169
21842	2014.06.17	12:24:12.586	5	311	0065-0136660676
21843	2014.06.17	12:24:12.378	2	1033	0065-0136653169
21844	2014.06.17	12:24:12.913	6	844	0065-0136660676
21845	2014.06.17	12:24:13.496	2	1462	0065-0136653169
21846	2014.06.17	12:24:17.018	6	421	0065-0136665886
21847	2014.06.17	12:24:17.410	5	715	0065-0136665886
21848	2014.06.17	12:24:18.033	8	422	0065-0136655780
21849	2014.06.17	12:24:18.427	7	2678	0065-0136655780
21850	2014.06.17	12:24:22.245	4	213	0065-0136665886
21851	2014.06.17	12:24:23.039	1	220	0065-0136667521
21852	2014.06.17	12:24:22.536	3	843	0065-0136665886
21853	2014.06.17	12:24:23.433	2	4095	0065-0136667521
21854	2014.06.17	12:24:28.036	2	614	0065-0136665886
21855	2014.06.17	12:24:28.321	3	520	0065-0136653169
21856	2014.06.17	12:24:28.738	2	226	0065-0136659288
21857	2014.06.17	12:24:28.662	1	322	0065-0136665886
21858	2014.06.17	12:24:29.126	1	326	0065-0136659288
21859	2014.06.17	12:24:31.406	2	215	0065-0136659459
21860	2014.06.17	12:24:31.761	1	436	0065-0136659459
21861	2014.06.17	12:24:28.938	4	3759	0065-0136653169
21862	2014.06.17	12:24:40.828	8	213	0065-0136659288
21863	2014.06.17	12:24:41.086	7	4199	0065-0136659288
21864	2014.06.17	12:24:46.662	3	413	0065-0136667521
21865	2014.06.17	12:24:47.117	4	10067	0065-0136667521
21866	2014.06.17	12:24:58.201	7	420	0065-0136660676
21867	2014.06.17	12:24:58.592	8	901	0065-0136660676
21868	2014.06.17	12:24:59.318	6	315	0065-0136659288
21869	2014.06.17	12:24:59.432	7	551	0065-0136655780
21870	2014.06.17	12:25:00.126	8	949	0065-0136655780
21871	2014.06.17	12:24:59.615	5	2184	0065-0136659288
21872	2014.06.17	12:25:03.842	4	219	0065-0136659288
21873	2014.06.17	12:25:04.139	3	4625	0065-0136659288
21874	2014.06.17	12:25:08.712	2	220	0065-0136651817
21875	2014.06.17	12:25:09.073	1	500	0065-0136651817
21876	2014.06.17	12:25:17.091	1	220	0065-0136660676
21877	2014.06.17	12:25:17.452	2	515	0065-0136660676
21878	2014.06.17	12:25:16.995	8	1004	0065-0136651817
21879	2014.06.17	12:25:18.273	7	2082	0065-0136651817
21880	2014.06.17	12:25:21.217	3	324	0065-0136660676
21881	2014.06.17	12:25:21.372	5	318	0065-0136653169
21882	2014.06.17	12:25:21.541	4	719	0065-0136660676
21883	2014.06.17	12:25:21.373	7	1283	0065-0136671473
21884	2014.06.17	12:25:21.555	6	2152	0065-0136667521
21885	2014.06.17	12:25:22.745	8	1694	0065-0136671473
21886	2014.06.17	12:25:25.223	7	312	0065-0136667521
21887	2014.06.17	12:25:25.588	8	1921	0065-0136667521
21888	2014.06.17	12:25:23.999	6	5714	0065-0136653169
21889	2014.06.17	12:25:30.123	1	217	0065-0136671473
21890	2014.06.17	12:25:30.345	2	944	0065-0136671473
21891	2014.06.17	12:25:29.925	6	2183	0065-0136653169
21892	2014.06.17	12:25:32.146	6	219	0065-0136653169
21893	2014.06.17	12:25:32.386	6	228	0065-0136653169
21894	2014.06.17	12:25:31.519	7	1202	0065-0136651817
21895	2014.06.17	12:25:32.824	8	1723	0065-0136651817
21896	2014.06.17	12:25:34.630	8	229	0065-0136651817
21897	2014.06.17	12:25:35.500	3	312	0065-0136671473
21898	2014.06.17	12:25:35.886	4	1501	0065-0136671473
21899	2014.06.17	12:25:41.476	4	407	0065-0136671473
21900	2014.06.17	12:25:43.457	7	564	0065-0136653169
21901	2014.06.17	12:25:41.874	3	2410	0065-0136671473
21902	2014.06.17	12:25:44.334	3	416	0065-0136671473
21903	2014.06.17	12:25:44.119	8	4111	0065-0136653169
21904	2014.06.17	12:25:48.320	8	216	0065-0136653169
21905	2014.06.17	12:25:48.544	8	1202	0065-0136653169
21906	2014.06.17	12:25:50.634	2	311	0065-0136671473
21907	2014.06.17	12:25:50.856	1	319	0065-0136671473
21908	2014.06.17	12:25:51.835	5	312	0065-0136660676
21909	2014.06.17	12:25:52.374	1	213	0065-0136671473
21910	2014.06.17	12:25:52.197	6	1304	0065-0136660676
21911	2014.06.17	12:26:23.696	1	211	0065-0136655780
21912	2014.06.17	12:26:24.087	2	803	0065-0136655780
21913	2014.06.17	12:26:33.583	1	418	0065-0136653169
21914	2014.06.17	12:26:34.233	2	3370	0065-0136653169
21915	2014.06.17	12:26:38.706	2	663	0065-0136653169
21916	2014.06.17	12:26:52.055	3	449	0065-0136653169
21917	2014.06.17	12:26:52.610	4	2516	0065-0136653169
21918	2014.06.17	12:26:59.645	5	407	0065-0136653169
21919	2014.06.17	12:27:00.073	6	1271	0065-0136653169
21920	2014.06.17	12:27:09.770	6	311	0065-0136653169
21921	2014.06.17	12:27:12.130	7	459	0065-0136653169
21922	2014.06.17	12:27:13.153	7	310	0065-0136660676
21923	2014.06.17	12:27:12.568	8	1133	0065-0136653169
21924	2014.06.17	12:27:14.025	1	320	0065-0136651817
21925	2014.06.17	12:27:14.557	2	754	0065-0136651817
21926	2014.06.17	12:27:13.878	8	1698	0065-0136660676
21927	2014.06.17	12:27:15.771	2	229	0065-0136651817
21928	2014.06.17	12:27:16.122	2	212	0065-0136651817
21929	2014.06.17	12:27:19.518	3	410	0065-0136651817
21930	2014.06.17	12:27:19.974	4	717	0065-0136651817
21931	2014.06.17	12:27:30.094	3	412	0065-0136655780
21932	2014.06.17	12:27:30.644	4	5822	0065-0136655780
21933	2014.06.17	12:27:37.170	8	417	0065-0136671473
21934	2014.06.17	12:27:36.772	3	1438	0065-0136655780
21935	2014.06.17	12:27:37.652	7	2788	0065-0136671473
21936	2014.06.17	12:27:41.289	6	341	0065-0136671473
21937	2014.06.17	12:27:41.690	5	2280	0065-0136671473
21938	2014.06.17	12:27:45.045	5	1464	0065-0136671473
21939	2014.06.17	12:27:46.306	8	314	0065-0136665886
21940	2014.06.17	12:27:46.440	7	441	0065-0136653169
21941	2014.06.17	12:27:46.514	5	742	0065-0136671473
21942	2014.06.17	12:27:47.000	7	507	0065-0136665886
21943	2014.06.17	12:27:47.441	5	224	0065-0136671473
21944	2014.06.17	12:27:50.044	8	422	0065-0136667521
21945	2014.06.17	12:27:53.407	4	343	0065-0136671473
21946	2014.06.17	12:27:53.833	3	1008	0065-0136671473
21947	2014.06.17	12:27:55.632	2	319	0065-0136671473
21948	2014.06.17	12:27:56.034	1	598	0065-0136671473
21949	2014.06.17	12:27:50.515	7	7509	0065-0136667521
21950	2014.06.17	12:28:01.977	5	448	0065-0136651817
21951	2014.06.17	12:28:02.503	6	1435	0065-0136651817
21952	2014.06.17	12:28:12.167	2	225	0065-0136655780
21953	2014.06.17	12:28:13.112	7	324	0065-0136665886
21954	2014.06.17	12:28:12.438	1	1233	0065-0136655780
21955	2014.06.17	12:28:13.447	8	614	0065-0136665886
21956	2014.06.17	12:28:13.811	1	415	0065-0136655780
21957	2014.06.17	12:28:14.243	1	1095	0065-0136655780
21958	2014.06.17	12:28:16.290	8	422	0065-0136655780
21959	2014.06.17	12:28:16.648	3	1108	0065-0136661759
21960	2014.06.17	12:28:17.849	4	1267	0065-0136661759
21961	2014.06.17	12:28:16.788	7	7379	0065-0136655780
21962	2014.06.17	12:28:24.873	7	405	0065-0136651817
21963	2014.06.17	12:28:24.676	5	1395	0065-0136661759
21964	2014.06.17	12:28:25.299	8	1001	0065-0136651817
21965	2014.06.17	12:28:26.096	6	1099	0065-0136661759
21966	2014.06.17	12:28:27.116	1	345	0065-0136665886
21967	2014.06.17	12:28:27.438	6	219	0065-0136661759
21968	2014.06.17	12:28:27.472	2	318	0065-0136665886
21969	2014.06.17	12:28:29.668	7	445	0065-0136667521
21970	2014.06.17	12:28:30.324	3	214	0065-0136665886
21971	2014.06.17	12:28:30.580	4	529	0065-0136665886
21972	2014.06.17	12:28:32.130	4	228	0065-0136665886
21973	2014.06.17	12:28:32.386	4	320	0065-0136665886
21974	2014.06.17	12:28:32.448	7	425	0065-0136661759
21975	2014.06.17	12:28:32.920	8	1782	0065-0136661759
21976	2014.06.17	12:28:34.110	7	602	0065-0136655780
21977	2014.06.17	12:28:35.092	8	1754	0065-0136655780
21978	2014.06.17	12:28:38.494	8	404	0065-0136671473
21979	2014.06.17	12:28:38.952	7	1000	0065-0136671473
21980	2014.06.17	12:28:42.379	2	323	0065-0136659288
21981	2014.06.17	12:28:46.111	7	442	0065-0136653169
21982	2014.06.17	12:28:46.562	8	1054	0065-0136653169
21983	2014.06.17	12:28:42.864	1	7249	0065-0136659288
21984	2014.06.17	12:28:52.368	1	211	0065-0136661759
21985	2014.06.17	12:28:52.685	2	310	0065-0136661759
21986	2014.06.17	12:28:53.494	6	515	0065-0136671473
21987	2014.06.17	12:28:54.021	5	1177	0065-0136671473
21988	2014.06.17	12:28:58.247	4	2472	0065-0136671473
21989	2014.06.17	12:29:01.060	3	1997	0065-0136671473
21990	2014.06.17	12:29:06.018	8	317	0065-0136659288
21991	2014.06.17	12:29:06.374	7	1800	0065-0136659288
21992	2014.06.17	12:29:09.358	6	333	0065-0136659288
21993	2014.06.17	12:29:09.624	3	219	0065-0136671473
21994	2014.06.17	12:29:09.724	5	1934	0065-0136659288
21995	2014.06.17	12:29:10.215	3	1693	0065-0136671473
21996	2014.06.17	12:29:11.953	4	1436	0065-0136671473
21997	2014.06.17	12:29:13.207	5	320	0065-0136659288
21998	2014.06.17	12:29:14.005	5	412	0065-0136665886
21999	2014.06.17	12:29:14.940	4	221	0065-0136659288
22000	2014.06.17	12:29:14.485	6	955	0065-0136665886
22001	2014.06.17	12:29:15.263	3	1648	0065-0136659288
22002	2014.06.17	12:29:18.277	2	229	0065-0136659288
22003	2014.06.17	12:29:18.246	7	407	0065-0136665886
22004	2014.06.17	12:29:18.515	1	310	0065-0136659288
22005	2014.06.17	12:29:18.637	8	523	0065-0136665886
22006	2014.06.17	12:29:18.997	4	516	0065-0136671473
22007	2014.06.17	12:29:19.528	3	1393	0065-0136671473
22008	2014.06.17	12:29:24.715	2	219	0065-0136671473
22009	2014.06.17	12:29:24.985	1	1260	0065-0136671473
22010	2014.06.17	12:29:44.025	1	549	0065-0136651817
22011	2014.06.17	12:29:45.027	3	649	0065-0136670531
22012	2014.06.17	12:29:44.779	2	1588	0065-0136651817
22013	2014.06.17	12:29:45.849	4	2718	0065-0136670531
22014	2014.06.17	12:29:49.836	5	569	0065-0136670531
22015	2014.06.17	12:29:50.527	6	2129	0065-0136670531
22016	2014.06.17	12:29:54.694	1	309	0065-0136665886
22017	2014.06.17	12:29:55.019	2	312	0065-0136665886
22018	2014.06.17	12:30:07.073	1	335	0065-0136659288
22019	2014.06.17	12:30:07.482	2	941	0065-0136659288
22020	2014.06.17	12:30:14.065	2	505	0065-0136661759
22021	2014.06.17	12:30:14.708	1	349	0065-0136661759
22022	2014.06.17	12:30:21.161	1	229	0065-0136671473
22023	2014.06.17	12:30:21.480	1	217	0065-0136660676
22024	2014.06.17	12:30:21.494	2	311	0065-0136671473
22025	2014.06.17	12:30:21.829	2	212	0065-0136671473
22026	2014.06.17	12:30:22.117	2	768	0065-0136660676
22027	2014.06.17	12:30:23.098	3	226	0065-0136671473
22028	2014.06.17	12:30:23.388	4	899	0065-0136671473
22029	2014.06.17	12:30:26.151	4	410	0065-0136671473
22030	2014.06.17	12:30:28.333	5	619	0065-0136671473
22031	2014.06.17	12:30:28.657	3	315	0065-0136660676
22032	2014.06.17	12:30:29.058	6	721	0065-0136671473
22033	2014.06.17	12:30:29.011	4	818	0065-0136660676
22034	2014.06.17	12:30:34.963	5	325	0065-0136660676
22035	2014.06.17	12:30:35.353	6	679	0065-0136660676
22036	2014.06.17	12:30:37.024	8	529	0065-0136667521
22037	2014.06.17	12:30:38.228	7	594	0065-0136671473
22038	2014.06.17	12:30:39.059	7	516	0065-0136670531
22039	2014.06.17	12:30:38.877	8	899	0065-0136671473
22040	2014.06.17	12:30:40.918	1	223	0065-0136667521
22041	2014.06.17	12:30:39.947	8	1466	0065-0136670531
22042	2014.06.17	12:30:41.143	2	2491	0065-0136667521
22043	2014.06.17	12:30:43.875	2	228	0065-0136667521
22044	2014.06.17	12:30:45.768	3	317	0065-0136659288
22045	2014.06.17	12:30:46.167	4	2519	0065-0136659288
22046	2014.06.17	12:30:52.582	2	508	0065-0136665886
22047	2014.06.17	12:30:53.138	1	326	0065-0136665886
22048	2014.06.17	12:30:55.869	1	337	0065-0136653169
22049	2014.06.17	12:30:56.304	2	709	0065-0136653169
22050	2014.06.17	12:30:59.435	8	408	0065-0136670531
22051	2014.06.17	12:30:59.769	7	2649	0065-0136670531
22052	2014.06.17	12:31:02.981	7	463	0065-0136660676
22053	2014.06.17	12:31:03.477	8	899	0065-0136660676
22054	2014.06.17	12:31:05.325	1	225	0065-0136671473
22055	2014.06.17	12:31:05.632	2	607	0065-0136671473
22056	2014.06.17	12:31:11.113	5	501	0065-0136659288
22057	2014.06.17	12:31:11.698	6	1891	0065-0136659288
22058	2014.06.17	12:31:14.717	6	319	0065-0136659288
22059	2014.06.17	12:31:19.813	1	325	0065-0136673193
22060	2014.06.17	12:31:21.138	3	313	0065-0136667521
22061	2014.06.17	12:31:20.441	2	1721	0065-0136673193
22062	2014.06.17	12:31:22.246	2	405	0065-0136673193
22063	2014.06.17	12:31:22.678	2	222	0065-0136673193
22064	2014.06.17	12:31:21.535	4	3673	0065-0136667521
22065	2014.06.17	12:31:24.995	8	410	0065-0136665886
22066	2014.06.17	12:31:25.418	7	1458	0065-0136665886
22067	2014.06.17	12:31:28.854	1	218	0065-0136660676
22068	2014.06.17	12:31:29.149	2	313	0065-0136660676
22069	2014.06.17	12:31:29.908	7	227	0065-0136659288
22070	2014.06.17	12:31:30.203	8	1105	0065-0136659288
22071	2014.06.17	12:31:33.344	3	432	0065-0136660676
22072	2014.06.17	12:31:33.803	4	997	0065-0136660676
22073	2014.06.17	12:31:34.921	4	211	0065-0136660676
22074	2014.06.17	12:31:36.187	6	403	0065-0136670531
22075	2014.06.17	12:31:36.784	5	2633	0065-0136670531
22076	2014.06.17	12:31:44.072	2	310	0065-0136671473
22077	2014.06.17	12:31:44.427	1	307	0065-0136671473
22078	2014.06.17	12:31:48.340	4	312	0065-0136667521
22079	2014.06.17	12:31:48.712	3	4446	0065-0136667521
22080	2014.06.17	12:31:54.096	3	224	0065-0136667521
22081	2014.06.17	12:31:54.322	3	216	0065-0136667521
22082	2014.06.17	12:31:54.591	3	213	0065-0136667521
22083	2014.06.17	12:31:55.510	2	446	0065-0136651817
22084	2014.06.17	12:31:56.134	1	745	0065-0136651817
22085	2014.06.17	12:31:58.051	4	309	0065-0136660676
22086	2014.06.17	12:31:54.815	3	3732	0065-0136667521
22087	2014.06.17	12:31:58.585	3	898	0065-0136660676
22088	2014.06.17	12:32:03.379	3	550	0065-0136660676
22089	2014.06.17	12:32:05.506	8	522	0065-0136659459
22090	2014.06.17	12:32:06.325	1	313	0065-0136655780
22091	2014.06.17	12:32:06.072	7	1556	0065-0136659459
22092	2014.06.17	12:32:06.854	2	1443	0065-0136655780
22093	2014.06.17	12:32:08.552	6	321	0065-0136659459
22094	2014.06.17	12:32:09.364	7	413	0065-0136665886
22095	2014.06.17	12:32:09.825	2	419	0065-0136667521
22096	2014.06.17	12:32:08.973	5	1617	0065-0136659459
22097	2014.06.17	12:32:09.561	3	1107	0065-0136673193
22098	2014.06.17	12:32:09.883	8	815	0065-0136665886
22099	2014.06.17	12:32:10.478	1	1203	0065-0136667521
22100	2014.06.17	12:32:11.222	3	508	0065-0136655780
22101	2014.06.17	12:32:12.429	2	311	0065-0136653169
22102	2014.06.17	12:32:12.890	1	804	0065-0136653169
22103	2014.06.17	12:32:13.493	8	420	0065-0136671473
22104	2014.06.17	12:32:14.889	2	223	0065-0136673193
22105	2014.06.17	12:32:15.480	2	499	0065-0136673193
22106	2014.06.17	12:32:13.950	7	2581	0065-0136671473
22107	2014.06.17	12:32:11.869	4	5331	0065-0136655780
22108	2014.06.17	12:32:16.324	1	1393	0065-0136673193
22109	2014.06.17	12:32:18.611	4	309	0065-0136655780
22110	2014.06.17	12:32:18.907	3	323	0065-0136655780
22111	2014.06.17	12:32:24.676	5	419	0065-0136659459
22112	2014.06.17	12:32:25.102	6	2385	0065-0136659459
22113	2014.06.17	12:32:30.889	8	745	0065-0136653169
22114	2014.06.17	12:32:31.450	1	214	0065-0136673193
22115	2014.06.17	12:32:31.802	1	223	0065-0136651817
22116	2014.06.17	12:32:31.638	6	411	0065-0136671473
22117	2014.06.17	12:32:31.776	2	313	0065-0136673193
22118	2014.06.17	12:32:32.087	5	1107	0065-0136671473
22119	2014.06.17	12:32:33.371	4	315	0065-0136670531
22120	2014.06.17	12:32:31.751	7	2626	0065-0136653169
22121	2014.06.17	12:32:35.837	6	511	0065-0136653169
22122	2014.06.17	12:32:33.766	3	2612	0065-0136670531
22123	2014.06.17	12:32:36.385	5	1409	0065-0136653169
22124	2014.06.17	12:32:38.214	2	406	0065-0136651817
22125	2014.06.17	12:32:38.671	1	1405	0065-0136651817
22126	2014.06.17	12:32:44.900	1	228	0065-0136665886
22127	2014.06.17	12:32:45.227	2	417	0065-0136665886
22128	2014.06.17	12:32:48.706	4	339	0065-0136671473
22129	2014.06.17	12:32:49.054	3	533	0065-0136671473
22130	2014.06.17	12:32:50.324	2	215	0065-0136671473
22131	2014.06.17	12:32:50.618	1	408	0065-0136671473
22132	2014.06.17	12:32:53.430	5	421	0065-0136653169
22133	2014.06.17	12:32:53.888	6	3377	0065-0136653169
22134	2014.06.17	12:32:57.434	2	700	0065-0136655780
22135	2014.06.17	12:32:57.498	6	690	0065-0136653169
22136	2014.06.17	12:32:58.413	1	842	0065-0136655780
22137	2014.06.17	12:32:58.201	6	3027	0065-0136653169
22138	2014.06.17	12:33:01.348	6	407	0065-0136653169
22139	2014.06.17	12:33:02.578	7	410	0065-0136653169
22140	2014.06.17	12:33:02.902	8	1679	0065-0136653169
22141	2014.06.17	12:33:12.420	1	225	0065-0136659288
22142	2014.06.17	12:33:13.011	1	318	0065-0136661759
22143	2014.06.17	12:33:13.698	2	339	0065-0136661759
22144	2014.06.17	12:33:33.413	8	553	0065-0136655780
22145	2014.06.17	12:33:34.043	7	1522	0065-0136655780
22146	2014.06.17	12:33:37.031	7	307	0065-0136659459
22147	2014.06.17	12:33:37.454	8	2025	0065-0136659459
22148	2014.06.17	12:33:41.027	1	337	0065-0136659459
22149	2014.06.17	12:33:41.465	2	1165	0065-0136659459
22150	2014.06.17	12:33:45.162	3	322	0065-0136659288
22151	2014.06.17	12:33:46.009	3	319	0065-0136659459
22152	2014.06.17	12:33:45.447	4	1297	0065-0136659288
22153	2014.06.17	12:33:47.950	5	312	0065-0136659288
22154	2014.06.17	12:33:46.757	4	2576	0065-0136659459
22155	2014.06.17	12:33:48.299	6	2484	0065-0136659288
22156	2014.06.17	12:33:51.049	5	344	0065-0136659459
22157	2014.06.17	12:33:51.446	6	1700	0065-0136659459
22158	2014.06.17	12:33:53.357	1	221	0065-0136653169
22159	2014.06.17	12:33:53.720	2	900	0065-0136653169
22160	2014.06.17	12:33:56.158	6	772	0065-0136659459
22161	2014.06.17	12:33:59.364	3	515	0065-0136661759
22162	2014.06.17	12:33:59.984	4	1047	0065-0136661759
22163	2014.06.17	12:34:04.034	6	1275	0065-0136659459
22164	2014.06.17	12:34:05.903	6	312	0065-0136659459
22165	2014.06.17	12:34:06.608	5	419	0065-0136661759
22166	2014.06.17	12:34:08.672	7	322	0065-0136659288
22167	2014.06.17	12:34:07.037	6	2395	0065-0136661759
22168	2014.06.17	12:34:08.988	8	4483	0065-0136659288
22169	2014.06.17	12:34:19.939	7	408	0065-0136661759
22170	2014.06.17	12:34:20.394	8	1531	0065-0136661759
22171	2014.06.17	12:34:24.344	1	404	0065-0136651817
22172	2014.06.17	12:34:24.906	2	655	0065-0136651817
22173	2014.06.17	12:34:26.618	3	406	0065-0136651817
22174	2014.06.17	12:34:27.076	4	2961	0065-0136651817
22175	2014.06.17	12:34:35.345	8	417	0065-0136671473
22176	2014.06.17	12:34:35.742	7	815	0065-0136671473
22177	2014.06.17	12:34:42.439	5	436	0065-0136651817
22178	2014.06.17	12:34:42.964	6	1819	0065-0136651817
22179	2014.06.17	12:34:46.721	7	314	0065-0136659459
22180	2014.06.17	12:34:47.090	1	216	0065-0136667521
22181	2014.06.17	12:34:47.086	8	1203	0065-0136659459
22182	2014.06.17	12:34:47.431	2	1093	0065-0136667521
22183	2014.06.17	12:34:51.077	3	318	0065-0136660676
22184	2014.06.17	12:34:51.437	4	1015	0065-0136660676
22185	2014.06.17	12:34:53.348	5	216	0065-0136660676
22186	2014.06.17	12:34:53.604	6	707	0065-0136660676
22187	2014.06.17	12:34:56.134	7	310	0065-0136651817
22188	2014.06.17	12:34:56.400	8	1783	0065-0136651817
22189	2014.06.17	12:35:05.244	2	312	0065-0136673193
22190	2014.06.17	12:35:05.794	1	1935	0065-0136673193
22191	2014.06.17	12:35:08.027	3	522	0065-0136653169
22192	2014.06.17	12:35:08.657	4	3968	0065-0136653169
22193	2014.06.17	12:35:16.693	4	550	0065-0136653169
22194	2014.06.17	12:35:17.325	3	7592	0065-0136653169
22195	2014.06.17	12:35:25.232	3	436	0065-0136653169
22196	2014.06.17	12:35:28.634	2	217	0065-0136667521
22197	2014.06.17	12:35:28.956	1	706	0065-0136667521
22198	2014.06.17	12:35:36.979	7	627	0065-0136655780
22199	2014.06.17	12:35:37.661	8	4590	0065-0136655780
22200	2014.06.17	12:35:48.917	7	505	0065-0136671473
22201	2014.06.17	12:35:49.113	1	348	0065-0136655780
22202	2014.06.17	12:35:49.594	2	679	0065-0136655780
22203	2014.06.17	12:35:49.529	8	1206	0065-0136671473
22204	2014.06.17	12:35:52.663	3	615	0065-0136655780
22205	2014.06.17	12:35:55.918	8	308	0065-0136671473
22206	2014.06.17	12:35:56.238	8	321	0065-0136661759
22207	2014.06.17	12:35:56.365	1	218	0065-0136659288
22208	2014.06.17	12:35:57.035	1	226	0065-0136659459
22209	2014.06.17	12:35:56.571	7	751	0065-0136661759
22210	2014.06.17	12:35:56.863	2	595	0065-0136659288
22211	2014.06.17	12:35:57.693	2	221	0065-0136659459
22212	2014.06.17	12:35:57.390	6	611	0065-0136671473
22213	2014.06.17	12:35:57.643	8	631	0065-0136667521
22214	2014.06.17	12:35:58.047	5	322	0065-0136671473
22215	2014.06.17	12:35:58.044	6	324	0065-0136661759
22216	2014.06.17	12:35:58.494	5	435	0065-0136661759
22217	2014.06.17	12:35:58.476	2	511	0065-0136659459
22218	2014.06.17	12:35:53.546	4	5610	0065-0136655780
22219	2014.06.17	12:35:59.308	3	415	0065-0136655780
22220	2014.06.17	12:35:59.584	4	314	0065-0136661759
22221	2014.06.17	12:35:59.739	3	419	0065-0136671473
22222	2014.06.17	12:36:00.725	1	218	0065-0136651817
22223	2014.06.17	12:36:00.346	3	703	0065-0136661759
22224	2014.06.17	12:36:00.984	2	312	0065-0136651817
22225	2014.06.17	12:36:01.013	7	3514	0065-0136667521
22226	2014.06.17	12:36:04.673	7	308	0065-0136667521
22227	2014.06.17	12:36:04.932	3	312	0065-0136665886
22228	2014.06.17	12:36:06.367	7	216	0065-0136660676
22229	2014.06.17	12:36:05.367	4	1495	0065-0136665886
22230	2014.06.17	12:36:07.022	7	434	0065-0136660676
22231	2014.06.17	12:36:07.505	5	409	0065-0136665886
22232	2014.06.17	12:36:07.933	6	419	0065-0136665886
22233	2014.06.17	12:36:08.766	3	405	0065-0136651817
22234	2014.06.17	12:36:07.566	7	3295	0065-0136667521
22235	2014.06.17	12:36:11.703	6	408	0065-0136660676
22236	2014.06.17	12:36:11.257	7	1195	0065-0136665886
22237	2014.06.17	12:36:12.419	8	325	0065-0136665886
22238	2014.06.17	12:36:12.608	1	310	0065-0136673193
22239	2014.06.17	12:36:09.185	4	3857	0065-0136651817
22240	2014.06.17	12:36:12.217	5	844	0065-0136660676
22241	2014.06.17	12:36:13.079	2	1107	0065-0136673193
22242	2014.06.17	12:36:14.102	5	222	0065-0136660676
22243	2014.06.17	12:36:14.358	5	215	0065-0136660676
22244	2014.06.17	12:36:15.163	1	443	0065-0136665886
22245	2014.06.17	12:36:15.747	2	932	0065-0136665886
22246	2014.06.17	12:36:15.575	4	2495	0065-0136651817
22247	2014.06.17	12:36:19.297	4	843	0065-0136660676
22248	2014.06.17	12:36:20.012	3	2968	0065-0136651817
22249	2014.06.17	12:36:23.704	3	3958	0065-0136660676
22250	2014.06.17	12:36:49.362	2	216	0065-0136660676
22251	2014.06.17	12:36:49.648	1	214	0065-0136660676
22252	2014.06.17	12:36:47.635	3	2583	0065-0136659459
22253	2014.06.17	12:36:50.528	2	320	0065-0136665886
22254	2014.06.17	12:36:50.941	1	432	0065-0136665886
22255	2014.06.17	12:36:50.415	4	2708	0065-0136659459
22256	2014.06.17	12:36:53.290	4	1510	0065-0136659459
22257	2014.06.17	12:37:03.309	2	213	0065-0136655780
22258	2014.06.17	12:37:03.768	1	866	0065-0136655780
22259	2014.06.17	12:37:04.631	5	412	0065-0136659459
22260	2014.06.17	12:37:05.092	6	2754	0065-0136659459
22261	2014.06.17	12:37:11.537	8	635	0065-0136665886
22262	2014.06.17	12:37:12.157	7	607	0065-0136665886
22263	2014.06.17	12:37:13.406	2	217	0065-0136659288
22264	2014.06.17	12:37:13.672	1	505	0065-0136659288
22265	2014.06.17	12:37:17.527	7	503	0065-0136659459
22266	2014.06.17	12:37:18.087	8	1790	0065-0136659459
22267	2014.06.17	12:37:22.176	8	427	0065-0136659288
22268	2014.06.17	12:37:22.704	7	2384	0065-0136659288
22269	2014.06.17	12:37:25.987	6	610	0065-0136659288
22270	2014.06.17	12:37:26.678	5	2218	0065-0136659288
22271	2014.06.17	12:37:29.565	6	215	0065-0136667521
22272	2014.06.17	12:37:29.841	5	2779	0065-0136667521
22273	2014.06.17	12:37:32.332	4	339	0065-0136659288
22274	2014.06.17	12:37:32.704	3	4406	0065-0136659288
22275	2014.06.17	12:37:44.328	4	315	0065-0136667521
22276	2014.06.17	12:37:44.677	6	411	0065-0136665886
22277	2014.06.17	12:37:45.162	5	1002	0065-0136665886
22278	2014.06.17	12:37:44.685	3	3425	0065-0136667521
22279	2014.06.17	12:37:52.533	2	324	0065-0136671473
22280	2014.06.17	12:37:52.917	2	213	0065-0136667521
22281	2014.06.17	12:37:52.996	1	324	0065-0136671473
22282	2014.06.17	12:37:53.571	1	405	0065-0136667521
22283	2014.06.17	12:37:56.767	2	326	0065-0136659288
22284	2014.06.17	12:37:57.133	1	930	0065-0136659288
22285	2014.06.17	12:37:58.091	1	508	0065-0136659288
22286	2014.06.17	12:37:58.682	1	220	0065-0136659288
22287	2014.06.17	12:37:59.001	1	212	0065-0136659288
22288	2014.06.17	12:37:59.775	4	347	0065-0136665886
22289	2014.06.17	12:38:00.254	4	339	0065-0136665886
22290	2014.06.17	12:38:00.726	3	1923	0065-0136665886
22291	2014.06.17	12:38:02.994	3	214	0065-0136665886
22292	2014.06.17	12:38:13.090	1	314	0065-0136655780
22293	2014.06.17	12:38:13.478	2	1407	0065-0136655780
22294	2014.06.17	12:38:15.283	2	222	0065-0136655780
22295	2014.06.17	12:38:21.018	2	212	0065-0136665886
22296	2014.06.17	12:38:21.284	1	2166	0065-0136665886
22297	2014.06.17	12:38:25.118	1	230	0065-0136671473
22298	2014.06.17	12:38:25.380	2	1314	0065-0136671473
22299	2014.06.17	12:38:34.934	2	320	0065-0136655780
22300	2014.06.17	12:38:35.356	1	881	0065-0136655780
22301	2014.06.17	12:38:40.371	1	314	0065-0136659459
22302	2014.06.17	12:38:41.321	3	1204	0065-0136670531
22303	2014.06.17	12:38:40.830	2	2180	0065-0136659459
22304	2014.06.17	12:38:43.242	2	213	0065-0136659459
22305	2014.06.17	12:38:43.514	2	712	0065-0136659459
22306	2014.06.17	12:38:45.833	8	440	0065-0136655780
22307	2014.06.17	12:38:46.327	7	1536	0065-0136655780
22308	2014.06.17	12:38:43.193	4	5947	0065-0136670531
22309	2014.06.17	12:38:50.171	3	621	0065-0136653169
22310	2014.06.17	12:38:50.162	8	709	0065-0136659288
22311	2014.06.17	12:38:50.668	4	307	0065-0136670531
22312	2014.06.17	12:38:52.174	5	930	0065-0136670531
22313	2014.06.17	12:38:53.256	6	1465	0065-0136670531
22314	2014.06.17	12:38:51.227	4	4772	0065-0136653169
22315	2014.06.17	12:38:50.978	7	5539	0065-0136659288
22316	2014.06.17	12:38:58.389	5	410	0065-0136653169
22317	2014.06.17	12:38:58.783	3	417	0065-0136671473
22318	2014.06.17	12:38:59.271	7	409	0065-0136670531
22319	2014.06.17	12:38:58.848	6	2771	0065-0136653169
22320	2014.06.17	12:39:01.540	7	348	0065-0136655780
22321	2014.06.17	12:39:02.851	7	316	0065-0136653169
22322	2014.06.17	12:39:01.999	8	1335	0065-0136655780
22323	2014.06.17	12:38:59.279	4	4248	0065-0136671473
22324	2014.06.17	12:39:03.771	1	224	0065-0136670531
22325	2014.06.17	12:39:04.059	2	349	0065-0136670531
22326	2014.06.17	12:39:03.405	8	1634	0065-0136653169
22327	2014.06.17	12:39:06.216	5	409	0065-0136671473
22328	2014.06.17	12:39:06.982	2	426	0065-0136670531
22329	2014.06.17	12:39:07.380	1	213	0065-0136670531
22330	2014.06.17	12:39:07.557	2	211	0065-0136651817
22331	2014.06.17	12:39:06.707	6	1792	0065-0136671473
22332	2014.06.17	12:39:07.446	8	2749	0065-0136653169
22333	2014.06.17	12:39:10.073	7	501	0065-0136671473
22334	2014.06.17	12:39:12.222	8	3170	0065-0136671473
22335	2014.06.17	12:39:34.630	1	308	0065-0136653169
22336	2014.06.17	12:39:34.716	2	428	0065-0136655780
22337	2014.06.17	12:39:33.788	8	1828	0065-0136665886
22338	2014.06.17	12:39:35.673	8	314	0065-0136671473
22339	2014.06.17	12:39:35.260	2	1299	0065-0136653169
22340	2014.06.17	12:39:36.090	7	1405	0065-0136671473
22341	2014.06.17	12:39:39.693	1	227	0065-0136659288
22342	2014.06.17	12:39:39.728	6	313	0065-0136665886
22343	2014.06.17	12:39:40.096	6	227	0065-0136671473
22344	2014.06.17	12:39:40.322	5	405	0065-0136671473
22345	2014.06.17	12:39:40.636	4	215	0065-0136665886
22346	2014.06.17	12:39:39.281	3	1712	0065-0136653169
22347	2014.06.17	12:39:41.291	4	220	0065-0136671473
22348	2014.06.17	12:39:41.374	3	415	0065-0136665886
22349	2014.06.17	12:39:41.791	3	323	0065-0136671473
22350	2014.06.17	12:39:40.068	2	5859	0065-0136659288
22351	2014.06.17	12:39:45.176	3	930	0065-0136659459
22352	2014.06.17	12:39:46.290	4	4082	0065-0136659459
22353	2014.06.17	12:39:51.073	5	313	0065-0136659459
22354	2014.06.17	12:39:51.438	6	1221	0065-0136659459
22355	2014.06.17	12:39:52.893	3	613	0065-0136671473
22356	2014.06.17	12:39:53.930	6	961	0065-0136659459
22357	2014.06.17	12:39:53.575	4	1721	0065-0136671473
22358	2014.06.17	12:39:57.499	2	217	0065-0136653169
22359	2014.06.17	12:39:57.853	1	721	0065-0136653169
22360	2014.06.17	12:40:01.519	5	330	0065-0136671473
22361	2014.06.17	12:40:01.917	6	807	0065-0136671473
22362	2014.06.17	12:40:03.223	7	314	0065-0136671473
22363	2014.06.17	12:40:03.484	8	1016	0065-0136671473
22364	2014.06.17	12:40:08.068	8	594	0065-0136667521
22365	2014.06.17	12:40:09.715	3	425	0065-0136659288
22366	2014.06.17	12:40:08.721	7	2769	0065-0136667521
22367	2014.06.17	12:40:10.205	4	2772	0065-0136659288
22368	2014.06.17	12:40:12.908	6	426	0065-0136667521
22369	2014.06.17	12:40:12.846	3	1708	0065-0136655780
22370	2014.06.17	12:40:13.373	5	3159	0065-0136667521
22371	2014.06.17	12:40:15.076	4	4246	0065-0136655780
22372	2014.06.17	12:40:19.524	3	995	0065-0136655780
22373	2014.06.17	12:40:21.114	4	318	0065-0136667521
22374	2014.06.17	12:40:21.553	3	4477	0065-0136667521
22375	2014.06.17	12:40:31.911	2	408	0065-0136667521
22376	2014.06.17	12:40:32.498	1	1289	0065-0136667521
22377	2014.06.17	12:40:35.241	6	322	0065-0136659459
22378	2014.06.17	12:40:35.609	5	612	0065-0136659459
22379	2014.06.17	12:40:36.395	1	322	0065-0136660676
22380	2014.06.17	12:40:36.815	2	505	0065-0136660676
22381	2014.06.17	12:40:37.216	4	422	0065-0136659459
22382	2014.06.17	12:40:37.542	8	517	0065-0136671473
22383	2014.06.17	12:40:38.356	5	323	0065-0136659288
22384	2014.06.17	12:40:38.171	7	1013	0065-0136671473
22385	2014.06.17	12:40:39.897	7	411	0065-0136671473
22386	2014.06.17	12:40:38.755	6	1706	0065-0136659288
22387	2014.06.17	12:40:40.289	8	999	0065-0136671473
22388	2014.06.17	12:40:37.705	3	4035	0065-0136659459
22389	2014.06.17	12:40:42.130	3	408	0065-0136660676
22390	2014.06.17	12:40:42.544	1	214	0065-0136671473
22391	2014.06.17	12:40:42.541	6	398	0065-0136659288
22392	2014.06.17	12:40:42.615	4	907	0065-0136660676
22393	2014.06.17	12:40:42.870	2	2160	0065-0136671473
22394	2014.06.17	12:40:45.963	1	320	0065-0136667521
22395	2014.06.17	12:40:46.449	2	1731	0065-0136667521
22396	2014.06.17	12:40:48.877	2	227	0065-0136671473
22397	2014.06.17	12:40:48.660	6	506	0065-0136659288
22398	2014.06.17	12:40:49.110	1	215	0065-0136671473
22399	2014.06.17	12:40:49.197	2	222	0065-0136667521
22400	2014.06.17	12:40:49.525	1	311	0065-0136667521
22401	2014.06.17	12:40:49.108	5	1904	0065-0136659288
22402	2014.06.17	12:40:51.184	8	806	0065-0136653169
22403	2014.06.17	12:40:51.536	5	811	0065-0136659288
22404	2014.06.17	12:40:52.075	7	3233	0065-0136653169
22405	2014.06.17	12:40:56.136	5	311	0065-0136659288
22406	2014.06.17	12:40:55.878	7	619	0065-0136653169
22407	2014.06.17	12:40:56.407	6	1522	0065-0136659288
22408	2014.06.17	12:40:57.940	6	215	0065-0136659288
22409	2014.06.17	12:40:58.308	6	405	0065-0136659288
22410	2014.06.17	12:41:01.898	2	313	0065-0136655780
22411	2014.06.17	12:41:02.415	1	654	0065-0136655780
22412	2014.06.17	12:41:03.964	1	212	0065-0136655780
22413	2014.06.17	12:41:07.016	7	450	0065-0136653169
22414	2014.06.17	12:41:07.909	5	324	0065-0136660676
22415	2014.06.17	12:41:08.212	6	784	0065-0136660676
22416	2014.06.17	12:41:07.430	8	2861	0065-0136653169
22417	2014.06.17	12:41:15.976	8	7854	0065-0136653169
22418	2014.06.17	12:41:35.369	8	2870	0065-0136653169
22419	2014.06.17	12:41:41.855	8	1896	0065-0136653169
22420	2014.06.17	12:41:46.324	1	316	0065-0136653169
22421	2014.06.17	12:41:46.856	2	1402	0065-0136653169
22422	2014.06.17	12:41:48.294	2	1010	0065-0136653169
22423	2014.06.17	12:41:53.712	7	324	0065-0136660676
22424	2014.06.17	12:41:54.140	8	812	0065-0136660676
22425	2014.06.17	12:42:05.141	3	516	0065-0136653169
22426	2014.06.17	12:42:05.794	4	1825	0065-0136653169
22427	2014.06.17	12:42:09.395	5	410	0065-0136653169
22428	2014.06.17	12:42:09.825	6	2162	0065-0136653169
22429	2014.06.17	12:42:16.515	7	607	0065-0136653169
22430	2014.06.17	12:42:17.126	8	1475	0065-0136653169
22431	2014.06.17	12:42:20.417	8	3535	0065-0136653169
22432	2014.06.17	12:42:29.268	7	313	0065-0136659288
22433	2014.06.17	12:42:29.523	8	1236	0065-0136659288
22434	2014.06.17	12:42:35.630	1	213	0065-0136659288
22435	2014.06.17	12:42:35.967	2	804	0065-0136659288
22436	2014.06.17	12:42:36.967	8	465	0065-0136655780
22437	2014.06.17	12:42:36.845	2	772	0065-0136659288
22438	2014.06.17	12:42:37.497	7	3401	0065-0136655780
22439	2014.06.17	12:42:40.705	8	403	0065-0136651817
22440	2014.06.17	12:42:41.124	7	517	0065-0136651817
22441	2014.06.17	12:42:41.684	1	225	0065-0136660676
22442	2014.06.17	12:42:41.941	2	904	0065-0136660676
22443	2014.06.17	12:42:44.639	7	212	0065-0136655780
22444	2014.06.17	12:42:44.906	8	325	0065-0136655780
22445	2014.06.17	12:42:45.770	3	318	0065-0136660676
22446	2014.06.17	12:42:47.850	1	313	0065-0136653169
22447	2014.06.17	12:42:48.283	2	820	0065-0136653169
22448	2014.06.17	12:42:54.255	1	228	0065-0136671473
22449	2014.06.17	12:42:54.878	1	323	0065-0136667521
22450	2014.06.17	12:42:54.625	2	791	0065-0136671473
22451	2014.06.17	12:42:55.471	2	503	0065-0136667521
22452	2014.06.17	12:42:55.962	3	341	0065-0136659288
22453	2014.06.17	12:42:57.527	3	216	0065-0136671473
22454	2014.06.17	12:42:56.719	4	1194	0065-0136659288
22455	2014.06.17	12:42:59.586	8	555	0065-0136673193
22456	2014.06.17	12:42:57.965	4	3631	0065-0136671473
22457	2014.06.17	12:43:00.284	7	2280	0065-0136673193
22458	2014.06.17	12:43:02.302	5	326	0065-0136671473
22459	2014.06.17	12:43:02.641	6	907	0065-0136671473
22460	2014.06.17	12:43:08.648	6	312	0065-0136673193
22461	2014.06.17	12:43:08.932	5	435	0065-0136673193
22462	2014.06.17	12:43:09.929	4	314	0065-0136673193
22463	2014.06.17	12:43:10.293	3	507	0065-0136673193
22464	2014.06.17	12:43:18.565	7	318	0065-0136671473
22465	2014.06.17	12:43:18.899	8	695	0065-0136671473
22466	2014.06.17	12:43:32.350	8	324	0065-0136671473
22467	2014.06.17	12:43:33.436	5	420	0065-0136659288
22468	2014.06.17	12:43:32.644	7	1304	0065-0136671473
22469	2014.06.17	12:43:33.872	6	1497	0065-0136659288
22470	2014.06.17	12:43:36.160	7	426	0065-0136659288
22471	2014.06.17	12:43:39.596	7	404	0065-0136671473
22472	2014.06.17	12:43:36.599	8	3421	0065-0136659288
22473	2014.06.17	12:43:40.066	8	2562	0065-0136671473
22474	2014.06.17	12:43:44.807	1	308	0065-0136671473
22475	2014.06.17	12:43:45.191	2	424	0065-0136671473
22476	2014.06.17	12:43:57.054	3	315	0065-0136660676
22477	2014.06.17	12:43:57.437	4	899	0065-0136660676
22478	2014.06.17	12:44:02.669	5	317	0065-0136660676
22479	2014.06.17	12:44:03.027	6	615	0065-0136660676
22480	2014.06.17	12:44:06.219	7	321	0065-0136660676
22481	2014.06.17	12:44:06.567	8	707	0065-0136660676
22482	2014.06.17	12:44:07.596	6	533	0065-0136651817
22483	2014.06.17	12:44:08.212	5	2705	0065-0136651817
22484	2014.06.17	12:44:13.692	8	461	0065-0136659288
22485	2014.06.17	12:44:14.226	7	1684	0065-0136659288
22486	2014.06.17	12:44:16.735	7	725	0065-0136659288
22487	2014.06.17	12:44:17.462	8	1713	0065-0136659288
22488	2014.06.17	12:44:19.187	8	225	0065-0136659288
22489	2014.06.17	12:44:32.398	2	211	0065-0136665886
22490	2014.06.17	12:44:32.694	1	322	0065-0136665886
22491	2014.06.17	12:44:35.282	1	215	0065-0136660676
22492	2014.06.17	12:44:35.609	2	1506	0065-0136660676
22493	2014.06.17	12:44:35.280	4	2769	0065-0136651817
22494	2014.06.17	12:44:38.255	3	1619	0065-0136651817
22495	2014.06.17	12:44:41.422	8	372	0065-0136670531
22496	2014.06.17	12:44:42.237	8	901	0065-0136670531
22497	2014.06.17	12:44:44.658	1	323	0065-0136655780
22498	2014.06.17	12:44:43.358	7	2180	0065-0136670531
22499	2014.06.17	12:44:45.747	3	599	0065-0136671473
22500	2014.06.17	12:44:46.462	4	1702	0065-0136671473
22501	2014.06.17	12:44:45.082	2	3609	0065-0136655780
22502	2014.06.17	12:44:49.362	5	310	0065-0136671473
22503	2014.06.17	12:44:49.796	2	314	0065-0136659459
22504	2014.06.17	12:44:50.248	1	498	0065-0136659459
22505	2014.06.17	12:44:49.658	6	1109	0065-0136671473
22506	2014.06.17	12:44:50.349	3	546	0065-0136655780
22507	2014.06.17	12:44:57.052	1	307	0065-0136665886
22508	2014.06.17	12:44:57.481	2	1071	0065-0136665886
22509	2014.06.17	12:44:51.175	4	8527	0065-0136655780
22510	2014.06.17	12:45:00.013	3	1362	0065-0136655780
22511	2014.06.17	12:45:01.547	3	548	0065-0136653169
22512	2014.06.17	12:45:04.318	2	312	0065-0136653169
22513	2014.06.17	12:45:04.766	1	1207	0065-0136653169
22514	2014.06.17	12:45:11.375	8	437	0065-0136659459
22515	2014.06.17	12:45:11.572	1	410	0065-0136653169
22516	2014.06.17	12:45:02.122	3	10043	0065-0136655780
22517	2014.06.17	12:45:12.683	3	409	0065-0136665886
22518	2014.06.17	12:45:12.067	2	1629	0065-0136653169
22519	2014.06.17	12:45:11.914	7	2095	0065-0136659459
22520	2014.06.17	12:45:14.224	2	592	0065-0136653169
22521	2014.06.17	12:45:13.139	4	1856	0065-0136665886
22522	2014.06.17	12:45:14.820	6	308	0065-0136659459
22523	2014.06.17	12:45:15.590	3	419	0065-0136653169
22524	2014.06.17	12:45:15.144	5	2575	0065-0136659459
22525	2014.06.17	12:45:18.275	5	315	0065-0136665886
22526	2014.06.17	12:45:16.190	4	3594	0065-0136653169
22527	2014.06.17	12:45:18.667	6	1116	0065-0136665886
22528	2014.06.17	12:45:21.294	7	624	0065-0136665886
22529	2014.06.17	12:45:21.885	8	1534	0065-0136665886
22530	2014.06.17	12:45:29.145	4	338	0065-0136653169
22531	2014.06.17	12:45:29.688	4	219	0065-0136659459
22532	2014.06.17	12:45:29.505	3	559	0065-0136653169
22533	2014.06.17	12:45:30.112	3	900	0065-0136659459
22534	2014.06.17	12:45:32.261	2	214	0065-0136659459
22535	2014.06.17	12:45:32.285	8	322	0065-0136659288
22536	2014.06.17	12:45:32.560	1	696	0065-0136659459
22537	2014.06.17	12:45:33.844	6	679	0065-0136670531
22538	2014.06.17	12:45:32.640	7	2384	0065-0136659288
22539	2014.06.17	12:45:34.601	5	1250	0065-0136670531
22540	2014.06.17	12:45:55.066	3	318	0065-0136660676
22541	2014.06.17	12:45:55.487	4	1094	0065-0136660676
22542	2014.06.17	12:46:05.269	2	406	0065-0136655780
22543	2014.06.17	12:46:05.831	1	1096	0065-0136655780
22544	2014.06.17	12:46:08.179	8	323	0065-0136655780
22545	2014.06.17	12:46:08.530	7	841	0065-0136655780
22546	2014.06.17	12:46:12.093	8	435	0065-0136665886
22547	2014.06.17	12:46:12.509	7	899	0065-0136665886
22548	2014.06.17	12:46:14.500	6	322	0065-0136659288
22549	2014.06.17	12:46:14.856	5	6531	0065-0136659288
22550	2014.06.17	12:46:21.813	4	431	0065-0136670531
22551	2014.06.17	12:46:22.046	5	218	0065-0136660676
22552	2014.06.17	12:46:22.755	4	222	0065-0136659288
22553	2014.06.17	12:46:22.354	3	766	0065-0136670531
22554	2014.06.17	12:46:22.377	6	1001	0065-0136660676
22555	2014.06.17	12:46:23.153	3	1256	0065-0136659288
22556	2014.06.17	12:46:25.334	2	217	0065-0136661759
22557	2014.06.17	12:46:25.245	3	325	0065-0136670531
22558	2014.06.17	12:46:25.630	4	314	0065-0136670531
22559	2014.06.17	12:46:25.651	6	552	0065-0136665886
22560	2014.06.17	12:46:26.182	5	707	0065-0136665886
22561	2014.06.17	12:46:27.825	1	2642	0065-0136661759
22562	2014.06.17	12:46:30.382	2	1108	0065-0136659288
22563	2014.06.17	12:46:31.526	7	220	0065-0136671473
22564	2014.06.17	12:46:31.596	2	228	0065-0136653169
22565	2014.06.17	12:46:31.789	8	1202	0065-0136671473
22566	2014.06.17	12:46:31.994	1	1501	0065-0136653169
22567	2014.06.17	12:46:34.976	4	531	0065-0136665886
22568	2014.06.17	12:46:35.599	3	716	0065-0136665886
22569	2014.06.17	12:46:46.135	2	211	0065-0136665886
22570	2014.06.17	12:46:46.401	1	315	0065-0136665886
22571	2014.06.17	12:46:58.636	1	317	0065-0136659459
22572	2014.06.17	12:46:59.060	2	712	0065-0136659459
22573	2014.06.17	12:47:23.983	1	219	0065-0136659288
22574	2014.06.17	12:47:24.686	1	227	0065-0136653169
22575	2014.06.17	12:47:24.319	2	1044	0065-0136659288
22576	2014.06.17	12:47:27.196	2	2580	0065-0136653169
22577	2014.06.17	12:47:29.783	2	226	0065-0136653169
22578	2014.06.17	12:47:34.112	2	216	0065-0136653169
22579	2014.06.17	12:47:36.114	3	311	0065-0136659459
22580	2014.06.17	12:47:36.476	4	1316	0065-0136659459
22581	2014.06.17	12:47:38.609	5	344	0065-0136659459
22582	2014.06.17	12:47:38.318	3	1647	0065-0136659288
22583	2014.06.17	12:47:38.928	6	2132	0065-0136659459
22584	2014.06.17	12:47:43.642	5	310	0065-0136653169
22585	2014.06.17	12:47:44.040	6	603	0065-0136653169
22586	2014.06.17	12:47:42.821	4	5318	0065-0136659288
22587	2014.06.17	12:47:49.073	5	332	0065-0136659288
22588	2014.06.17	12:47:49.408	6	2289	0065-0136659288
22589	2014.06.17	12:47:53.337	6	339	0065-0136659459
22590	2014.06.17	12:47:53.738	5	1498	0065-0136659459
22591	2014.06.17	12:47:55.839	7	213	0065-0136659288
22592	2014.06.17	12:47:56.102	8	2211	0065-0136659288
22593	2014.06.17	12:48:00.368	8	216	0065-0136659288
22594	2014.06.17	12:47:59.359	6	1791	0065-0136655780
22595	2014.06.17	12:48:05.539	7	506	0065-0136653169
22596	2014.06.17	12:48:06.021	6	310	0065-0136660676
22597	2014.06.17	12:48:01.550	5	4884	0065-0136655780
22598	2014.06.17	12:48:06.454	5	746	0065-0136660676
22599	2014.06.17	12:48:07.036	4	310	0065-0136655780
22600	2014.06.17	12:48:06.102	8	1633	0065-0136653169
22601	2014.06.17	12:48:07.363	3	403	0065-0136655780
22602	2014.06.17	12:48:08.405	1	329	0065-0136665886
22603	2014.06.17	12:48:08.594	8	904	0065-0136653169
22604	2014.06.17	12:48:08.812	2	904	0065-0136665886
22605	2014.06.17	12:48:09.735	4	332	0065-0136660676
22606	2014.06.17	12:48:10.174	3	1096	0065-0136660676
22607	2014.06.17	12:48:11.979	3	218	0065-0136660676
22608	2014.06.17	12:48:12.794	3	505	0065-0136655780
22609	2014.06.17	12:48:12.635	8	712	0065-0136653169
22610	2014.06.17	12:48:13.377	4	1997	0065-0136655780
22611	2014.06.17	12:48:22.595	4	217	0065-0136659459
22612	2014.06.17	12:48:22.923	3	741	0065-0136659459
22613	2014.06.17	12:48:25.384	1	318	0065-0136671473
22614	2014.06.17	12:48:25.730	2	1348	0065-0136671473
22615	2014.06.17	12:48:27.603	3	502	0065-0136665886
22616	2014.06.17	12:48:29.516	2	213	0065-0136667521
22617	2014.06.17	12:48:28.218	4	1770	0065-0136665886
22618	2014.06.17	12:48:31.629	3	515	0065-0136671473
22619	2014.06.17	12:48:32.259	4	1699	0065-0136671473
22620	2014.06.17	12:48:30.447	1	3521	0065-0136667521
22621	2014.06.17	12:48:34.121	5	318	0065-0136665886
22622	2014.06.17	12:48:34.488	6	308	0065-0136665886
22623	2014.06.17	12:48:34.996	2	344	0065-0136659459
22624	2014.06.17	12:48:35.383	1	819	0065-0136659459
22625	2014.06.17	12:48:39.631	1	226	0065-0136659288
22626	2014.06.17	12:48:41.757	5	451	0065-0136670531
22627	2014.06.17	12:48:40.029	2	2290	0065-0136659288
22628	2014.06.17	12:48:42.985	1	217	0065-0136667521
22629	2014.06.17	12:48:42.412	6	2122	0065-0136670531
22630	2014.06.17	12:48:43.512	2	1923	0065-0136667521
22631	2014.06.17	12:48:45.477	2	228	0065-0136667521
22632	2014.06.17	12:48:46.036	2	615	0065-0136667521
22633	2014.06.17	12:48:45.223	6	1617	0065-0136670531
22634	2014.06.17	12:48:52.011	2	223	0065-0136660676
22635	2014.06.17	12:48:52.345	1	350	0065-0136660676
22636	2014.06.17	12:48:53.977	5	325	0065-0136671473
22637	2014.06.17	12:48:54.696	5	508	0065-0136655780
22638	2014.06.17	12:48:54.345	6	1090	0065-0136671473
22639	2014.06.17	12:48:55.607	6	2387	0065-0136655780
22640	2014.06.17	12:48:57.843	7	313	0065-0136665886
22641	2014.06.17	12:48:58.210	7	220	0065-0136671473
22642	2014.06.17	12:48:58.482	8	307	0065-0136671473
22643	2014.06.17	12:48:59.744	7	531	0065-0136655780
22644	2014.06.17	12:49:00.335	8	1235	0065-0136655780
22645	2014.06.17	12:49:01.658	1	343	0065-0136660676
22646	2014.06.17	12:49:02.059	2	415	0065-0136660676
22647	2014.06.17	12:49:03.737	8	621	0065-0136671473
22648	2014.06.17	12:49:04.443	3	216	0065-0136660676
22649	2014.06.17	12:49:04.735	4	625	0065-0136660676
22650	2014.06.17	12:49:06.178	1	213	0065-0136671473
22651	2014.06.17	12:49:06.005	8	444	0065-0136653169
22652	2014.06.17	12:49:06.548	2	1395	0065-0136671473
22653	2014.06.17	12:49:06.567	7	2499	0065-0136653169
22654	2014.06.17	12:49:10.752	6	597	0065-0136653169
22655	2014.06.17	12:49:11.501	5	3670	0065-0136653169
22656	2014.06.17	12:49:15.276	3	321	0065-0136659288
22657	2014.06.17	12:49:15.630	4	2306	0065-0136659288
22658	2014.06.17	12:49:18.529	5	310	0065-0136659288
22659	2014.06.17	12:49:19.248	8	511	0065-0136665886
22660	2014.06.17	12:49:19.831	7	503	0065-0136665886
22661	2014.06.17	12:49:20.287	5	216	0065-0136660676
22662	2014.06.17	12:49:18.866	6	1780	0065-0136659288
22663	2014.06.17	12:49:20.751	6	1685	0065-0136660676
22664	2014.06.17	12:49:22.934	1	421	0065-0136661759
22665	2014.06.17	12:49:23.435	2	818	0065-0136661759
22666	2014.06.17	12:49:24.489	2	915	0065-0136661759
22667	2014.06.17	12:49:25.351	6	509	0065-0136665886
22668	2014.06.17	12:49:25.909	5	606	0065-0136665886
22669	2014.06.17	12:49:26.894	7	323	0065-0136659288
22670	2014.06.17	12:49:28.232	3	538	0065-0136651817
22671	2014.06.17	12:49:27.283	8	1526	0065-0136659288
22672	2014.06.17	12:49:28.586	4	6221	0065-0136653169
22673	2014.06.17	12:49:34.398	3	1540	0065-0136651817
22674	2014.06.17	12:49:35.980	3	2869	0065-0136653169
22675	2014.06.17	12:49:39.843	2	323	0065-0136651817
22676	2014.06.17	12:49:40.327	1	712	0065-0136651817
22677	2014.06.17	12:49:41.297	2	310	0065-0136653169
22678	2014.06.17	12:49:40.909	7	1005	0065-0136670531
22679	2014.06.17	12:49:42.899	4	503	0065-0136665886
22680	2014.06.17	12:49:42.036	1	1406	0065-0136653169
22681	2014.06.17	12:49:42.027	8	1628	0065-0136670531
22682	2014.06.17	12:49:43.521	1	228	0065-0136653169
22683	2014.06.17	12:49:43.520	3	1108	0065-0136665886
22684	2014.06.17	12:49:44.152	8	850	0065-0136655780
22685	2014.06.17	12:49:48.120	2	326	0065-0136671473
22686	2014.06.17	12:49:44.153	7	4701	0065-0136670531
22687	2014.06.17	12:49:48.505	1	614	0065-0136671473
22688	2014.06.17	12:49:45.158	8	4332	0065-0136651817
22689	2014.06.17	12:49:49.223	2	412	0065-0136665886
22690	2014.06.17	12:49:49.603	7	608	0065-0136651817
22691	2014.06.17	12:49:49.671	1	1042	0065-0136665886
22692	2014.06.17	12:49:49.878	3	1297	0065-0136661759
22693	2014.06.17	12:49:52.992	1	308	0065-0136659288
22694	2014.06.17	12:49:51.775	6	1760	0065-0136651817
22695	2014.06.17	12:49:53.456	2	517	0065-0136659288
22696	2014.06.17	12:49:53.274	8	699	0065-0136671473
22697	2014.06.17	12:49:51.940	4	3670	0065-0136661759
22698	2014.06.17	12:49:55.564	1	404	0065-0136653169
22699	2014.06.17	12:49:53.737	5	2545	0065-0136651817
22700	2014.06.17	12:49:56.245	8	808	0065-0136665886
22701	2014.06.17	12:49:53.501	7	3773	0065-0136655780
22702	2014.06.17	12:49:56.988	4	523	0065-0136661759
22703	2014.06.17	12:49:57.450	3	340	0065-0136661759
22704	2014.06.17	12:49:57.627	4	227	0065-0136651817
22705	2014.06.17	12:49:57.897	3	224	0065-0136651817
22706	2014.06.17	12:49:57.480	7	641	0065-0136671473
22707	2014.06.17	12:49:56.491	2	2972	0065-0136653169
22708	2014.06.17	12:49:58.263	7	1431	0065-0136671473
22709	2014.06.17	12:49:59.615	8	1141	0065-0136665886
22710	2014.06.17	12:50:00.759	7	1309	0065-0136671473
22711	2014.06.17	12:50:02.497	2	211	0065-0136653169
22712	2014.06.17	12:50:01.149	8	2019	0065-0136655780
22713	2014.06.17	12:50:03.854	1	317	0065-0136655780
22714	2014.06.17	12:50:04.319	2	1409	0065-0136655780
22715	2014.06.17	12:50:05.515	6	408	0065-0136671473
22716	2014.06.17	12:50:06.038	5	1873	0065-0136671473
22717	2014.06.17	12:50:09.513	7	415	0065-0136660676
22718	2014.06.17	12:50:10.303	8	1492	0065-0136660676
22719	2014.06.17	12:50:15.818	1	225	0065-0136660676
22720	2014.06.17	12:50:16.124	2	605	0065-0136660676
22721	2014.06.17	12:50:17.163	2	218	0065-0136660676
22722	2014.06.17	12:50:17.990	1	404	0065-0136665886
22723	2014.06.17	12:50:18.505	2	754	0065-0136665886
22724	2014.06.17	12:50:20.248	4	454	0065-0136671473
22725	2014.06.17	12:50:20.743	3	804	0065-0136671473
22726	2014.06.17	12:50:24.113	2	211	0065-0136671473
22727	2014.06.17	12:50:24.380	1	322	0065-0136671473
22728	2014.06.17	12:50:38.620	2	217	0065-0136665886
22729	2014.06.17	12:50:38.947	1	437	0065-0136665886
22730	2014.06.17	12:50:40.079	8	311	0065-0136671473
22731	2014.06.17	12:50:40.808	3	445	0065-0136659288
22732	2014.06.17	12:50:40.468	7	1007	0065-0136671473
22733	2014.06.17	12:50:42.038	3	403	0065-0136655780
22734	2014.06.17	12:50:42.705	7	212	0065-0136671473
22735	2014.06.17	12:50:41.398	4	3584	0065-0136659288
22736	2014.06.17	12:50:46.324	5	308	0065-0136659288
22737	2014.06.17	12:50:45.280	4	2810	0065-0136655780
22738	2014.06.17	12:50:48.187	4	212	0065-0136655780
22739	2014.06.17	12:50:48.587	4	214	0065-0136655780
22740	2014.06.17	12:50:48.826	4	213	0065-0136655780
22741	2014.06.17	12:50:49.577	4	220	0065-0136655780
22742	2014.06.17	12:50:50.136	4	899	0065-0136655780
22743	2014.06.17	12:50:50.845	8	315	0065-0136665886
22744	2014.06.17	12:50:51.141	7	808	0065-0136665886
22745	2014.06.17	12:50:46.714	6	6844	0065-0136659288
22746	2014.06.17	12:50:53.806	6	319	0065-0136659288
22747	2014.06.17	12:50:55.755	6	425	0065-0136665886
22748	2014.06.17	12:50:56.213	5	623	0065-0136665886
22749	2014.06.17	12:50:57.678	3	716	0065-0136653169
22750	2014.06.17	12:50:58.619	4	8971	0065-0136653169
22751	2014.06.17	12:51:08.512	5	432	0065-0136653169
22752	2014.06.17	12:51:08.982	6	1789	0065-0136653169
22753	2014.06.17	12:51:13.674	7	403	0065-0136653169
22754	2014.06.17	12:51:16.215	7	1093	0065-0136659288
22755	2014.06.17	12:51:14.727	8	3704	0065-0136653169
22756	2014.06.17	12:51:18.609	8	820	0065-0136659288
22757	2014.06.17	12:51:22.442	2	326	0065-0136673193
22758	2014.06.17	12:51:23.062	1	1729	0065-0136673193
22759	2014.06.17	12:51:24.835	1	1145	0065-0136673193
22760	2014.06.17	12:51:29.711	2	416	0065-0136660676
22761	2014.06.17	12:51:30.235	1	345	0065-0136660676
22762	2014.06.17	12:51:36.608	1	341	0065-0136660676
22763	2014.06.17	12:51:36.964	2	553	0065-0136660676
22764	2014.06.17	12:51:37.981	1	226	0065-0136659288
22765	2014.06.17	12:51:39.598	3	213	0065-0136660676
22766	2014.06.17	12:51:39.864	4	3729	0065-0136660676
22767	2014.06.17	12:51:38.418	2	6066	0065-0136659288
22768	2014.06.17	12:51:48.762	4	322	0065-0136655780
22769	2014.06.17	12:51:49.184	3	1587	0065-0136655780
22770	2014.06.17	12:51:50.973	8	603	0065-0136673193
22771	2014.06.17	12:51:53.037	2	316	0065-0136655780
22772	2014.06.17	12:51:53.667	1	516	0065-0136655780
22773	2014.06.17	12:51:58.066	5	349	0065-0136660676
22774	2014.06.17	12:51:58.393	4	408	0065-0136665886
22775	2014.06.17	12:51:58.456	6	534	0065-0136660676
22776	2014.06.17	12:51:57.555	8	1465	0065-0136653169
22777	2014.06.17	12:51:58.817	3	620	0065-0136665886
22778	2014.06.17	12:51:59.393	7	8053	0065-0136653169
22779	2014.06.17	12:52:07.495	7	212	0065-0136653169
22780	2014.06.17	12:52:07.847	7	220	0065-0136653169
22781	2014.06.17	12:52:08.119	7	898	0065-0136653169
22782	2014.06.17	12:52:09.237	7	6166	0065-0136653169
22783	2014.06.17	12:52:15.709	7	309	0065-0136653169
22784	2014.06.17	12:52:16.092	7	212	0065-0136653169
22785	2014.06.17	12:52:17.586	8	510	0065-0136659459
22786	2014.06.17	12:52:17.546	7	725	0065-0136653169
22787	2014.06.17	12:52:18.950	2	212	0065-0136665886
22788	2014.06.17	12:52:19.253	1	325	0065-0136665886
22789	2014.06.17	12:52:31.076	6	403	0065-0136653169
22790	2014.06.17	12:52:31.596	5	2881	0065-0136653169
22791	2014.06.17	12:52:35.883	4	357	0065-0136653169
22792	2014.06.17	12:52:40.510	8	535	0065-0136655780
22793	2014.06.17	12:52:36.537	3	5260	0065-0136653169
22794	2014.06.17	12:52:18.361	7	23574	0065-0136659459
22795	2014.06.17	12:52:42.011	7	879	0065-0136655780
22796	2014.06.17	12:52:43.162	7	4185	0065-0136655780
22797	2014.06.17	12:52:47.480	3	518	0065-0136653169
22798	2014.06.17	12:52:49.138	7	313	0065-0136671473
22799	2014.06.17	12:52:49.440	8	908	0065-0136671473
22800	2014.06.17	12:52:48.104	4	3112	0065-0136653169
22801	2014.06.17	12:52:52.618	5	403	0065-0136653169
22802	2014.06.17	12:52:53.009	6	2212	0065-0136653169
22803	2014.06.17	12:52:56.680	7	840	0065-0136655780
22804	2014.06.17	12:52:59.016	6	519	0065-0136653169
22805	2014.06.17	12:52:58.950	7	895	0065-0136670531
22806	2014.06.17	12:52:58.002	8	2108	0065-0136655780
22807	2014.06.17	12:53:00.254	8	3393	0065-0136670531
22808	2014.06.17	12:53:04.320	7	312	0065-0136659459
22809	2014.06.17	12:53:04.720	6	315	0065-0136660676
22810	2014.06.17	12:53:04.807	8	1344	0065-0136659459
22811	2014.06.17	12:53:07.328	1	222	0065-0136659459
22812	2014.06.17	12:53:08.075	7	596	0065-0136660676
22813	2014.06.17	12:53:07.616	2	1821	0065-0136659459
22814	2014.06.17	12:53:09.580	2	212	0065-0136659459
22815	2014.06.17	12:53:08.752	8	2123	0065-0136660676
22816	2014.06.17	12:53:10.858	1	314	0065-0136671473
22817	2014.06.17	12:53:11.242	2	911	0065-0136671473
22818	2014.06.17	12:53:36.127	3	222	0065-0136671473
22819	2014.06.17	12:53:36.412	4	1338	0065-0136671473
22820	2014.06.17	12:53:37.773	1	230	0065-0136660676
22821	2014.06.17	12:53:38.249	4	425	0065-0136671473
22822	2014.06.17	12:53:38.716	1	220	0065-0136653169
22823	2014.06.17	12:53:38.080	2	998	0065-0136660676
22824	2014.06.17	12:53:39.342	2	1138	0065-0136653169
22825	2014.06.17	12:53:40.749	5	311	0065-0136671473
22826	2014.06.17	12:53:41.048	6	1004	0065-0136671473
22827	2014.06.17	12:53:42.767	7	348	0065-0136671473
22828	2014.06.17	12:53:43.065	8	818	0065-0136671473
22829	2014.06.17	12:53:49.151	8	516	0065-0136673193
22830	2014.06.17	12:53:50.568	3	315	0065-0136659459
22831	2014.06.17	12:53:49.783	7	2945	0065-0136673193
22832	2014.06.17	12:53:50.997	4	3262	0065-0136659459
22833	2014.06.17	12:53:56.942	3	451	0065-0136659288
22834	2014.06.17	12:53:57.076	5	348	0065-0136659459
22835	2014.06.17	12:53:57.438	6	1066	0065-0136659459
22836	2014.06.17	12:54:00.154	6	218	0065-0136659459
22837	2014.06.17	12:53:57.466	4	3263	0065-0136659288
22838	2014.06.17	12:54:03.919	1	215	0065-0136655780
22839	2014.06.17	12:54:04.185	2	652	0065-0136655780
22840	2014.06.17	12:54:31.002	6	510	0065-0136673193
22841	2014.06.17	12:54:31.628	5	3905	0065-0136673193
22842	2014.06.17	12:54:35.781	5	318	0065-0136659288
22843	2014.06.17	12:54:35.964	4	227	0065-0136673193
22844	2014.06.17	12:54:35.235	3	3247	0065-0136655780
22845	2014.06.17	12:54:36.097	6	2883	0065-0136659288
22846	2014.06.17	12:54:38.494	3	1411	0065-0136673193
22847	2014.06.17	12:54:39.580	6	1211	0065-0136659288
22848	2014.06.17	12:54:45.196	2	405	0065-0136655780
22849	2014.06.17	12:54:45.816	1	718	0065-0136655780
22850	2014.06.17	12:54:48.178	8	510	0065-0136655780
22851	2014.06.17	12:54:48.765	7	4053	0065-0136655780
22852	2014.06.17	12:54:59.936	7	635	0065-0136659288
22853	2014.06.17	12:55:00.750	8	1368	0065-0136659288
22854	2014.06.17	12:55:11.588	2	1306	0065-0136653169
22855	2014.06.17	12:55:14.559	2	4389	0065-0136651817
22856	2014.06.17	12:55:18.985	2	451	0065-0136651817
22857	2014.06.17	12:55:19.544	2	720	0065-0136651817
22858	2014.06.17	12:55:21.645	3	435	0065-0136651817
22859	2014.06.17	12:55:15.062	1	7805	0065-0136659288
22860	2014.06.17	12:55:22.130	4	1220	0065-0136651817
22861	2014.06.17	12:55:23.992	5	454	0065-0136651817
22862	2014.06.17	12:55:23.176	1	2481	0065-0136653169
22863	2014.06.17	12:55:24.485	6	1858	0065-0136651817
22864	2014.06.17	12:55:35.302	8	560	0065-0136665886
22865	2014.06.17	12:55:35.892	7	747	0065-0136665886
22866	2014.06.17	12:55:36.899	8	519	0065-0136671473
22867	2014.06.17	12:55:37.794	8	614	0065-0136653169
22868	2014.06.17	12:55:37.537	7	1002	0065-0136671473
22869	2014.06.17	12:55:38.720	7	4095	0065-0136653169
22870	2014.06.17	12:55:46.406	7	316	0065-0136651817
22871	2014.06.17	12:55:46.803	8	1302	0065-0136651817
22872	2014.06.17	12:55:54.501	6	404	0065-0136659459
22873	2014.06.17	12:55:55.861	8	420	0065-0136659288
22874	2014.06.17	12:55:54.998	5	1427	0065-0136659459
22875	2014.06.17	12:55:56.450	6	319	0065-0136671473
22876	2014.06.17	12:55:56.771	5	914	0065-0136671473
22877	2014.06.17	12:55:59.838	5	218	0065-0136671473
22878	2014.06.17	12:56:01.292	5	422	0065-0136659459
22879	2014.06.17	12:56:01.555	4	326	0065-0136671473
22880	2014.06.17	12:56:01.921	3	695	0065-0136671473
22881	2014.06.17	12:55:56.283	7	6413	0065-0136659288
22882	2014.06.17	12:56:01.721	6	1271	0065-0136659459
22883	2014.06.17	12:56:02.999	6	228	0065-0136659459
22884	2014.06.17	12:56:05.589	2	227	0065-0136667521
22885	2014.06.17	12:56:06.334	7	426	0065-0136655780
22886	2014.06.17	12:56:06.111	1	1400	0065-0136667521
22887	2014.06.17	12:56:08.251	7	809	0065-0136653169
22888	2014.06.17	12:56:06.803	8	2288	0065-0136655780
22889	2014.06.17	12:56:09.167	8	1464	0065-0136653169
22890	2014.06.17	12:56:10.028	6	980	0065-0136659459
22891	2014.06.17	12:56:10.797	8	212	0065-0136653169
22892	2014.06.17	12:56:10.410	7	629	0065-0136665886
22893	2014.06.17	12:56:11.228	8	2242	0065-0136665886
22894	2014.06.17	12:56:13.970	1	438	0065-0136653169
22895	2014.06.17	12:56:17.148	1	224	0065-0136665886
22896	2014.06.17	12:56:14.504	2	2947	0065-0136653169
22897	2014.06.17	12:56:17.475	2	509	0065-0136665886
22898	2014.06.17	12:56:20.087	1	218	0065-0136667521
22899	2014.06.17	12:56:20.479	2	1682	0065-0136667521
22900	2014.06.17	12:56:24.104	7	615	0065-0136659288
22901	2014.06.17	12:56:25.885	3	518	0065-0136667521
22902	2014.06.17	12:56:26.007	2	522	0065-0136673193
22903	2014.06.17	12:56:24.726	8	1925	0065-0136659288
22904	2014.06.17	12:56:26.410	4	2495	0065-0136667521
22905	2014.06.17	12:56:25.245	1	5150	0065-0136655780
22906	2014.06.17	12:56:30.612	1	3219	0065-0136673193
22907	2014.06.17	12:56:33.918	1	228	0065-0136673193
22908	2014.06.17	12:56:48.694	2	226	0065-0136671473
22909	2014.06.17	12:56:48.980	1	622	0065-0136671473
22910	2014.06.17	12:56:52.143	1	699	0065-0136670531
22911	2014.06.17	12:56:53.215	2	5470	0065-0136670531
22912	2014.06.17	12:56:58.694	2	224	0065-0136670531
22913	2014.06.17	12:56:58.997	2	451	0065-0136670531
22914	2014.06.17	12:57:00.307	2	515	0065-0136670531
22915	2014.06.17	12:57:01.010	2	308	0065-0136665886
22916	2014.06.17	12:57:01.375	1	313	0065-0136665886
22917	2014.06.17	12:57:05.650	3	407	0065-0136660676
22918	2014.06.17	12:57:07.426	5	322	0065-0136667521
22919	2014.06.17	12:57:07.637	1	312	0065-0136655780
[truncated: 129 more rows]
