# Supplementary material for: Eco-HAB as a fully automated and ecologically relevant assessment of social impairments in mouse models of autism
Source: eLife. 2016 Oct 12;5:e19532. doi: 10.7554/eLife.19532 (PMC5092044; doi:10.7554/eLife.19532)
Supplement: Supplementary file 1. — DOI: http://dx.doi.org/10.7554/eLife.19532.038 [file elife-19532-supp1.zip › BALB VPA data cohort 1/20140617_130000.txt]

23049	2014.06.17	13:00:42.321	6	677	0065-0136659459
23050	2014.06.17	13:00:38.108	7	5950	0065-0136667521
23051	2014.06.17	13:00:42.758	2	1796	0065-0136671473
23052	2014.06.17	13:00:44.595	2	213	0065-0136671473
23053	2014.06.17	13:00:44.819	2	218	0065-0136671473
23054	2014.06.17	13:00:45.186	2	213	0065-0136671473
23055	2014.06.17	13:00:45.260	6	421	0065-0136667521
23056	2014.06.17	13:00:42.997	5	2995	0065-0136659459
23057	2014.06.17	13:00:46.019	5	1203	0065-0136667521
23058	2014.06.17	13:00:50.365	5	321	0065-0136659459
23059	2014.06.17	13:00:52.601	5	218	0065-0136660676
23060	2014.06.17	13:00:52.898	6	1719	0065-0136660676
23061	2014.06.17	13:00:54.760	7	438	0065-0136659459
23062	2014.06.17	13:00:55.188	8	1117	0065-0136659459
23063	2014.06.17	13:01:24.464	1	325	0065-0136653169
23064	2014.06.17	13:01:24.916	2	1211	0065-0136653169
23065	2014.06.17	13:01:26.162	2	560	0065-0136653169
23066	2014.06.17	13:01:26.753	2	674	0065-0136653169
23067	2014.06.17	13:01:27.074	8	913	0065-0136651817
23068	2014.06.17	13:01:28.127	7	1781	0065-0136651817
23069	2014.06.17	13:01:30.876	7	214	0065-0136651817
23070	2014.06.17	13:01:31.131	7	212	0065-0136651817
23071	2014.06.17	13:01:31.690	7	526	0065-0136651817
23072	2014.06.17	13:01:33.037	4	423	0065-0136667521
23073	2014.06.17	13:01:33.470	3	3345	0065-0136667521
23074	2014.06.17	13:01:41.837	7	422	0065-0136660676
23075	2014.06.17	13:01:42.297	8	1056	0065-0136660676
23076	2014.06.17	13:01:52.145	1	321	0065-0136659288
23077	2014.06.17	13:01:52.539	2	4869	0065-0136659288
23078	2014.06.17	13:02:00.565	3	445	0065-0136653169
23079	2014.06.17	13:02:01.089	4	1920	0065-0136653169
23080	2014.06.17	13:02:09.938	2	555	0065-0136655780
23081	2014.06.17	13:02:10.688	1	1026	0065-0136655780
23082	2014.06.17	13:02:10.412	5	1430	0065-0136653169
23083	2014.06.17	13:02:11.492	3	721	0065-0136670531
23084	2014.06.17	13:02:12.086	6	2392	0065-0136653169
23085	2014.06.17	13:02:12.382	4	3151	0065-0136670531
23086	2014.06.17	13:02:17.874	7	407	0065-0136653169
23087	2014.06.17	13:02:18.303	8	1880	0065-0136653169
23088	2014.06.17	13:02:20.656	1	214	0065-0136659459
23089	2014.06.17	13:02:20.460	8	521	0065-0136653169
23090	2014.06.17	13:02:21.010	2	1218	0065-0136659459
23091	2014.06.17	13:02:26.314	2	219	0065-0136667521
23092	2014.06.17	13:02:26.677	1	1123	0065-0136667521
23093	2014.06.17	13:02:40.920	3	901	0065-0136673193
23094	2014.06.17	13:02:43.855	2	215	0065-0136659459
23095	2014.06.17	13:02:44.216	1	408	0065-0136659459
23096	2014.06.17	13:02:45.922	8	311	0065-0136659459
23097	2014.06.17	13:02:46.548	1	312	0065-0136667521
23098	2014.06.17	13:02:46.370	8	709	0065-0136653169
23099	2014.06.17	13:02:46.254	7	904	0065-0136659459
23100	2014.06.17	13:02:42.031	4	5532	0065-0136673193
23101	2014.06.17	13:02:47.789	6	212	0065-0136659459
23102	2014.06.17	13:02:46.801	5	1399	0065-0136670531
23103	2014.06.17	13:02:47.145	2	1105	0065-0136667521
23104	2014.06.17	13:02:48.280	2	978	0065-0136667521
23105	2014.06.17	13:02:48.446	5	3654	0065-0136659459
23106	2014.06.17	13:02:53.325	4	213	0065-0136670531
23107	2014.06.17	13:02:47.197	7	6350	0065-0136653169
23108	2014.06.17	13:02:53.589	3	217	0065-0136670531
23109	2014.06.17	13:02:53.629	4	219	0065-0136659459
23110	2014.06.17	13:02:53.892	3	424	0065-0136659459
23111	2014.06.17	13:02:55.618	3	404	0065-0136659459
23112	2014.06.17	13:02:55.976	4	2407	0065-0136659459
23113	2014.06.17	13:02:59.534	7	528	0065-0136653169
23114	2014.06.17	13:03:00.545	4	313	0065-0136673193
23115	2014.06.17	13:03:00.028	8	1337	0065-0136653169
23116	2014.06.17	13:03:01.482	8	404	0065-0136653169
23117	2014.06.17	13:03:01.939	2	328	0065-0136667521
23118	2014.06.17	13:03:02.106	1	326	0065-0136671473
23119	2014.06.17	13:03:01.001	3	2099	0065-0136673193
23120	2014.06.17	13:03:02.441	1	724	0065-0136667521
23121	2014.06.17	13:03:13.479	1	215	0065-0136667521
23122	2014.06.17	13:03:16.689	8	512	0065-0136671473
23123	2014.06.17	13:03:13.810	2	4333	0065-0136667521
23124	2014.06.17	13:03:17.207	7	1209	0065-0136671473
23125	2014.06.17	13:03:18.622	8	306	0065-0136660676
23126	2014.06.17	13:03:19.045	7	2292	0065-0136660676
23127	2014.06.17	13:03:20.793	6	811	0065-0136671473
23128	2014.06.17	13:03:21.639	6	740	0065-0136671473
23129	2014.06.17	13:03:22.727	5	308	0065-0136671473
23130	2014.06.17	13:03:22.561	7	505	0065-0136651817
23131	2014.06.17	13:03:22.837	6	730	0065-0136660676
23132	2014.06.17	13:03:23.207	5	504	0065-0136659459
23133	2014.06.17	13:03:23.491	2	308	0065-0136673193
23134	2014.06.17	13:03:23.588	6	211	0065-0136660676
23135	2014.06.17	13:03:23.079	8	1099	0065-0136651817
23136	2014.06.17	13:03:24.101	5	230	0065-0136671473
23137	2014.06.17	13:03:24.293	8	319	0065-0136651817
23138	2014.06.17	13:03:24.532	5	1393	0065-0136671473
23139	2014.06.17	13:03:24.021	1	2276	0065-0136673193
23140	2014.06.17	13:03:25.954	5	405	0065-0136671473
23141	2014.06.17	13:03:26.336	1	2144	0065-0136651817
23142	2014.06.17	13:03:28.639	5	611	0065-0136671473
23143	2014.06.17	13:03:30.092	5	2370	0065-0136659459
23144	2014.06.17	13:03:33.422	4	316	0065-0136671473
23145	2014.06.17	13:03:33.814	3	1308	0065-0136671473
23146	2014.06.17	13:03:34.293	5	1431	0065-0136660676
23147	2014.06.17	13:03:29.947	1	6379	0065-0136651817
23148	2014.06.17	13:03:33.461	6	2945	0065-0136659459
23149	2014.06.17	13:03:36.703	6	808	0065-0136659459
23150	2014.06.17	13:03:37.255	4	308	0065-0136660676
23151	2014.06.17	13:03:37.648	3	1786	0065-0136660676
23152	2014.06.17	13:03:36.097	2	6941	0065-0136671473
23153	2014.06.17	13:03:38.316	1	4771	0065-0136651817
23154	2014.06.17	13:03:43.682	1	229	0065-0136651817
23155	2014.06.17	13:03:45.060	2	2097	0065-0136671473
23156	2014.06.17	13:03:46.926	1	5940	0065-0136651817
23157	2014.06.17	13:03:49.070	2	4828	0065-0136671473
23158	2014.06.17	13:03:52.868	1	2402	0065-0136651817
23159	2014.06.17	13:03:56.580	3	435	0065-0136671473
23160	2014.06.17	13:03:57.048	4	2085	0065-0136671473
23161	2014.06.17	13:03:59.931	5	437	0065-0136671473
23162	2014.06.17	13:04:00.361	6	2689	0065-0136671473
23163	2014.06.17	13:03:58.361	1	6376	0065-0136673193
23164	2014.06.17	13:04:04.574	7	225	0065-0136671473
23165	2014.06.17	13:04:04.836	8	803	0065-0136671473
23166	2014.06.17	13:04:06.987	1	340	0065-0136673193
23167	2014.06.17	13:04:07.935	8	409	0065-0136651817
23168	2014.06.17	13:04:07.443	2	1126	0065-0136673193
23169	2014.06.17	13:04:08.361	7	509	0065-0136651817
23170	2014.06.17	13:04:09.696	2	310	0065-0136659288
23171	2014.06.17	13:04:11.065	6	316	0065-0136651817
23172	2014.06.17	13:04:10.112	2	1484	0065-0136667521
23173	2014.06.17	13:04:11.449	5	1666	0065-0136651817
23174	2014.06.17	13:04:14.076	4	427	0065-0136651817
23175	2014.06.17	13:04:11.443	1	4551	0065-0136659288
23176	2014.06.17	13:04:16.011	1	610	0065-0136667521
23177	2014.06.17	13:04:14.649	3	2006	0065-0136651817
23178	2014.06.17	13:04:16.634	1	2028	0065-0136667521
23179	2014.06.17	13:04:19.301	1	2671	0065-0136655780
23180	2014.06.17	13:04:23.069	2	2338	0065-0136655780
23181	2014.06.17	13:04:27.951	8	343	0065-0136659288
23182	2014.06.17	13:04:28.272	7	2579	0065-0136659288
23183	2014.06.17	13:04:32.630	6	499	0065-0136659288
23184	2014.06.17	13:04:33.254	5	1683	0065-0136659288
23185	2014.06.17	13:04:33.901	2	2081	0065-0136651817
23186	2014.06.17	13:04:36.663	4	312	0065-0136659288
23187	2014.06.17	13:04:37.271	1	2548	0065-0136651817
23188	2014.06.17	13:04:40.244	2	2665	0065-0136655780
23189	2014.06.17	13:04:36.984	3	9150	0065-0136659288
23190	2014.06.17	13:04:44.171	1	2642	0065-0136655780
23191	2014.06.17	13:04:47.401	2	534	0065-0136665886
23192	2014.06.17	13:04:50.187	8	1189	0065-0136655780
23193	2014.06.17	13:04:50.416	1	1108	0065-0136665886
23194	2014.06.17	13:04:51.491	7	4522	0065-0136655780
23195	2014.06.17	13:04:51.726	1	6810	0065-0136653169
23196	2014.06.17	13:04:58.802	1	597	0065-0136651817
23197	2014.06.17	13:04:56.813	7	2587	0065-0136655780
23198	2014.06.17	13:04:59.255	2	313	0065-0136665886
23199	2014.06.17	13:04:59.575	2	323	0065-0136653169
23200	2014.06.17	13:05:00.278	2	309	0065-0136651817
23201	2014.06.17	13:05:01.321	6	805	0065-0136655780
23202	2014.06.17	13:05:02.231	6	316	0065-0136659459
23203	2014.06.17	13:05:02.568	5	404	0065-0136659459
23204	2014.06.17	13:05:02.910	4	214	0065-0136655780
23205	2014.06.17	13:05:03.168	3	330	0065-0136655780
23206	2014.06.17	13:05:03.916	4	307	0065-0136659459
23207	2014.06.17	13:05:04.225	2	227	0065-0136653169
23208	2014.06.17	13:05:01.661	1	2950	0065-0136671473
23209	2014.06.17	13:05:04.687	2	218	0065-0136651817
23210	2014.06.17	13:05:04.616	1	309	0065-0136653169
23211	2014.06.17	13:05:04.238	3	3052	0065-0136659459
23212	2014.06.17	13:05:07.359	8	230	0065-0136651817
23213	2014.06.17	13:05:07.391	7	229	0065-0136671473
23214	2014.06.17	13:05:08.296	3	507	0065-0136660676
23215	2014.06.17	13:05:08.884	4	404	0065-0136660676
23216	2014.06.17	13:05:09.931	5	217	0065-0136660676
23217	2014.06.17	13:05:10.427	7	713	0065-0136651817
23218	2014.06.17	13:05:10.266	6	1528	0065-0136660676
23219	2014.06.17	13:05:11.145	8	1498	0065-0136651817
23220	2014.06.17	13:05:12.538	7	312	0065-0136660676
23221	2014.06.17	13:05:12.903	8	1347	0065-0136660676
23222	2014.06.17	13:05:13.977	1	848	0065-0136651817
23223	2014.06.17	13:05:15.535	2	4132	0065-0136651817
23224	2014.06.17	13:05:19.724	8	317	0065-0136667521
23225	2014.06.17	13:05:20.112	7	1704	0065-0136667521
23226	2014.06.17	13:05:29.285	7	707	0065-0136671473
23227	2014.06.17	13:05:30.204	8	1298	0065-0136671473
23228	2014.06.17	13:05:33.538	3	448	0065-0136665886
23229	2014.06.17	13:05:36.387	1	624	0065-0136671473
23230	2014.06.17	13:05:34.092	4	3201	0065-0136665886
23231	2014.06.17	13:05:37.470	2	1400	0065-0136671473
23232	2014.06.17	13:05:39.149	5	517	0065-0136665886
23233	2014.06.17	13:05:39.644	6	1129	0065-0136665886
23234	2014.06.17	13:05:42.133	7	411	0065-0136665886
23235	2014.06.17	13:05:42.567	8	632	0065-0136665886
23236	2014.06.17	13:05:43.924	2	339	0065-0136659288
23237	2014.06.17	13:05:44.852	1	2160	0065-0136659288
23238	2014.06.17	13:05:49.070	1	409	0065-0136665886
23239	2014.06.17	13:05:50.396	6	409	0065-0136667521
23240	2014.06.17	13:05:49.532	2	1719	0065-0136665886
23241	2014.06.17	13:05:50.890	5	2966	0065-0136667521
23242	2014.06.17	13:05:53.923	3	327	0065-0136665886
23243	2014.06.17	13:05:54.203	4	308	0065-0136665886
23244	2014.06.17	13:05:55.619	5	409	0065-0136665886
23245	2014.06.17	13:05:56.002	6	339	0065-0136665886
23246	2014.06.17	13:05:56.912	1	522	0065-0136653169
23247	2014.06.17	13:05:57.027	7	407	0065-0136665886
23248	2014.06.17	13:05:57.344	8	615	0065-0136665886
23249	2014.06.17	13:05:57.967	2	1286	0065-0136653169
23250	2014.06.17	13:05:59.867	8	326	0065-0136659288
23251	2014.06.17	13:06:00.207	7	2088	0065-0136659288
23252	2014.06.17	13:06:09.754	1	895	0065-0136665886
23253	2014.06.17	13:06:11.292	2	1041	0065-0136665886
23254	2014.06.17	13:06:14.292	5	504	0065-0136667521
23255	2014.06.17	13:06:14.837	6	4574	0065-0136667521
23256	2014.06.17	13:06:19.566	6	217	0065-0136667521
23257	2014.06.17	13:06:19.837	6	5575	0065-0136667521
23258	2014.06.17	13:06:34.251	2	349	0065-0136665886
23259	2014.06.17	13:06:34.540	1	549	0065-0136665886
23260	2014.06.17	13:06:37.127	1	226	0065-0136660676
23261	2014.06.17	13:06:37.526	2	3088	0065-0136660676
23262	2014.06.17	13:07:04.702	7	413	0065-0136667521
23263	2014.06.17	13:07:05.123	8	2152	0065-0136667521
23264	2014.06.17	13:07:07.391	8	596	0065-0136667521
23265	2014.06.17	13:07:09.249	6	517	0065-0136659288
23266	2014.06.17	13:07:09.820	5	4046	0065-0136659288
23267	2014.06.17	13:07:22.519	5	415	0065-0136659288
23268	2014.06.17	13:07:22.908	6	2055	0065-0136659288
23269	2014.06.17	13:07:25.017	6	322	0065-0136659288
23270	2014.06.17	13:07:26.131	1	313	0065-0136667521
23271	2014.06.17	13:07:25.672	6	1595	0065-0136659288
23272	2014.06.17	13:07:27.856	7	520	0065-0136659288
23273	2014.06.17	13:07:26.875	2	3270	0065-0136667521
23274	2014.06.17	13:07:28.382	8	1927	0065-0136659288
23275	2014.06.17	13:07:31.365	2	230	0065-0136667521
23276	2014.06.17	13:07:31.909	2	212	0065-0136655780
23277	2014.06.17	13:07:39.730	3	211	0065-0136660676
23278	2014.06.17	13:07:40.032	4	1090	0065-0136660676
23279	2014.06.17	13:07:49.881	1	324	0065-0136659288
23280	2014.06.17	13:07:50.313	2	1527	0065-0136659288
23281	2014.06.17	13:07:55.313	2	805	0065-0136671473
23282	2014.06.17	13:07:56.305	8	516	0065-0136655780
23283	2014.06.17	13:07:56.366	1	1499	0065-0136671473
23284	2014.06.17	13:07:56.893	7	1442	0065-0136655780
23285	2014.06.17	13:08:00.114	6	3656	0065-0136655780
23286	2014.06.17	13:08:04.212	5	3911	0065-0136655780
23287	2014.06.17	13:08:16.145	5	313	0065-0136655780
23288	2014.06.17	13:08:17.183	5	214	0065-0136660676
23289	2014.06.17	13:08:17.087	8	458	0065-0136665886
23290	2014.06.17	13:08:16.474	6	1092	0065-0136655780
23291	2014.06.17	13:08:18.780	8	408	0065-0136671473
23292	2014.06.17	13:08:17.652	7	1723	0065-0136665886
23293	2014.06.17	13:08:17.656	6	1974	0065-0136660676
23294	2014.06.17	13:08:19.457	7	2307	0065-0136671473
23295	2014.06.17	13:08:23.552	1	500	0065-0136659288
23296	2014.06.17	13:08:24.222	6	415	0065-0136671473
23297	2014.06.17	13:08:24.676	5	805	0065-0136671473
23298	2014.06.17	13:08:26.359	4	214	0065-0136671473
23299	2014.06.17	13:08:26.650	3	619	0065-0136671473
23300	2014.06.17	13:08:28.616	6	901	0065-0136665886
23301	2014.06.17	13:08:30.873	2	218	0065-0136671473
23302	2014.06.17	13:08:29.899	5	1192	0065-0136665886
23303	2014.06.17	13:08:31.204	1	213	0065-0136671473
23304	2014.06.17	13:08:37.572	4	402	0065-0136665886
23305	2014.06.17	13:08:38.024	3	618	0065-0136665886
23306	2014.06.17	13:08:40.842	2	215	0065-0136665886
23307	2014.06.17	13:08:41.234	1	307	0065-0136665886
23308	2014.06.17	13:08:43.286	8	333	0065-0136665886
23309	2014.06.17	13:08:43.622	7	624	0065-0136665886
23310	2014.06.17	13:08:45.043	8	406	0065-0136659288
23311	2014.06.17	13:08:48.712	3	614	0065-0136653169
23312	2014.06.17	13:08:49.061	1	315	0065-0136671473
23313	2014.06.17	13:08:49.789	2	509	0065-0136671473
23314	2014.06.17	13:08:45.538	7	4840	0065-0136659288
23315	2014.06.17	13:08:49.506	4	1319	0065-0136653169
23316	2014.06.17	13:08:52.406	5	431	0065-0136653169
23317	2014.06.17	13:08:54.198	2	217	0065-0136671473
23318	2014.06.17	13:08:54.459	1	901	0065-0136671473
23319	2014.06.17	13:08:55.078	7	520	0065-0136665886
23320	2014.06.17	13:08:52.833	6	2985	0065-0136653169
23321	2014.06.17	13:08:55.601	8	839	0065-0136665886
23322	2014.06.17	13:08:56.628	7	348	0065-0136653169
23323	2014.06.17	13:08:57.055	8	5692	0065-0136653169
23324	2014.06.17	13:09:16.096	8	409	0065-0136671473
23325	2014.06.17	13:09:16.991	8	421	0065-0136653169
23326	2014.06.17	13:09:16.555	7	995	0065-0136671473
23327	2014.06.17	13:09:17.786	7	2036	0065-0136653169
23328	2014.06.17	13:09:24.177	7	310	0065-0136659288
23329	2014.06.17	13:09:24.579	8	1460	0065-0136659288
23330	2014.06.17	13:09:37.207	2	406	0065-0136673193
23331	2014.06.17	13:09:38.297	6	721	0065-0136655780
23332	2014.06.17	13:09:39.343	7	311	0065-0136660676
23333	2014.06.17	13:09:38.844	5	901	0065-0136671473
23334	2014.06.17	13:09:37.858	1	2030	0065-0136673193
23335	2014.06.17	13:09:39.771	5	523	0065-0136655780
23336	2014.06.17	13:09:39.739	8	693	0065-0136660676
23337	2014.06.17	13:09:40.592	4	215	0065-0136671473
23338	2014.06.17	13:09:41.023	4	226	0065-0136655780
23339	2014.06.17	13:09:40.888	3	405	0065-0136671473
23340	2014.06.17	13:09:41.319	3	313	0065-0136655780
23341	2014.06.17	13:09:46.179	1	308	0065-0136659288
23342	2014.06.17	13:09:46.505	2	1590	0065-0136659288
23343	2014.06.17	13:09:51.924	6	619	0065-0136653169
23344	2014.06.17	13:09:53.621	8	523	0065-0136673193
23345	2014.06.17	13:09:52.647	5	3060	0065-0136653169
23346	2014.06.17	13:09:55.788	2	217	0065-0136659459
23347	2014.06.17	13:09:55.905	3	412	0065-0136659288
23348	2014.06.17	13:09:56.051	1	315	0065-0136659459
23349	2014.06.17	13:09:56.642	1	220	0065-0136659459
23350	2014.06.17	13:09:56.359	4	1396	0065-0136659288
23351	2014.06.17	13:09:54.284	7	4046	0065-0136673193
23352	2014.06.17	13:09:59.282	4	406	0065-0136659288
23353	2014.06.17	13:10:01.716	6	433	0065-0136673193
23354	2014.06.17	13:10:02.279	5	1434	0065-0136673193
23355	2014.06.17	13:10:02.854	3	2147	0065-0136655780
23356	2014.06.17	13:10:08.684	5	405	0065-0136653169
23357	2014.06.17	13:10:09.867	5	211	0065-0136659288
23358	2014.06.17	13:10:09.144	6	1027	0065-0136653169
23359	2014.06.17	13:10:10.231	6	1891	0065-0136659288
23360	2014.06.17	13:10:05.368	4	7594	0065-0136655780
23361	2014.06.17	13:10:12.850	6	215	0065-0136659288
23362	2014.06.17	13:10:12.804	7	408	0065-0136653169
23363	2014.06.17	13:10:13.090	6	1042	0065-0136659288
23364	2014.06.17	13:10:13.956	5	517	0065-0136655780
23365	2014.06.17	13:10:13.269	8	1421	0065-0136653169
23366	2014.06.17	13:10:14.771	5	607	0065-0136673193
23367	2014.06.17	13:10:15.521	8	212	0065-0136653169
23368	2014.06.17	13:10:14.687	6	1194	0065-0136655780
23369	2014.06.17	13:10:16.991	7	308	0065-0136655780
23370	2014.06.17	13:10:17.358	8	1716	0065-0136655780
23371	2014.06.17	13:10:15.949	6	4392	0065-0136673193
23372	2014.06.17	13:10:24.273	1	341	0065-0136665886
23373	2014.06.17	13:10:24.705	2	408	0065-0136665886
23374	2014.06.17	13:10:37.266	3	315	0065-0136665886
23375	2014.06.17	13:10:37.700	4	1093	0065-0136665886
23376	2014.06.17	13:10:43.375	7	333	0065-0136659288
23377	2014.06.17	13:10:43.780	8	3074	0065-0136659288
23378	2014.06.17	13:10:47.275	1	228	0065-0136660676
23379	2014.06.17	13:10:47.614	8	228	0065-0136659288
23380	2014.06.17	13:10:47.584	2	821	0065-0136660676
23381	2014.06.17	13:10:48.808	1	309	0065-0136653169
23382	2014.06.17	13:10:49.661	2	1068	0065-0136653169
23383	2014.06.17	13:10:50.779	2	980	0065-0136653169
23384	2014.06.17	13:10:58.306	3	413	0065-0136660676
23385	2014.06.17	13:10:58.818	4	2095	0065-0136660676
23386	2014.06.17	13:11:01.448	5	216	0065-0136665886
23387	2014.06.17	13:11:01.718	6	414	0065-0136665886
23388	2014.06.17	13:11:03.990	7	419	0065-0136665886
23389	2014.06.17	13:11:04.485	7	408	0065-0136665886
23390	2014.06.17	13:11:05.011	8	807	0065-0136665886
23391	2014.06.17	13:11:11.469	2	308	0065-0136671473
23392	2014.06.17	13:11:11.807	1	608	0065-0136671473
23393	2014.06.17	13:11:13.637	5	321	0065-0136660676
23394	2014.06.17	13:11:13.922	6	1794	0065-0136660676
23395	2014.06.17	13:11:34.233	1	312	0065-0136665886
23396	2014.06.17	13:11:34.682	2	427	0065-0136665886
23397	2014.06.17	13:11:35.209	2	212	0065-0136665886
23398	2014.06.17	13:11:37.679	8	411	0065-0136671473
23399	2014.06.17	13:11:38.109	7	807	0065-0136671473
23400	2014.06.17	13:11:39.834	6	610	0065-0136671473
23401	2014.06.17	13:11:40.458	5	817	0065-0136671473
23402	2014.06.17	13:11:42.039	5	341	0065-0136671473
23403	2014.06.17	13:11:46.901	4	318	0065-0136671473
23404	2014.06.17	13:11:47.255	3	523	0065-0136671473
23405	2014.06.17	13:12:02.047	7	410	0065-0136673193
23406	2014.06.17	13:12:02.470	8	935	0065-0136673193
23407	2014.06.17	13:12:06.288	6	316	0065-0136660676
23408	2014.06.17	13:12:08.684	6	418	0065-0136660676
23409	2014.06.17	13:12:09.147	5	779	0065-0136660676
23410	2014.06.17	13:12:13.215	2	525	0065-0136671473
23411	2014.06.17	13:12:13.931	4	352	0065-0136660676
23412	2014.06.17	13:12:13.815	1	498	0065-0136671473
23413	2014.06.17	13:12:14.398	3	1881	0065-0136660676
23414	2014.06.17	13:12:19.749	2	307	0065-0136665886
23415	2014.06.17	13:12:20.109	1	8837	0065-0136659288
23416	2014.06.17	13:12:29.462	2	1205	0065-0136665886
23417	2014.06.17	13:12:30.740	2	2090	0065-0136659288
23418	2014.06.17	13:12:33.328	2	317	0065-0136665886
23419	2014.06.17	13:12:33.686	1	723	0065-0136665886
23420	2014.06.17	13:12:36.465	1	348	0065-0136673193
23421	2014.06.17	13:12:37.034	2	1089	0065-0136673193
23422	2014.06.17	13:12:43.811	8	314	0065-0136671473
23423	2014.06.17	13:12:44.131	8	215	0065-0136665886
23424	2014.06.17	13:12:44.585	7	415	0065-0136665886
23425	2014.06.17	13:12:45.233	1	315	0065-0136659459
23426	2014.06.17	13:12:45.629	2	1010	0065-0136659459
23427	2014.06.17	13:12:48.873	3	348	0065-0136673193
23428	2014.06.17	13:12:48.914	4	807	0065-0136659459
23429	2014.06.17	13:12:50.729	5	354	0065-0136659459
23430	2014.06.17	13:12:49.921	4	1492	0065-0136673193
23431	2014.06.17	13:12:51.051	6	1690	0065-0136659459
23432	2014.06.17	13:12:53.447	6	322	0065-0136659459
23433	2014.06.17	13:12:56.044	7	310	0065-0136665886
23434	2014.06.17	13:12:56.335	8	659	0065-0136665886
23435	2014.06.17	13:13:11.253	1	217	0065-0136665886
23436	2014.06.17	13:13:11.511	2	225	0065-0136665886
23437	2014.06.17	13:13:12.933	2	407	0065-0136653169
23438	2014.06.17	13:13:13.457	1	1395	0065-0136653169
23439	2014.06.17	13:13:15.457	8	523	0065-0136655780
23440	2014.06.17	13:13:16.243	7	2839	0065-0136655780
23441	2014.06.17	13:13:21.611	6	221	0065-0136659459
23442	2014.06.17	13:13:22.364	4	230	0065-0136655780
23443	2014.06.17	13:13:22.662	3	434	0065-0136655780
23444	2014.06.17	13:13:23.317	2	212	0065-0136659288
23445	2014.06.17	13:13:23.648	1	415	0065-0136659288
23446	2014.06.17	13:13:24.112	1	342	0065-0136659288
23447	2014.06.17	13:13:21.975	5	2587	0065-0136659459
23448	2014.06.17	13:13:28.137	1	307	0065-0136653169
23449	2014.06.17	13:13:28.701	2	771	0065-0136653169
23450	2014.06.17	13:13:29.819	2	310	0065-0136653169
23451	2014.06.17	13:13:30.235	2	359	0065-0136653169
23452	2014.06.17	13:13:30.666	2	215	0065-0136653169
23453	2014.06.17	13:13:31.817	2	389	0065-0136653169
23454	2014.06.17	13:13:33.189	3	508	0065-0136653169
23455	2014.06.17	13:13:34.149	2	707	0065-0136655780
23456	2014.06.17	13:13:33.801	4	3743	0065-0136653169
23457	2014.06.17	13:13:36.506	1	1734	0065-0136655780
23458	2014.06.17	13:13:38.476	5	436	0065-0136653169
23459	2014.06.17	13:13:38.975	6	1586	0065-0136653169
23460	2014.06.17	13:13:42.019	7	309	0065-0136653169
23461	2014.06.17	13:13:42.537	2	213	0065-0136660676
23462	2014.06.17	13:13:42.770	7	325	0065-0136671473
23463	2014.06.17	13:13:42.864	1	531	0065-0136660676
23464	2014.06.17	13:13:42.422	8	972	0065-0136653169
23465	2014.06.17	13:13:43.400	8	1678	0065-0136671473
23466	2014.06.17	13:13:54.969	1	218	0065-0136671473
23467	2014.06.17	13:13:55.270	2	411	0065-0136671473
23468	2014.06.17	13:14:11.869	2	211	0065-0136671473
23469	2014.06.17	13:14:12.139	1	500	0065-0136671473
23470	2014.06.17	13:14:21.336	8	433	0065-0136659288
23471	2014.06.17	13:14:21.729	7	2689	0065-0136659288
23472	2014.06.17	13:14:28.576	4	440	0065-0136659459
23473	2014.06.17	13:14:29.119	4	418	0065-0136673193
23474	2014.06.17	13:14:29.818	8	419	0065-0136660676
23475	2014.06.17	13:14:30.127	3	1202	0065-0136673193
23476	2014.06.17	13:14:30.277	7	2375	0065-0136660676
23477	2014.06.17	13:14:33.055	2	220	0065-0136659459
23478	2014.06.17	13:14:33.554	7	211	0065-0136660676
23479	2014.06.17	13:14:33.383	1	946	0065-0136659459
23480	2014.06.17	13:14:50.729	8	410	0065-0136671473
23481	2014.06.17	13:14:51.228	7	713	0065-0136671473
23482	2014.06.17	13:14:54.793	6	347	0065-0136660676
23483	2014.06.17	13:14:55.240	6	312	0065-0136671473
23484	2014.06.17	13:14:56.128	5	1592	0065-0136671473
23485	2014.06.17	13:14:58.688	4	319	0065-0136660676
23486	2014.06.17	13:14:59.104	4	214	0065-0136671473
23487	2014.06.17	13:14:59.043	3	522	0065-0136660676
23488	2014.06.17	13:14:59.570	3	1194	0065-0136671473
23489	2014.06.17	13:15:04.017	2	214	0065-0136671473
23490	2014.06.17	13:15:04.336	1	310	0065-0136671473
23491	2014.06.17	13:15:06.047	8	447	0065-0136653169
23492	2014.06.17	13:15:06.601	7	2025	0065-0136653169
23493	2014.06.17	13:15:08.807	7	411	0065-0136653169
23494	2014.06.17	13:15:11.108	7	520	0065-0136653169
23495	2014.06.17	13:15:11.607	8	1129	0065-0136653169
23496	2014.06.17	13:15:12.820	8	375	0065-0136653169
23497	2014.06.17	13:15:13.412	8	228	0065-0136653169
23498	2014.06.17	13:15:15.408	8	516	0065-0136653169
23499	2014.06.17	13:15:22.050	1	217	0065-0136655780
23500	2014.06.17	13:15:22.484	2	719	0065-0136655780
23501	2014.06.17	13:15:25.472	2	219	0065-0136655780
23502	2014.06.17	13:15:25.903	2	230	0065-0136655780
23503	2014.06.17	13:15:26.494	2	230	0065-0136673193
23504	2014.06.17	13:15:26.859	1	1330	0065-0136673193
23505	2014.06.17	13:15:29.446	1	321	0065-0136653169
23506	2014.06.17	13:15:29.945	2	793	0065-0136653169
23507	2014.06.17	13:15:52.496	3	346	0065-0136665886
23508	2014.06.17	13:15:52.954	4	1183	0065-0136665886
23509	2014.06.17	13:16:08.472	3	624	0065-0136655780
23510	2014.06.17	13:16:09.264	4	2870	0065-0136655780
23511	2014.06.17	13:16:18.865	4	308	0065-0136655780
23512	2014.06.17	13:16:19.223	3	4756	0065-0136655780
23513	2014.06.17	13:16:27.660	8	310	0065-0136671473
23514	2014.06.17	13:16:27.957	7	696	0065-0136671473
23515	2014.06.17	13:16:29.332	6	531	0065-0136671473
23516	2014.06.17	13:16:30.120	8	738	0065-0136673193
23517	2014.06.17	13:16:29.833	5	1378	0065-0136671473
23518	2014.06.17	13:16:31.041	7	1703	0065-0136673193
23519	2014.06.17	13:16:35.068	6	427	0065-0136673193
23520	2014.06.17	13:16:35.728	5	1165	0065-0136673193
23521	2014.06.17	13:16:38.507	5	410	0065-0136665886
23522	2014.06.17	13:16:38.997	6	996	0065-0136665886
23523	2014.06.17	13:16:40.254	1	213	0065-0136659459
23524	2014.06.17	13:16:40.592	2	1058	0065-0136659459
23525	2014.06.17	13:16:42.882	7	630	0065-0136665886
23526	2014.06.17	13:16:43.635	8	1248	0065-0136665886
23527	2014.06.17	13:16:44.874	2	226	0065-0136660676
23528	2014.06.17	13:16:45.157	1	710	0065-0136660676
23529	2014.06.17	13:16:47.740	5	436	0065-0136671473
23530	2014.06.17	13:16:48.438	6	713	0065-0136671473
23531	2014.06.17	13:16:56.897	1	214	0065-0136665886
23532	2014.06.17	13:16:57.159	2	315	0065-0136665886
23533	2014.06.17	13:17:08.075	5	319	0065-0136673193
23534	2014.06.17	13:17:08.502	6	1730	0065-0136673193
23535	2014.06.17	13:17:10.308	6	1252	0065-0136673193
23536	2014.06.17	13:17:12.002	2	410	0065-0136665886
23537	2014.06.17	13:17:12.391	1	403	0065-0136665886
23538	2014.06.17	13:17:12.749	7	431	0065-0136673193
23539	2014.06.17	13:17:13.909	3	452	0065-0136659459
23540	2014.06.17	13:17:14.408	4	1301	0065-0136659459
23541	2014.06.17	13:17:16.590	5	229	0065-0136659459
23542	2014.06.17	13:17:16.968	7	312	0065-0136671473
23543	2014.06.17	13:17:17.357	8	1208	0065-0136671473
23544	2014.06.17	13:17:16.921	6	1736	0065-0136659459
23545	2014.06.17	13:17:18.715	1	221	0065-0136673193
23546	2014.06.17	13:17:18.952	2	402	0065-0136673193
23547	2014.06.17	13:17:19.317	6	212	0065-0136659459
23548	2014.06.17	13:17:19.513	8	421	0065-0136665886
23549	2014.06.17	13:17:20.036	7	819	0065-0136665886
23550	2014.06.17	13:17:40.296	8	312	0065-0136671473
23551	2014.06.17	13:17:40.618	7	1595	0065-0136671473
23552	2014.06.17	13:17:45.461	7	308	0065-0136659288
23553	2014.06.17	13:17:45.855	8	1593	0065-0136659288
23554	2014.06.17	13:17:55.049	7	313	0065-0136671473
23555	2014.06.17	13:17:55.376	8	709	0065-0136671473
23556	2014.06.17	13:17:57.133	2	320	0065-0136667521
23557	2014.06.17	13:17:57.624	1	1400	0065-0136667521
23558	2014.06.17	13:17:59.511	6	403	0065-0136659459
23559	2014.06.17	13:17:59.912	5	1128	0065-0136659459
23560	2014.06.17	13:18:05.170	2	313	0065-0136673193
23561	2014.06.17	13:18:05.595	1	1124	0065-0136673193
23562	2014.06.17	13:18:16.967	1	223	0065-0136671473
23563	2014.06.17	13:18:17.232	2	515	0065-0136671473
23564	2014.06.17	13:18:18.868	1	314	0065-0136667521
23565	2014.06.17	13:18:19.326	2	1187	0065-0136667521
23566	2014.06.17	13:18:20.636	2	218	0065-0136667521
23567	2014.06.17	13:18:21.035	2	227	0065-0136667521
23568	2014.06.17	13:18:21.536	3	597	0065-0136653169
23569	2014.06.17	13:18:22.744	2	219	0065-0136655780
23570	2014.06.17	13:18:23.309	3	414	0065-0136667521
23571	2014.06.17	13:18:24.027	1	317	0065-0136659288
23572	2014.06.17	13:18:24.353	8	308	0065-0136655780
23573	2014.06.17	13:18:23.928	4	902	0065-0136667521
23574	2014.06.17	13:18:24.593	5	319	0065-0136653169
23575	2014.06.17	13:18:24.486	2	1300	0065-0136659288
23576	2014.06.17	13:18:25.743	5	320	0065-0136667521
23577	2014.06.17	13:18:26.291	2	213	0065-0136659288
23578	2014.06.17	13:18:24.740	7	2210	0065-0136655780
23579	2014.06.17	13:18:26.173	6	816	0065-0136667521
23580	2014.06.17	13:18:27.585	7	443	0065-0136653169
23581	2014.06.17	13:18:28.112	7	351	0065-0136667521
23582	2014.06.17	13:18:28.075	8	549	0065-0136653169
23583	2014.06.17	13:18:28.634	8	218	0065-0136667521
23584	2014.06.17	13:18:28.505	6	707	0065-0136655780
23585	2014.06.17	13:18:29.225	8	2814	0065-0136667521
23586	2014.06.17	13:18:29.385	5	4950	0065-0136655780
23587	2014.06.17	13:18:40.294	6	523	0065-0136665886
23588	2014.06.17	13:18:40.855	5	994	0065-0136665886
23589	2014.06.17	13:18:42.731	2	320	0065-0136659288
23590	2014.06.17	13:18:42.986	1	612	0065-0136659288
23591	2014.06.17	13:18:50.190	1	315	0065-0136653169
23592	2014.06.17	13:18:51.373	2	1813	0065-0136653169
23593	2014.06.17	13:18:54.193	6	326	0065-0136655780
23594	2014.06.17	13:18:54.066	5	503	0065-0136665886
23595	2014.06.17	13:18:54.624	6	626	0065-0136665886
23596	2014.06.17	13:18:55.135	7	324	0065-0136655780
23597	2014.06.17	13:18:55.440	8	1200	0065-0136655780
23598	2014.06.17	13:18:57.059	4	425	0065-0136659459
23599	2014.06.17	13:18:56.557	7	1300	0065-0136665886
23600	2014.06.17	13:18:57.561	3	932	0065-0136659459
23601	2014.06.17	13:18:57.931	8	942	0065-0136665886
23602	2014.06.17	13:18:59.250	2	213	0065-0136659459
23603	2014.06.17	13:18:59.551	1	417	0065-0136659459
23604	2014.06.17	13:19:03.091	8	229	0065-0136659459
23605	2014.06.17	13:19:08.282	8	310	0065-0136659288
23606	2014.06.17	13:19:08.638	7	1500	0065-0136659288
23607	2014.06.17	13:19:14.917	1	227	0065-0136673193
23608	2014.06.17	13:19:15.210	2	711	0065-0136673193
23609	2014.06.17	13:19:15.780	1	309	0065-0136665886
23610	2014.06.17	13:19:16.136	2	315	0065-0136665886
23611	2014.06.17	13:19:16.708	7	617	0065-0136659288
23612	2014.06.17	13:19:17.292	8	1574	0065-0136659288
23613	2014.06.17	13:19:17.978	3	1254	0065-0136665886
23614	2014.06.17	13:19:22.121	1	228	0065-0136659288
23615	2014.06.17	13:19:21.797	8	612	0065-0136655780
23616	2014.06.17	13:19:22.383	2	307	0065-0136659288
23617	2014.06.17	13:19:27.495	2	407	0065-0136665886
23618	2014.06.17	13:19:26.960	1	1129	0065-0136659459
23619	2014.06.17	13:19:30.635	1	314	0065-0136667521
23620	2014.06.17	13:19:30.787	2	363	0065-0136659459
23621	2014.06.17	13:19:31.154	2	914	0065-0136667521
23622	2014.06.17	13:19:33.734	1	315	0065-0136655780
23623	2014.06.17	13:19:34.157	2	1316	0065-0136655780
23624	2014.06.17	13:19:39.657	3	214	0065-0136665886
23625	2014.06.17	13:19:39.982	4	616	0065-0136665886
23626	2014.06.17	13:19:44.114	3	790	0065-0136655780
23627	2014.06.17	13:19:45.189	4	2166	0065-0136655780
23628	2014.06.17	13:19:47.742	1	223	0065-0136660676
23629	2014.06.17	13:19:47.630	3	909	0065-0136653169
23630	2014.06.17	13:19:48.072	2	809	0065-0136660676
23631	2014.06.17	13:19:49.113	5	407	0065-0136665886
23632	2014.06.17	13:19:49.114	6	515	0065-0136655780
23633	2014.06.17	13:19:49.738	3	320	0065-0136660676
23634	2014.06.17	13:19:48.752	4	1526	0065-0136653169
23635	2014.06.17	13:19:50.186	7	332	0065-0136655780
23636	2014.06.17	13:19:50.455	8	409	0065-0136655780
23637	2014.06.17	13:19:49.641	6	1797	0065-0136665886
23638	2014.06.17	13:19:51.270	5	421	0065-0136653169
23639	2014.06.17	13:19:50.301	4	1403	0065-0136660676
23640	2014.06.17	13:19:51.830	6	814	0065-0136653169
23641	2014.06.17	13:19:51.835	4	1017	0065-0136660676
23642	2014.06.17	13:20:02.866	5	324	0065-0136660676
23643	2014.06.17	13:20:03.219	6	964	0065-0136660676
23644	2014.06.17	13:20:11.377	7	365	0065-0136665886
23645	2014.06.17	13:20:11.780	8	805	0065-0136665886
23646	2014.06.17	13:20:16.668	1	312	0065-0136655780
23647	2014.06.17	13:20:17.292	2	2122	0065-0136655780
23648	2014.06.17	13:20:19.512	2	228	0065-0136655780
23649	2014.06.17	13:20:20.199	2	334	0065-0136673193
23650	2014.06.17	13:20:21.050	3	223	0065-0136655780
23651	2014.06.17	13:20:20.693	1	1528	0065-0136673193
23652	2014.06.17	13:20:22.243	1	228	0065-0136673193
23653	2014.06.17	13:20:24.002	2	1467	0065-0136655780
23654	2014.06.17	13:20:27.194	1	1034	0065-0136655780
23655	2014.06.17	13:20:33.361	8	409	0065-0136665886
23656	2014.06.17	13:20:33.984	8	214	0065-0136655780
23657	2014.06.17	13:20:34.292	7	319	0065-0136655780
23658	2014.06.17	13:20:35.715	3	328	0065-0136667521
23659	2014.06.17	13:20:36.148	4	1502	0065-0136667521
23660	2014.06.17	13:20:40.027	2	214	0065-0136671473
23661	2014.06.17	13:20:40.323	1	405	0065-0136671473
23662	2014.06.17	13:20:52.570	4	427	0065-0136667521
23663	2014.06.17	13:20:52.969	3	2125	0065-0136667521
23664	2014.06.17	13:20:54.986	7	436	0065-0136653169
23665	2014.06.17	13:20:55.390	8	434	0065-0136653169
23666	2014.06.17	13:20:56.293	3	215	0065-0136667521
23667	2014.06.17	13:20:56.580	3	589	0065-0136667521
23668	2014.06.17	13:20:58.705	3	706	0065-0136667521
23669	2014.06.17	13:21:00.023	8	421	0065-0136673193
23670	2014.06.17	13:21:01.468	2	227	0065-0136667521
23671	2014.06.17	13:21:00.548	7	1425	0065-0136673193
23672	2014.06.17	13:21:01.772	1	1432	0065-0136667521
23673	2014.06.17	13:21:08.874	7	427	0065-0136665886
23674	2014.06.17	13:21:09.335	8	610	0065-0136665886
23675	2014.06.17	13:21:11.659	1	545	0065-0136665886
23676	2014.06.17	13:21:12.234	2	611	0065-0136665886
23677	2014.06.17	13:21:25.622	2	1525	0065-0136651817
23678	2014.06.17	13:21:27.281	1	519	0065-0136651817
23679	2014.06.17	13:21:30.038	8	438	0065-0136651817
23680	2014.06.17	13:21:30.542	7	3583	0065-0136651817
23681	2014.06.17	13:21:37.051	8	315	0065-0136671473
23682	2014.06.17	13:21:37.381	7	719	0065-0136671473
23683	2014.06.17	13:21:39.485	6	905	0065-0136655780
23684	2014.06.17	13:21:40.412	6	642	0065-0136651817
23685	2014.06.17	13:21:41.530	6	427	0065-0136671473
23686	2014.06.17	13:21:41.722	4	326	0065-0136655780
23687	2014.06.17	13:21:41.188	5	870	0065-0136651817
23688	2014.06.17	13:21:42.046	3	500	0065-0136655780
23689	2014.06.17	13:21:42.131	5	3275	0065-0136671473
23690	2014.06.17	13:21:52.281	4	655	0065-0136651817
23691	2014.06.17	13:21:53.006	3	1961	0065-0136651817
23692	2014.06.17	13:21:56.344	2	341	0065-0136665886
23693	2014.06.17	13:21:56.703	1	425	0065-0136665886
23694	2014.06.17	13:22:00.278	5	408	0065-0136671473
23695	2014.06.17	13:22:00.634	6	1120	0065-0136671473
23696	2014.06.17	13:22:06.734	1	214	0065-0136667521
23697	2014.06.17	13:22:07.256	2	2591	0065-0136667521
23698	2014.06.17	13:22:11.378	3	324	0065-0136667521
23699	2014.06.17	13:22:11.738	4	1682	0065-0136667521
23700	2014.06.17	13:22:14.207	5	225	0065-0136667521
23701	2014.06.17	13:22:14.469	6	1591	0065-0136667521
23702	2014.06.17	13:22:18.632	8	453	0065-0136665886
23703	2014.06.17	13:22:19.090	7	939	0065-0136665886
23704	2014.06.17	13:22:22.887	6	311	0065-0136665886
23705	2014.06.17	13:22:23.101	7	307	0065-0136667521
23706	2014.06.17	13:22:23.216	5	407	0065-0136665886
23707	2014.06.17	13:22:23.585	8	618	0065-0136667521
23708	2014.06.17	13:22:24.198	4	412	0065-0136665886
23709	2014.06.17	13:22:24.654	3	778	0065-0136665886
23710	2014.06.17	13:22:33.631	1	321	0065-0136653169
23711	2014.06.17	13:22:34.081	2	1116	0065-0136653169
23712	2014.06.17	13:22:35.263	2	375	0065-0136653169
23713	2014.06.17	13:22:35.822	2	938	0065-0136653169
23714	2014.06.17	13:22:36.781	2	412	0065-0136653169
23715	2014.06.17	13:22:38.521	3	502	0065-0136653169
23716	2014.06.17	13:22:39.101	4	2680	0065-0136653169
23717	2014.06.17	13:22:44.737	2	309	0065-0136651817
23718	2014.06.17	13:22:45.148	1	810	0065-0136651817
23719	2014.06.17	13:22:54.076	1	322	0065-0136671473
23720	2014.06.17	13:22:54.466	2	532	0065-0136671473
23721	2014.06.17	13:22:56.092	5	410	0065-0136653169
23722	2014.06.17	13:22:58.012	3	507	0065-0136671473
23723	2014.06.17	13:22:58.670	4	1889	0065-0136671473
23724	2014.06.17	13:22:56.577	6	4842	0065-0136653169
23725	2014.06.17	13:23:02.370	5	411	0065-0136671473
23726	2014.06.17	13:23:02.792	6	721	0065-0136671473
23727	2014.06.17	13:23:04.674	3	426	0065-0136659459
23728	2014.06.17	13:23:05.203	4	2398	0065-0136659459
23729	2014.06.17	13:23:08.536	5	315	0065-0136659459
23730	2014.06.17	13:23:08.894	6	2402	0065-0136659459
23731	2014.06.17	13:23:11.498	6	721	0065-0136659459
23732	2014.06.17	13:23:11.905	7	436	0065-0136673193
23733	2014.06.17	13:23:12.704	7	307	0065-0136671473
23734	2014.06.17	13:23:13.200	8	808	0065-0136671473
23735	2014.06.17	13:23:13.838	7	407	0065-0136653169
23736	2014.06.17	13:23:14.334	8	1659	0065-0136653169
23737	2014.06.17	13:23:25.629	8	908	0065-0136653169
23738	2014.06.17	13:23:27.098	8	310	0065-0136671473
23739	2014.06.17	13:23:27.454	7	706	0065-0136671473
23740	2014.06.17	13:23:29.271	8	526	0065-0136651817
23741	2014.06.17	13:23:29.867	7	1880	0065-0136651817
23742	2014.06.17	13:23:31.578	6	403	0065-0136659459
23743	2014.06.17	13:23:32.360	7	406	0065-0136651817
23744	2014.06.17	13:23:32.034	5	1491	0065-0136659459
23745	2014.06.17	13:23:42.569	1	224	0065-0136673193
23746	2014.06.17	13:23:42.937	2	599	0065-0136673193
23747	2014.06.17	13:23:46.284	5	410	0065-0136659459
23748	2014.06.17	13:23:46.674	6	818	0065-0136659459
23749	2014.06.17	13:23:48.244	7	447	0065-0136659459
23750	2014.06.17	13:23:48.807	8	1322	0065-0136659459
23751	2014.06.17	13:23:51.470	2	313	0065-0136665886
23752	2014.06.17	13:23:51.897	1	307	0065-0136665886
23753	2014.06.17	13:23:52.029	2	307	0065-0136659288
23754	2014.06.17	13:23:52.552	1	648	0065-0136659288
23755	2014.06.17	13:23:56.435	6	2723	0065-0136651817
23756	2014.06.17	13:23:59.495	5	1795	0065-0136651817
23757	2014.06.17	13:24:07.673	8	409	0065-0136665886
23758	2014.06.17	13:24:08.107	7	1193	0065-0136665886
23759	2014.06.17	13:24:10.664	7	227	0065-0136665886
23760	2014.06.17	13:24:31.331	2	306	0065-0136673193
23761	2014.06.17	13:24:31.292	6	408	0065-0136665886
23762	2014.06.17	13:24:31.779	5	523	0065-0136665886
23763	2014.06.17	13:24:31.826	1	933	0065-0136673193
23764	2014.06.17	13:24:40.027	4	347	0065-0136665886
23765	2014.06.17	13:24:40.399	3	319	0065-0136665886
23766	2014.06.17	13:24:42.465	2	338	0065-0136665886
23767	2014.06.17	13:24:42.847	1	332	0065-0136665886
23768	2014.06.17	13:24:48.505	5	573	0065-0136651817
23769	2014.06.17	13:24:49.184	6	2002	0065-0136651817
23770	2014.06.17	13:24:51.941	7	411	0065-0136651817
23771	2014.06.17	13:24:52.337	8	1497	0065-0136651817
23772	2014.06.17	13:24:54.493	8	344	0065-0136665886
23773	2014.06.17	13:24:54.866	7	611	0065-0136665886
23774	2014.06.17	13:25:34.829	8	404	0065-0136653169
23775	2014.06.17	13:25:35.343	7	3872	0065-0136653169
23776	2014.06.17	13:25:39.872	6	307	0065-0136665886
23777	2014.06.17	13:25:40.229	5	812	0065-0136665886
23778	2014.06.17	13:25:41.747	8	329	0065-0136667521
23779	2014.06.17	13:25:42.119	7	1218	0065-0136667521
23780	2014.06.17	13:25:51.581	6	211	0065-0136667521
23781	2014.06.17	13:25:51.874	5	2771	0065-0136667521
23782	2014.06.17	13:25:56.364	5	309	0065-0136665886
23783	2014.06.17	13:25:56.693	6	510	0065-0136665886
23784	2014.06.17	13:25:57.923	7	313	0065-0136665886
23785	2014.06.17	13:25:58.280	8	529	0065-0136665886
23786	2014.06.17	13:26:04.825	7	414	0065-0136671473
23787	2014.06.17	13:26:05.293	8	900	0065-0136671473
23788	2014.06.17	13:26:13.664	8	404	0065-0136659288
23789	2014.06.17	13:26:14.126	7	5918	0065-0136659288
23790	2014.06.17	13:26:22.156	6	1193	0065-0136659288
23791	2014.06.17	13:26:23.456	5	2672	0065-0136659288
23792	2014.06.17	13:26:28.591	4	312	0065-0136667521
23793	2014.06.17	13:26:28.955	3	2370	0065-0136667521
23794	2014.06.17	13:26:34.664	6	809	0065-0136653169
23795	2014.06.17	13:26:35.645	5	2776	0065-0136653169
23796	2014.06.17	13:26:39.389	4	213	0065-0136659288
23797	2014.06.17	13:26:39.674	3	933	0065-0136659288
23798	2014.06.17	13:26:41.362	2	220	0065-0136659288
23799	2014.06.17	13:26:41.619	1	421	0065-0136659288
23800	2014.06.17	13:26:56.737	4	447	0065-0136653169
23801	2014.06.17	13:26:57.295	3	2088	0065-0136653169
23802	2014.06.17	13:27:03.170	2	408	0065-0136653169
23803	2014.06.17	13:27:03.711	1	3790	0065-0136653169
23804	2014.06.17	13:27:08.678	1	219	0065-0136653169
23805	2014.06.17	13:27:11.872	1	320	0065-0136659459
23806	2014.06.17	13:27:12.339	2	716	0065-0136659459
23807	2014.06.17	13:27:13.745	2	228	0065-0136659459
23808	2014.06.17	13:27:18.583	8	421	0065-0136673193
23809	2014.06.17	13:27:19.086	7	2408	0065-0136673193
23810	2014.06.17	13:27:21.776	1	323	0065-0136653169
23811	2014.06.17	13:27:22.244	2	742	0065-0136653169
23812	2014.06.17	13:27:23.421	6	1015	0065-0136673193
23813	2014.06.17	13:27:24.511	5	3831	0065-0136673193
23814	2014.06.17	13:27:31.040	1	1188	0065-0136667521
23815	2014.06.17	13:27:45.463	3	413	0065-0136659459
23816	2014.06.17	13:27:45.955	4	1030	0065-0136659459
23817	2014.06.17	13:27:47.929	5	408	0065-0136659459
23818	2014.06.17	13:27:48.389	6	2215	0065-0136659459
23819	2014.06.17	13:27:51.702	7	319	0065-0136659459
23820	2014.06.17	13:27:51.986	8	1019	0065-0136659459
23821	2014.06.17	13:27:54.598	1	309	0065-0136651817
23822	2014.06.17	13:27:54.995	2	1126	0065-0136651817
23823	2014.06.17	13:27:56.443	8	306	0065-0136659459
23824	2014.06.17	13:27:56.922	8	417	0065-0136659288
23825	2014.06.17	13:27:56.736	7	803	0065-0136659459
23826	2014.06.17	13:27:57.647	7	2468	0065-0136659288
23827	2014.06.17	13:27:59.862	8	422	0065-0136667521
23828	2014.06.17	13:28:00.299	7	5463	0065-0136667521
23829	2014.06.17	13:28:16.583	3	557	0065-0136653169
23830	2014.06.17	13:28:17.281	4	1168	0065-0136653169
23831	2014.06.17	13:28:19.606	5	323	0065-0136653169
23832	2014.06.17	13:28:20.003	6	3389	0065-0136653169
23833	2014.06.17	13:28:24.108	6	622	0065-0136653169
23834	2014.06.17	13:28:25.611	7	324	0065-0136653169
23835	2014.06.17	13:28:26.379	8	1224	0065-0136653169
23836	2014.06.17	13:28:36.952	6	326	0065-0136667521
23837	2014.06.17	13:28:38.709	6	905	0065-0136659288
23838	2014.06.17	13:28:37.386	5	2593	0065-0136667521
23839	2014.06.17	13:28:40.868	5	1700	0065-0136659288
23840	2014.06.17	13:28:44.565	4	326	0065-0136659288
23841	2014.06.17	13:28:44.907	3	1685	0065-0136659288
23842	2014.06.17	13:28:51.679	2	499	0065-0136655780
23843	2014.06.17	13:28:52.518	1	1720	0065-0136655780
23844	2014.06.17	13:29:00.852	5	421	0065-0136667521
23845	2014.06.17	13:29:01.475	5	313	0065-0136673193
23846	2014.06.17	13:29:01.312	6	815	0065-0136667521
23847	2014.06.17	13:29:02.303	6	1823	0065-0136673193
23848	2014.06.17	13:29:04.011	7	219	0065-0136667521
23849	2014.06.17	13:29:04.302	8	1540	0065-0136667521
23850	2014.06.17	13:29:18.791	2	213	0065-0136659288
23851	2014.06.17	13:29:19.047	1	408	0065-0136659288
23852	2014.06.17	13:29:38.518	1	334	0065-0136653169
23853	2014.06.17	13:29:39.048	2	2312	0065-0136653169
23854	2014.06.17	13:29:45.498	1	307	0065-0136671473
23855	2014.06.17	13:29:45.902	2	603	0065-0136671473
23856	2014.06.17	13:29:47.225	6	661	0065-0136673193
23857	2014.06.17	13:29:47.960	5	967	0065-0136673193
23858	2014.06.17	13:29:49.741	4	307	0065-0136673193
23859	2014.06.17	13:29:50.136	3	1033	0065-0136673193
23860	2014.06.17	13:29:56.527	2	213	0065-0136673193
23861	2014.06.17	13:29:56.790	1	406	0065-0136673193
23862	2014.06.17	13:29:58.312	8	524	0065-0136659288
23863	2014.06.17	13:29:58.841	7	4547	0065-0136659288
23864	2014.06.17	13:30:06.022	1	315	0065-0136665886
23865	2014.06.17	13:30:06.481	2	403	0065-0136665886
23866	2014.06.17	13:30:54.154	2	309	0065-0136665886
23867	2014.06.17	13:30:54.468	1	324	0065-0136665886
23868	2014.06.17	13:30:58.240	7	327	0065-0136659288
23869	2014.06.17	13:30:58.570	8	1745	0065-0136659288
23870	2014.06.17	13:31:00.867	8	213	0065-0136659288
23871	2014.06.17	13:31:04.813	8	335	0065-0136665886
23872	2014.06.17	13:31:05.207	7	518	0065-0136665886
23873	2014.06.17	13:31:05.878	7	343	0065-0136665886
23874	2014.06.17	13:31:14.987	7	352	0065-0136665886
23875	2014.06.17	13:31:15.308	8	620	0065-0136665886
23876	2014.06.17	13:31:22.531	1	218	0065-0136655780
23877	2014.06.17	13:31:22.895	2	1007	0065-0136655780
23878	2014.06.17	13:31:26.104	3	981	0065-0136655780
23879	2014.06.17	13:31:27.280	4	1875	0065-0136655780
23880	2014.06.17	13:31:34.005	4	313	0065-0136655780
23881	2014.06.17	13:31:34.379	3	1428	0065-0136655780
23882	2014.06.17	13:31:42.289	8	414	0065-0136659288
23883	2014.06.17	13:31:42.745	7	2620	0065-0136659288
23884	2014.06.17	13:31:46.197	7	419	0065-0136659288
23885	2014.06.17	13:31:46.757	7	531	0065-0136660676
23886	2014.06.17	13:31:47.417	8	711	0065-0136660676
23887	2014.06.17	13:31:47.928	1	211	0065-0136659288
23888	2014.06.17	13:31:48.202	2	904	0065-0136659288
23889	2014.06.17	13:31:52.947	2	317	0065-0136653169
23890	2014.06.17	13:31:53.405	1	701	0065-0136653169
23891	2014.06.17	13:32:18.921	6	317	0065-0136659459
23892	2014.06.17	13:32:19.086	2	306	0065-0136671473
23893	2014.06.17	13:32:19.486	2	219	0065-0136655780
23894	2014.06.17	13:32:19.646	1	217	0065-0136671473
23895	2014.06.17	13:32:19.997	1	220	0065-0136671473
23896	2014.06.17	13:32:20.364	1	1196	0065-0136667521
23897	2014.06.17	13:32:19.319	5	2242	0065-0136659459
23898	2014.06.17	13:32:21.747	5	782	0065-0136659459
23899	2014.06.17	13:32:22.531	8	415	0065-0136665886
23900	2014.06.17	13:32:21.930	1	1686	0065-0136667521
23901	2014.06.17	13:32:23.655	1	307	0065-0136655780
23902	2014.06.17	13:32:22.984	7	4101	0065-0136665886
23903	2014.06.17	13:32:28.344	8	325	0065-0136671473
23904	2014.06.17	13:32:28.704	7	627	0065-0136671473
23905	2014.06.17	13:32:28.394	6	1794	0065-0136665886
23906	2014.06.17	13:32:30.229	5	629	0065-0136665886
23907	2014.06.17	13:32:30.938	1	326	0065-0136667521
23908	2014.06.17	13:32:30.774	6	520	0065-0136671473
23909	2014.06.17	13:32:31.322	1	349	0065-0136660676
23910	2014.06.17	13:32:31.139	8	562	0065-0136655780
23911	2014.06.17	13:32:31.467	2	710	0065-0136667521
23912	2014.06.17	13:32:32.201	2	715	0065-0136660676
23913	2014.06.17	13:32:31.538	5	1718	0065-0136671473
23914	2014.06.17	13:32:33.408	5	502	0065-0136671473
23915	2014.06.17	13:32:32.156	7	2898	0065-0136655780
23916	2014.06.17	13:32:40.437	5	1241	0065-0136659459
23917	2014.06.17	13:32:41.715	5	217	0065-0136671473
23918	2014.06.17	13:32:41.938	5	648	0065-0136665886
23919	2014.06.17	13:32:41.973	6	999	0065-0136659459
23920	2014.06.17	13:32:43.443	6	532	0065-0136665886
23921	2014.06.17	13:32:45.935	3	443	0065-0136659288
23922	2014.06.17	13:32:46.448	4	2831	0065-0136659288
23923	2014.06.17	13:32:49.126	7	437	0065-0136671473
23924	2014.06.17	13:32:49.609	6	532	0065-0136659459
23925	2014.06.17	13:32:49.925	7	340	0065-0136655780
23926	2014.06.17	13:32:49.621	8	807	0065-0136671473
23927	2014.06.17	13:32:50.260	5	1782	0065-0136659459
23928	2014.06.17	13:32:50.548	8	1825	0065-0136655780
23929	2014.06.17	13:32:53.218	7	504	0065-0136665886
23930	2014.06.17	13:32:53.711	8	549	0065-0136665886
23931	2014.06.17	13:32:54.388	4	326	0065-0136659459
23932	2014.06.17	13:32:54.574	5	213	0065-0136659288
23933	2014.06.17	13:32:54.818	3	1090	0065-0136659459
23934	2014.06.17	13:32:54.882	6	1780	0065-0136659288
23935	2014.06.17	13:32:56.751	6	995	0065-0136659288
23936	2014.06.17	13:32:57.906	2	317	0065-0136659459
23937	2014.06.17	13:32:58.365	1	947	0065-0136659459
23938	2014.06.17	13:33:17.276	1	319	0065-0136655780
23939	2014.06.17	13:33:18.503	8	402	0065-0136671473
23940	2014.06.17	13:33:18.228	2	740	0065-0136655780
23941	2014.06.17	13:33:18.930	7	614	0065-0136671473
23942	2014.06.17	13:33:23.508	6	421	0065-0136659288
23943	2014.06.17	13:33:24.338	6	217	0065-0136671473
23944	2014.06.17	13:33:23.870	5	910	0065-0136659288
23945	2014.06.17	13:33:24.797	5	693	0065-0136671473
23946	2014.06.17	13:33:26.015	4	318	0065-0136659288
23947	2014.06.17	13:33:26.383	4	326	0065-0136671473
23948	2014.06.17	13:33:26.849	3	1399	0065-0136671473
23949	2014.06.17	13:33:28.591	3	453	0065-0136655780
23950	2014.06.17	13:33:29.179	4	1287	0065-0136655780
23951	2014.06.17	13:33:39.861	2	212	0065-0136671473
23952	2014.06.17	13:33:40.212	1	813	0065-0136671473
23953	2014.06.17	13:33:45.292	1	412	0065-0136665886
23954	2014.06.17	13:33:45.468	8	552	0065-0136653169
23955	2014.06.17	13:33:45.804	2	616	0065-0136665886
23956	2014.06.17	13:33:46.097	7	1554	0065-0136653169
23957	2014.06.17	13:33:50.309	2	408	0065-0136667521
23958	2014.06.17	13:33:50.012	7	706	0065-0136653169
23959	2014.06.17	13:33:50.867	1	1406	0065-0136667521
23960	2014.06.17	13:33:50.660	8	2647	0065-0136653169
23961	2014.06.17	13:33:54.476	1	310	0065-0136653169
23962	2014.06.17	13:33:54.942	2	2836	0065-0136653169
23963	2014.06.17	13:33:57.786	2	1299	0065-0136653169
23964	2014.06.17	13:33:59.367	2	223	0065-0136653169
23965	2014.06.17	13:34:02.624	8	323	0065-0136671473
23966	2014.06.17	13:34:02.907	7	820	0065-0136671473
23967	2014.06.17	13:34:04.451	6	600	0065-0136671473
23968	2014.06.17	13:34:05.037	5	719	0065-0136671473
23969	2014.06.17	13:34:07.481	8	219	0065-0136667521
23970	2014.06.17	13:34:07.781	7	1588	0065-0136667521
23971	2014.06.17	13:34:09.776	3	308	0065-0136665886
23972	2014.06.17	13:34:10.137	4	449	0065-0136665886
23973	2014.06.17	13:34:10.346	6	511	0065-0136667521
23974	2014.06.17	13:34:10.535	2	332	0065-0136651817
23975	2014.06.17	13:34:10.929	1	911	0065-0136651817
23976	2014.06.17	13:34:10.899	5	1108	0065-0136667521
23977	2014.06.17	13:34:18.244	1	226	0065-0136673193
23978	2014.06.17	13:34:18.506	2	1872	0065-0136673193
23979	2014.06.17	13:34:36.330	5	438	0065-0136665886
23980	2014.06.17	13:34:36.767	6	1162	0065-0136665886
23981	2014.06.17	13:34:43.900	3	324	0065-0136660676
23982	2014.06.17	13:34:44.355	4	1101	0065-0136660676
23983	2014.06.17	13:34:46.442	5	618	0065-0136655780
23984	2014.06.17	13:34:47.136	6	5529	0065-0136655780
23985	2014.06.17	13:34:52.400	5	338	0065-0136660676
23986	2014.06.17	13:34:52.791	6	820	0065-0136660676
23987	2014.06.17	13:34:53.738	7	533	0065-0136655780
23988	2014.06.17	13:34:54.205	8	315	0065-0136655780
23989	2014.06.17	13:34:54.378	7	358	0065-0136660676
23990	2014.06.17	13:34:55.124	2	220	0065-0136659288
23991	2014.06.17	13:34:54.844	8	1392	0065-0136660676
23992	2014.06.17	13:34:56.203	5	409	0065-0136671473
23993	2014.06.17	13:34:55.444	1	1300	0065-0136659288
23994	2014.06.17	13:34:56.658	6	917	0065-0136671473
23995	2014.06.17	13:34:58.574	1	313	0065-0136655780
23996	2014.06.17	13:34:59.008	2	532	0065-0136655780
23997	2014.06.17	13:35:00.355	3	470	0065-0136655780
23998	2014.06.17	13:35:01.776	7	411	0065-0136665886
23999	2014.06.17	13:35:00.952	4	1491	0065-0136655780
24000	2014.06.17	13:35:02.161	8	406	0065-0136665886
24001	2014.06.17	13:35:04.082	4	619	0065-0136667521
24002	2014.06.17	13:35:04.939	3	5909	0065-0136667521
24003	2014.06.17	13:35:16.608	1	308	0065-0136665886
24004	2014.06.17	13:35:16.997	2	222	0065-0136665886
24005	2014.06.17	13:35:17.263	1	215	0065-0136651817
24006	2014.06.17	13:35:17.461	2	211	0065-0136651817
24007	2014.06.17	13:35:18.758	3	531	0065-0136651817
24008	2014.06.17	13:35:19.371	4	2803	0065-0136651817
24009	2014.06.17	13:35:23.375	5	218	0065-0136655780
24010	2014.06.17	13:35:23.623	6	211	0065-0136655780
24011	2014.06.17	13:35:24.158	5	215	0065-0136651817
24012	2014.06.17	13:35:24.244	7	211	0065-0136655780
24013	2014.06.17	13:35:24.390	6	345	0065-0136651817
24014	2014.06.17	13:35:24.477	8	307	0065-0136655780
24015	2014.06.17	13:35:26.574	1	311	0065-0136655780
24016	2014.06.17	13:35:27.174	2	1097	0065-0136655780
24017	2014.06.17	13:35:38.403	7	421	0065-0136651817
24018	2014.06.17	13:35:38.822	8	1310	0065-0136651817
24019	2014.06.17	13:35:40.228	8	361	0065-0136651817
24020	2014.06.17	13:35:42.913	1	308	0065-0136659459
24021	2014.06.17	13:35:43.535	2	2305	0065-0136659459
24022	2014.06.17	13:36:04.479	2	414	0065-0136659459
24023	2014.06.17	13:36:04.988	1	647	0065-0136659459
24024	2014.06.17	13:36:06.857	8	341	0065-0136659288
24025	2014.06.17	13:36:07.544	8	326	0065-0136659459
24026	2014.06.17	13:36:07.279	7	931	0065-0136659288
24027	2014.06.17	13:36:08.334	7	2379	0065-0136659459
24028	2014.06.17	13:36:15.701	6	609	0065-0136671473
24029	2014.06.17	13:36:16.410	5	706	0065-0136671473
24030	2014.06.17	13:36:17.949	4	310	0065-0136671473
24031	2014.06.17	13:36:18.315	3	692	0065-0136671473
24032	2014.06.17	13:36:20.263	2	316	0065-0136671473
24033	2014.06.17	13:36:20.974	7	326	0065-0136659288
24034	2014.06.17	13:36:20.689	1	724	0065-0136671473
24035	2014.06.17	13:36:21.853	7	804	0065-0136659459
24036	2014.06.17	13:36:21.298	8	2152	0065-0136659288
24037	2014.06.17	13:36:28.437	1	710	0065-0136651817
24038	2014.06.17	13:36:30.503	2	215	0065-0136651817
24039	2014.06.17	13:36:31.254	2	1274	0065-0136651817
24040	2014.06.17	13:36:32.548	2	344	0065-0136651817
24041	2014.06.17	13:36:33.427	2	3271	0065-0136651817
24042	2014.06.17	13:36:36.734	2	216	0065-0136651817
24043	2014.06.17	13:36:36.973	2	224	0065-0136651817
24044	2014.06.17	13:36:37.468	2	932	0065-0136651817
24045	2014.06.17	13:36:39.304	7	454	0065-0136659459
24046	2014.06.17	13:36:39.844	8	1716	0065-0136659459
24047	2014.06.17	13:36:41.663	1	230	0065-0136660676
24048	2014.06.17	13:36:42.054	2	802	0065-0136660676
24049	2014.06.17	13:36:43.535	8	312	0065-0136659459
24050	2014.06.17	13:36:46.432	3	530	0065-0136651817
24051	2014.06.17	13:36:47.022	4	1997	0065-0136651817
24052	2014.06.17	13:36:59.520	1	222	0065-0136671473
24053	2014.06.17	13:36:59.852	2	405	0065-0136671473
24054	2014.06.17	13:37:05.802	8	406	0065-0136659459
24055	2014.06.17	13:37:06.199	7	713	0065-0136659459
24056	2014.06.17	13:37:07.476	6	520	0065-0136659459
24057	2014.06.17	13:37:08.111	2	406	0065-0136653169
24058	2014.06.17	13:37:09.294	2	323	0065-0136673193
24059	2014.06.17	13:37:08.007	5	1620	0065-0136659459
24060	2014.06.17	13:37:08.591	1	1298	0065-0136653169
24061	2014.06.17	13:37:10.125	1	3091	0065-0136673193
24062	2014.06.17	13:37:13.239	1	211	0065-0136673193
24063	2014.06.17	13:37:17.169	1	405	0065-0136653169
24064	2014.06.17	13:37:17.793	2	1747	0065-0136653169
24065	2014.06.17	13:37:19.791	2	810	0065-0136653169
24066	2014.06.17	13:37:25.770	8	504	0065-0136673193
24067	2014.06.17	13:37:29.198	3	664	0065-0136653169
24068	2014.06.17	13:37:26.317	7	4227	0065-0136673193
24069	2014.06.17	13:37:30.042	4	3038	0065-0136653169
24070	2014.06.17	13:37:30.792	7	5343	0065-0136673193
24071	2014.06.17	13:37:40.589	3	550	0065-0136653169
24072	2014.06.17	13:37:40.537	4	693	0065-0136651817
24073	2014.06.17	13:37:41.484	3	5356	0065-0136651817
24074	2014.06.17	13:37:47.730	3	603	0065-0136671473
24075	2014.06.17	13:37:48.444	4	1250	0065-0136671473
24076	2014.06.17	13:38:01.687	4	342	0065-0136659459
24077	2014.06.17	13:38:02.125	3	746	0065-0136659459
24078	2014.06.17	13:38:14.445	1	403	0065-0136659288
24079	2014.06.17	13:38:15.037	2	2673	0065-0136659288
24080	2014.06.17	13:38:23.647	2	547	0065-0136659288
24081	2014.06.17	13:38:24.397	1	1506	0065-0136659288
24082	2014.06.17	13:38:26.043	1	217	0065-0136659288
24083	2014.06.17	13:38:28.439	8	330	0065-0136659288
24084	2014.06.17	13:38:28.832	7	3871	0065-0136659288
24085	2014.06.17	13:38:42.084	2	227	0065-0136659459
24086	2014.06.17	13:38:42.478	1	548	0065-0136659459
24087	2014.06.17	13:38:45.072	2	309	0065-0136653169
24088	2014.06.17	13:38:45.497	1	693	0065-0136653169
24089	2014.06.17	13:38:54.621	5	404	0065-0136671473
24090	2014.06.17	13:38:56.698	5	216	0065-0136671473
24091	2014.06.17	13:38:56.922	5	321	0065-0136671473
24092	2014.06.17	13:38:54.524	6	4224	0065-0136673193
24093	2014.06.17	13:38:58.136	5	1401	0065-0136671473
24094	2014.06.17	13:38:59.573	5	1143	0065-0136673193
24095	2014.06.17	13:39:07.338	3	426	0065-0136660676
24096	2014.06.17	13:39:07.805	4	1588	0065-0136660676
24097	2014.06.17	13:39:10.229	5	223	0065-0136660676
24098	2014.06.17	13:39:10.530	6	501	0065-0136660676
24099	2014.06.17	13:39:17.063	6	409	0065-0136659288
24100	2014.06.17	13:39:17.482	5	2576	0065-0136659288
24101	2014.06.17	13:39:21.140	5	403	0065-0136671473
24102	2014.06.17	13:39:21.527	4	314	0065-0136659288
24103	2014.06.17	13:39:21.569	6	601	0065-0136671473
24104	2014.06.17	13:39:22.877	7	336	0065-0136671473
24105	2014.06.17	13:39:21.925	3	1525	0065-0136659288
24106	2014.06.17	13:39:23.248	8	809	0065-0136671473
24107	2014.06.17	13:39:28.375	8	318	0065-0136659459
24108	2014.06.17	13:39:29.380	6	326	0065-0136660676
24109	2014.06.17	13:39:28.741	7	1133	0065-0136659459
24110	2014.06.17	13:39:30.043	1	427	0065-0136653169
24111	2014.06.17	13:39:29.733	5	1592	0065-0136660676
24112	2014.06.17	13:39:31.506	5	650	0065-0136660676
24113	2014.06.17	13:39:30.541	2	3652	0065-0136653169
24114	2014.06.17	13:39:39.239	5	341	0065-0136660676
24115	2014.06.17	13:39:39.604	6	585	0065-0136660676
24116	2014.06.17	13:39:40.887	7	317	0065-0136660676
24117	2014.06.17	13:39:41.219	8	1123	0065-0136660676
24118	2014.06.17	13:39:45.352	2	406	0065-0136655780
24119	2014.06.17	13:39:46.001	1	939	0065-0136655780
24120	2014.06.17	13:39:49.569	2	211	0065-0136659288
24121	2014.06.17	13:39:49.834	1	809	0065-0136659288
24122	2014.06.17	13:40:14.581	3	422	0065-0136653169
24123	2014.06.17	13:40:15.436	8	313	0065-0136659288
24124	2014.06.17	13:40:15.169	4	1332	0065-0136653169
24125	2014.06.17	13:40:19.498	4	342	0065-0136673193
24126	2014.06.17	13:40:20.060	3	1622	0065-0136673193
24127	2014.06.17	13:40:26.139	8	320	0065-0136660676
24128	2014.06.17	13:40:15.789	7	10758	0065-0136659288
24129	2014.06.17	13:40:26.575	7	1335	0065-0136660676
24130	2014.06.17	13:40:28.174	7	387	0065-0136660676
24131	2014.06.17	13:40:28.605	7	445	0065-0136660676
24132	2014.06.17	13:40:43.886	5	522	0065-0136653169
24133	2014.06.17	13:40:44.446	6	3086	0065-0136653169
24134	2014.06.17	13:40:57.274	7	553	0065-0136653169
24135	2014.06.17	13:40:57.928	8	3726	0065-0136653169
24136	2014.06.17	13:41:02.065	8	519	0065-0136653169
24137	2014.06.17	13:41:10.389	6	418	0065-0136659459
24138	2014.06.17	13:41:10.490	2	1497	0065-0136670531
24139	2014.06.17	13:41:10.836	5	2140	0065-0136659459
24140	2014.06.17	13:41:13.003	1	2671	0065-0136670531
24141	2014.06.17	13:41:20.596	8	503	0065-0136653169
24142	2014.06.17	13:41:21.181	7	2657	0065-0136653169
24143	2014.06.17	13:41:25.534	6	421	0065-0136653169
24144	2014.06.17	13:41:25.995	5	1112	0065-0136653169
24145	2014.06.17	13:41:33.902	8	551	0065-0136655780
24146	2014.06.17	13:41:35.114	7	2055	0065-0136655780
24147	2014.06.17	13:41:38.552	5	617	0065-0136653169
24148	2014.06.17	13:41:39.002	6	2080	0065-0136660676
24149	2014.06.17	13:41:41.092	5	356	0065-0136653169
24150	2014.06.17	13:41:41.399	6	1203	0065-0136660676
24151	2014.06.17	13:41:43.316	6	1514	0065-0136660676
24152	2014.06.17	13:41:44.913	6	218	0065-0136660676
24153	2014.06.17	13:41:44.925	5	1314	0065-0136659459
24154	2014.06.17	13:41:46.271	6	1303	0065-0136653169
24155	2014.06.17	13:41:47.643	7	313	0065-0136660676
24156	2014.06.17	13:41:47.960	8	802	0065-0136660676
24157	2014.06.17	13:41:47.821	6	1909	0065-0136659459
24158	2014.06.17	13:41:49.644	1	323	0065-0136660676
24159	2014.06.17	13:41:49.754	6	439	0065-0136659459
24160	2014.06.17	13:41:50.173	2	709	0065-0136660676
24161	2014.06.17	13:42:09.056	7	342	0065-0136653169
24162	2014.06.17	13:42:09.446	8	1361	0065-0136653169
24163	2014.06.17	13:42:11.714	8	213	0065-0136653169
24164	2014.06.17	13:42:14.111	8	219	0065-0136653169
24165	2014.06.17	13:42:15.293	8	330	0065-0136653169
24166	2014.06.17	13:42:42.862	2	406	0065-0136667521
24167	2014.06.17	13:42:43.473	1	1515	0065-0136667521
24168	2014.06.17	13:42:45.213	1	220	0065-0136667521
24169	2014.06.17	13:42:47.194	8	412	0065-0136667521
24170	2014.06.17	13:42:51.239	3	222	0065-0136660676
24171	2014.06.17	13:42:47.616	7	4361	0065-0136667521
24172	2014.06.17	13:42:51.590	4	1489	0065-0136660676
24173	2014.06.17	13:43:19.877	8	817	0065-0136671473
24174	2014.06.17	13:43:21.221	7	1203	0065-0136671473
24175	2014.06.17	13:43:28.223	3	553	0065-0136665886
24176	2014.06.17	13:43:28.890	4	3250	0065-0136665886
24177	2014.06.17	13:43:36.180	7	629	0065-0136655780
24178	2014.06.17	13:43:36.778	8	744	0065-0136655780
24179	2014.06.17	13:43:37.538	7	427	0065-0136671473
24180	2014.06.17	13:43:38.435	1	325	0065-0136655780
24181	2014.06.17	13:43:38.040	8	1405	0065-0136671473
24182	2014.06.17	13:43:38.858	2	805	0065-0136655780
24183	2014.06.17	13:43:40.296	4	504	0065-0136665886
24184	2014.06.17	13:43:40.780	3	649	0065-0136665886
24185	2014.06.17	13:43:41.134	7	417	0065-0136659288
24186	2014.06.17	13:43:41.603	8	3502	0065-0136659288
24187	2014.06.17	13:43:49.290	2	423	0065-0136673193
24188	2014.06.17	13:43:49.920	1	1221	0065-0136673193
24189	2014.06.17	13:43:54.307	2	445	0065-0136665886
24190	2014.06.17	13:43:54.952	1	643	0065-0136665886
24191	2014.06.17	13:43:56.371	3	628	0065-0136655780
24192	2014.06.17	13:43:56.586	8	501	0065-0136673193
24193	2014.06.17	13:43:58.488	8	613	0065-0136665886
24194	2014.06.17	13:43:59.015	5	316	0065-0136660676
24195	2014.06.17	13:43:59.207	7	661	0065-0136665886
24196	2014.06.17	13:43:59.407	6	803	0065-0136660676
24197	2014.06.17	13:43:57.053	4	5899	0065-0136655780
24198	2014.06.17	13:44:10.509	1	213	0065-0136671473
24199	2014.06.17	13:44:10.874	2	567	0065-0136671473
24200	2014.06.17	13:44:11.611	1	407	0065-0136653169
24201	2014.06.17	13:44:12.696	2	215	0065-0136653169
24202	2014.06.17	13:44:13.496	6	312	0065-0136659459
24203	2014.06.17	13:44:13.918	5	659	0065-0136659459
24204	2014.06.17	13:44:12.967	2	2217	0065-0136653169
24205	2014.06.17	13:44:15.697	4	315	0065-0136659459
24206	2014.06.17	13:44:14.228	7	1813	0065-0136665886
24207	2014.06.17	13:44:16.133	3	939	0065-0136659459
24208	2014.06.17	13:44:16.124	8	1028	0065-0136665886
24209	2014.06.17	13:44:17.410	6	423	0065-0136673193
24210	2014.06.17	13:44:19.375	2	225	0065-0136659459
24211	2014.06.17	13:44:19.710	1	548	0065-0136659459
24212	2014.06.17	13:44:17.913	5	4089	0065-0136673193
24213	2014.06.17	13:44:22.789	4	308	0065-0136673193
24214	2014.06.17	13:44:23.225	3	4458	0065-0136673193
24215	2014.06.17	13:44:28.321	3	433	0065-0136671473
24216	2014.06.17	13:44:28.811	4	1022	0065-0136671473
24217	2014.06.17	13:44:31.495	4	318	0065-0136655780
24218	2014.06.17	13:44:31.883	3	1697	0065-0136655780
24219	2014.06.17	13:44:34.473	2	339	0065-0136655780
24220	2014.06.17	13:44:34.932	1	924	0065-0136655780
24221	2014.06.17	13:44:36.571	5	315	0065-0136671473
24222	2014.06.17	13:44:36.890	8	324	0065-0136665886
24223	2014.06.17	13:44:36.899	6	1202	0065-0136671473
24224	2014.06.17	13:44:37.192	7	2719	0065-0136665886
24225	2014.06.17	13:44:40.212	7	506	0065-0136660676
24226	2014.06.17	13:44:40.771	7	216	0065-0136671473
24227	2014.06.17	13:44:40.685	6	323	0065-0136665886
24228	2014.06.17	13:44:40.793	1	647	0065-0136670531
24229	2014.06.17	13:44:41.027	5	505	0065-0136665886
24230	2014.06.17	13:44:42.710	4	213	0065-0136665886
24231	2014.06.17	13:44:41.474	8	1497	0065-0136671473
24232	2014.06.17	13:44:43.003	3	323	0065-0136665886
24233	2014.06.17	13:44:41.806	2	4421	0065-0136670531
24234	2014.06.17	13:44:53.820	2	408	0065-0136673193
24235	2014.06.17	13:44:54.402	1	1344	0065-0136673193
24236	2014.06.17	13:45:07.781	3	457	0065-0136653169
24237	2014.06.17	13:45:13.034	6	308	0065-0136667521
24238	2014.06.17	13:45:08.317	4	5163	0065-0136653169
24239	2014.06.17	13:45:13.439	5	1491	0065-0136667521
24240	2014.06.17	13:45:15.453	2	311	0065-0136670531
24241	2014.06.17	13:45:15.899	1	1108	0065-0136670531
24242	2014.06.17	13:45:21.282	5	421	0065-0136667521
24243	2014.06.17	13:45:22.719	1	307	0065-0136659288
24244	2014.06.17	13:45:21.675	6	3524	0065-0136667521
24245	2014.06.17	13:45:23.217	2	2085	0065-0136659288
24246	2014.06.17	13:45:25.580	8	419	0065-0136671473
24247	2014.06.17	13:45:25.350	6	834	0065-0136667521
24248	2014.06.17	13:45:26.012	7	1526	0065-0136671473
24249	2014.06.17	13:45:28.345	7	314	0065-0136667521
24250	2014.06.17	13:45:29.572	1	223	0065-0136660676
24251	2014.06.17	13:45:28.710	8	1527	0065-0136667521
24252	2014.06.17	13:45:29.943	2	498	0065-0136660676
24253	2014.06.17	13:45:32.784	5	1508	0065-0136653169
24254	2014.06.17	13:45:35.115	1	320	0065-0136667521
24255	2014.06.17	13:45:36.292	6	1606	0065-0136653169
24256	2014.06.17	13:45:35.614	2	3138	0065-0136667521
24257	2014.06.17	13:45:38.502	8	310	0065-0136673193
24258	2014.06.17	13:45:40.163	3	542	0065-0136667521
24259	2014.06.17	13:45:38.923	7	2283	0065-0136673193
24260	2014.06.17	13:45:40.744	4	3172	0065-0136667521
24261	2014.06.17	13:45:43.718	7	404	0065-0136671473
24262	2014.06.17	13:45:44.110	8	1303	0065-0136671473
24263	2014.06.17	13:45:53.459	2	321	0065-0136651817
24264	2014.06.17	13:45:53.915	1	723	0065-0136651817
24265	2014.06.17	13:45:57.496	5	1587	0065-0136667521
24266	2014.06.17	13:45:59.450	2	228	0065-0136659288
24267	2014.06.17	13:45:59.713	1	791	0065-0136659288
24268	2014.06.17	13:46:02.193	8	403	0065-0136659288
24269	2014.06.17	13:46:02.784	8	523	0065-0136655780
24270	2014.06.17	13:46:02.654	7	1296	0065-0136659288
24271	2014.06.17	13:45:59.232	6	5292	0065-0136667521
24272	2014.06.17	13:46:04.552	6	219	0065-0136667521
24273	2014.06.17	13:46:04.492	7	519	0065-0136655780
24274	2014.06.17	13:46:05.359	3	1183	0065-0136661759
24275	2014.06.17	13:46:05.638	6	1648	0065-0136667521
24276	2014.06.17	13:46:07.379	6	1831	0065-0136667521
24277	2014.06.17	13:46:10.468	7	343	0065-0136655780
24278	2014.06.17	13:46:12.411	6	215	0065-0136673193
24279	2014.06.17	13:46:12.752	5	965	0065-0136673193
24280	2014.06.17	13:46:13.408	7	1667	0065-0136655780
24281	2014.06.17	13:46:15.488	4	312	0065-0136673193
24282	2014.06.17	13:46:15.212	8	1920	0065-0136655780
24283	2014.06.17	13:46:17.052	7	626	0065-0136653169
24284	2014.06.17	13:46:15.855	3	4115	0065-0136673193
24285	2014.06.17	13:46:17.800	8	2528	0065-0136653169
24286	2014.06.17	13:46:22.921	2	805	0065-0136661759
24287	2014.06.17	13:46:23.943	1	343	0065-0136661759
24288	2014.06.17	13:46:25.668	2	323	0065-0136665886
24289	2014.06.17	13:46:26.067	1	840	0065-0136665886
24290	2014.06.17	13:46:40.250	3	932	0065-0136673193
24291	2014.06.17	13:46:41.996	2	420	0065-0136660676
24292	2014.06.17	13:46:42.632	1	661	0065-0136660676
24293	2014.06.17	13:46:41.256	4	2273	0065-0136673193
24294	2014.06.17	13:46:46.417	1	419	0065-0136660676
24295	2014.06.17	13:46:46.839	2	416	0065-0136660676
24296	2014.06.17	13:46:48.333	3	307	0065-0136660676
24297	2014.06.17	13:46:48.652	4	923	0065-0136660676
24298	2014.06.17	13:46:48.598	8	1545	0065-0136661759
24299	2014.06.17	13:46:50.274	7	755	0065-0136661759
24300	2014.06.17	13:46:51.137	7	2579	0065-0136661759
24301	2014.06.17	13:46:54.382	5	754	0065-0136660676
24302	2014.06.17	13:46:55.149	5	310	0065-0136673193
24303	2014.06.17	13:46:55.175	6	726	0065-0136660676
24304	2014.06.17	13:46:56.006	6	4150	0065-0136673193
24305	2014.06.17	13:47:03.642	6	1521	0065-0136673193
24306	2014.06.17	13:47:08.295	8	499	0065-0136651817
24307	2014.06.17	13:47:08.859	7	2469	0065-0136651817
24308	2014.06.17	13:47:11.448	7	502	0065-0136651817
24309	2014.06.17	13:47:09.221	5	3113	0065-0136673193
24310	2014.06.17	13:47:12.966	4	219	0065-0136673193
24311	2014.06.17	13:47:12.104	7	2061	0065-0136651817
24312	2014.06.17	13:47:15.364	7	218	0065-0136661759
24313	2014.06.17	13:47:15.580	8	334	0065-0136661759
24314	2014.06.17	13:47:16.061	1	226	0065-0136670531
24315	2014.06.17	13:47:15.991	6	358	0065-0136651817
24316	2014.06.17	13:47:16.299	2	226	0065-0136670531
24317	2014.06.17	13:47:16.427	5	1622	0065-0136651817
24318	2014.06.17	13:47:13.303	3	5166	0065-0136673193
24319	2014.06.17	13:47:19.020	4	339	0065-0136651817
24320	2014.06.17	13:47:19.374	3	1106	0065-0136651817
24321	2014.06.17	13:47:22.970	7	415	0065-0136667521
24322	2014.06.17	13:47:23.423	8	1056	0065-0136667521
24323	2014.06.17	13:47:24.414	1	316	0065-0136655780
24324	2014.06.17	13:47:24.830	2	611	0065-0136655780
24325	2014.06.17	13:47:25.064	6	612	0065-0136659288
24326	2014.06.17	13:47:25.517	2	220	0065-0136655780
24327	2014.06.17	13:47:25.756	2	1063	0065-0136655780
24328	2014.06.17	13:47:26.874	2	225	0065-0136655780
24329	2014.06.17	13:47:25.787	5	2384	0065-0136659288
24330	2014.06.17	13:47:59.076	1	328	0065-0136653169
24331	2014.06.17	13:47:59.545	2	1470	0065-0136653169
24332	2014.06.17	13:48:02.551	4	320	0065-0136659288
24333	2014.06.17	13:48:02.925	3	4875	0065-0136659288
24334	2014.06.17	13:48:07.990	6	405	0065-0136660676
24335	2014.06.17	13:48:08.987	2	356	0065-0136659288
24336	2014.06.17	13:48:08.503	5	865	0065-0136660676
24337	2014.06.17	13:48:09.443	1	2726	0065-0136659288
24338	2014.06.17	13:48:22.481	8	311	0065-0136665886
24339	2014.06.17	13:48:22.848	7	1501	0065-0136665886
24340	2014.06.17	13:48:41.819	1	312	0065-0136671473
24341	2014.06.17	13:48:42.299	2	709	0065-0136671473
24342	2014.06.17	13:48:43.535	8	423	0065-0136659288
24343	2014.06.17	13:48:44.006	7	1886	0065-0136659288
24344	2014.06.17	13:48:49.826	6	403	0065-0136659288
24345	2014.06.17	13:48:50.989	7	805	0065-0136665886
24346	2014.06.17	13:48:51.809	8	1681	0065-0136665886
24347	2014.06.17	13:48:50.340	5	3413	0065-0136659288
24348	2014.06.17	13:48:53.646	8	1221	0065-0136665886
24349	2014.06.17	13:48:54.510	5	1244	0065-0136659288
24350	2014.06.17	13:48:55.931	5	4861	0065-0136659288
24351	2014.06.17	13:49:03.020	2	313	0065-0136655780
24352	2014.06.17	13:49:03.574	1	707	0065-0136655780
24353	2014.06.17	13:49:06.912	4	322	0065-0136660676
24354	2014.06.17	13:49:07.241	3	1784	0065-0136660676
24355	2014.06.17	13:49:16.843	3	656	0065-0136670531
24356	2014.06.17	13:49:18.909	4	2475	0065-0136670531
24357	2014.06.17	13:49:30.249	1	311	0065-0136667521
24358	2014.06.17	13:49:30.644	2	690	0065-0136667521
24359	2014.06.17	13:49:31.362	2	219	0065-0136667521
24360	2014.06.17	13:49:32.819	3	518	0065-0136653169
24361	2014.06.17	13:49:33.477	4	1618	0065-0136653169
24362	2014.06.17	13:49:35.995	8	520	0065-0136655780
24363	2014.06.17	13:49:36.789	7	213	0065-0136655780
24364	2014.06.17	13:49:39.867	4	428	0065-0136659288
24365	2014.06.17	13:49:37.667	7	3964	0065-0136655780
24366	2014.06.17	13:49:42.670	6	521	0065-0136655780
24367	2014.06.17	13:49:40.343	3	3068	0065-0136659288
24368	2014.06.17	13:49:44.669	5	523	0065-0136653169
24369	2014.06.17	13:49:46.092	2	219	0065-0136660676
24370	2014.06.17	13:49:46.427	1	319	0065-0136660676
24371	2014.06.17	13:49:45.258	6	1709	0065-0136653169
24372	2014.06.17	13:49:47.911	7	403	0065-0136653169
24373	2014.06.17	13:49:48.585	2	227	0065-0136667521
24374	2014.06.17	13:49:48.920	1	720	0065-0136667521
24375	2014.06.17	13:49:48.391	8	2993	0065-0136653169
24376	2014.06.17	13:49:57.371	2	317	0065-0136671473
24377	2014.06.17	13:49:57.737	1	309	0065-0136671473
24378	2014.06.17	13:50:00.291	8	404	0065-0136671473
24379	2014.06.17	13:50:00.710	7	1433	0065-0136671473
24380	2014.06.17	13:50:02.926	6	409	0065-0136671473
24381	2014.06.17	13:50:03.390	5	811	0065-0136671473
24382	2014.06.17	13:50:07.631	4	459	0065-0136671473
24383	2014.06.17	13:50:08.126	3	1903	0065-0136671473
24384	2014.06.17	13:50:12.149	2	311	0065-0136671473
24385	2014.06.17	13:50:12.448	1	411	0065-0136671473
24386	2014.06.17	13:50:14.685	1	319	0065-0136660676
24387	2014.06.17	13:50:15.152	2	413	0065-0136660676
24388	2014.06.17	13:50:16.433	3	318	0065-0136660676
24389	2014.06.17	13:50:16.770	7	214	0065-0136655780
24390	2014.06.17	13:50:16.864	4	1137	0065-0136660676
24391	2014.06.17	13:50:17.129	8	902	0065-0136655780
24392	2014.06.17	13:50:17.767	1	322	0065-0136653169
24393	2014.06.17	13:50:18.187	2	776	0065-0136653169
24394	2014.06.17	13:50:19.146	2	226	0065-0136653169
24395	2014.06.17	13:50:21.273	3	418	0065-0136653169
24396	2014.06.17	13:50:25.898	1	213	0065-0136659459
24397	2014.06.17	13:50:21.832	4	4386	0065-0136653169
24398	2014.06.17	13:50:26.288	2	1114	0065-0136659459
24399	2014.06.17	13:50:28.918	5	783	0065-0136670531
24400	2014.06.17	13:50:29.844	6	1881	0065-0136670531
24401	2014.06.17	13:50:38.582	5	409	0065-0136653169
24402	2014.06.17	13:50:39.157	5	228	0065-0136660676
24403	2014.06.17	13:50:39.573	8	217	0065-0136671473
24404	2014.06.17	13:50:39.621	6	624	0065-0136660676
24405	2014.06.17	13:50:39.847	7	1502	0065-0136671473
24406	2014.06.17	13:50:41.908	7	551	0065-0136653169
24407	2014.06.17	13:50:42.496	8	1523	0065-0136653169
24408	2014.06.17	13:50:44.206	8	468	0065-0136653169
24409	2014.06.17	13:50:56.170	6	510	0065-0136670531
24410	2014.06.17	13:50:56.516	3	420	0065-0136659459
24411	2014.06.17	13:50:56.858	5	1001	0065-0136670531
24412	2014.06.17	13:50:57.040	4	1688	0065-0136659459
24413	2014.06.17	13:51:07.061	7	419	0065-0136660676
24414	2014.06.17	13:51:07.528	8	903	0065-0136660676
24415	2014.06.17	13:51:22.624	5	406	0065-0136659459
24416	2014.06.17	13:51:23.087	6	1693	0065-0136659459
24417	2014.06.17	13:51:25.707	6	491	0065-0136659459
24418	2014.06.17	13:52:08.206	4	522	0065-0136670531
24419	2014.06.17	13:52:14.894	1	211	0065-0136667521
24420	2014.06.17	13:52:08.871	3	7174	0065-0136670531
24421	2014.06.17	13:52:15.231	2	1681	0065-0136667521
24422	2014.06.17	13:52:19.399	6	808	0065-0136671473
24423	2014.06.17	13:52:17.723	2	2829	0065-0136667521
24424	2014.06.17	13:52:20.276	5	1308	0065-0136671473
24425	2014.06.17	13:52:20.615	2	1555	0065-0136667521
24426	2014.06.17	13:52:22.196	2	215	0065-0136667521
24427	2014.06.17	13:52:22.580	2	212	0065-0136667521
24428	2014.06.17	13:52:25.102	3	316	0065-0136667521
24429	2014.06.17	13:52:26.100	7	411	0065-0136659459
24430	2014.06.17	13:52:25.523	4	1968	0065-0136667521
24431	2014.06.17	13:52:26.554	8	1613	0065-0136659459
24432	2014.06.17	13:52:28.366	4	317	0065-0136667521
24433	2014.06.17	13:52:28.377	3	338	0065-0136671473
24434	2014.06.17	13:52:28.729	3	422	0065-0136667521
24435	2014.06.17	13:52:50.199	3	820	0065-0136671473
24436	2014.06.17	13:52:51.081	4	655	0065-0136671473
24437	2014.06.17	13:52:52.288	5	316	0065-0136671473
24438	2014.06.17	13:52:52.547	6	902	0065-0136671473
24439	2014.06.17	13:52:54.145	7	604	0065-0136671473
24440	2014.06.17	13:52:54.796	8	899	0065-0136671473
24441	2014.06.17	13:53:00.078	2	521	0065-0136670531
24442	2014.06.17	13:53:00.797	1	906	0065-0136670531
24443	2014.06.17	13:53:19.764	8	531	0065-0136653169
24444	2014.06.17	13:53:21.576	3	316	0065-0136659288
24445	2014.06.17	13:53:25.491	1	316	0065-0136659459
24446	2014.06.17	13:53:22.040	4	4173	0065-0136659288
24447	2014.06.17	13:53:20.353	7	6355	0065-0136653169
24448	2014.06.17	13:53:25.878	2	1109	0065-0136659459
24449	2014.06.17	13:53:26.953	5	321	0065-0136659288
24450	2014.06.17	13:53:27.200	1	214	0065-0136655780
24451	2014.06.17	13:53:27.284	2	707	0065-0136659459
24452	2014.06.17	13:53:28.178	2	642	0065-0136655780
24453	2014.06.17	13:53:27.277	6	2195	0065-0136659288
24454	2014.06.17	13:53:30.810	3	504	0065-0136655780
24455	2014.06.17	13:53:30.759	6	611	0065-0136659288
24456	2014.06.17	13:53:31.241	1	310	0065-0136660676
24457	2014.06.17	13:53:31.698	7	413	0065-0136653169
24458	2014.06.17	13:53:31.629	2	530	0065-0136660676
24459	2014.06.17	13:53:32.385	7	407	0065-0136659288
24460	2014.06.17	13:53:32.096	8	937	0065-0136653169
24461	2014.06.17	13:53:31.464	4	2580	0065-0136655780
24462	2014.06.17	13:53:33.860	1	807	0065-0136653169
24463	2014.06.17	13:53:34.952	2	601	0065-0136653169
24464	2014.06.17	13:53:33.039	8	3950	0065-0136659288
24465	2014.06.17	13:53:38.573	1	419	0065-0136665886
24466	2014.06.17	13:53:39.058	2	554	0065-0136665886
24467	2014.06.17	13:53:42.233	3	339	0065-0136651817
24468	2014.06.17	13:53:42.598	4	230	0065-0136651817
24469	2014.06.17	13:53:45.259	5	323	0065-0136665886
24470	2014.06.17	13:53:45.632	6	314	0065-0136665886
24471	2014.06.17	13:53:57.064	5	349	0065-0136655780
24472	2014.06.17	13:53:57.390	6	618	0065-0136655780
24473	2014.06.17	13:53:58.673	7	550	0065-0136655780
24474	2014.06.17	13:53:59.253	8	1633	0065-0136655780
24475	2014.06.17	13:54:02.826	3	451	0065-0136659459
24476	2014.06.17	13:54:03.588	4	1621	0065-0136659459
24477	2014.06.17	13:54:05.099	8	317	0065-0136671473
24478	2014.06.17	13:54:05.435	8	218	0065-0136655780
24479	2014.06.17	13:54:05.464	7	309	0065-0136671473
24480	2014.06.17	13:54:05.832	7	347	0065-0136655780
24481	2014.06.17	13:54:06.671	4	412	0065-0136659459
24482	2014.06.17	13:54:07.032	5	547	0065-0136651817
24483	2014.06.17	13:54:07.693	6	2089	0065-0136651817
24484	2014.06.17	13:54:10.083	7	323	0065-0136671473
24485	2014.06.17	13:54:10.420	8	225	0065-0136671473
24486	2014.06.17	13:54:10.314	6	341	0065-0136651817
24487	2014.06.17	13:54:10.435	7	220	0065-0136655780
24488	2014.06.17	13:54:10.681	6	214	0065-0136651817
24489	2014.06.17	13:54:10.691	8	452	0065-0136655780
24490	2014.06.17	13:54:10.936	6	2201	0065-0136651817
24491	2014.06.17	13:54:16.958	6	409	0065-0136665886
24492	2014.06.17	13:54:17.352	5	531	0065-0136665886
24493	2014.06.17	13:54:18.556	4	411	0065-0136665886
24494	2014.06.17	13:54:18.977	3	651	0065-0136665886
24495	2014.06.17	13:54:19.016	7	811	0065-0136651817
24496	2014.06.17	13:54:19.940	8	1688	0065-0136651817
24497	2014.06.17	13:54:22.975	8	410	0065-0136671473
24498	2014.06.17	13:54:22.720	1	930	0065-0136655780
24499	2014.06.17	13:54:23.490	7	2096	0065-0136671473
24500	2014.06.17	13:54:28.196	3	541	0065-0136653169
24501	2014.06.17	13:54:28.844	4	3216	0065-0136653169
24502	2014.06.17	13:54:25.437	2	8615	0065-0136655780
24503	2014.06.17	13:54:41.457	5	410	0065-0136653169
24504	2014.06.17	13:54:41.911	6	2281	0065-0136653169
24505	2014.06.17	13:54:44.963	6	611	0065-0136653169
24506	2014.06.17	13:54:53.389	7	307	0065-0136653169
24507	2014.06.17	13:54:52.863	5	1624	0065-0136659459
24508	2014.06.17	13:54:53.742	8	1889	0065-0136653169
24509	2014.06.17	13:54:54.658	6	2862	0065-0136659459
24510	2014.06.17	13:54:57.997	6	1303	0065-0136659459
24511	2014.06.17	13:54:59.419	6	222	0065-0136659459
24512	2014.06.17	13:55:20.428	1	323	0065-0136653169
24513	2014.06.17	13:55:20.892	2	1187	0065-0136653169
24514	2014.06.17	13:55:22.330	2	212	0065-0136653169
24515	2014.06.17	13:55:22.985	2	213	0065-0136653169
24516	2014.06.17	13:55:28.119	3	428	0065-0136665886
24517	2014.06.17	13:55:28.653	4	1530	0065-0136665886
24518	2014.06.17	13:55:33.805	5	499	0065-0136665886
24519	2014.06.17	13:55:34.421	6	1111	0065-0136665886
24520	2014.06.17	13:55:40.034	7	404	0065-0136665886
24521	2014.06.17	13:55:40.483	8	1531	0065-0136665886
24522	2014.06.17	13:55:51.459	7	414	0065-0136671473
24523	2014.06.17	13:55:51.920	8	901	0065-0136671473
24524	2014.06.17	13:55:53.991	6	454	0065-0136659459
24525	2014.06.17	13:55:54.477	5	1011	0065-0136659459
24526	2014.06.17	13:55:56.208	1	327	0065-0136665886
24527	2014.06.17	13:55:56.679	2	417	0065-0136665886
24528	2014.06.17	13:56:26.666	1	948	0065-0136661759
24529	2014.06.17	13:56:27.737	2	310	0065-0136661759
24530	2014.06.17	13:56:28.269	4	404	0065-0136659459
24531	2014.06.17	13:56:28.054	8	742	0065-0136670531
24532	2014.06.17	13:56:28.805	8	227	0065-0136651817
24533	2014.06.17	13:56:28.917	7	217	0065-0136670531
24534	2014.06.17	13:56:28.731	3	2120	0065-0136659459
24535	2014.06.17	13:56:31.636	2	307	0065-0136659459
24536	2014.06.17	13:56:32.018	1	319	0065-0136659459
24537	2014.06.17	13:56:32.289	7	1312	0065-0136651817
24538	2014.06.17	13:56:35.435	8	1686	0065-0136659288
24539	2014.06.17	13:56:36.612	6	774	0065-0136651817
24540	2014.06.17	13:56:37.402	7	515	0065-0136670531
24541	2014.06.17	13:56:37.991	8	226	0065-0136670531
24542	2014.06.17	13:56:37.464	5	1596	0065-0136651817
24543	2014.06.17	13:56:40.154	4	314	0065-0136651817
24544	2014.06.17	13:56:40.569	3	1442	0065-0136651817
24545	2014.06.17	13:56:38.454	8	4774	0065-0136670531
24546	2014.06.17	13:56:43.582	1	220	0065-0136659288
24547	2014.06.17	13:56:44.364	1	403	0065-0136670531
24548	2014.06.17	13:56:45.422	2	22093	0065-0136670531
24549	2014.06.17	13:57:13.256	3	324	0065-0136667521
24550	2014.06.17	13:57:10.152	2	4355	0065-0136651817
24551	2014.06.17	13:57:15.464	1	442	0065-0136651817
24552	2014.06.17	13:57:16.311	1	329	0065-0136651817
24553	2014.06.17	13:57:13.620	4	3363	0065-0136667521
24554	2014.06.17	13:57:20.464	1	422	0065-0136651817
24555	2014.06.17	13:57:21.868	3	437	0065-0136665886
24556	2014.06.17	13:57:22.423	4	645	0065-0136665886
24557	2014.06.17	13:57:23.110	4	1737	0065-0136665886
24558	2014.06.17	13:57:21.207	2	4777	0065-0136651817
24559	2014.06.17	13:57:25.643	5	404	0065-0136665886
24560	2014.06.17	13:57:26.038	6	511	0065-0136665886
24561	2014.06.17	13:57:36.138	5	314	0065-0136667521
24562	2014.06.17	13:57:36.437	6	6617	0065-0136667521
24563	2014.06.17	13:57:49.137	7	326	0065-0136665886
24564	2014.06.17	13:57:49.476	8	412	0065-0136665886
24565	2014.06.17	13:58:02.844	6	499	0065-0136667521
24566	2014.06.17	13:58:03.358	5	2098	0065-0136667521
24567	2014.06.17	13:58:06.833	1	322	0065-0136665886
24568	2014.06.17	13:58:07.347	2	900	0065-0136665886
24569	2014.06.17	13:58:32.391	4	321	0065-0136667521
24570	2014.06.17	13:58:32.813	3	3233	0065-0136667521
24571	2014.06.17	13:58:36.792	2	225	0065-0136667521
24572	2014.06.17	13:58:37.117	1	905	0065-0136667521
24573	2014.06.17	13:59:06.490	1	321	0065-0136671473
24574	2014.06.17	13:59:06.891	2	405	0065-0136671473
24575	2014.06.17	13:59:43.588	2	426	0065-0136665886
24576	2014.06.17	13:59:44.186	1	439	0065-0136665886
24577	2014.06.17	13:59:48.454	8	417	0065-0136665886
24578	2014.06.17	13:59:48.846	7	969	0065-0136665886
24579	2014.06.17	13:59:52.110	6	404	0065-0136665886
24580	2014.06.17	13:59:52.511	5	536	0065-0136665886
24581	2014.06.17	13:59:55.698	2	410	0065-0136659288
24582	2014.06.17	13:59:56.212	1	532	0065-0136659288
24583	2014.06.17	14:00:02.202	2	421	0065-0136655780
24584	2014.06.17	14:00:02.729	1	522	0065-0136655780
24585	2014.06.17	14:00:07.425	1	319	0065-0136659459
24586	2014.06.17	14:00:07.702	8	430	0065-0136659288
24587	2014.06.17	14:00:08.341	8	356	0065-0136655780
24588	2014.06.17	14:00:07.921	2	1303	0065-0136659459
24589	2014.06.17	14:00:08.135	7	1296	0065-0136659288
24590	2014.06.17	14:00:09.459	7	782	0065-0136655780
24591	2014.06.17	14:00:09.358	2	1081	0065-0136659459
24592	2014.06.17	14:00:10.912	6	217	0065-0136659288
24593	2014.06.17	14:00:10.892	2	533	0065-0136651817
24594	2014.06.17	14:00:11.152	6	314	0065-0136655780
24595	2014.06.17	14:00:11.169	5	315	0065-0136659288
24596	2014.06.17	14:00:11.814	4	436	0065-0136659288
24597	2014.06.17	14:00:12.261	4	219	0065-0136655780
24598	2014.06.17	14:00:12.518	3	217	0065-0136655780
24599	2014.06.17	14:00:13.005	8	214	0065-0136651817
24600	2014.06.17	14:00:12.951	1	330	0065-0136667521
24601	2014.06.17	14:00:13.384	2	913	0065-0136667521
24602	2014.06.17	14:00:14.865	4	426	0065-0136665886
24603	2014.06.17	14:00:16.324	2	215	0065-0136655780
24604	2014.06.17	14:00:15.330	3	1538	0065-0136665886
24605	2014.06.17	14:00:16.804	2	720	0065-0136655780
24606	2014.06.17	14:00:17.539	2	221	0065-0136655780
24607	2014.06.17	14:00:13.263	7	4757	0065-0136651817
24608	2014.06.17	14:00:17.888	1	646	0065-0136655780
