# Supplementary material for: Eco-HAB as a fully automated and ecologically relevant assessment of social impairments in mouse models of autism
Source: eLife. 2016 Oct 12;5:e19532. doi: 10.7554/eLife.19532 (PMC5092044; doi:10.7554/eLife.19532)
Supplement: Supplementary file 1. — DOI: http://dx.doi.org/10.7554/eLife.19532.038 [file elife-19532-supp1.zip › BALB VPA data cohort 1/20140617_140000.txt]

24609	2014.06.17	14:01:23.695	2	212	0065-0136659459
24610	2014.06.17	14:01:24.061	1	625	0065-0136659459
24611	2014.06.17	14:01:25.703	3	651	0065-0136673193
24612	2014.06.17	14:01:26.874	6	447	0065-0136651817
24613	2014.06.17	14:01:27.335	5	811	0065-0136651817
24614	2014.06.17	14:01:29.348	8	309	0065-0136659459
24615	2014.06.17	14:01:30.178	8	1042	0065-0136655780
24616	2014.06.17	14:01:29.809	7	2021	0065-0136659459
24617	2014.06.17	14:01:26.494	4	5380	0065-0136673193
24618	2014.06.17	14:01:32.382	7	944	0065-0136655780
24619	2014.06.17	14:01:47.134	2	516	0065-0136671473
24620	2014.06.17	14:01:48.106	4	308	0065-0136673193
24621	2014.06.17	14:01:47.732	1	802	0065-0136671473
24622	2014.06.17	14:01:49.097	4	338	0065-0136651817
24623	2014.06.17	14:01:48.502	3	1065	0065-0136673193
24624	2014.06.17	14:01:49.620	3	4176	0065-0136651817
24625	2014.06.17	14:01:58.420	8	320	0065-0136671473
24626	2014.06.17	14:01:58.845	7	1201	0065-0136671473
24627	2014.06.17	14:02:02.218	7	455	0065-0136671473
24628	2014.06.17	14:02:02.841	7	220	0065-0136671473
24629	2014.06.17	14:02:03.304	7	218	0065-0136671473
24630	2014.06.17	14:02:04.335	6	909	0065-0136655780
24631	2014.06.17	14:02:06.157	6	319	0065-0136671473
24632	2014.06.17	14:02:07.291	4	215	0065-0136655780
24633	2014.06.17	14:02:07.626	3	409	0065-0136655780
24634	2014.06.17	14:02:06.648	5	2276	0065-0136671473
24635	2014.06.17	14:02:12.845	5	415	0065-0136671473
24636	2014.06.17	14:02:13.201	6	1402	0065-0136671473
24637	2014.06.17	14:02:19.732	7	648	0065-0136659459
24638	2014.06.17	14:02:20.387	7	223	0065-0136659459
24639	2014.06.17	14:02:21.042	7	1048	0065-0136659459
24640	2014.06.17	14:02:22.191	8	1587	0065-0136659459
24641	2014.06.17	14:02:45.633	1	213	0065-0136659459
24642	2014.06.17	14:02:46.003	2	1094	0065-0136659459
24643	2014.06.17	14:02:47.345	2	218	0065-0136659459
24644	2014.06.17	14:03:03.061	3	555	0065-0136659459
24645	2014.06.17	14:03:03.761	4	1779	0065-0136659459
24646	2014.06.17	14:03:06.695	5	308	0065-0136659459
24647	2014.06.17	14:03:07.086	6	1990	0065-0136659459
24648	2014.06.17	14:03:57.403	7	333	0065-0136671473
24649	2014.06.17	14:03:57.701	8	910	0065-0136671473
24650	2014.06.17	14:03:59.829	2	406	0065-0136651817
24651	2014.06.17	14:04:00.383	1	500	0065-0136651817
24652	2014.06.17	14:04:12.098	2	335	0065-0136655780
24653	2014.06.17	14:04:12.571	1	791	0065-0136655780
24654	2014.06.17	14:04:15.430	1	419	0065-0136671473
24655	2014.06.17	14:04:16.085	1	211	0065-0136655780
24656	2014.06.17	14:04:15.964	2	596	0065-0136671473
24657	2014.06.17	14:04:16.779	2	904	0065-0136655780
24658	2014.06.17	14:04:49.021	6	447	0065-0136659459
24659	2014.06.17	14:04:49.474	5	1117	0065-0136659459
24660	2014.06.17	14:04:57.493	8	428	0065-0136651817
24661	2014.06.17	14:04:57.984	7	1594	0065-0136651817
24662	2014.06.17	14:05:00.603	6	565	0065-0136651817
24663	2014.06.17	14:05:01.199	5	2057	0065-0136651817
24664	2014.06.17	14:05:40.834	2	408	0065-0136671473
24665	2014.06.17	14:05:41.553	1	701	0065-0136671473
24666	2014.06.17	14:05:46.566	5	1396	0065-0136659459
24667	2014.06.17	14:05:56.662	8	414	0065-0136671473
24668	2014.06.17	14:05:56.653	4	515	0065-0136659459
24669	2014.06.17	14:05:57.062	7	994	0065-0136671473
24670	2014.06.17	14:05:57.257	3	2241	0065-0136659459
24671	2014.06.17	14:05:59.676	6	515	0065-0136671473
24672	2014.06.17	14:06:00.272	5	3462	0065-0136671473
24673	2014.06.17	14:06:07.238	5	1584	0065-0136671473
24674	2014.06.17	14:06:08.878	6	1333	0065-0136671473
24675	2014.06.17	14:06:34.272	3	415	0065-0136659459
24676	2014.06.17	14:06:34.720	4	1746	0065-0136659459
24677	2014.06.17	14:06:37.260	4	218	0065-0136659459
24678	2014.06.17	14:06:37.579	4	2422	0065-0136659459
24679	2014.06.17	14:06:53.314	4	516	0065-0136659459
24680	2014.06.17	14:06:53.810	3	2901	0065-0136659459
24681	2014.06.17	14:06:57.740	2	218	0065-0136659459
24682	2014.06.17	14:06:58.095	1	835	0065-0136659459
24683	2014.06.17	14:06:57.771	7	1440	0065-0136671473
24684	2014.06.17	14:06:59.218	8	2259	0065-0136671473
24685	2014.06.17	14:07:15.585	1	227	0065-0136671473
24686	2014.06.17	14:07:15.922	2	403	0065-0136671473
24687	2014.06.17	14:07:32.598	3	324	0065-0136671473
24688	2014.06.17	14:07:32.962	4	1002	0065-0136671473
24689	2014.06.17	14:07:56.222	4	519	0065-0136651817
24690	2014.06.17	14:07:56.946	3	1737	0065-0136651817
24691	2014.06.17	14:08:05.495	8	452	0065-0136659459
24692	2014.06.17	14:08:05.959	7	3762	0065-0136659459
24693	2014.06.17	14:09:32.671	6	404	0065-0136659459
24694	2014.06.17	14:09:33.130	5	629	0065-0136659459
24695	2014.06.17	14:09:44.399	4	317	0065-0136659459
24696	2014.06.17	14:09:44.800	3	1039	0065-0136659459
24697	2014.06.17	14:09:58.911	2	453	0065-0136651817
24698	2014.06.17	14:09:59.593	1	506	0065-0136651817
24699	2014.06.17	14:10:30.623	8	705	0065-0136651817
24700	2014.06.17	14:10:31.428	7	4348	0065-0136651817
24701	2014.06.17	14:10:45.738	2	312	0065-0136653169
24702	2014.06.17	14:10:46.201	1	612	0065-0136653169
24703	2014.06.17	14:10:55.910	8	614	0065-0136653169
24704	2014.06.17	14:10:57.160	2	327	0065-0136655780
24705	2014.06.17	14:10:58.021	1	1041	0065-0136655780
24706	2014.06.17	14:10:56.771	7	4194	0065-0136653169
24707	2014.06.17	14:11:02.126	1	556	0065-0136655780
24708	2014.06.17	14:11:03.087	2	1418	0065-0136655780
24709	2014.06.17	14:11:06.358	8	540	0065-0136653169
24710	2014.06.17	14:11:06.408	7	517	0065-0136651817
24711	2014.06.17	14:11:12.237	1	307	0065-0136653169
24712	2014.06.17	14:11:12.625	2	2960	0065-0136653169
24713	2014.06.17	14:11:06.997	8	9773	0065-0136651817
24714	2014.06.17	14:11:18.153	2	906	0065-0136655780
24715	2014.06.17	14:11:19.265	1	626	0065-0136655780
24716	2014.06.17	14:11:21.518	1	331	0065-0136655780
24717	2014.06.17	14:11:21.860	2	324	0065-0136655780
24718	2014.06.17	14:11:21.886	1	312	0065-0136651817
24719	2014.06.17	14:11:22.307	2	338	0065-0136651817
24720	2014.06.17	14:12:02.999	2	415	0065-0136659288
24721	2014.06.17	14:12:04.101	2	326	0065-0136651817
24722	2014.06.17	14:12:04.754	1	308	0065-0136651817
24723	2014.06.17	14:12:10.603	2	621	0065-0136665886
24724	2014.06.17	14:12:11.526	1	594	0065-0136665886
24725	2014.06.17	14:12:12.149	1	388	0065-0136665886
24726	2014.06.17	14:12:16.709	8	350	0065-0136665886
24727	2014.06.17	14:12:17.135	7	1939	0065-0136665886
24728	2014.06.17	14:12:19.500	7	600	0065-0136665886
24729	2014.06.17	14:12:32.252	7	695	0065-0136665886
24730	2014.06.17	14:12:33.066	8	1624	0065-0136665886
24731	2014.06.17	14:12:39.158	1	323	0065-0136665886
24732	2014.06.17	14:12:39.457	2	213	0065-0136665886
24733	2014.06.17	14:13:43.098	5	316	0065-0136671473
24734	2014.06.17	14:13:43.559	6	906	0065-0136671473
24735	2014.06.17	14:13:46.960	7	504	0065-0136671473
24736	2014.06.17	14:13:47.442	8	613	0065-0136671473
24737	2014.06.17	14:13:53.449	8	508	0065-0136659288
24738	2014.06.17	14:13:56.642	1	311	0065-0136651817
24739	2014.06.17	14:13:57.323	2	967	0065-0136651817
24740	2014.06.17	14:13:58.442	2	554	0065-0136651817
24741	2014.06.17	14:13:59.966	3	542	0065-0136651817
24742	2014.06.17	14:14:00.643	4	1641	0065-0136651817
24743	2014.06.17	14:13:54.567	7	10327	0065-0136659288
24744	2014.06.17	14:14:10.891	6	619	0065-0136659288
24745	2014.06.17	14:14:11.707	5	2001	0065-0136659288
24746	2014.06.17	14:14:19.627	1	227	0065-0136671473
24747	2014.06.17	14:14:19.963	2	420	0065-0136671473
24748	2014.06.17	14:14:20.554	2	213	0065-0136671473
24749	2014.06.17	14:14:14.263	5	7211	0065-0136659288
24750	2014.06.17	14:14:37.961	4	1203	0065-0136651817
24751	2014.06.17	14:14:39.414	4	596	0065-0136659288
24752	2014.06.17	14:14:39.600	3	2326	0065-0136651817
24753	2014.06.17	14:14:43.418	3	3005	0065-0136659288
24754	2014.06.17	14:15:02.795	2	326	0065-0136659288
24755	2014.06.17	14:15:03.200	1	1596	0065-0136659288
24756	2014.06.17	14:15:17.734	1	323	0065-0136659288
24757	2014.06.17	14:15:18.070	2	1121	0065-0136659288
24758	2014.06.17	14:15:19.268	2	834	0065-0136659288
24759	2014.06.17	14:15:36.185	3	609	0065-0136655780
24760	2014.06.17	14:15:36.938	4	2753	0065-0136655780
24761	2014.06.17	14:15:41.962	5	411	0065-0136655780
24762	2014.06.17	14:15:42.443	6	2573	0065-0136655780
24763	2014.06.17	14:15:46.956	7	744	0065-0136655780
24764	2014.06.17	14:15:47.905	8	1665	0065-0136655780
24765	2014.06.17	14:15:49.860	2	315	0065-0136671473
24766	2014.06.17	14:15:49.397	3	838	0065-0136665886
24767	2014.06.17	14:15:50.352	1	418	0065-0136671473
24768	2014.06.17	14:15:52.537	8	417	0065-0136671473
24769	2014.06.17	14:15:53.128	8	324	0065-0136655780
24770	2014.06.17	14:15:53.651	7	454	0065-0136655780
24771	2014.06.17	14:15:59.739	7	1095	0065-0136671473
24772	2014.06.17	14:16:02.720	3	312	0065-0136659288
24773	2014.06.17	14:15:50.453	4	12917	0065-0136665886
24774	2014.06.17	14:16:05.038	2	347	0065-0136659459
24775	2014.06.17	14:16:05.557	1	1681	0065-0136659459
24776	2014.06.17	14:16:07.460	6	309	0065-0136655780
24777	2014.06.17	14:16:07.617	5	408	0065-0136671473
24778	2014.06.17	14:16:08.160	5	704	0065-0136655780
24779	2014.06.17	14:16:03.472	4	6717	0065-0136659288
24780	2014.06.17	14:16:11.379	4	741	0065-0136665886
24781	2014.06.17	14:16:12.305	3	1428	0065-0136665886
24782	2014.06.17	14:16:22.546	3	655	0065-0136665886
24783	2014.06.17	14:16:23.265	4	2026	0065-0136665886
24784	2014.06.17	14:16:47.130	4	901	0065-0136665886
24785	2014.06.17	14:16:48.187	3	756	0065-0136665886
24786	2014.06.17	14:16:48.919	4	501	0065-0136671473
24787	2014.06.17	14:16:49.481	3	706	0065-0136671473
24788	2014.06.17	14:16:55.603	2	308	0065-0136671473
24789	2014.06.17	14:16:55.998	1	420	0065-0136671473
24790	2014.06.17	14:17:04.118	8	410	0065-0136671473
24791	2014.06.17	14:17:04.475	7	811	0065-0136671473
24792	2014.06.17	14:17:05.433	7	220	0065-0136671473
24793	2014.06.17	14:17:06.392	7	220	0065-0136671473
24794	2014.06.17	14:17:07.686	6	412	0065-0136671473
24795	2014.06.17	14:17:08.175	5	905	0065-0136671473
24796	2014.06.17	14:17:09.198	5	226	0065-0136671473
24797	2014.06.17	14:17:10.508	5	315	0065-0136671473
24798	2014.06.17	14:17:19.798	4	308	0065-0136671473
24799	2014.06.17	14:17:20.187	3	1497	0065-0136671473
24800	2014.06.17	14:17:23.943	2	226	0065-0136671473
24801	2014.06.17	14:17:24.222	1	521	0065-0136671473
24802	2014.06.17	14:17:31.067	5	310	0065-0136659288
24803	2014.06.17	14:17:31.393	6	1993	0065-0136659288
24804	2014.06.17	14:17:34.444	6	644	0065-0136659288
24805	2014.06.17	14:17:34.917	8	435	0065-0136671473
24806	2014.06.17	14:17:35.131	6	1029	0065-0136659288
24807	2014.06.17	14:17:35.253	7	1302	0065-0136671473
24808	2014.06.17	14:17:36.627	7	318	0065-0136671473
24809	2014.06.17	14:17:38.209	7	339	0065-0136659288
24810	2014.06.17	14:17:38.623	8	1717	0065-0136659288
24811	2014.06.17	14:17:55.076	5	699	0065-0136655780
24812	2014.06.17	14:17:55.898	6	1109	0065-0136655780
24813	2014.06.17	14:17:58.056	7	450	0065-0136655780
24814	2014.06.17	14:17:58.574	8	851	0065-0136655780
24815	2014.06.17	14:18:49.673	1	312	0065-0136659288
24816	2014.06.17	14:18:50.105	2	818	0065-0136659288
24817	2014.06.17	14:18:51.143	2	320	0065-0136659288
24818	2014.06.17	14:19:12.790	2	309	0065-0136659288
24819	2014.06.17	14:19:13.075	1	812	0065-0136659288
24820	2014.06.17	14:19:13.969	1	220	0065-0136659288
24821	2014.06.17	14:19:14.257	1	216	0065-0136659288
24822	2014.06.17	14:19:15.348	8	451	0065-0136659288
24823	2014.06.17	14:19:15.880	7	5228	0065-0136659288
24824	2014.06.17	14:19:56.510	6	224	0065-0136659288
24825	2014.06.17	14:19:57.533	6	216	0065-0136671473
24826	2014.06.17	14:19:56.801	5	1120	0065-0136659288
24827	2014.06.17	14:19:57.999	5	906	0065-0136671473
24828	2014.06.17	14:20:00.371	4	421	0065-0136671473
24829	2014.06.17	14:20:00.850	4	314	0065-0136659288
24830	2014.06.17	14:20:00.713	3	595	0065-0136671473
24831	2014.06.17	14:20:01.336	3	2124	0065-0136659288
24832	2014.06.17	14:20:12.047	2	334	0065-0136660676
24833	2014.06.17	14:20:12.508	1	1155	0065-0136660676
24834	2014.06.17	14:20:13.690	1	410	0065-0136660676
24835	2014.06.17	14:20:42.003	2	549	0065-0136653169
24836	2014.06.17	14:20:42.761	1	1395	0065-0136653169
24837	2014.06.17	14:20:44.326	1	226	0065-0136653169
24838	2014.06.17	14:20:45.252	1	217	0065-0136653169
24839	2014.06.17	14:20:45.716	1	374	0065-0136653169
24840	2014.06.17	14:21:06.352	1	308	0065-0136655780
24841	2014.06.17	14:21:06.846	2	665	0065-0136655780
24842	2014.06.17	14:21:08.443	2	348	0065-0136659288
24843	2014.06.17	14:21:08.876	1	2370	0065-0136659288
24844	2014.06.17	14:21:12.230	1	342	0065-0136659459
24845	2014.06.17	14:21:12.757	2	649	0065-0136659459
24846	2014.06.17	14:21:15.154	1	222	0065-0136660676
24847	2014.06.17	14:21:15.681	2	738	0065-0136660676
24848	2014.06.17	14:21:16.575	2	216	0065-0136660676
24849	2014.06.17	14:21:18.964	3	311	0065-0136660676
24850	2014.06.17	14:21:19.348	4	1001	0065-0136660676
24851	2014.06.17	14:21:21.513	5	872	0065-0136660676
24852	2014.06.17	14:21:22.438	6	2349	0065-0136660676
24853	2014.06.17	14:21:29.544	1	310	0065-0136653169
24854	2014.06.17	14:21:30.027	2	2273	0065-0136653169
24855	2014.06.17	14:21:34.589	3	709	0065-0136653169
24856	2014.06.17	14:21:34.932	2	416	0065-0136671473
24857	2014.06.17	14:21:35.551	1	420	0065-0136671473
24858	2014.06.17	14:21:35.434	4	1313	0065-0136653169
24859	2014.06.17	14:21:37.727	8	311	0065-0136671473
24860	2014.06.17	14:21:38.057	7	2513	0065-0136671473
24861	2014.06.17	14:21:42.643	7	311	0065-0136660676
24862	2014.06.17	14:21:43.031	8	927	0065-0136660676
24863	2014.06.17	14:21:45.235	5	500	0065-0136653169
24864	2014.06.17	14:21:45.824	6	1685	0065-0136653169
24865	2014.06.17	14:21:53.718	7	330	0065-0136653169
24866	2014.06.17	14:21:54.085	8	1713	0065-0136653169
24867	2014.06.17	14:21:56.737	8	434	0065-0136653169
24868	2014.06.17	14:22:08.937	3	342	0065-0136655780
24869	2014.06.17	14:22:09.364	4	1006	0065-0136655780
24870	2014.06.17	14:22:14.037	5	323	0065-0136655780
24871	2014.06.17	14:22:14.467	6	1525	0065-0136655780
24872	2014.06.17	14:22:19.814	7	442	0065-0136655780
24873	2014.06.17	14:22:20.267	8	804	0065-0136655780
24874	2014.06.17	14:22:23.355	1	211	0065-0136660676
24875	2014.06.17	14:22:23.676	2	326	0065-0136660676
24876	2014.06.17	14:22:27.709	3	314	0065-0136660676
24877	2014.06.17	14:22:28.038	4	599	0065-0136660676
24878	2014.06.17	14:22:47.248	5	343	0065-0136660676
24879	2014.06.17	14:22:47.600	6	583	0065-0136660676
24880	2014.06.17	14:23:02.663	3	524	0065-0136667521
24881	2014.06.17	14:23:03.293	4	3872	0065-0136667521
24882	2014.06.17	14:23:09.133	5	314	0065-0136667521
24883	2014.06.17	14:23:09.454	6	2100	0065-0136667521
24884	2014.06.17	14:23:15.184	7	422	0065-0136667521
24885	2014.06.17	14:23:15.682	8	2416	0065-0136667521
24886	2014.06.17	14:23:25.874	8	308	0065-0136659288
24887	2014.06.17	14:23:26.259	7	3600	0065-0136659288
24888	2014.06.17	14:23:33.528	6	404	0065-0136659288
24889	2014.06.17	14:23:33.924	5	821	0065-0136659288
24890	2014.06.17	14:23:35.929	4	316	0065-0136659288
24891	2014.06.17	14:23:36.357	3	1492	0065-0136659288
24892	2014.06.17	14:23:40.631	2	217	0065-0136659288
24893	2014.06.17	14:23:40.918	1	802	0065-0136659288
24894	2014.06.17	14:23:42.543	7	1272	0065-0136660676
24895	2014.06.17	14:23:43.861	8	999	0065-0136660676
24896	2014.06.17	14:23:52.810	6	410	0065-0136671473
24897	2014.06.17	14:23:53.302	5	902	0065-0136671473
24898	2014.06.17	14:23:53.674	3	931	0065-0136651817
24899	2014.06.17	14:23:55.513	4	215	0065-0136651817
24900	2014.06.17	14:23:55.833	4	802	0065-0136651817
24901	2014.06.17	14:23:56.823	4	548	0065-0136651817
24902	2014.06.17	14:23:57.510	4	1604	0065-0136671473
24903	2014.06.17	14:23:58.211	3	1636	0065-0136651817
24904	2014.06.17	14:23:59.873	3	1300	0065-0136671473
24905	2014.06.17	14:24:02.950	8	408	0065-0136659288
24906	2014.06.17	14:24:04.834	2	211	0065-0136651817
24907	2014.06.17	14:24:05.165	1	215	0065-0136651817
24908	2014.06.17	14:24:05.633	8	328	0065-0136671473
24909	2014.06.17	14:24:05.938	7	714	0065-0136671473
24910	2014.06.17	14:24:26.314	1	351	0065-0136651817
24911	2014.06.17	14:24:27.855	2	747	0065-0136651817
24912	2014.06.17	14:24:30.091	2	314	0065-0136651817
24913	2014.06.17	14:24:30.484	1	707	0065-0136651817
24914	2014.06.17	14:24:34.335	7	502	0065-0136659288
24915	2014.06.17	14:24:36.329	1	319	0065-0136660676
24916	2014.06.17	14:24:35.218	8	2277	0065-0136659288
24917	2014.06.17	14:24:36.753	2	1706	0065-0136660676
24918	2014.06.17	14:24:43.101	1	522	0065-0136653169
24919	2014.06.17	14:24:43.862	2	1288	0065-0136653169
24920	2014.06.17	14:24:46.169	1	308	0065-0136655780
24921	2014.06.17	14:24:46.627	2	649	0065-0136655780
24922	2014.06.17	14:24:51.682	3	317	0065-0136660676
24923	2014.06.17	14:24:52.286	1	226	0065-0136667521
24924	2014.06.17	14:24:52.110	4	2085	0065-0136660676
24925	2014.06.17	14:24:52.618	2	2577	0065-0136667521
24926	2014.06.17	14:24:55.669	2	340	0065-0136667521
24927	2014.06.17	14:24:55.841	5	218	0065-0136660676
24928	2014.06.17	14:24:56.134	6	623	0065-0136660676
24929	2014.06.17	14:24:58.216	3	503	0065-0136667521
24930	2014.06.17	14:24:59.902	2	226	0065-0136655780
24931	2014.06.17	14:25:00.240	1	212	0065-0136655780
24932	2014.06.17	14:24:58.803	4	2775	0065-0136667521
24933	2014.06.17	14:25:02.455	5	219	0065-0136667521
24934	2014.06.17	14:25:02.716	6	2390	0065-0136667521
24935	2014.06.17	14:25:04.739	8	415	0065-0136651817
24936	2014.06.17	14:25:05.225	7	2003	0065-0136651817
24937	2014.06.17	14:25:07.061	1	1126	0065-0136655780
24938	2014.06.17	14:25:08.435	2	1593	0065-0136655780
24939	2014.06.17	14:25:10.240	6	1027	0065-0136651817
24940	2014.06.17	14:25:11.352	5	898	0065-0136651817
24941	2014.06.17	14:25:16.325	1	310	0065-0136653169
24942	2014.06.17	14:25:16.854	2	1301	0065-0136653169
24943	2014.06.17	14:25:20.518	7	530	0065-0136667521
24944	2014.06.17	14:25:21.864	8	619	0065-0136667521
24945	2014.06.17	14:25:22.698	1	314	0065-0136671473
24946	2014.06.17	14:25:23.305	1	224	0065-0136667521
24947	2014.06.17	14:25:23.676	2	409	0065-0136667521
24948	2014.06.17	14:25:47.997	1	317	0065-0136659288
24949	2014.06.17	14:25:48.425	2	1804	0065-0136659288
24950	2014.06.17	14:25:50.888	3	1409	0065-0136653169
24951	2014.06.17	14:25:53.412	5	552	0065-0136651817
24952	2014.06.17	14:25:53.946	6	1140	0065-0136651817
24953	2014.06.17	14:25:52.603	4	2715	0065-0136653169
24954	2014.06.17	14:25:55.881	7	406	0065-0136651817
24955	2014.06.17	14:25:56.337	8	1011	0065-0136651817
24956	2014.06.17	14:26:04.925	7	314	0065-0136660676
24957	2014.06.17	14:26:05.298	8	709	0065-0136660676
24958	2014.06.17	14:26:14.341	3	350	0065-0136655780
24959	2014.06.17	14:26:14.841	4	1105	0065-0136655780
24960	2014.06.17	14:26:33.190	5	413	0065-0136653169
24961	2014.06.17	14:26:33.711	6	998	0065-0136653169
24962	2014.06.17	14:26:34.726	3	340	0065-0136659288
24963	2014.06.17	14:26:35.176	4	2227	0065-0136659288
24964	2014.06.17	14:26:50.458	5	322	0065-0136655780
24965	2014.06.17	14:26:51.380	6	1705	0065-0136655780
24966	2014.06.17	14:26:53.409	6	629	0065-0136655780
24967	2014.06.17	14:26:59.355	5	221	0065-0136659288
24968	2014.06.17	14:26:59.622	6	2093	0065-0136659288
24969	2014.06.17	14:27:02.359	7	341	0065-0136659288
24970	2014.06.17	14:27:02.693	8	1529	0065-0136659288
24971	2014.06.17	14:27:06.051	7	454	0065-0136655780
24972	2014.06.17	14:27:06.914	7	414	0065-0136653169
24973	2014.06.17	14:27:06.608	8	911	0065-0136655780
24974	2014.06.17	14:27:07.534	8	1498	0065-0136653169
24975	2014.06.17	14:27:09.084	8	211	0065-0136653169
24976	2014.06.17	14:27:09.307	8	420	0065-0136653169
24977	2014.06.17	14:27:14.147	8	812	0065-0136653169
24978	2014.06.17	14:27:14.962	8	215	0065-0136653169
24979	2014.06.17	14:27:14.474	1	908	0065-0136655780
24980	2014.06.17	14:27:15.716	2	1098	0065-0136655780
24981	2014.06.17	14:27:18.045	8	879	0065-0136653169
24982	2014.06.17	14:27:24.675	8	312	0065-0136660676
24983	2014.06.17	14:27:25.067	7	904	0065-0136660676
24984	2014.06.17	14:27:26.026	7	216	0065-0136660676
24985	2014.06.17	14:28:11.465	1	312	0065-0136651817
24986	2014.06.17	14:28:11.855	2	710	0065-0136651817
24987	2014.06.17	14:28:13.726	7	703	0065-0136660676
24988	2014.06.17	14:28:14.514	8	905	0065-0136660676
24989	2014.06.17	14:28:55.694	1	229	0065-0136660676
24990	2014.06.17	14:28:55.997	2	1184	0065-0136660676
24991	2014.06.17	14:29:05.406	2	326	0065-0136655780
24992	2014.06.17	14:29:06.044	1	3060	0065-0136655780
24993	2014.06.17	14:29:17.980	2	214	0065-0136667521
24994	2014.06.17	14:29:18.327	1	1011	0065-0136667521
24995	2014.06.17	14:29:21.862	2	407	0065-0136651817
24996	2014.06.17	14:29:22.320	1	308	0065-0136651817
24997	2014.06.17	14:29:47.629	8	502	0065-0136659288
24998	2014.06.17	14:29:52.165	8	598	0065-0136651817
24999	2014.06.17	14:29:48.505	7	4421	0065-0136659288
25000	2014.06.17	14:29:53.107	7	710	0065-0136651817
25001	2014.06.17	14:29:53.826	7	219	0065-0136651817
25002	2014.06.17	14:30:30.051	2	314	0065-0136673193
25003	2014.06.17	14:30:30.603	1	932	0065-0136673193
25004	2014.06.17	14:30:34.098	6	416	0065-0136659288
25005	2014.06.17	14:30:34.417	5	4946	0065-0136659288
25006	2014.06.17	14:30:53.708	3	213	0065-0136660676
25007	2014.06.17	14:30:54.042	4	2153	0065-0136660676
25008	2014.06.17	14:31:04.305	8	461	0065-0136673193
25009	2014.06.17	14:31:06.094	5	214	0065-0136660676
25010	2014.06.17	14:31:04.873	7	1494	0065-0136673193
25011	2014.06.17	14:31:06.415	6	814	0065-0136660676
25012	2014.06.17	14:31:09.604	7	405	0065-0136673193
25013	2014.06.17	14:31:09.993	8	527	0065-0136673193
25014	2014.06.17	14:31:12.029	4	405	0065-0136659288
25015	2014.06.17	14:31:12.496	3	3184	0065-0136659288
25016	2014.06.17	14:31:19.594	6	675	0065-0136651817
25017	2014.06.17	14:31:20.376	5	3199	0065-0136651817
25018	2014.06.17	14:31:29.338	5	1836	0065-0136651817
25019	2014.06.17	14:31:31.800	6	1968	0065-0136651817
25020	2014.06.17	14:31:56.313	7	308	0065-0136651817
25021	2014.06.17	14:31:57.080	7	415	0065-0136660676
25022	2014.06.17	14:31:56.637	8	917	0065-0136651817
25023	2014.06.17	14:31:59.118	2	228	0065-0136659288
25024	2014.06.17	14:31:59.442	1	610	0065-0136659288
25025	2014.06.17	14:31:57.612	8	2972	0065-0136660676
25026	2014.06.17	14:32:05.815	1	414	0065-0136653169
25027	2014.06.17	14:32:06.469	2	853	0065-0136653169
25028	2014.06.17	14:32:32.723	8	426	0065-0136659288
25029	2014.06.17	14:32:33.147	7	14625	0065-0136659288
25030	2014.06.17	14:33:17.627	1	219	0065-0136667521
25031	2014.06.17	14:33:19.041	3	525	0065-0136653169
25032	2014.06.17	14:33:18.122	2	2803	0065-0136667521
25033	2014.06.17	14:33:21.269	2	1247	0065-0136667521
25034	2014.06.17	14:33:19.743	4	3070	0065-0136653169
25035	2014.06.17	14:33:23.417	4	812	0065-0136653169
25036	2014.06.17	14:33:27.851	5	419	0065-0136653169
25037	2014.06.17	14:33:28.338	6	2301	0065-0136653169
25038	2014.06.17	14:33:35.464	6	1106	0065-0136653169
25039	2014.06.17	14:33:45.473	7	407	0065-0136653169
25040	2014.06.17	14:33:45.934	8	3701	0065-0136653169
25041	2014.06.17	14:33:53.732	2	1618	0065-0136671473
25042	2014.06.17	14:33:55.362	2	426	0065-0136667521
25043	2014.06.17	14:33:55.706	1	1095	0065-0136671473
25044	2014.06.17	14:33:57.702	1	222	0065-0136671473
25045	2014.06.17	14:33:59.012	1	501	0065-0136667521
25046	2014.06.17	14:34:06.797	8	648	0065-0136655780
25047	2014.06.17	14:34:07.558	7	1723	0065-0136655780
25048	2014.06.17	14:34:22.684	1	216	0065-0136671473
25049	2014.06.17	14:34:23.049	2	613	0065-0136671473
25050	2014.06.17	14:34:23.937	8	618	0065-0136673193
25051	2014.06.17	14:34:25.559	1	335	0065-0136653169
25052	2014.06.17	14:34:24.625	7	1554	0065-0136673193
25053	2014.06.17	14:34:25.988	2	965	0065-0136653169
25054	2014.06.17	14:34:27.011	2	348	0065-0136653169
25055	2014.06.17	14:34:29.714	6	334	0065-0136673193
25056	2014.06.17	14:34:30.183	5	968	0065-0136673193
25057	2014.06.17	14:34:35.253	4	314	0065-0136673193
25058	2014.06.17	14:34:35.707	3	2449	0065-0136673193
25059	2014.06.17	14:34:38.758	3	540	0065-0136653169
25060	2014.06.17	14:34:39.376	4	2325	0065-0136653169
25061	2014.06.17	14:34:44.121	2	370	0065-0136673193
25062	2014.06.17	14:34:44.599	1	784	0065-0136673193
25063	2014.06.17	14:34:49.630	1	230	0065-0136673193
25064	2014.06.17	14:34:49.965	1	221	0065-0136651817
25065	2014.06.17	14:34:49.857	2	404	0065-0136673193
25066	2014.06.17	14:35:01.989	5	409	0065-0136653169
25067	2014.06.17	14:35:02.414	6	1985	0065-0136653169
25068	2014.06.17	14:35:05.928	6	813	0065-0136653169
25069	2014.06.17	14:35:06.903	6	320	0065-0136655780
25070	2014.06.17	14:35:07.196	5	229	0065-0136655780
25071	2014.06.17	14:35:12.468	7	444	0065-0136653169
25072	2014.06.17	14:35:12.978	8	1931	0065-0136653169
25073	2014.06.17	14:35:15.727	8	218	0065-0136653169
25074	2014.06.17	14:35:24.785	1	317	0065-0136660676
25075	2014.06.17	14:35:31.788	4	626	0065-0136655780
25076	2014.06.17	14:35:33.076	3	2549	0065-0136655780
25077	2014.06.17	14:35:25.213	2	10854	0065-0136660676
25078	2014.06.17	14:35:37.661	3	1362	0065-0136673193
25079	2014.06.17	14:35:39.232	4	2276	0065-0136673193
25080	2014.06.17	14:35:41.815	3	445	0065-0136651817
25081	2014.06.17	14:35:36.189	2	6961	0065-0136660676
25082	2014.06.17	14:35:42.299	4	4561	0065-0136651817
25083	2014.06.17	14:35:48.560	4	307	0065-0136673193
25084	2014.06.17	14:35:48.924	3	513	0065-0136673193
25085	2014.06.17	14:35:43.154	2	6652	0065-0136660676
25086	2014.06.17	14:35:49.839	4	316	0065-0136651817
25087	2014.06.17	14:35:49.896	2	323	0065-0136660676
25088	2014.06.17	14:35:50.139	3	1091	0065-0136651817
25089	2014.06.17	14:35:50.455	2	4142	0065-0136660676
25090	2014.06.17	14:35:54.688	2	646	0065-0136660676
25091	2014.06.17	14:35:59.884	3	310	0065-0136655780
25092	2014.06.17	14:36:00.206	4	227	0065-0136655780
25093	2014.06.17	14:36:00.806	5	312	0065-0136655780
25094	2014.06.17	14:36:01.075	6	344	0065-0136655780
25095	2014.06.17	14:36:03.287	3	213	0065-0136651817
25096	2014.06.17	14:36:01.896	7	1735	0065-0136655780
25097	2014.06.17	14:36:03.608	4	221	0065-0136651817
25098	2014.06.17	14:36:03.634	8	901	0065-0136655780
25099	2014.06.17	14:36:04.368	5	225	0065-0136651817
25100	2014.06.17	14:36:04.589	6	223	0065-0136651817
25101	2014.06.17	14:36:05.380	7	513	0065-0136651817
25102	2014.06.17	14:36:06.313	1	309	0065-0136653169
25103	2014.06.17	14:35:55.343	2	12466	0065-0136660676
25104	2014.06.17	14:36:07.997	2	221	0065-0136660676
25105	2014.06.17	14:36:05.870	8	2876	0065-0136651817
25106	2014.06.17	14:36:09.562	2	774	0065-0136660676
25107	2014.06.17	14:36:10.649	2	216	0065-0136660676
25108	2014.06.17	14:36:11.058	1	311	0065-0136651817
25109	2014.06.17	14:36:11.446	8	307	0065-0136655780
25110	2014.06.17	14:36:11.741	7	714	0065-0136655780
25111	2014.06.17	14:36:12.214	2	310	0065-0136651817
25112	2014.06.17	14:36:20.026	2	1141	0065-0136659459
25113	2014.06.17	14:36:21.377	7	351	0065-0136659288
25114	2014.06.17	14:36:21.730	7	224	0065-0136655780
25115	2014.06.17	14:36:22.020	8	223	0065-0136655780
25116	2014.06.17	14:36:21.567	1	3337	0065-0136659459
25117	2014.06.17	14:36:25.720	1	221	0065-0136659288
25118	2014.06.17	14:36:25.986	2	501	0065-0136659288
25119	2014.06.17	14:36:33.866	1	435	0065-0136659459
25120	2014.06.17	14:36:34.454	2	628	0065-0136659459
25121	2014.06.17	14:36:51.988	8	312	0065-0136655780
25122	2014.06.17	14:36:52.251	7	612	0065-0136655780
25123	2014.06.17	14:37:01.755	1	313	0065-0136667521
25124	2014.06.17	14:37:02.221	2	4110	0065-0136667521
25125	2014.06.17	14:37:07.987	2	214	0065-0136667521
25126	2014.06.17	14:37:18.262	3	421	0065-0136659288
25127	2014.06.17	14:37:18.832	4	2390	0065-0136659288
25128	2014.06.17	14:37:33.608	4	404	0065-0136659288
25129	2014.06.17	14:37:33.997	3	3516	0065-0136659288
25130	2014.06.17	14:37:44.315	3	295	0065-0136667521
25131	2014.06.17	14:37:45.960	2	2505	0065-0136659288
25132	2014.06.17	14:37:44.630	4	3864	0065-0136667521
25133	2014.06.17	14:37:48.948	2	500	0065-0136660676
25134	2014.06.17	14:37:50.885	5	321	0065-0136667521
25135	2014.06.17	14:37:49.370	1	1879	0065-0136659288
25136	2014.06.17	14:37:51.287	1	1761	0065-0136660676
25137	2014.06.17	14:37:51.238	6	3012	0065-0136667521
25138	2014.06.17	14:37:55.102	3	414	0065-0136651817
25139	2014.06.17	14:37:55.684	4	6037	0065-0136651817
25140	2014.06.17	14:38:01.724	4	451	0065-0136651817
25141	2014.06.17	14:38:18.155	3	4467	0065-0136653169
25142	2014.06.17	14:38:27.066	1	351	0065-0136660676
25143	2014.06.17	14:38:27.451	2	714	0065-0136660676
25144	2014.06.17	14:38:23.095	4	5101	0065-0136653169
25145	2014.06.17	14:38:29.322	3	417	0065-0136660676
25146	2014.06.17	14:38:29.821	4	1700	0065-0136660676
25147	2014.06.17	14:38:32.472	4	2649	0065-0136660676
25148	2014.06.17	14:38:36.418	4	222	0065-0136660676
25149	2014.06.17	14:38:37.041	4	217	0065-0136660676
25150	2014.06.17	14:38:39.596	4	326	0065-0136660676
25151	2014.06.17	14:38:39.996	4	211	0065-0136660676
25152	2014.06.17	14:38:40.267	4	314	0065-0136660676
25153	2014.06.17	14:38:41.716	5	314	0065-0136653169
25154	2014.06.17	14:38:42.070	6	520	0065-0136653169
25155	2014.06.17	14:38:45.758	7	3018	0065-0136653169
25156	2014.06.17	14:38:48.825	8	1816	0065-0136653169
25157	2014.06.17	14:38:51.888	1	312	0065-0136653169
25158	2014.06.17	14:38:52.501	2	2118	0065-0136653169
25159	2014.06.17	14:39:08.665	5	312	0065-0136660676
25160	2014.06.17	14:39:09.051	6	2775	0065-0136660676
25161	2014.06.17	14:39:21.841	7	316	0065-0136667521
25162	2014.06.17	14:39:23.797	6	517	0065-0136655780
25163	2014.06.17	14:39:22.275	8	2131	0065-0136667521
25164	2014.06.17	14:39:24.416	5	3074	0065-0136655780
25165	2014.06.17	14:39:29.613	4	498	0065-0136655780
25166	2014.06.17	14:39:30.365	3	1249	0065-0136655780
25167	2014.06.17	14:39:31.508	8	410	0065-0136659288
25168	2014.06.17	14:39:31.972	7	2464	0065-0136659288
25169	2014.06.17	14:39:36.787	2	611	0065-0136655780
25170	2014.06.17	14:39:38.160	1	1093	0065-0136655780
25171	2014.06.17	14:39:38.862	6	435	0065-0136660676
25172	2014.06.17	14:39:39.262	1	213	0065-0136655780
25173	2014.06.17	14:39:39.416	5	1429	0065-0136660676
25174	2014.06.17	14:39:42.009	4	314	0065-0136660676
25175	2014.06.17	14:39:42.411	3	1333	0065-0136660676
25176	2014.06.17	14:39:43.255	6	713	0065-0136659288
25177	2014.06.17	14:39:44.000	5	4160	0065-0136659288
25178	2014.06.17	14:40:04.609	1	231	0065-0136667521
25179	2014.06.17	14:40:05.038	5	317	0065-0136659288
25180	2014.06.17	14:40:04.843	2	1866	0065-0136667521
25181	2014.06.17	14:40:05.332	6	3950	0065-0136659288
25182	2014.06.17	14:40:09.373	6	2625	0065-0136659288
25183	2014.06.17	14:40:12.090	6	1019	0065-0136659288
25184	2014.06.17	14:40:32.385	2	216	0065-0136660676
25185	2014.06.17	14:40:32.736	1	1288	0065-0136660676
25186	2014.06.17	14:40:38.920	8	533	0065-0136655780
25187	2014.06.17	14:40:39.569	7	2023	0065-0136655780
25188	2014.06.17	14:40:41.998	7	215	0065-0136655780
25189	2014.06.17	14:40:42.653	7	223	0065-0136655780
25190	2014.06.17	14:40:42.988	7	227	0065-0136655780
25191	2014.06.17	14:40:43.340	7	4603	0065-0136655780
25192	2014.06.17	14:40:49.296	6	419	0065-0136655780
25193	2014.06.17	14:40:56.604	7	343	0065-0136659288
25194	2014.06.17	14:40:56.971	8	1267	0065-0136659288
25195	2014.06.17	14:41:00.101	2	1539	0065-0136653169
25196	2014.06.17	14:41:01.998	1	1777	0065-0136653169
25197	2014.06.17	14:41:05.353	1	326	0065-0136659288
25198	2014.06.17	14:41:05.821	2	1928	0065-0136659288
25199	2014.06.17	14:41:11.535	1	324	0065-0136653169
25200	2014.06.17	14:41:12.099	2	1252	0065-0136653169
25201	2014.06.17	14:41:13.393	2	228	0065-0136653169
25202	2014.06.17	14:41:13.696	2	222	0065-0136653169
25203	2014.06.17	14:41:13.921	2	229	0065-0136653169
25204	2014.06.17	14:41:14.287	2	223	0065-0136653169
25205	2014.06.17	14:41:14.543	2	651	0065-0136653169
25206	2014.06.17	14:41:20.341	2	645	0065-0136670531
25207	2014.06.17	14:41:23.217	8	218	0065-0136660676
25208	2014.06.17	14:41:21.391	1	2262	0065-0136670531
25209	2014.06.17	14:41:23.806	3	309	0065-0136667521
25210	2014.06.17	14:41:23.547	7	2258	0065-0136660676
25211	2014.06.17	14:41:24.166	4	1701	0065-0136667521
25212	2014.06.17	14:41:25.787	3	1191	0065-0136653169
25213	2014.06.17	14:41:27.217	4	2896	0065-0136653169
25214	2014.06.17	14:41:33.119	3	316	0065-0136659288
25215	2014.06.17	14:41:33.478	4	3293	0065-0136659288
25216	2014.06.17	14:41:37.578	5	615	0065-0136659288
25217	2014.06.17	14:41:38.275	6	8201	0065-0136659288
25218	2014.06.17	14:41:48.452	6	1394	0065-0136659288
25219	2014.06.17	14:41:53.899	6	516	0065-0136659288
25220	2014.06.17	14:41:57.376	4	405	0065-0136653169
25221	2014.06.17	14:42:01.130	4	212	0065-0136667521
25222	2014.06.17	14:41:57.946	3	3600	0065-0136653169
25223	2014.06.17	14:42:05.189	2	312	0065-0136673193
25224	2014.06.17	14:42:02.051	3	4575	0065-0136667521
25225	2014.06.17	14:42:06.725	7	407	0065-0136660676
25226	2014.06.17	14:42:05.778	1	1430	0065-0136673193
25227	2014.06.17	14:42:07.083	8	812	0065-0136660676
25228	2014.06.17	14:42:09.500	1	213	0065-0136660676
25229	2014.06.17	14:42:09.822	2	516	0065-0136660676
25230	2014.06.17	14:42:10.629	8	347	0065-0136673193
25231	2014.06.17	14:42:11.055	7	2295	0065-0136673193
25232	2014.06.17	14:42:15.657	6	413	0065-0136673193
25233	2014.06.17	14:42:16.125	5	967	0065-0136673193
25234	2014.06.17	14:42:17.711	4	322	0065-0136673193
25235	2014.06.17	14:42:18.044	3	1723	0065-0136673193
25236	2014.06.17	14:42:39.777	2	423	0065-0136673193
25237	2014.06.17	14:42:40.376	1	1508	0065-0136673193
25238	2014.06.17	14:42:52.504	3	519	0065-0136660676
25239	2014.06.17	14:42:53.174	4	1492	0065-0136660676
25240	2014.06.17	14:43:05.963	7	314	0065-0136659288
25241	2014.06.17	14:43:06.348	8	1303	0065-0136659288
25242	2014.06.17	14:43:08.095	4	408	0065-0136660676
25243	2014.06.17	14:43:08.591	3	718	0065-0136660676
25244	2014.06.17	14:43:08.888	8	421	0065-0136673193
25245	2014.06.17	14:43:09.479	7	4464	0065-0136673193
25246	2014.06.17	14:43:21.760	6	499	0065-0136673193
25247	2014.06.17	14:43:23.632	2	326	0065-0136660676
25248	2014.06.17	14:43:23.230	6	852	0065-0136673193
25249	2014.06.17	14:43:24.028	1	318	0065-0136660676
25250	2014.06.17	14:43:24.224	5	2825	0065-0136673193
25251	2014.06.17	14:43:36.529	4	313	0065-0136673193
25252	2014.06.17	14:43:36.868	3	1972	0065-0136673193
25253	2014.06.17	14:43:51.128	2	320	0065-0136667521
25254	2014.06.17	14:43:51.548	1	709	0065-0136667521
25255	2014.06.17	14:44:16.380	8	212	0065-0136660676
25256	2014.06.17	14:44:16.821	7	1002	0065-0136660676
25257	2014.06.17	14:45:05.209	2	307	0065-0136653169
25258	2014.06.17	14:45:05.662	1	909	0065-0136653169
25259	2014.06.17	14:45:33.089	8	439	0065-0136659288
25260	2014.06.17	14:45:33.542	7	4513	0065-0136659288
25261	2014.06.17	14:45:38.934	6	324	0065-0136659288
25262	2014.06.17	14:45:39.271	5	1301	0065-0136659288
25263	2014.06.17	14:45:43.062	4	315	0065-0136659288
25264	2014.06.17	14:45:43.459	3	2410	0065-0136659288
25265	2014.06.17	14:45:48.953	2	227	0065-0136659288
25266	2014.06.17	14:45:49.299	1	1115	0065-0136659288
25267	2014.06.17	14:46:15.059	2	313	0065-0136659459
25268	2014.06.17	14:46:15.493	1	2079	0065-0136659459
25269	2014.06.17	14:46:19.135	1	312	0065-0136653169
25270	2014.06.17	14:46:19.822	1	219	0065-0136667521
25271	2014.06.17	14:46:19.565	2	537	0065-0136653169
25272	2014.06.17	14:46:20.220	2	7596	0065-0136667521
25273	2014.06.17	14:47:06.565	3	318	0065-0136667521
25274	2014.06.17	14:47:08.706	2	317	0065-0136653169
25275	2014.06.17	14:47:06.880	4	3076	0065-0136667521
25276	2014.06.17	14:47:09.657	1	1343	0065-0136653169
25277	2014.06.17	14:47:12.917	1	424	0065-0136653169
25278	2014.06.17	14:47:13.483	2	1466	0065-0136653169
25279	2014.06.17	14:47:15.480	2	681	0065-0136653169
25280	2014.06.17	14:47:16.199	2	217	0065-0136653169
25281	2014.06.17	14:47:17.557	3	422	0065-0136653169
25282	2014.06.17	14:47:18.110	4	2130	0065-0136653169
25283	2014.06.17	14:47:25.308	5	326	0065-0136653169
25284	2014.06.17	14:47:25.661	6	725	0065-0136653169
25285	2014.06.17	14:47:38.854	5	230	0065-0136667521
25286	2014.06.17	14:47:38.907	7	630	0065-0136653169
25287	2014.06.17	14:47:39.145	6	2277	0065-0136667521
25288	2014.06.17	14:47:39.621	8	2420	0065-0136653169
25289	2014.06.17	14:47:43.007	8	611	0065-0136659288
25290	2014.06.17	14:47:43.429	7	1409	0065-0136667521
25291	2014.06.17	14:47:44.883	7	4154	0065-0136659288
25292	2014.06.17	14:48:44.066	6	507	0065-0136655780
25293	2014.06.17	14:48:45.759	6	452	0065-0136660676
25294	2014.06.17	14:48:46.615	7	403	0065-0136667521
25295	2014.06.17	14:48:46.378	5	654	0065-0136660676
25296	2014.06.17	14:48:47.035	8	1737	0065-0136667521
25297	2014.06.17	14:48:51.952	8	544	0065-0136659459
25298	2014.06.17	14:48:52.607	7	1496	0065-0136659459
25299	2014.06.17	14:48:54.978	4	314	0065-0136660676
25300	2014.06.17	14:48:55.391	3	785	0065-0136660676
25301	2014.06.17	14:48:55.856	4	432	0065-0136655780
25302	2014.06.17	14:48:56.527	3	1878	0065-0136655780
25303	2014.06.17	14:49:01.767	2	325	0065-0136660676
25304	2014.06.17	14:49:02.169	1	310	0065-0136660676
25305	2014.06.17	14:49:02.582	2	230	0065-0136655780
25306	2014.06.17	14:49:02.872	1	433	0065-0136655780
25307	2014.06.17	14:49:08.046	1	404	0065-0136653169
25308	2014.06.17	14:49:08.731	7	423	0065-0136659288
25309	2014.06.17	14:49:08.701	2	2576	0065-0136653169
25310	2014.06.17	14:49:09.157	8	2873	0065-0136659288
25311	2014.06.17	14:49:11.734	6	412	0065-0136659459
25312	2014.06.17	14:49:13.013	1	325	0065-0136667521
25313	2014.06.17	14:49:12.223	5	1209	0065-0136659459
25314	2014.06.17	14:49:13.510	2	4847	0065-0136667521
25315	2014.06.17	14:49:22.023	1	226	0065-0136659288
25316	2014.06.17	14:49:22.312	2	1524	0065-0136659288
25317	2014.06.17	14:49:24.676	2	225	0065-0136659288
25318	2014.06.17	14:49:32.649	2	315	0065-0136673193
25319	2014.06.17	14:49:35.250	4	431	0065-0136659459
25320	2014.06.17	14:49:35.842	3	1898	0065-0136659459
25321	2014.06.17	14:49:33.235	1	5421	0065-0136673193
25322	2014.06.17	14:49:38.544	2	225	0065-0136659459
25323	2014.06.17	14:49:39.065	1	604	0065-0136659459
25324	2014.06.17	14:49:42.131	1	220	0065-0136673193
25325	2014.06.17	14:49:42.394	2	320	0065-0136673193
25326	2014.06.17	14:49:43.222	3	321	0065-0136659288
25327	2014.06.17	14:49:43.572	4	4148	0065-0136659288
25328	2014.06.17	14:49:49.045	5	422	0065-0136659288
25329	2014.06.17	14:49:49.436	6	2337	0065-0136659288
25330	2014.06.17	14:50:15.049	1	316	0065-0136660676
25331	2014.06.17	14:50:15.450	2	507	0065-0136660676
25332	2014.06.17	14:50:22.285	1	520	0065-0136670531
25333	2014.06.17	14:50:22.953	3	316	0065-0136660676
25334	2014.06.17	14:50:23.316	4	1410	0065-0136660676
25335	2014.06.17	14:50:23.406	2	3985	0065-0136670531
25336	2014.06.17	14:50:27.431	2	225	0065-0136670531
25337	2014.06.17	14:50:29.540	2	227	0065-0136667521
25338	2014.06.17	14:50:29.873	1	1902	0065-0136667521
25339	2014.06.17	14:50:39.204	5	217	0065-0136660676
25340	2014.06.17	14:50:39.534	6	839	0065-0136660676
25341	2014.06.17	14:50:47.842	1	407	0065-0136667521
25342	2014.06.17	14:50:48.405	2	3264	0065-0136667521
25343	2014.06.17	14:50:51.776	2	218	0065-0136667521
25344	2014.06.17	14:50:52.079	2	225	0065-0136667521
25345	2014.06.17	14:50:52.431	2	214	0065-0136667521
25346	2014.06.17	14:50:53.421	2	226	0065-0136667521
25347	2014.06.17	14:50:57.458	6	341	0065-0136659288
25348	2014.06.17	14:50:57.798	5	3494	0065-0136659288
25349	2014.06.17	14:51:05.205	1	316	0065-0136655780
25350	2014.06.17	14:51:04.573	2	2587	0065-0136665886
25351	2014.06.17	14:51:07.385	2	787	0065-0136655780
25352	2014.06.17	14:51:20.949	2	543	0065-0136665886
25353	2014.06.17	14:51:21.767	1	709	0065-0136665886
25354	2014.06.17	14:51:25.219	4	319	0065-0136659288
25355	2014.06.17	14:51:25.688	3	2609	0065-0136659288
25356	2014.06.17	14:51:30.040	2	220	0065-0136659288
25357	2014.06.17	14:51:30.360	1	227	0065-0136659288
25358	2014.06.17	14:51:30.961	8	310	0065-0136659288
25359	2014.06.17	14:51:31.210	7	419	0065-0136659288
25360	2014.06.17	14:51:31.063	2	1510	0065-0136653169
25361	2014.06.17	14:51:32.703	8	225	0065-0136655780
25362	2014.06.17	14:51:32.920	7	226	0065-0136655780
25363	2014.06.17	14:51:32.644	1	834	0065-0136653169
25364	2014.06.17	14:51:33.320	7	218	0065-0136655780
25365	2014.06.17	14:51:36.222	1	419	0065-0136665886
25366	2014.06.17	14:51:36.671	2	224	0065-0136665886
25367	2014.06.17	14:51:37.762	7	310	0065-0136655780
25368	2014.06.17	14:51:37.991	8	228	0065-0136655780
25369	2014.06.17	14:51:38.363	1	223	0065-0136659459
25370	2014.06.17	14:51:38.666	1	220	0065-0136655780
25371	2014.06.17	14:51:38.907	2	231	0065-0136655780
25372	2014.06.17	14:51:44.211	2	213	0065-0136655780
25373	2014.06.17	14:51:44.433	1	214	0065-0136655780
25374	2014.06.17	14:51:55.007	1	229	0065-0136653169
25375	2014.06.17	14:51:55.263	1	225	0065-0136655780
25376	2014.06.17	14:51:55.251	2	315	0065-0136653169
25377	2014.06.17	14:51:59.356	2	211	0065-0136655780
25378	2014.06.17	14:51:59.575	1	417	0065-0136655780
25379	2014.06.17	14:51:59.834	4	721	0065-0136651817
25380	2014.06.17	14:52:00.007	1	690	0065-0136655780
25381	2014.06.17	14:52:00.628	3	1191	0065-0136651817
25382	2014.06.17	14:52:06.258	2	626	0065-0136651817
25383	2014.06.17	14:52:07.338	1	1282	0065-0136651817
25384	2014.06.17	14:52:35.019	1	743	0065-0136651817
25385	2014.06.17	14:52:36.629	2	1097	0065-0136651817
25386	2014.06.17	14:52:44.131	3	734	0065-0136653169
25387	2014.06.17	14:52:45.106	4	5857	0065-0136653169
25388	2014.06.17	14:53:03.766	3	454	0065-0136651817
25389	2014.06.17	14:53:04.409	1	310	0065-0136655780
25390	2014.06.17	14:53:04.940	2	719	0065-0136655780
25391	2014.06.17	14:53:04.260	4	2456	0065-0136651817
25392	2014.06.17	14:53:08.437	5	446	0065-0136651817
25393	2014.06.17	14:53:08.898	6	1659	0065-0136651817
25394	2014.06.17	14:53:14.948	3	817	0065-0136655780
25395	2014.06.17	14:53:16.032	4	4909	0065-0136655780
25396	2014.06.17	14:53:37.823	7	313	0065-0136651817
25397	2014.06.17	14:53:38.118	8	901	0065-0136651817
25398	2014.06.17	14:53:43.991	7	310	0065-0136660676
25399	2014.06.17	14:53:44.179	2	417	0065-0136659459
25400	2014.06.17	14:53:44.380	8	802	0065-0136660676
25401	2014.06.17	14:53:44.834	1	3155	0065-0136659459
25402	2014.06.17	14:53:49.465	1	216	0065-0136660676
25403	2014.06.17	14:53:49.802	2	810	0065-0136660676
25404	2014.06.17	14:53:50.322	5	432	0065-0136655780
25405	2014.06.17	14:53:50.815	6	1124	0065-0136655780
25406	2014.06.17	14:53:56.281	5	417	0065-0136653169
25407	2014.06.17	14:53:56.352	2	405	0065-0136665886
25408	2014.06.17	14:53:57.069	1	550	0065-0136665886
25409	2014.06.17	14:53:56.743	6	2275	0065-0136653169
25410	2014.06.17	14:54:00.802	7	434	0065-0136653169
25411	2014.06.17	14:54:01.393	8	2214	0065-0136653169
25412	2014.06.17	14:54:19.975	1	315	0065-0136653169
25413	2014.06.17	14:54:20.395	2	2125	0065-0136653169
25414	2014.06.17	14:54:22.024	7	743	0065-0136655780
25415	2014.06.17	14:54:22.910	8	899	0065-0136655780
25416	2014.06.17	14:54:25.448	3	407	0065-0136653169
25417	2014.06.17	14:54:26.000	4	3212	0065-0136653169
25418	2014.06.17	14:54:29.971	5	407	0065-0136653169
25419	2014.06.17	14:54:30.370	6	1225	0065-0136653169
25420	2014.06.17	14:54:32.590	6	225	0065-0136653169
25421	2014.06.17	14:54:33.085	6	315	0065-0136653169
25422	2014.06.17	14:54:33.676	6	714	0065-0136653169
25423	2014.06.17	14:54:35.253	2	308	0065-0136670531
25424	2014.06.17	14:54:35.740	1	1911	0065-0136670531
25425	2014.06.17	14:54:40.851	1	211	0065-0136670531
25426	2014.06.17	14:54:41.068	2	325	0065-0136670531
25427	2014.06.17	14:54:40.289	6	1714	0065-0136653169
25428	2014.06.17	14:54:42.385	1	224	0065-0136655780
25429	2014.06.17	14:54:42.745	2	1427	0065-0136655780
25430	2014.06.17	14:54:42.589	6	4124	0065-0136653169
25431	2014.06.17	14:54:58.564	6	1272	0065-0136653169
25432	2014.06.17	14:55:00.273	6	389	0065-0136653169
25433	2014.06.17	14:55:00.672	6	342	0065-0136653169
25434	2014.06.17	14:55:01.536	1	506	0065-0136651817
25435	2014.06.17	14:55:02.303	8	503	0065-0136665886
25436	2014.06.17	14:55:02.316	2	1150	0065-0136651817
25437	2014.06.17	14:55:02.853	7	906	0065-0136665886
25438	2014.06.17	14:55:01.088	6	3452	0065-0136653169
25439	2014.06.17	14:55:04.842	6	325	0065-0136653169
25440	2014.06.17	14:55:06.907	3	414	0065-0136660676
25441	2014.06.17	14:55:08.393	3	319	0065-0136655780
25442	2014.06.17	14:55:08.484	6	515	0065-0136653169
25443	2014.06.17	14:55:07.438	4	2467	0065-0136660676
25444	2014.06.17	14:55:10.617	4	623	0065-0136655780
25445	2014.06.17	14:55:11.547	7	406	0065-0136653169
25446	2014.06.17	14:55:11.936	8	410	0065-0136653169
25447	2014.06.17	14:55:13.085	1	225	0065-0136653169
25448	2014.06.17	14:55:13.373	2	409	0065-0136653169
25449	2014.06.17	14:55:14.655	3	555	0065-0136651817
25450	2014.06.17	14:55:15.377	4	6813	0065-0136651817
25451	2014.06.17	14:55:25.074	4	307	0065-0136651817
25452	2014.06.17	14:55:25.088	3	313	0065-0136655780
25453	2014.06.17	14:55:25.408	3	230	0065-0136651817
25454	2014.06.17	14:55:29.555	6	510	0065-0136665886
25455	2014.06.17	14:55:30.179	5	789	0065-0136665886
25456	2014.06.17	14:55:42.374	4	905	0065-0136665886
25457	2014.06.17	14:55:43.461	3	2845	0065-0136665886
25458	2014.06.17	14:55:46.321	3	935	0065-0136665886
25459	2014.06.17	14:55:48.330	2	319	0065-0136665886
25460	2014.06.17	14:55:48.783	1	424	0065-0136665886
25461	2014.06.17	14:56:07.271	5	340	0065-0136660676
25462	2014.06.17	14:56:07.670	6	1336	0065-0136660676
25463	2014.06.17	14:56:11.266	7	327	0065-0136660676
25464	2014.06.17	14:56:11.664	8	756	0065-0136660676
25465	2014.06.17	14:56:12.261	1	311	0065-0136659459
25466	2014.06.17	14:56:12.773	2	1408	0065-0136659459
25467	2014.06.17	14:56:35.043	2	406	0065-0136659459
25468	2014.06.17	14:56:35.471	1	709	0065-0136659459
25469	2014.06.17	14:56:40.410	2	308	0065-0136655780
25470	2014.06.17	14:56:40.966	1	901	0065-0136655780
25471	2014.06.17	14:56:56.584	8	515	0065-0136659459
25472	2014.06.17	14:56:57.113	7	816	0065-0136659459
25473	2014.06.17	14:57:03.888	6	639	0065-0136659459
25474	2014.06.17	14:57:04.667	5	1216	0065-0136659459
25475	2014.06.17	14:57:08.028	4	344	0065-0136659459
25476	2014.06.17	14:57:08.564	3	1362	0065-0136659459
25477	2014.06.17	14:57:44.494	3	404	0065-0136651817
25478	2014.06.17	14:57:44.976	4	1699	0065-0136651817
25479	2014.06.17	14:58:10.768	2	309	0065-0136659459
25480	2014.06.17	14:58:11.261	1	905	0065-0136659459
25481	2014.06.17	14:58:18.214	5	409	0065-0136651817
25482	2014.06.17	14:58:18.637	6	2280	0065-0136651817
25483	2014.06.17	14:58:26.810	7	316	0065-0136651817
25484	2014.06.17	14:58:27.143	8	995	0065-0136651817
25485	2014.06.17	14:59:13.474	1	313	0065-0136660676
25486	2014.06.17	14:59:13.888	2	433	0065-0136660676
25487	2014.06.17	14:59:23.664	1	309	0065-0136665886
25488	2014.06.17	14:59:24.064	2	218	0065-0136665886
25489	2014.06.17	14:59:24.288	2	211	0065-0136655780
25490	2014.06.17	14:59:28.458	2	308	0065-0136655780
25491	2014.06.17	14:59:29.438	3	521	0065-0136660676
25492	2014.06.17	14:59:28.952	1	1874	0065-0136655780
25493	2014.06.17	14:59:30.136	4	1998	0065-0136660676
25494	2014.06.17	14:59:42.958	8	312	0065-0136655780
25495	2014.06.17	14:59:43.356	7	1397	0065-0136655780
25496	2014.06.17	14:59:46.408	5	217	0065-0136660676
25497	2014.06.17	14:59:46.741	6	628	0065-0136660676
25498	2014.06.17	14:59:49.636	7	939	0065-0136655780
25499	2014.06.17	14:59:50.561	8	2243	0065-0136655780
25500	2014.06.17	15:00:02.781	8	407	0065-0136659459
25501	2014.06.17	15:00:03.235	7	2582	0065-0136659459
25502	2014.06.17	15:00:06.821	6	318	0065-0136659459
25503	2014.06.17	15:00:07.238	5	2145	0065-0136659459
25504	2014.06.17	15:00:10.376	4	334	0065-0136659459
25505	2014.06.17	15:00:10.847	3	1921	0065-0136659459
25506	2014.06.17	15:00:12.982	7	322	0065-0136660676
25507	2014.06.17	15:00:13.467	8	708	0065-0136660676
25508	2014.06.17	15:00:19.060	1	617	0065-0136651817
25509	2014.06.17	15:00:20.172	2	914	0065-0136651817
25510	2014.06.17	15:00:35.093	2	406	0065-0136665886
25511	2014.06.17	15:00:35.608	1	745	0065-0136665886
25512	2014.06.17	15:00:37.653	8	406	0065-0136665886
25513	2014.06.17	15:00:38.103	7	1394	0065-0136665886
25514	2014.06.17	15:00:42.507	2	217	0065-0136659459
25515	2014.06.17	15:00:42.796	1	881	0065-0136659459
25516	2014.06.17	15:00:43.770	1	217	0065-0136659459
