# Supplementary material for: Eco-HAB as a fully automated and ecologically relevant assessment of social impairments in mouse models of autism
Source: eLife. 2016 Oct 12;5:e19532. doi: 10.7554/eLife.19532 (PMC5092044; doi:10.7554/eLife.19532)
Supplement: Supplementary file 1. — DOI: http://dx.doi.org/10.7554/eLife.19532.038 [file elife-19532-supp1.zip › BALB VPA data cohort 1/20140617_150000.txt]

25517	2014.06.17	15:00:46.405	1	408	0065-0136659459
25518	2014.06.17	15:00:48.853	3	714	0065-0136667521
25519	2014.06.17	15:00:49.544	4	509	0065-0136667521
25520	2014.06.17	15:00:50.528	5	320	0065-0136667521
25521	2014.06.17	15:00:50.830	6	1001	0065-0136667521
25522	2014.06.17	15:00:46.900	2	5994	0065-0136659459
25523	2014.06.17	15:00:53.003	2	3480	0065-0136659459
25524	2014.06.17	15:00:56.487	2	309	0065-0136659459
25525	2014.06.17	15:00:58.369	1	220	0065-0136655780
25526	2014.06.17	15:00:58.834	2	2736	0065-0136655780
25527	2014.06.17	15:01:17.687	7	403	0065-0136665886
25528	2014.06.17	15:01:17.989	8	627	0065-0136665886
25529	2014.06.17	15:01:18.889	3	730	0065-0136655780
25530	2014.06.17	15:01:19.672	4	2771	0065-0136655780
25531	2014.06.17	15:01:59.834	3	531	0065-0136659459
25532	2014.06.17	15:02:01.988	4	4148	0065-0136659459
25533	2014.06.17	15:02:11.023	8	311	0065-0136660676
25534	2014.06.17	15:02:11.348	7	839	0065-0136660676
25535	2014.06.17	15:02:12.435	7	225	0065-0136660676
25536	2014.06.17	15:02:25.161	5	604	0065-0136659459
25537	2014.06.17	15:02:25.817	6	2439	0065-0136659459
25538	2014.06.17	15:02:31.963	7	646	0065-0136660676
25539	2014.06.17	15:02:32.684	8	810	0065-0136660676
25540	2014.06.17	15:02:34.253	1	214	0065-0136660676
25541	2014.06.17	15:02:34.626	2	603	0065-0136660676
25542	2014.06.17	15:02:35.505	2	444	0065-0136660676
25543	2014.06.17	15:02:36.160	2	383	0065-0136660676
25544	2014.06.17	15:02:39.905	5	909	0065-0136655780
25545	2014.06.17	15:02:40.946	6	1496	0065-0136655780
25546	2014.06.17	15:02:44.295	3	438	0065-0136660676
25547	2014.06.17	15:02:44.864	4	1100	0065-0136660676
25548	2014.06.17	15:02:58.287	2	515	0065-0136651817
25549	2014.06.17	15:03:01.829	7	403	0065-0136667521
25550	2014.06.17	15:03:02.285	8	1429	0065-0136667521
25551	2014.06.17	15:02:59.060	1	4734	0065-0136651817
25552	2014.06.17	15:03:04.905	5	421	0065-0136660676
25553	2014.06.17	15:03:05.371	6	1748	0065-0136660676
25554	2014.06.17	15:03:07.956	1	319	0065-0136667521
25555	2014.06.17	15:03:10.000	8	505	0065-0136651817
25556	2014.06.17	15:03:10.738	6	437	0065-0136655780
25557	2014.06.17	15:03:10.586	7	1695	0065-0136651817
25558	2014.06.17	15:03:11.166	5	1425	0065-0136655780
25559	2014.06.17	15:03:08.559	2	4645	0065-0136667521
25560	2014.06.17	15:03:15.017	5	404	0065-0136655780
25561	2014.06.17	15:03:15.436	6	1492	0065-0136655780
25562	2014.06.17	15:03:21.357	2	413	0065-0136671473
25563	2014.06.17	15:03:21.979	1	1986	0065-0136671473
25564	2014.06.17	15:03:25.851	6	346	0065-0136659459
25565	2014.06.17	15:03:26.250	6	225	0065-0136655780
25566	2014.06.17	15:03:26.582	5	226	0065-0136655780
25567	2014.06.17	15:03:26.907	4	226	0065-0136659459
25568	2014.06.17	15:03:27.142	3	315	0065-0136659459
25569	2014.06.17	15:03:27.403	4	214	0065-0136655780
25570	2014.06.17	15:03:27.637	3	226	0065-0136655780
25571	2014.06.17	15:03:28.560	1	319	0065-0136671473
25572	2014.06.17	15:03:28.817	2	500	0065-0136671473
25573	2014.06.17	15:03:30.287	2	211	0065-0136655780
25574	2014.06.17	15:03:30.526	1	213	0065-0136655780
25575	2014.06.17	15:03:44.597	1	306	0065-0136655780
25576	2014.06.17	15:03:45.047	2	1146	0065-0136655780
25577	2014.06.17	15:03:52.529	3	1220	0065-0136655780
25578	2014.06.17	15:03:56.770	7	470	0065-0136660676
25579	2014.06.17	15:03:55.598	4	1786	0065-0136655780
25580	2014.06.17	15:03:57.332	8	721	0065-0136660676
25581	2014.06.17	15:04:11.274	1	213	0065-0136660676
25582	2014.06.17	15:04:11.598	2	418	0065-0136660676
25583	2014.06.17	15:05:07.055	3	212	0065-0136660676
25584	2014.06.17	15:05:07.355	4	1493	0065-0136660676
25585	2014.06.17	15:05:34.473	5	319	0065-0136660676
25586	2014.06.17	15:05:34.802	6	614	0065-0136660676
25587	2014.06.17	15:05:37.125	7	316	0065-0136660676
25588	2014.06.17	15:05:37.380	8	836	0065-0136660676
25589	2014.06.17	15:05:45.347	2	848	0065-0136659459
25590	2014.06.17	15:05:46.550	1	2652	0065-0136659459
25591	2014.06.17	15:05:59.695	2	320	0065-0136671473
25592	2014.06.17	15:06:00.226	1	593	0065-0136671473
25593	2014.06.17	15:06:09.790	1	219	0065-0136659459
25594	2014.06.17	15:06:10.125	2	412	0065-0136659459
25595	2014.06.17	15:06:11.403	1	519	0065-0136665886
25596	2014.06.17	15:06:12.028	2	562	0065-0136665886
25597	2014.06.17	15:06:18.450	8	408	0065-0136671473
25598	2014.06.17	15:06:18.849	7	942	0065-0136671473
25599	2014.06.17	15:06:22.041	3	607	0065-0136659459
25600	2014.06.17	15:06:22.834	4	3392	0065-0136659459
25601	2014.06.17	15:06:29.836	6	725	0065-0136671473
25602	2014.06.17	15:06:30.655	5	2007	0065-0136671473
25603	2014.06.17	15:06:45.566	5	434	0065-0136659459
25604	2014.06.17	15:06:46.082	6	748	0065-0136659459
25605	2014.06.17	15:06:51.929	6	452	0065-0136659459
25606	2014.06.17	15:06:52.555	5	1713	0065-0136659459
25607	2014.06.17	15:06:54.169	4	1211	0065-0136671473
25608	2014.06.17	15:06:55.472	4	615	0065-0136655780
25609	2014.06.17	15:06:55.065	3	1330	0065-0136665886
25610	2014.06.17	15:06:56.843	3	401	0065-0136671473
25611	2014.06.17	15:06:57.321	3	1082	0065-0136655780
25612	2014.06.17	15:06:59.220	2	217	0065-0136671473
25613	2014.06.17	15:06:59.604	2	223	0065-0136655780
25614	2014.06.17	15:06:59.560	1	808	0065-0136671473
25615	2014.06.17	15:07:00.440	1	815	0065-0136655780
25616	2014.06.17	15:07:05.324	2	229	0065-0136673193
25617	2014.06.17	15:07:06.378	2	500	0065-0136673193
25618	2014.06.17	15:07:07.068	1	2470	0065-0136673193
25619	2014.06.17	15:07:13.417	8	307	0065-0136655780
25620	2014.06.17	15:07:13.756	7	1307	0065-0136655780
25621	2014.06.17	15:07:22.355	4	322	0065-0136659459
25622	2014.06.17	15:07:22.753	3	2408	0065-0136659459
25623	2014.06.17	15:07:35.851	1	226	0065-0136660676
25624	2014.06.17	15:07:36.175	2	1289	0065-0136660676
25625	2014.06.17	15:07:37.612	2	6501	0065-0136660676
25626	2014.06.17	15:07:48.122	3	437	0065-0136665886
25627	2014.06.17	15:07:48.616	4	938	0065-0136665886
25628	2014.06.17	15:07:50.861	5	524	0065-0136665886
25629	2014.06.17	15:07:51.417	6	993	0065-0136665886
25630	2014.06.17	15:07:55.258	7	320	0065-0136655780
25631	2014.06.17	15:07:55.542	8	1139	0065-0136655780
25632	2014.06.17	15:08:03.075	3	505	0065-0136660676
25633	2014.06.17	15:08:04.522	1	215	0065-0136673193
25634	2014.06.17	15:08:03.664	4	1620	0065-0136660676
25635	2014.06.17	15:08:04.915	2	603	0065-0136673193
25636	2014.06.17	15:08:13.625	5	1402	0065-0136660676
25637	2014.06.17	15:08:15.364	6	1369	0065-0136660676
25638	2014.06.17	15:08:33.546	7	517	0065-0136665886
25639	2014.06.17	15:08:34.072	8	1003	0065-0136665886
25640	2014.06.17	15:08:39.054	1	222	0065-0136665886
25641	2014.06.17	15:08:39.280	2	225	0065-0136665886
25642	2014.06.17	15:08:39.696	2	215	0065-0136655780
25643	2014.06.17	15:09:03.550	2	418	0065-0136659459
25644	2014.06.17	15:09:04.035	1	1306	0065-0136659459
25645	2014.06.17	15:09:16.235	2	1024	0065-0136665886
25646	2014.06.17	15:09:17.546	1	707	0065-0136665886
25647	2014.06.17	15:09:18.345	1	229	0065-0136665886
25648	2014.06.17	15:09:18.744	2	423	0065-0136673193
25649	2014.06.17	15:09:20.191	8	315	0065-0136665886
25650	2014.06.17	15:09:19.606	1	1198	0065-0136673193
25651	2014.06.17	15:09:20.448	7	1151	0065-0136665886
25652	2014.06.17	15:09:23.673	6	438	0065-0136665886
25653	2014.06.17	15:09:24.073	5	554	0065-0136665886
25654	2014.06.17	15:09:24.120	3	537	0065-0136655780
25655	2014.06.17	15:09:24.735	4	2183	0065-0136655780
25656	2014.06.17	15:09:40.910	5	810	0065-0136655780
25657	2014.06.17	15:09:41.852	6	1698	0065-0136655780
25658	2014.06.17	15:10:02.251	6	331	0065-0136660676
25659	2014.06.17	15:10:02.587	5	756	0065-0136660676
25660	2014.06.17	15:10:10.750	5	314	0065-0136665886
25661	2014.06.17	15:10:10.957	6	2561	0065-0136660676
25662	2014.06.17	15:10:14.429	7	329	0065-0136660676
25663	2014.06.17	15:10:13.561	6	1434	0065-0136665886
25664	2014.06.17	15:10:14.728	8	843	0065-0136660676
25665	2014.06.17	15:10:19.415	7	420	0065-0136665886
25666	2014.06.17	15:10:19.839	8	975	0065-0136665886
25667	2014.06.17	15:10:25.656	1	213	0065-0136660676
25668	2014.06.17	15:10:25.960	1	404	0065-0136665886
25669	2014.06.17	15:10:26.019	2	516	0065-0136660676
25670	2014.06.17	15:10:26.706	2	426	0065-0136665886
25671	2014.06.17	15:10:30.766	6	315	0065-0136651817
25672	2014.06.17	15:10:31.166	5	1878	0065-0136651817
25673	2014.06.17	15:10:33.622	7	327	0065-0136655780
25674	2014.06.17	15:10:33.929	8	915	0065-0136655780
25675	2014.06.17	15:10:42.012	5	585	0065-0136651817
25676	2014.06.17	15:10:42.737	3	554	0065-0136665886
25677	2014.06.17	15:10:42.634	6	1600	0065-0136651817
25678	2014.06.17	15:10:43.599	4	1207	0065-0136665886
25679	2014.06.17	15:10:44.344	8	515	0065-0136659459
25680	2014.06.17	15:10:44.903	7	214	0065-0136659459
25681	2014.06.17	15:10:50.015	6	350	0065-0136651817
25682	2014.06.17	15:10:45.463	7	5332	0065-0136659459
25683	2014.06.17	15:10:50.351	5	1792	0065-0136651817
25684	2014.06.17	15:10:57.833	4	316	0065-0136651817
25685	2014.06.17	15:10:58.122	3	1836	0065-0136651817
25686	2014.06.17	15:11:00.688	2	216	0065-0136651817
25687	2014.06.17	15:11:00.971	1	220	0065-0136651817
25688	2014.06.17	15:11:01.708	5	411	0065-0136665886
25689	2014.06.17	15:11:02.171	6	516	0065-0136665886
25690	2014.06.17	15:11:05.295	7	812	0065-0136665886
25691	2014.06.17	15:11:06.086	8	217	0065-0136665886
25692	2014.06.17	15:11:07.105	1	217	0065-0136665886
25693	2014.06.17	15:11:07.399	2	325	0065-0136665886
25694	2014.06.17	15:11:09.373	1	212	0065-0136655780
25695	2014.06.17	15:11:09.700	2	643	0065-0136655780
25696	2014.06.17	15:11:11.984	2	4683	0065-0136655780
25697	2014.06.17	15:11:17.550	1	1330	0065-0136655780
25698	2014.06.17	15:11:20.302	8	354	0065-0136655780
25699	2014.06.17	15:11:20.891	7	533	0065-0136655780
25700	2014.06.17	15:11:26.247	6	445	0065-0136659459
25701	2014.06.17	15:11:26.804	5	1904	0065-0136659459
25702	2014.06.17	15:11:28.818	7	437	0065-0136671473
25703	2014.06.17	15:11:29.265	7	220	0065-0136655780
25704	2014.06.17	15:11:29.615	8	323	0065-0136655780
25705	2014.06.17	15:11:30.215	1	223	0065-0136671473
25706	2014.06.17	15:11:30.440	1	220	0065-0136655780
25707	2014.06.17	15:11:30.388	4	346	0065-0136659459
25708	2014.06.17	15:11:30.933	2	318	0065-0136655780
25709	2014.06.17	15:11:30.825	3	1434	0065-0136659459
25710	2014.06.17	15:11:33.921	2	230	0065-0136659459
25711	2014.06.17	15:11:34.176	1	322	0065-0136659459
25712	2014.06.17	15:11:51.747	1	518	0065-0136673193
25713	2014.06.17	15:11:52.532	2	1401	0065-0136673193
25714	2014.06.17	15:11:54.372	3	324	0065-0136660676
25715	2014.06.17	15:11:54.765	4	618	0065-0136660676
25716	2014.06.17	15:11:56.085	5	311	0065-0136660676
25717	2014.06.17	15:11:56.503	6	518	0065-0136660676
25718	2014.06.17	15:12:07.420	2	617	0065-0136671473
25719	2014.06.17	15:12:08.151	1	693	0065-0136671473
25720	2014.06.17	15:12:14.392	7	1490	0065-0136659288
25721	2014.06.17	15:12:16.085	8	3129	0065-0136659288
25722	2014.06.17	15:12:22.368	1	312	0065-0136659288
25723	2014.06.17	15:12:22.885	2	2684	0065-0136659288
25724	2014.06.17	15:12:33.973	2	318	0065-0136673193
25725	2014.06.17	15:12:34.427	1	1409	0065-0136673193
25726	2014.06.17	15:12:38.574	2	321	0065-0136665886
25727	2014.06.17	15:12:38.931	1	597	0065-0136665886
25728	2014.06.17	15:12:48.321	8	354	0065-0136665886
25729	2014.06.17	15:12:48.653	7	706	0065-0136665886
25730	2014.06.17	15:12:51.419	2	2576	0065-0136659288
25731	2014.06.17	15:12:54.312	1	912	0065-0136659288
25732	2014.06.17	15:13:01.835	8	507	0065-0136651817
25733	2014.06.17	15:13:02.412	7	2295	0065-0136651817
25734	2014.06.17	15:13:06.060	6	345	0065-0136651817
25735	2014.06.17	15:13:06.516	5	1014	0065-0136651817
25736	2014.06.17	15:13:09.620	7	904	0065-0136665886
25737	2014.06.17	15:13:10.910	8	940	0065-0136665886
25738	2014.06.17	15:13:17.809	2	218	0065-0136655780
25739	2014.06.17	15:13:18.144	1	805	0065-0136655780
25740	2014.06.17	15:13:22.107	8	211	0065-0136659288
25741	2014.06.17	15:13:22.249	1	544	0065-0136659459
25742	2014.06.17	15:13:22.372	7	609	0065-0136659288
25743	2014.06.17	15:13:22.905	2	326	0065-0136659459
25744	2014.06.17	15:13:23.047	1	412	0065-0136665886
25745	2014.06.17	15:13:23.448	2	216	0065-0136665886
25746	2014.06.17	15:13:23.527	1	219	0065-0136655780
25747	2014.06.17	15:13:23.768	2	227	0065-0136655780
25748	2014.06.17	15:13:24.797	3	937	0065-0136655780
25749	2014.06.17	15:13:28.173	7	604	0065-0136660676
25750	2014.06.17	15:13:29.134	1	2968	0065-0136673193
25751	2014.06.17	15:13:28.849	8	4206	0065-0136660676
25752	2014.06.17	15:13:28.497	2	7132	0065-0136655780
25753	2014.06.17	15:13:37.072	1	315	0065-0136660676
25754	2014.06.17	15:13:35.765	2	1684	0065-0136673193
25755	2014.06.17	15:13:37.570	2	1802	0065-0136660676
25756	2014.06.17	15:13:42.252	7	418	0065-0136659288
25757	2014.06.17	15:13:42.715	8	3199	0065-0136659288
25758	2014.06.17	15:13:47.027	2	454	0065-0136667521
25759	2014.06.17	15:13:47.551	1	217	0065-0136667521
25760	2014.06.17	15:13:47.539	2	229	0065-0136655780
25761	2014.06.17	15:13:50.286	8	320	0065-0136667521
25762	2014.06.17	15:13:50.702	8	215	0065-0136655780
25763	2014.06.17	15:13:50.577	7	407	0065-0136667521
25764	2014.06.17	15:13:51.703	6	217	0065-0136667521
25765	2014.06.17	15:13:51.964	5	313	0065-0136667521
25766	2014.06.17	15:13:52.294	6	229	0065-0136655780
25767	2014.06.17	15:13:52.523	5	219	0065-0136655780
25768	2014.06.17	15:13:52.800	4	212	0065-0136667521
25769	2014.06.17	15:13:53.042	3	357	0065-0136667521
25770	2014.06.17	15:13:54.967	5	429	0065-0136655780
25771	2014.06.17	15:13:55.329	6	312	0065-0136655780
25772	2014.06.17	15:13:55.494	5	228	0065-0136651817
25773	2014.06.17	15:13:55.713	6	229	0065-0136651817
25774	2014.06.17	15:13:56.154	7	428	0065-0136655780
25775	2014.06.17	15:13:56.649	7	215	0065-0136651817
25776	2014.06.17	15:13:56.484	8	451	0065-0136655780
25777	2014.06.17	15:13:57.454	1	313	0065-0136655780
25778	2014.06.17	15:13:57.714	2	313	0065-0136655780
25779	2014.06.17	15:13:59.307	1	221	0065-0136651817
25780	2014.06.17	15:13:59.359	2	230	0065-0136659288
25781	2014.06.17	15:14:15.496	2	348	0065-0136651817
25782	2014.06.17	15:14:15.742	1	229	0065-0136651817
25783	2014.06.17	15:15:25.616	2	356	0065-0136659288
25784	2014.06.17	15:15:26.070	1	4061	0065-0136659288
25785	2014.06.17	15:15:40.174	3	313	0065-0136660676
25786	2014.06.17	15:15:40.564	4	1503	0065-0136660676
25787	2014.06.17	15:15:44.072	5	442	0065-0136660676
25788	2014.06.17	15:15:44.597	6	1090	0065-0136660676
25789	2014.06.17	15:16:25.818	3	2321	0065-0136653169
25790	2014.06.17	15:16:28.424	4	3685	0065-0136653169
25791	2014.06.17	15:16:37.283	5	411	0065-0136653169
25792	2014.06.17	15:16:38.597	2	1553	0065-0136670531
25793	2014.06.17	15:16:37.872	6	2683	0065-0136653169
25794	2014.06.17	15:16:41.917	7	428	0065-0136653169
25795	2014.06.17	15:16:40.550	1	2985	0065-0136670531
25796	2014.06.17	15:16:42.315	8	1437	0065-0136653169
25797	2014.06.17	15:16:57.090	6	510	0065-0136660676
25798	2014.06.17	15:16:57.651	5	549	0065-0136660676
25799	2014.06.17	15:17:00.580	4	319	0065-0136660676
25800	2014.06.17	15:17:01.076	3	1102	0065-0136660676
25801	2014.06.17	15:17:31.744	1	307	0065-0136651817
25802	2014.06.17	15:17:32.214	2	791	0065-0136651817
25803	2014.06.17	15:17:33.060	2	218	0065-0136651817
25804	2014.06.17	15:17:33.380	2	428	0065-0136651817
25805	2014.06.17	15:17:48.611	1	322	0065-0136671473
25806	2014.06.17	15:17:49.101	2	1906	0065-0136671473
25807	2014.06.17	15:17:57.857	8	645	0065-0136659288
25808	2014.06.17	15:17:58.591	7	3956	0065-0136659288
25809	2014.06.17	15:18:05.125	2	230	0065-0136660676
25810	2014.06.17	15:18:05.415	1	1457	0065-0136660676
25811	2014.06.17	15:18:20.978	7	505	0065-0136659288
25812	2014.06.17	15:18:21.467	8	1347	0065-0136659288
25813	2014.06.17	15:18:43.964	2	317	0065-0136651817
25814	2014.06.17	15:18:44.610	1	615	0065-0136651817
25815	2014.06.17	15:18:45.338	2	532	0065-0136671473
25816	2014.06.17	15:18:46.255	1	1302	0065-0136671473
25817	2014.06.17	15:18:48.374	2	502	0065-0136667521
25818	2014.06.17	15:18:49.279	8	312	0065-0136671473
25819	2014.06.17	15:18:49.680	7	899	0065-0136671473
25820	2014.06.17	15:18:49.098	1	2577	0065-0136667521
25821	2014.06.17	15:19:05.589	8	508	0065-0136651817
25822	2014.06.17	15:19:06.459	1	219	0065-0136659288
25823	2014.06.17	15:19:06.741	6	408	0065-0136671473
25824	2014.06.17	15:19:06.827	2	1101	0065-0136659288
25825	2014.06.17	15:19:07.202	5	1008	0065-0136671473
25826	2014.06.17	15:19:09.094	4	428	0065-0136671473
25827	2014.06.17	15:19:09.569	3	1289	0065-0136671473
25828	2014.06.17	15:19:11.758	3	509	0065-0136659288
25829	2014.06.17	15:19:12.010	8	423	0065-0136660676
25830	2014.06.17	15:19:12.547	7	1685	0065-0136660676
25831	2014.06.17	15:19:14.273	7	216	0065-0136660676
25832	2014.06.17	15:19:12.352	4	3346	0065-0136659288
25833	2014.06.17	15:19:17.720	1	350	0065-0136670531
25834	2014.06.17	15:19:18.353	5	505	0065-0136659288
25835	2014.06.17	15:19:18.249	2	2314	0065-0136670531
25836	2014.06.17	15:19:19.330	6	3465	0065-0136659288
25837	2014.06.17	15:19:25.828	8	324	0065-0136667521
25838	2014.06.17	15:19:26.161	7	1400	0065-0136667521
25839	2014.06.17	15:19:30.188	7	425	0065-0136659288
25840	2014.06.17	15:19:30.716	8	1800	0065-0136659288
25841	2014.06.17	15:19:32.250	7	532	0065-0136667521
25842	2014.06.17	15:19:33.053	6	315	0065-0136651817
25843	2014.06.17	15:19:33.400	5	1250	0065-0136651817
25844	2014.06.17	15:19:32.841	8	2032	0065-0136667521
25845	2014.06.17	15:19:35.451	1	213	0065-0136659288
25846	2014.06.17	15:19:35.774	2	1243	0065-0136659288
25847	2014.06.17	15:19:37.207	6	420	0065-0136660676
25848	2014.06.17	15:19:37.633	5	654	0065-0136660676
25849	2014.06.17	15:19:44.767	2	224	0065-0136671473
25850	2014.06.17	15:19:45.034	1	707	0065-0136671473
25851	2014.06.17	15:19:46.968	3	408	0065-0136659459
25852	2014.06.17	15:19:47.591	4	1722	0065-0136659459
25853	2014.06.17	15:19:57.177	4	316	0065-0136660676
25854	2014.06.17	15:19:57.576	3	1506	0065-0136660676
25855	2014.06.17	15:19:59.534	5	403	0065-0136659459
25856	2014.06.17	15:19:59.923	6	1028	0065-0136659459
25857	2014.06.17	15:20:04.563	2	214	0065-0136659288
25858	2014.06.17	15:20:04.887	1	998	0065-0136659288
25859	2014.06.17	15:20:14.279	7	432	0065-0136659459
25860	2014.06.17	15:20:14.774	8	1096	0065-0136659459
25861	2014.06.17	15:20:26.291	1	1384	0065-0136659459
25862	2014.06.17	15:20:28.097	2	1492	0065-0136659459
25863	2014.06.17	15:20:32.091	2	307	0065-0136659459
25864	2014.06.17	15:20:32.424	1	502	0065-0136659459
25865	2014.06.17	15:20:43.414	1	411	0065-0136671473
25866	2014.06.17	15:20:44.057	2	720	0065-0136671473
25867	2014.06.17	15:20:44.920	2	417	0065-0136671473
25868	2014.06.17	15:20:45.798	2	310	0065-0136665886
25869	2014.06.17	15:20:46.193	1	312	0065-0136665886
25870	2014.06.17	15:20:47.932	3	323	0065-0136671473
25871	2014.06.17	15:20:48.294	4	1427	0065-0136671473
25872	2014.06.17	15:20:54.499	1	417	0065-0136665886
25873	2014.06.17	15:20:54.821	5	311	0065-0136671473
25874	2014.06.17	15:20:55.115	6	815	0065-0136671473
25875	2014.06.17	15:20:54.920	2	1114	0065-0136665886
25876	2014.06.17	15:20:56.782	3	547	0065-0136670531
25877	2014.06.17	15:20:57.405	3	436	0065-0136665886
25878	2014.06.17	15:20:57.670	4	309	0065-0136670531
25879	2014.06.17	15:20:58.022	4	2681	0065-0136665886
25880	2014.06.17	15:21:02.218	5	307	0065-0136665886
25881	2014.06.17	15:21:02.608	6	432	0065-0136665886
25882	2014.06.17	15:21:06.438	7	331	0065-0136671473
25883	2014.06.17	15:21:06.789	7	317	0065-0136665886
25884	2014.06.17	15:21:06.738	8	408	0065-0136671473
25885	2014.06.17	15:21:07.186	8	436	0065-0136665886
25886	2014.06.17	15:21:08.092	1	224	0065-0136671473
25887	2014.06.17	15:21:08.324	2	643	0065-0136671473
25888	2014.06.17	15:21:14.491	4	345	0065-0136670531
25889	2014.06.17	15:21:14.944	1	213	0065-0136665886
25890	2014.06.17	15:21:15.210	2	403	0065-0136665886
25891	2014.06.17	15:21:14.914	3	1172	0065-0136670531
25892	2014.06.17	15:21:18.874	1	1089	0065-0136653169
25893	2014.06.17	15:21:20.515	2	219	0065-0136653169
25894	2014.06.17	15:21:20.802	2	2642	0065-0136653169
25895	2014.06.17	15:21:24.972	2	222	0065-0136653169
25896	2014.06.17	15:21:25.292	2	211	0065-0136653169
25897	2014.06.17	15:21:25.787	2	221	0065-0136653169
25898	2014.06.17	15:21:32.600	8	332	0065-0136659288
25899	2014.06.17	15:21:35.284	3	216	0065-0136660676
25900	2014.06.17	15:21:35.578	4	503	0065-0136660676
25901	2014.06.17	15:21:36.675	5	221	0065-0136660676
25902	2014.06.17	15:21:36.970	6	1267	0065-0136660676
25903	2014.06.17	15:21:32.963	7	5959	0065-0136659288
25904	2014.06.17	15:22:11.816	2	228	0065-0136671473
25905	2014.06.17	15:22:12.110	1	506	0065-0136671473
25906	2014.06.17	15:22:17.089	8	220	0065-0136671473
25907	2014.06.17	15:22:17.356	7	1092	0065-0136671473
25908	2014.06.17	15:22:18.603	7	219	0065-0136671473
25909	2014.06.17	15:22:19.801	7	520	0065-0136660676
25910	2014.06.17	15:22:20.021	6	319	0065-0136671473
25911	2014.06.17	15:22:20.316	5	708	0065-0136671473
25912	2014.06.17	15:22:20.396	8	905	0065-0136660676
25913	2014.06.17	15:22:26.235	6	315	0065-0136659288
25914	2014.06.17	15:22:26.595	5	1795	0065-0136659288
25915	2014.06.17	15:22:41.919	4	321	0065-0136659288
25916	2014.06.17	15:22:42.073	1	308	0065-0136659459
25917	2014.06.17	15:22:42.729	2	1021	0065-0136659459
25918	2014.06.17	15:22:42.302	3	1938	0065-0136659288
25919	2014.06.17	15:22:45.669	2	314	0065-0136659459
25920	2014.06.17	15:22:46.019	1	717	0065-0136659459
25921	2014.06.17	15:23:05.284	8	618	0065-0136660676
25922	2014.06.17	15:23:06.837	2	227	0065-0136659288
25923	2014.06.17	15:23:05.907	7	1345	0065-0136660676
25924	2014.06.17	15:23:07.015	4	309	0065-0136671473
25925	2014.06.17	15:23:07.136	1	709	0065-0136659288
25926	2014.06.17	15:23:07.354	3	501	0065-0136671473
25927	2014.06.17	15:23:09.596	7	227	0065-0136660676
25928	2014.06.17	15:23:20.598	3	519	0065-0136671473
25929	2014.06.17	15:23:21.136	4	1186	0065-0136671473
25930	2014.06.17	15:23:25.843	5	326	0065-0136671473
25931	2014.06.17	15:23:26.143	6	1495	0065-0136671473
25932	2014.06.17	15:23:27.030	2	1001	0065-0136655780
25933	2014.06.17	15:23:30.225	2	519	0065-0136665886
25934	2014.06.17	15:23:28.540	1	2967	0065-0136655780
25935	2014.06.17	15:23:32.133	1	602	0065-0136665886
25936	2014.06.17	15:23:36.338	8	342	0065-0136665886
25937	2014.06.17	15:23:36.731	7	1249	0065-0136665886
25938	2014.06.17	15:23:39.115	6	424	0065-0136665886
25939	2014.06.17	15:23:39.550	5	1828	0065-0136665886
25940	2014.06.17	15:23:41.450	5	708	0065-0136665886
25941	2014.06.17	15:23:45.433	4	313	0065-0136651817
25942	2014.06.17	15:23:45.760	3	907	0065-0136651817
25943	2014.06.17	15:23:46.817	5	502	0065-0136665886
25944	2014.06.17	15:23:47.246	6	406	0065-0136665886
25945	2014.06.17	15:23:50.664	7	310	0065-0136665886
25946	2014.06.17	15:23:50.922	8	313	0065-0136665886
25947	2014.06.17	15:23:51.778	1	307	0065-0136665886
25948	2014.06.17	15:23:52.097	2	324	0065-0136665886
25949	2014.06.17	15:24:02.219	7	332	0065-0136671473
25950	2014.06.17	15:24:02.520	8	1002	0065-0136671473
25951	2014.06.17	15:24:03.583	1	220	0065-0136667521
25952	2014.06.17	15:24:03.808	2	330	0065-0136667521
25953	2014.06.17	15:24:05.244	1	227	0065-0136659288
25954	2014.06.17	15:24:07.544	1	314	0065-0136671473
25955	2014.06.17	15:24:05.598	2	3188	0065-0136659288
25956	2014.06.17	15:24:08.920	2	1215	0065-0136671473
25957	2014.06.17	15:24:12.835	2	217	0065-0136659288
25958	2014.06.17	15:24:13.183	1	426	0065-0136659288
25959	2014.06.17	15:24:17.628	2	213	0065-0136671473
25960	2014.06.17	15:24:17.911	1	335	0065-0136671473
25961	2014.06.17	15:24:25.408	6	402	0065-0136660676
25962	2014.06.17	15:24:25.859	5	808	0065-0136660676
25963	2014.06.17	15:24:28.740	1	223	0065-0136671473
25964	2014.06.17	15:24:29.020	2	312	0065-0136671473
25965	2014.06.17	15:24:29.428	1	224	0065-0136655780
25966	2014.06.17	15:24:29.668	1	212	0065-0136659459
25967	2014.06.17	15:24:29.930	2	218	0065-0136659459
25968	2014.06.17	15:24:30.186	2	229	0065-0136659288
25969	2014.06.17	15:24:30.539	3	314	0065-0136671473
25970	2014.06.17	15:24:30.834	4	307	0065-0136671473
25971	2014.06.17	15:24:33.205	2	220	0065-0136659459
25972	2014.06.17	15:24:33.405	1	722	0065-0136659459
25973	2014.06.17	15:24:36.961	3	315	0065-0136651817
25974	2014.06.17	15:24:37.359	2	311	0065-0136659288
25975	2014.06.17	15:24:37.717	1	709	0065-0136659288
25976	2014.06.17	15:24:37.319	4	2202	0065-0136651817
25977	2014.06.17	15:24:39.517	8	409	0065-0136659459
25978	2014.06.17	15:24:39.932	7	717	0065-0136659459
25979	2014.06.17	15:24:41.958	6	313	0065-0136659459
25980	2014.06.17	15:24:42.846	4	406	0065-0136651817
25981	2014.06.17	15:24:42.344	5	1501	0065-0136659459
25982	2014.06.17	15:24:44.252	4	308	0065-0136660676
25983	2014.06.17	15:24:43.239	3	1463	0065-0136651817
25984	2014.06.17	15:24:44.954	5	266	0065-0136671473
25985	2014.06.17	15:24:45.130	4	228	0065-0136659459
25986	2014.06.17	15:24:45.201	6	407	0065-0136671473
25987	2014.06.17	15:24:45.460	3	1210	0065-0136659459
25988	2014.06.17	15:24:47.649	2	311	0065-0136659459
25989	2014.06.17	15:24:48.003	1	321	0065-0136659459
25990	2014.06.17	15:24:54.774	2	1093	0065-0136665886
25991	2014.06.17	15:24:55.972	1	224	0065-0136665886
25992	2014.06.17	15:24:56.276	2	222	0065-0136655780
25993	2014.06.17	15:24:56.643	2	228	0065-0136651817
25994	2014.06.17	15:24:56.803	1	226	0065-0136651817
25995	2014.06.17	15:24:56.737	8	322	0065-0136665886
25996	2014.06.17	15:24:56.999	7	307	0065-0136665886
25997	2014.06.17	15:24:57.600	8	217	0065-0136651817
25998	2014.06.17	15:24:57.750	7	211	0065-0136651817
25999	2014.06.17	15:25:00.099	7	310	0065-0136655780
26000	2014.06.17	15:25:00.347	8	515	0065-0136655780
26001	2014.06.17	15:25:00.994	7	326	0065-0136651817
26002	2014.06.17	15:25:01.289	8	308	0065-0136651817
26003	2014.06.17	15:25:05.749	1	218	0065-0136655780
26004	2014.06.17	15:25:06.323	1	221	0065-0136651817
26005	2014.06.17	15:25:06.485	2	216	0065-0136651817
26006	2014.06.17	15:25:11.389	3	1097	0065-0136651817
26007	2014.06.17	15:25:13.130	3	1332	0065-0136651817
26008	2014.06.17	15:25:21.770	1	219	0065-0136659459
26009	2014.06.17	15:25:22.156	2	813	0065-0136659459
26010	2014.06.17	15:25:28.989	8	563	0065-0136659288
26011	2014.06.17	15:25:29.615	7	1297	0065-0136659288
26012	2014.06.17	15:25:42.256	7	419	0065-0136659288
26013	2014.06.17	15:25:42.536	8	521	0065-0136659288
26014	2014.06.17	15:25:42.767	7	309	0065-0136665886
26015	2014.06.17	15:25:43.063	8	438	0065-0136665886
26016	2014.06.17	15:25:47.807	8	421	0065-0136665886
26017	2014.06.17	15:25:48.233	7	619	0065-0136665886
26018	2014.06.17	15:25:52.371	7	221	0065-0136665886
26019	2014.06.17	15:25:52.759	8	834	0065-0136665886
26020	2014.06.17	15:25:56.158	1	229	0065-0136659288
26021	2014.06.17	15:25:56.431	1	216	0065-0136671473
26022	2014.06.17	15:25:56.670	1	212	0065-0136665886
26023	2014.06.17	15:25:56.730	2	216	0065-0136671473
26024	2014.06.17	15:25:57.034	2	1004	0065-0136665886
26025	2014.06.17	15:26:02.433	2	317	0065-0136671473
26026	2014.06.17	15:26:02.865	2	213	0065-0136667521
26027	2014.06.17	15:26:02.835	1	415	0065-0136671473
26028	2014.06.17	15:26:03.378	1	435	0065-0136667521
26029	2014.06.17	15:26:04.261	8	316	0065-0136671473
26030	2014.06.17	15:26:04.644	8	322	0065-0136667521
26031	2014.06.17	15:26:05.171	7	511	0065-0136667521
26032	2014.06.17	15:26:20.906	6	707	0065-0136671473
26033	2014.06.17	15:26:21.526	2	322	0065-0136651817
26034	2014.06.17	15:26:21.954	1	621	0065-0136651817
26035	2014.06.17	15:26:21.753	5	1397	0065-0136671473
26036	2014.06.17	15:26:24.220	4	323	0065-0136671473
26037	2014.06.17	15:26:24.622	3	1594	0065-0136671473
26038	2014.06.17	15:26:30.388	3	631	0065-0136659459
26039	2014.06.17	15:26:31.169	4	1402	0065-0136659459
26040	2014.06.17	15:26:35.172	5	412	0065-0136659459
26041	2014.06.17	15:26:35.666	6	2279	0065-0136659459
26042	2014.06.17	15:26:59.565	2	436	0065-0136659288
26043	2014.06.17	15:27:01.994	2	313	0065-0136671473
26044	2014.06.17	15:27:00.352	1	2658	0065-0136659288
26045	2014.06.17	15:27:03.131	1	336	0065-0136671473
26046	2014.06.17	15:27:04.091	7	437	0065-0136659459
26047	2014.06.17	15:27:04.548	8	2097	0065-0136659459
26048	2014.06.17	15:27:08.255	8	810	0065-0136659288
26049	2014.06.17	15:27:09.173	7	1995	0065-0136659288
26050	2014.06.17	15:27:13.561	2	555	0065-0136665886
26051	2014.06.17	15:27:14.327	1	419	0065-0136665886
26052	2014.06.17	15:27:15.762	8	310	0065-0136671473
26053	2014.06.17	15:27:16.625	8	441	0065-0136665886
26054	2014.06.17	15:27:17.115	7	1250	0065-0136665886
26055	2014.06.17	15:27:20.413	6	504	0065-0136665886
26056	2014.06.17	15:27:24.188	4	321	0065-0136671473
26057	2014.06.17	15:27:24.515	3	615	0065-0136671473
26058	2014.06.17	15:27:21.225	5	6949	0065-0136665886
26059	2014.06.17	15:27:30.463	2	225	0065-0136671473
26060	2014.06.17	15:27:30.748	1	514	0065-0136671473
26061	2014.06.17	15:27:31.242	5	1034	0065-0136665886
26062	2014.06.17	15:27:35.778	5	507	0065-0136665886
26063	2014.06.17	15:27:36.260	6	713	0065-0136665886
26064	2014.06.17	15:27:42.126	2	422	0065-0136673193
26065	2014.06.17	15:27:43.754	7	504	0065-0136667521
26066	2014.06.17	15:27:42.648	1	1927	0065-0136673193
26067	2014.06.17	15:27:44.612	1	906	0065-0136673193
26068	2014.06.17	15:27:44.373	8	1495	0065-0136667521
26069	2014.06.17	15:27:46.609	8	321	0065-0136671473
26070	2014.06.17	15:27:47.343	1	1224	0065-0136673193
26071	2014.06.17	15:27:46.870	7	2209	0065-0136671473
26072	2014.06.17	15:27:50.781	6	408	0065-0136659288
26073	2014.06.17	15:27:50.753	7	545	0065-0136671473
26074	2014.06.17	15:27:50.530	2	994	0065-0136673193
26075	2014.06.17	15:27:51.600	7	214	0065-0136671473
26076	2014.06.17	15:27:52.671	7	523	0065-0136665886
26077	2014.06.17	15:27:51.209	5	2129	0065-0136659288
26078	2014.06.17	15:27:53.238	8	666	0065-0136665886
26079	2014.06.17	15:27:55.049	4	328	0065-0136659288
26080	2014.06.17	15:27:55.344	1	320	0065-0136665886
26081	2014.06.17	15:27:55.674	2	410	0065-0136665886
26082	2014.06.17	15:27:55.380	3	2320	0065-0136659288
26083	2014.06.17	15:27:58.230	2	221	0065-0136659288
26084	2014.06.17	15:27:58.554	1	1586	0065-0136659288
26085	2014.06.17	15:28:02.739	1	820	0065-0136667521
26086	2014.06.17	15:28:03.729	1	325	0065-0136659459
26087	2014.06.17	15:28:03.599	2	505	0065-0136667521
26088	2014.06.17	15:28:04.254	2	1209	0065-0136659459
26089	2014.06.17	15:28:09.830	1	211	0065-0136659288
26090	2014.06.17	15:28:10.334	3	416	0065-0136659459
26091	2014.06.17	15:28:10.357	2	1409	0065-0136659288
26092	2014.06.17	15:28:10.863	4	1090	0065-0136659459
26093	2014.06.17	15:28:13.174	5	322	0065-0136659459
26094	2014.06.17	15:28:13.466	6	1197	0065-0136659459
26095	2014.06.17	15:28:18.281	2	405	0065-0136665886
26096	2014.06.17	15:28:18.759	1	314	0065-0136665886
26097	2014.06.17	15:28:20.112	3	328	0065-0136660676
26098	2014.06.17	15:28:20.640	4	1608	0065-0136660676
26099	2014.06.17	15:28:30.698	5	1557	0065-0136660676
26100	2014.06.17	15:28:33.014	8	435	0065-0136665886
26101	2014.06.17	15:28:33.403	7	837	0065-0136665886
26102	2014.06.17	15:28:32.398	6	2547	0065-0136660676
26103	2014.06.17	15:28:35.762	8	338	0065-0136651817
26104	2014.06.17	15:28:36.121	7	325	0065-0136651817
26105	2014.06.17	15:28:38.054	7	325	0065-0136660676
26106	2014.06.17	15:28:38.446	8	2586	0065-0136660676
26107	2014.06.17	15:28:42.001	7	308	0065-0136665886
26108	2014.06.17	15:28:42.296	8	526	0065-0136665886
26109	2014.06.17	15:28:42.608	7	419	0065-0136651817
26110	2014.06.17	15:28:42.703	6	413	0065-0136659459
26111	2014.06.17	15:28:42.998	8	333	0065-0136651817
26112	2014.06.17	15:28:43.358	1	320	0065-0136665886
26113	2014.06.17	15:28:43.632	2	219	0065-0136665886
26114	2014.06.17	15:28:43.917	1	212	0065-0136651817
26115	2014.06.17	15:28:44.159	2	410	0065-0136651817
26116	2014.06.17	15:28:43.158	5	1725	0065-0136659459
26117	2014.06.17	15:28:50.976	3	412	0065-0136659288
26118	2014.06.17	15:28:51.599	4	6713	0065-0136659288
26119	2014.06.17	15:29:01.129	5	713	0065-0136659288
26120	2014.06.17	15:29:02.221	4	363	0065-0136659459
26121	2014.06.17	15:29:02.687	3	1336	0065-0136659459
26122	2014.06.17	15:29:02.511	6	2773	0065-0136659288
26123	2014.06.17	15:29:17.614	2	403	0065-0136651817
26124	2014.06.17	15:29:18.354	1	1017	0065-0136651817
26125	2014.06.17	15:29:19.376	1	325	0065-0136651817
26126	2014.06.17	15:29:19.743	1	211	0065-0136651817
26127	2014.06.17	15:29:19.967	1	404	0065-0136651817
26128	2014.06.17	15:29:26.282	7	407	0065-0136671473
26129	2014.06.17	15:29:26.737	8	1013	0065-0136671473
26130	2014.06.17	15:29:26.363	3	2479	0065-0136665886
26131	2014.06.17	15:29:29.937	4	4666	0065-0136665886
26132	2014.06.17	15:29:34.470	2	319	0065-0136673193
26133	2014.06.17	15:29:35.570	5	1092	0065-0136665886
26134	2014.06.17	15:29:34.996	1	3084	0065-0136673193
26135	2014.06.17	15:29:36.666	6	1767	0065-0136665886
26136	2014.06.17	15:29:42.711	1	307	0065-0136671473
26137	2014.06.17	15:29:42.917	7	435	0065-0136665886
26138	2014.06.17	15:29:43.349	8	516	0065-0136665886
26139	2014.06.17	15:29:43.144	2	1403	0065-0136671473
26140	2014.06.17	15:29:46.034	1	220	0065-0136665886
26141	2014.06.17	15:29:46.292	2	430	0065-0136665886
26142	2014.06.17	15:29:50.694	3	1408	0065-0136659459
26143	2014.06.17	15:29:52.333	4	2213	0065-0136659459
26144	2014.06.17	15:29:56.656	5	339	0065-0136659459
26145	2014.06.17	15:29:56.986	6	1340	0065-0136659459
26146	2014.06.17	15:30:05.234	1	223	0065-0136673193
26147	2014.06.17	15:30:05.495	2	494	0065-0136673193
26148	2014.06.17	15:30:13.498	2	322	0065-0136671473
26149	2014.06.17	15:30:14.217	2	410	0065-0136665886
26150	2014.06.17	15:30:14.019	1	815	0065-0136671473
26151	2014.06.17	15:30:14.865	1	406	0065-0136665886
26152	2014.06.17	15:30:17.389	1	405	0065-0136660676
26153	2014.06.17	15:30:18.668	1	309	0065-0136671473
26154	2014.06.17	15:30:17.971	2	1245	0065-0136660676
26155	2014.06.17	15:30:19.003	1	332	0065-0136665886
26156	2014.06.17	15:30:20.203	8	420	0065-0136651817
26157	2014.06.17	15:30:19.362	2	2085	0065-0136671473
26158	2014.06.17	15:30:21.455	2	1504	0065-0136665886
26159	2014.06.17	15:30:23.428	3	214	0065-0136671473
26160	2014.06.17	15:30:23.843	3	222	0065-0136665886
26161	2014.06.17	15:30:23.723	4	533	0065-0136671473
26162	2014.06.17	15:30:20.647	7	3969	0065-0136651817
26163	2014.06.17	15:30:24.282	4	412	0065-0136665886
26164	2014.06.17	15:30:26.479	7	409	0065-0136659288
26165	2014.06.17	15:30:26.411	6	1210	0065-0136651817
26166	2014.06.17	15:30:26.975	8	1720	0065-0136659288
26167	2014.06.17	15:30:27.759	5	2480	0065-0136651817
26168	2014.06.17	15:30:30.231	1	219	0065-0136659288
26169	2014.06.17	15:30:31.854	4	407	0065-0136665886
26170	2014.06.17	15:30:32.214	3	321	0065-0136665886
26171	2014.06.17	15:30:30.657	2	3864	0065-0136659288
26172	2014.06.17	15:30:58.536	7	428	0065-0136659459
26173	2014.06.17	15:30:59.004	8	1394	0065-0136659459
26174	2014.06.17	15:31:06.783	5	419	0065-0136671473
26175	2014.06.17	15:31:07.241	6	910	0065-0136671473
26176	2014.06.17	15:31:08.168	6	222	0065-0136671473
26177	2014.06.17	15:31:08.423	6	320	0065-0136671473
26178	2014.06.17	15:31:11.163	3	405	0065-0136660676
26179	2014.06.17	15:31:12.484	2	337	0065-0136659288
26180	2014.06.17	15:31:11.648	4	1309	0065-0136660676
26181	2014.06.17	15:31:12.911	1	814	0065-0136659288
26182	2014.06.17	15:31:13.741	1	509	0065-0136659288
26183	2014.06.17	15:31:33.637	8	409	0065-0136659288
26184	2014.06.17	15:31:34.059	7	4446	0065-0136659288
26185	2014.06.17	15:31:39.068	5	219	0065-0136660676
26186	2014.06.17	15:31:39.462	6	1204	0065-0136660676
26187	2014.06.17	15:31:44.079	7	310	0065-0136660676
26188	2014.06.17	15:31:44.467	8	1315	0065-0136660676
26189	2014.06.17	15:31:51.380	6	404	0065-0136659288
26190	2014.06.17	15:31:54.626	7	329	0065-0136671473
26191	2014.06.17	15:31:54.963	8	2192	0065-0136671473
26192	2014.06.17	15:31:51.800	5	5387	0065-0136659288
26193	2014.06.17	15:31:57.726	8	221	0065-0136671473
26194	2014.06.17	15:32:09.150	1	215	0065-0136671473
26195	2014.06.17	15:32:09.408	2	556	0065-0136671473
26196	2014.06.17	15:32:39.920	2	2289	0065-0136665886
26197	2014.06.17	15:32:42.390	1	500	0065-0136665886
26198	2014.06.17	15:32:45.872	1	218	0065-0136660676
26199	2014.06.17	15:32:46.294	2	435	0065-0136660676
26200	2014.06.17	15:32:46.997	2	214	0065-0136660676
26201	2014.06.17	15:32:47.253	2	225	0065-0136660676
26202	2014.06.17	15:32:47.318	4	336	0065-0136659288
26203	2014.06.17	15:32:47.721	3	9800	0065-0136659288
26204	2014.06.17	15:33:28.330	3	316	0065-0136660676
26205	2014.06.17	15:33:28.807	2	217	0065-0136659288
26206	2014.06.17	15:33:28.756	4	841	0065-0136660676
26207	2014.06.17	15:33:29.141	1	966	0065-0136659288
26208	2014.06.17	15:33:55.386	4	711	0065-0136651817
26209	2014.06.17	15:33:56.207	3	2420	0065-0136651817
26210	2014.06.17	15:34:02.980	2	706	0065-0136651817
26211	2014.06.17	15:34:03.931	1	1111	0065-0136651817
26212	2014.06.17	15:34:05.953	8	211	0065-0136659288
26213	2014.06.17	15:34:06.224	7	3172	0065-0136659288
26214	2014.06.17	15:34:14.611	5	692	0065-0136660676
26215	2014.06.17	15:34:15.393	6	1195	0065-0136660676
26216	2014.06.17	15:34:55.490	6	319	0065-0136659288
26217	2014.06.17	15:34:55.887	5	5044	0065-0136659288
26218	2014.06.17	15:35:00.681	1	318	0065-0136665886
26219	2014.06.17	15:35:01.134	2	315	0065-0136665886
26220	2014.06.17	15:35:13.403	7	418	0065-0136660676
26221	2014.06.17	15:35:13.890	8	618	0065-0136660676
26222	2014.06.17	15:35:15.086	1	221	0065-0136659459
26223	2014.06.17	15:35:15.417	2	1011	0065-0136659459
26224	2014.06.17	15:35:19.074	3	534	0065-0136665886
26225	2014.06.17	15:35:19.827	4	2717	0065-0136665886
26226	2014.06.17	15:35:22.750	4	511	0065-0136665886
26227	2014.06.17	15:35:23.277	4	1205	0065-0136665886
26228	2014.06.17	15:35:25.146	4	1715	0065-0136665886
26229	2014.06.17	15:35:28.507	5	372	0065-0136665886
26230	2014.06.17	15:35:30.200	5	2186	0065-0136665886
26231	2014.06.17	15:35:32.094	4	325	0065-0136659288
26232	2014.06.17	15:35:32.440	6	504	0065-0136665886
26233	2014.06.17	15:35:32.493	3	2330	0065-0136659288
26234	2014.06.17	15:35:40.753	3	522	0065-0136659459
26235	2014.06.17	15:35:41.376	4	1809	0065-0136659459
26236	2014.06.17	15:35:43.028	8	420	0065-0136651817
26237	2014.06.17	15:35:44.957	2	410	0065-0136671473
26238	2014.06.17	15:35:45.546	1	414	0065-0136671473
26239	2014.06.17	15:35:43.510	7	2717	0065-0136651817
26240	2014.06.17	15:35:47.681	7	316	0065-0136665886
26241	2014.06.17	15:35:47.963	8	213	0065-0136665886
26242	2014.06.17	15:35:48.741	1	230	0065-0136665886
26243	2014.06.17	15:35:48.736	7	313	0065-0136651817
26244	2014.06.17	15:35:49.031	2	219	0065-0136665886
26245	2014.06.17	15:35:51.779	2	326	0065-0136659288
26246	2014.06.17	15:35:52.303	1	1003	0065-0136659288
26247	2014.06.17	15:35:52.740	8	3465	0065-0136651817
26248	2014.06.17	15:35:56.204	2	601	0065-0136670531
26249	2014.06.17	15:35:57.804	5	616	0065-0136659459
26250	2014.06.17	15:35:59.625	8	512	0065-0136671473
26251	2014.06.17	15:35:57.351	1	3283	0065-0136670531
26252	2014.06.17	15:36:00.146	7	1113	0065-0136671473
26253	2014.06.17	15:35:58.432	6	3068	0065-0136659459
26254	2014.06.17	15:36:01.679	1	218	0065-0136660676
26255	2014.06.17	15:36:02.035	2	616	0065-0136660676
26256	2014.06.17	15:36:02.474	6	313	0065-0136671473
26257	2014.06.17	15:36:02.849	2	220	0065-0136660676
26258	2014.06.17	15:36:03.118	7	404	0065-0136659459
26259	2014.06.17	15:36:02.836	5	1190	0065-0136671473
26260	2014.06.17	15:36:03.586	8	2093	0065-0136659459
26261	2014.06.17	15:36:08.213	4	523	0065-0136671473
26262	2014.06.17	15:36:08.807	3	1108	0065-0136671473
26263	2014.06.17	15:36:16.014	2	228	0065-0136671473
26264	2014.06.17	15:36:16.311	1	522	0065-0136671473
26265	2014.06.17	15:36:17.420	2	937	0065-0136673193
26266	2014.06.17	15:36:18.554	2	216	0065-0136673193
26267	2014.06.17	15:36:18.793	2	1037	0065-0136673193
26268	2014.06.17	15:36:19.848	2	217	0065-0136673193
26269	2014.06.17	15:36:21.326	1	434	0065-0136659459
26270	2014.06.17	15:36:21.765	8	307	0065-0136651817
26271	2014.06.17	15:36:21.892	2	3201	0065-0136659459
26272	2014.06.17	15:36:22.167	7	3901	0065-0136651817
26273	2014.06.17	15:36:27.101	8	307	0065-0136671473
26274	2014.06.17	15:36:28.042	3	660	0065-0136665886
26275	2014.06.17	15:36:27.473	7	1586	0065-0136671473
26276	2014.06.17	15:36:28.852	4	505	0065-0136665886
26277	2014.06.17	15:36:29.929	5	410	0065-0136665886
26278	2014.06.17	15:36:30.415	6	420	0065-0136665886
26279	2014.06.17	15:36:31.835	7	317	0065-0136665886
26280	2014.06.17	15:36:32.117	8	331	0065-0136665886
26281	2014.06.17	15:36:31.773	6	710	0065-0136671473
26282	2014.06.17	15:36:32.827	1	212	0065-0136665886
26283	2014.06.17	15:36:32.500	5	696	0065-0136671473
26284	2014.06.17	15:36:33.092	2	419	0065-0136665886
26285	2014.06.17	15:36:33.883	4	456	0065-0136671473
26286	2014.06.17	15:36:34.448	3	621	0065-0136671473
26287	2014.06.17	15:36:39.690	2	1196	0065-0136671473
26288	2014.06.17	15:36:41.547	1	1226	0065-0136671473
26289	2014.06.17	15:36:45.264	8	413	0065-0136671473
26290	2014.06.17	15:36:45.858	2	220	0065-0136660676
26291	2014.06.17	15:36:46.212	1	325	0065-0136660676
26292	2014.06.17	15:36:45.817	7	2529	0065-0136671473
26293	2014.06.17	15:37:08.749	7	454	0065-0136671473
26294	2014.06.17	15:37:15.415	6	411	0065-0136671473
26295	2014.06.17	15:37:15.774	5	1114	0065-0136671473
26296	2014.06.17	15:37:16.956	5	532	0065-0136671473
26297	2014.06.17	15:37:18.945	4	321	0065-0136671473
26298	2014.06.17	15:37:19.246	3	626	0065-0136671473
26299	2014.06.17	15:37:31.885	2	420	0065-0136665886
26300	2014.06.17	15:37:32.468	1	520	0065-0136665886
26301	2014.06.17	15:37:43.345	1	223	0065-0136659288
26302	2014.06.17	15:37:39.393	6	4358	0065-0136651817
26303	2014.06.17	15:37:43.915	6	589	0065-0136651817
26304	2014.06.17	15:37:43.677	2	1314	0065-0136659288
26305	2014.06.17	15:37:45.130	2	215	0065-0136659288
26306	2014.06.17	15:37:45.354	2	477	0065-0136659288
26307	2014.06.17	15:37:44.976	5	2273	0065-0136651817
26308	2014.06.17	15:37:49.416	8	311	0065-0136665886
26309	2014.06.17	15:37:49.769	7	521	0065-0136665886
26310	2014.06.17	15:37:52.324	5	1177	0065-0136651817
26311	2014.06.17	15:37:53.868	6	1934	0065-0136651817
26312	2014.06.17	15:38:10.993	7	325	0065-0136651817
26313	2014.06.17	15:38:12.801	2	222	0065-0136671473
26314	2014.06.17	15:38:11.334	8	1783	0065-0136651817
26315	2014.06.17	15:38:13.102	1	513	0065-0136671473
26316	2014.06.17	15:38:19.075	1	213	0065-0136660676
26317	2014.06.17	15:38:19.315	1	216	0065-0136651817
26318	2014.06.17	15:38:19.527	2	220	0065-0136651817
26319	2014.06.17	15:38:29.017	8	410	0065-0136671473
26320	2014.06.17	15:38:29.418	7	1173	0065-0136671473
26321	2014.06.17	15:38:32.272	6	310	0065-0136671473
26322	2014.06.17	15:38:32.628	5	1689	0065-0136671473
26323	2014.06.17	15:38:38.761	5	425	0065-0136671473
26324	2014.06.17	15:38:39.124	6	1586	0065-0136671473
26325	2014.06.17	15:38:41.494	2	406	0065-0136673193
26326	2014.06.17	15:38:41.865	7	308	0065-0136671473
26327	2014.06.17	15:38:42.195	8	1308	0065-0136671473
26328	2014.06.17	15:38:42.043	1	1696	0065-0136673193
26329	2014.06.17	15:38:44.087	1	230	0065-0136673193
26330	2014.06.17	15:38:47.665	1	315	0065-0136671473
26331	2014.06.17	15:38:48.125	2	1618	0065-0136671473
26332	2014.06.17	15:38:50.873	2	706	0065-0136671473
26333	2014.06.17	15:38:51.562	1	994	0065-0136671473
26334	2014.06.17	15:38:54.496	8	317	0065-0136671473
26335	2014.06.17	15:38:54.729	7	1363	0065-0136671473
26336	2014.06.17	15:39:58.201	1	318	0065-0136673193
26337	2014.06.17	15:39:58.691	2	724	0065-0136673193
26338	2014.06.17	15:41:07.956	7	428	0065-0136671473
26339	2014.06.17	15:41:08.393	8	5131	0065-0136671473
26340	2014.06.17	15:41:13.840	8	722	0065-0136671473
26341	2014.06.17	15:41:27.671	3	319	0065-0136660676
26342	2014.06.17	15:41:28.129	4	1656	0065-0136660676
26343	2014.06.17	15:41:51.118	7	308	0065-0136665886
26344	2014.06.17	15:41:51.508	8	1057	0065-0136665886
26345	2014.06.17	15:41:50.981	5	2093	0065-0136660676
26346	2014.06.17	15:41:55.073	1	212	0065-0136665886
26347	2014.06.17	15:41:55.412	2	501	0065-0136665886
26348	2014.06.17	15:41:53.235	6	2678	0065-0136660676
26349	2014.06.17	15:42:05.988	2	329	0065-0136665886
26350	2014.06.17	15:42:06.351	1	315	0065-0136665886
26351	2014.06.17	15:42:07.147	8	421	0065-0136665886
26352	2014.06.17	15:42:07.529	7	427	0065-0136665886
26353	2014.06.17	15:42:33.929	7	315	0065-0136660676
26354	2014.06.17	15:42:34.288	8	911	0065-0136660676
26355	2014.06.17	15:43:10.470	8	814	0065-0136660676
26356	2014.06.17	15:43:11.291	7	1676	0065-0136660676
26357	2014.06.17	15:43:13.464	7	575	0065-0136660676
26358	2014.06.17	15:43:34.366	7	424	0065-0136660676
26359	2014.06.17	15:43:34.798	8	915	0065-0136660676
26360	2014.06.17	15:43:35.820	8	211	0065-0136660676
26361	2014.06.17	15:43:50.208	3	716	0065-0136653169
26362	2014.06.17	15:43:51.162	4	2163	0065-0136653169
26363	2014.06.17	15:43:55.517	5	2689	0065-0136653169
26364	2014.06.17	15:43:58.415	6	4417	0065-0136653169
26365	2014.06.17	15:44:11.376	7	822	0065-0136653169
26366	2014.06.17	15:44:12.354	8	2530	0065-0136653169
26367	2014.06.17	15:44:30.153	1	220	0065-0136653169
26368	2014.06.17	15:44:30.589	2	1501	0065-0136653169
26369	2014.06.17	15:45:17.879	1	708	0065-0136670531
26370	2014.06.17	15:45:18.838	2	10177	0065-0136670531
26371	2014.06.17	15:45:29.046	2	216	0065-0136670531
26372	2014.06.17	15:45:31.064	3	930	0065-0136653169
26373	2014.06.17	15:45:32.153	4	2440	0065-0136653169
26374	2014.06.17	15:45:43.583	5	596	0065-0136653169
26375	2014.06.17	15:45:44.331	6	10187	0065-0136653169
26376	2014.06.17	15:45:56.557	7	648	0065-0136653169
26377	2014.06.17	15:45:57.242	8	1863	0065-0136653169
26378	2014.06.17	15:46:20.144	7	429	0065-0136665886
26379	2014.06.17	15:46:20.645	8	595	0065-0136665886
26380	2014.06.17	15:46:24.214	1	324	0065-0136665886
26381	2014.06.17	15:46:24.772	2	1602	0065-0136665886
26382	2014.06.17	15:46:31.705	2	814	0065-0136665886
26383	2014.06.17	15:46:32.523	1	1989	0065-0136665886
26384	2014.06.17	15:46:35.996	8	312	0065-0136665886
26385	2014.06.17	15:46:36.444	7	316	0065-0136665886
26386	2014.06.17	15:46:37.703	6	437	0065-0136653169
26387	2014.06.17	15:46:38.074	5	613	0065-0136653169
26388	2014.06.17	15:46:39.389	4	507	0065-0136653169
26389	2014.06.17	15:46:39.905	3	914	0065-0136653169
26390	2014.06.17	15:46:43.414	1	323	0065-0136660676
26391	2014.06.17	15:46:43.863	2	612	0065-0136660676
26392	2014.06.17	15:46:42.621	3	2020	0065-0136670531
26393	2014.06.17	15:46:44.550	2	564	0065-0136660676
26394	2014.06.17	15:46:45.001	3	940	0065-0136667521
26395	2014.06.17	15:46:46.034	4	212	0065-0136667521
26396	2014.06.17	15:46:48.111	4	326	0065-0136670531
26397	2014.06.17	15:46:48.499	3	717	0065-0136670531
26398	2014.06.17	15:46:49.021	4	221	0065-0136667521
26399	2014.06.17	15:46:49.282	3	418	0065-0136667521
26400	2014.06.17	15:46:45.908	2	8252	0065-0136660676
26401	2014.06.17	15:46:57.746	2	422	0065-0136667521
26402	2014.06.17	15:46:59.040	2	441	0065-0136651817
26403	2014.06.17	15:46:58.301	1	1613	0065-0136667521
26404	2014.06.17	15:47:00.026	1	419	0065-0136651817
26405	2014.06.17	15:47:03.919	8	317	0065-0136667521
26406	2014.06.17	15:47:04.234	7	808	0065-0136667521
26407	2014.06.17	15:47:06.440	3	464	0065-0136659288
26408	2014.06.17	15:47:06.535	7	538	0065-0136665886
26409	2014.06.17	15:47:07.146	8	1212	0065-0136665886
26410	2014.06.17	15:47:07.447	6	1012	0065-0136667521
26411	2014.06.17	15:47:09.737	1	317	0065-0136665886
26412	2014.06.17	15:47:10.063	2	220	0065-0136665886
26413	2014.06.17	15:47:06.976	4	3404	0065-0136659288
26414	2014.06.17	15:47:13.494	4	614	0065-0136659288
26415	2014.06.17	15:47:09.191	5	5323	0065-0136667521
26416	2014.06.17	15:47:14.062	3	1713	0065-0136659288
26417	2014.06.17	15:47:16.154	3	1902	0065-0136659288
26418	2014.06.17	15:47:16.725	2	1585	0065-0136671473
26419	2014.06.17	15:47:18.954	1	1502	0065-0136671473
26420	2014.06.17	15:47:20.631	1	316	0065-0136671473
26421	2014.06.17	15:47:20.951	1	337	0065-0136671473
26422	2014.06.17	15:47:25.534	1	311	0065-0136671473
26423	2014.06.17	15:47:31.284	5	412	0065-0136667521
26424	2014.06.17	15:47:27.541	2	4335	0065-0136671473
26425	2014.06.17	15:47:31.841	6	2814	0065-0136667521
26426	2014.06.17	15:47:35.452	3	423	0065-0136659288
26427	2014.06.17	15:47:35.843	4	2089	0065-0136659288
26428	2014.06.17	15:47:40.436	3	647	0065-0136665886
26429	2014.06.17	15:47:41.258	4	3023	0065-0136665886
26430	2014.06.17	15:47:44.503	7	307	0065-0136667521
26431	2014.06.17	15:47:44.829	8	1293	0065-0136667521
26432	2014.06.17	15:47:49.463	5	437	0065-0136659288
26433	2014.06.17	15:47:49.892	6	2387	0065-0136659288
26434	2014.06.17	15:47:52.925	7	306	0065-0136659288
26435	2014.06.17	15:47:53.280	8	1534	0065-0136659288
26436	2014.06.17	15:48:38.903	5	519	0065-0136665886
26437	2014.06.17	15:48:39.461	6	616	0065-0136665886
26438	2014.06.17	15:48:43.136	7	317	0065-0136665886
26439	2014.06.17	15:48:43.504	8	447	0065-0136665886
26440	2014.06.17	15:48:43.589	3	406	0065-0136660676
26441	2014.06.17	15:48:44.085	4	1601	0065-0136660676
26442	2014.06.17	15:48:53.407	8	216	0065-0136667521
26443	2014.06.17	15:48:53.666	7	335	0065-0136667521
26444	2014.06.17	15:48:56.251	8	215	0065-0136665886
26445	2014.06.17	15:48:56.479	7	221	0065-0136665886
26446	2014.06.17	15:48:56.546	1	524	0065-0136651817
26447	2014.06.17	15:48:57.634	2	2834	0065-0136651817
26448	2014.06.17	15:49:00.494	2	2383	0065-0136651817
26449	2014.06.17	15:49:02.890	2	752	0065-0136651817
26450	2014.06.17	15:49:03.431	7	1691	0065-0136667521
26451	2014.06.17	15:49:07.201	3	341	0065-0136651817
26452	2014.06.17	15:49:05.261	8	2932	0065-0136667521
26453	2014.06.17	15:49:07.680	4	1889	0065-0136651817
26454	2014.06.17	15:49:09.580	4	594	0065-0136651817
26455	2014.06.17	15:49:11.539	5	216	0065-0136660676
26456	2014.06.17	15:49:11.825	6	811	0065-0136660676
26457	2014.06.17	15:49:12.688	6	219	0065-0136660676
26458	2014.06.17	15:49:29.909	5	3319	0065-0136651817
26459	2014.06.17	15:49:33.503	6	4815	0065-0136651817
26460	2014.06.17	15:49:55.463	7	341	0065-0136665886
26461	2014.06.17	15:49:55.788	8	904	0065-0136665886
26462	2014.06.17	15:49:57.978	1	217	0065-0136665886
26463	2014.06.17	15:49:58.281	2	211	0065-0136665886
26464	2014.06.17	15:50:09.670	7	616	0065-0136651817
26465	2014.06.17	15:50:10.437	8	1687	0065-0136651817
26466	2014.06.17	15:50:30.745	2	517	0065-0136665886
26467	2014.06.17	15:50:31.376	1	508	0065-0136665886
26468	2014.06.17	15:50:35.528	1	649	0065-0136665886
26469	2014.06.17	15:50:36.182	1	650	0065-0136665886
26470	2014.06.17	15:50:36.981	1	839	0065-0136665886
26471	2014.06.17	15:50:37.923	1	518	0065-0136665886
26472	2014.06.17	15:50:41.107	8	411	0065-0136665886
26473	2014.06.17	15:50:41.533	7	710	0065-0136665886
26474	2014.06.17	15:50:45.373	3	654	0065-0136655780
26475	2014.06.17	15:50:46.286	6	316	0065-0136660676
26476	2014.06.17	15:50:46.651	5	693	0065-0136660676
26477	2014.06.17	15:50:46.225	4	11185	0065-0136655780
26478	2014.06.17	15:50:57.486	4	532	0065-0136660676
26479	2014.06.17	15:50:57.898	3	917	0065-0136655780
26480	2014.06.17	15:50:58.599	7	516	0065-0136665886
26481	2014.06.17	15:50:58.824	3	1701	0065-0136660676
26482	2014.06.17	15:50:59.078	8	1986	0065-0136665886
26483	2014.06.17	15:51:12.586	2	1393	0065-0136655780
26484	2014.06.17	15:51:14.909	8	410	0065-0136665886
26485	2014.06.17	15:51:15.267	7	515	0065-0136665886
26486	2014.06.17	15:51:17.134	6	316	0065-0136665886
26487	2014.06.17	15:51:17.482	5	610	0065-0136665886
26488	2014.06.17	15:51:14.580	1	3925	0065-0136655780
26489	2014.06.17	15:51:18.828	4	309	0065-0136665886
26490	2014.06.17	15:51:19.259	3	785	0065-0136665886
26491	2014.06.17	15:51:23.672	2	1104	0065-0136665886
26492	2014.06.17	15:51:24.836	1	343	0065-0136665886
26493	2014.06.17	15:51:24.966	2	318	0065-0136660676
26494	2014.06.17	15:51:25.427	1	309	0065-0136660676
26495	2014.06.17	15:51:25.621	2	308	0065-0136659459
26496	2014.06.17	15:51:25.644	8	318	0065-0136665886
26497	2014.06.17	15:51:25.910	7	312	0065-0136665886
26498	2014.06.17	15:51:26.736	1	1713	0065-0136659459
26499	2014.06.17	15:51:49.958	7	1396	0065-0136665886
26500	2014.06.17	15:51:51.634	8	4804	0065-0136665886
26501	2014.06.17	15:52:14.701	8	411	0065-0136659288
26502	2014.06.17	15:52:15.128	7	3746	0065-0136659288
26503	2014.06.17	15:52:25.563	8	645	0065-0136655780
26504	2014.06.17	15:52:28.415	6	821	0065-0136659288
26505	2014.06.17	15:52:29.325	6	813	0065-0136659288
26506	2014.06.17	15:52:26.426	7	5212	0065-0136655780
26507	2014.06.17	15:52:30.340	5	4543	0065-0136659288
26508	2014.06.17	15:52:42.487	6	1521	0065-0136655780
26509	2014.06.17	15:52:44.037	6	213	0065-0136655780
26510	2014.06.17	15:52:45.921	4	320	0065-0136659288
26511	2014.06.17	15:52:47.653	1	225	0065-0136660676
26512	2014.06.17	15:52:46.246	3	1923	0065-0136659288
26513	2014.06.17	15:52:48.076	2	809	0065-0136660676
26514	2014.06.17	15:52:44.589	5	4450	0065-0136655780
26515	2014.06.17	15:52:55.855	2	444	0065-0136670531
26516	2014.06.17	15:52:56.470	1	715	0065-0136670531
26517	2014.06.17	15:53:02.965	2	1397	0065-0136661759
26518	2014.06.17	15:53:04.553	1	603	0065-0136661759
26519	2014.06.17	15:53:14.051	4	423	0065-0136655780
26520	2014.06.17	15:53:14.650	3	739	0065-0136655780
26521	2014.06.17	15:53:15.634	2	410	0065-0136659288
26522	2014.06.17	15:53:16.625	2	325	0065-0136655780
26523	2014.06.17	15:53:16.228	1	907	0065-0136659288
26524	2014.06.17	15:53:17.218	1	515	0065-0136655780
26525	2014.06.17	15:53:34.726	2	418	0065-0136671473
26526	2014.06.17	15:53:35.314	1	518	0065-0136671473
26527	2014.06.17	15:53:54.716	3	405	0065-0136660676
26528	2014.06.17	15:53:55.202	4	532	0065-0136660676
26529	2014.06.17	15:54:36.506	8	320	0065-0136667521
26530	2014.06.17	15:54:36.552	7	706	0065-0136671473
26531	2014.06.17	15:54:37.287	7	423	0065-0136667521
26532	2014.06.17	15:54:38.887	5	312	0065-0136660676
26533	2014.06.17	15:54:40.306	1	907	0065-0136659288
26534	2014.06.17	15:54:39.215	6	2225	0065-0136660676
26535	2014.06.17	15:54:41.316	2	905	0065-0136659288
26536	2014.06.17	15:54:42.127	1	216	0065-0136670531
26537	2014.06.17	15:54:42.387	2	225	0065-0136670531
26538	2014.06.17	15:54:42.463	1	229	0065-0136651817
26539	2014.06.17	15:54:43.490	3	313	0065-0136651817
26540	2014.06.17	15:54:43.661	1	407	0065-0136659459
26541	2014.06.17	15:54:43.902	7	460	0065-0136667521
26542	2014.06.17	15:54:44.112	2	654	0065-0136659459
26543	2014.06.17	15:54:43.876	4	4477	0065-0136651817
26544	2014.06.17	15:54:44.621	8	3840	0065-0136667521
26545	2014.06.17	15:54:49.638	5	452	0065-0136651817
26546	2014.06.17	15:54:50.126	6	938	0065-0136651817
26547	2014.06.17	15:54:54.322	7	409	0065-0136651817
26548	2014.06.17	15:54:54.813	8	1595	0065-0136651817
26549	2014.06.17	15:54:56.590	3	456	0065-0136659459
26550	2014.06.17	15:54:57.781	1	308	0065-0136651817
26551	2014.06.17	15:54:58.203	2	739	0065-0136651817
26552	2014.06.17	15:55:00.145	1	326	0065-0136667521
26553	2014.06.17	15:55:01.206	2	1223	0065-0136667521
26554	2014.06.17	15:55:02.493	1	211	0065-0136665886
26555	2014.06.17	15:54:57.215	4	5725	0065-0136659459
26556	2014.06.17	15:55:02.820	2	320	0065-0136665886
26557	2014.06.17	15:55:05.149	5	366	0065-0136659459
26558	2014.06.17	15:55:05.590	6	1810	0065-0136659459
26559	2014.06.17	15:55:21.143	2	1190	0065-0136659288
26560	2014.06.17	15:55:22.476	1	1604	0065-0136659288
26561	2014.06.17	15:55:32.268	6	504	0065-0136671473
26562	2014.06.17	15:55:32.848	5	4416	0065-0136671473
26563	2014.06.17	15:55:49.851	4	546	0065-0136671473
26564	2014.06.17	15:55:50.412	3	904	0065-0136671473
26565	2014.06.17	15:55:50.029	2	1306	0065-0136665886
26566	2014.06.17	15:55:53.001	2	216	0065-0136671473
26567	2014.06.17	15:55:52.520	1	811	0065-0136665886
26568	2014.06.17	15:55:53.447	1	525	0065-0136671473
26569	2014.06.17	15:56:03.674	6	419	0065-0136659459
26570	2014.06.17	15:56:04.222	8	312	0065-0136671473
26571	2014.06.17	15:56:04.587	7	905	0065-0136671473
26572	2014.06.17	15:56:04.190	5	1570	0065-0136659459
26573	2014.06.17	15:56:05.803	5	225	0065-0136659459
26574	2014.06.17	15:56:05.498	7	744	0065-0136671473
26575	2014.06.17	15:56:12.443	6	498	0065-0136671473
26576	2014.06.17	15:56:12.927	5	716	0065-0136671473
26577	2014.06.17	15:56:18.346	7	454	0065-0136660676
26578	2014.06.17	15:56:18.838	8	714	0065-0136660676
26579	2014.06.17	15:56:21.942	1	214	0065-0136660676
26580	2014.06.17	15:56:22.270	2	511	0065-0136660676
26581	2014.06.17	15:56:27.663	4	310	0065-0136659459
26582	2014.06.17	15:56:28.130	3	1123	0065-0136659459
26583	2014.06.17	15:56:29.923	2	310	0065-0136659459
26584	2014.06.17	15:56:30.310	1	1301	0065-0136659459
26585	2014.06.17	15:56:33.083	3	466	0065-0136651817
26586	2014.06.17	15:56:33.647	5	411	0065-0136671473
26587	2014.06.17	15:56:33.995	6	1329	0065-0136671473
26588	2014.06.17	15:56:36.819	7	311	0065-0136671473
26589	2014.06.17	15:56:37.145	8	1218	0065-0136671473
26590	2014.06.17	15:56:40.276	8	352	0065-0136659288
26591	2014.06.17	15:56:33.670	4	8398	0065-0136651817
26592	2014.06.17	15:56:40.638	7	1877	0065-0136659288
26593	2014.06.17	15:56:44.030	5	687	0065-0136651817
26594	2014.06.17	15:56:44.810	6	4730	0065-0136651817
26595	2014.06.17	15:56:49.971	6	221	0065-0136651817
26596	2014.06.17	15:56:51.057	6	211	0065-0136651817
26597	2014.06.17	15:57:02.255	6	679	0065-0136651817
26598	2014.06.17	15:57:02.975	5	5451	0065-0136651817
26599	2014.06.17	15:57:12.014	1	408	0065-0136655780
26600	2014.06.17	15:57:12.579	2	931	0065-0136655780
26601	2014.06.17	15:57:18.749	4	1032	0065-0136651817
26602	2014.06.17	15:57:20.018	3	3932	0065-0136651817
26603	2014.06.17	15:57:25.537	2	347	0065-0136651817
26604	2014.06.17	15:57:26.070	1	500	0065-0136651817
26605	2014.06.17	15:57:29.222	8	220	0065-0136665886
26606	2014.06.17	15:57:29.538	7	327	0065-0136665886
26607	2014.06.17	15:57:32.091	1	219	0065-0136661759
26608	2014.06.17	15:57:32.327	2	219	0065-0136661759
26609	2014.06.17	15:57:34.119	1	220	0065-0136659459
26610	2014.06.17	15:57:34.388	2	314	0065-0136659459
26611	2014.06.17	15:57:34.598	1	222	0065-0136651817
26612	2014.06.17	15:57:34.835	2	224	0065-0136651817
26613	2014.06.17	15:57:41.634	7	315	0065-0136659288
26614	2014.06.17	15:57:39.916	2	2577	0065-0136660676
26615	2014.06.17	15:57:42.521	1	213	0065-0136660676
26616	2014.06.17	15:57:42.585	2	226	0065-0136651817
26617	2014.06.17	15:57:42.840	1	222	0065-0136651817
26618	2014.06.17	15:57:46.067	1	221	0065-0136660676
26619	2014.06.17	15:57:46.371	2	211	0065-0136660676
26620	2014.06.17	15:57:42.001	8	9767	0065-0136659288
26621	2014.06.17	15:57:52.583	1	319	0065-0136659288
26622	2014.06.17	15:57:53.017	2	1512	0065-0136659288
26623	2014.06.17	15:57:56.992	7	626	0065-0136671473
26624	2014.06.17	15:57:57.656	8	5182	0065-0136671473
26625	2014.06.17	15:58:04.004	1	313	0065-0136671473
26626	2014.06.17	15:58:04.360	2	741	0065-0136671473
26627	2014.06.17	15:58:16.749	3	414	0065-0136671473
26628	2014.06.17	15:58:17.215	4	1397	0065-0136671473
26629	2014.06.17	15:58:34.660	3	314	0065-0136659288
26630	2014.06.17	15:58:35.123	4	1933	0065-0136659288
26631	2014.06.17	15:58:38.454	2	441	0065-0136655780
26632	2014.06.17	15:58:39.876	6	404	0065-0136665886
26633	2014.06.17	15:58:44.605	5	433	0065-0136659288
26634	2014.06.17	15:58:39.161	1	7516	0065-0136655780
26635	2014.06.17	15:58:49.685	1	316	0065-0136655780
26636	2014.06.17	15:58:50.006	2	322	0065-0136655780
26637	2014.06.17	15:58:45.003	6	7114	0065-0136659288
26638	2014.06.17	15:58:53.372	7	532	0065-0136665886
26639	2014.06.17	15:58:53.982	8	914	0065-0136665886
26640	2014.06.17	15:58:55.684	3	325	0065-0136667521
26641	2014.06.17	15:58:56.410	1	315	0065-0136665886
26642	2014.06.17	15:58:56.763	2	415	0065-0136665886
26643	2014.06.17	15:58:56.112	4	2088	0065-0136667521
26644	2014.06.17	15:59:05.173	3	554	0065-0136665886
26645	2014.06.17	15:59:05.116	5	846	0065-0136667521
26646	2014.06.17	15:59:05.840	4	1322	0065-0136665886
26647	2014.06.17	15:59:07.213	4	447	0065-0136665886
26648	2014.06.17	15:59:07.837	4	214	0065-0136665886
26649	2014.06.17	15:59:08.587	4	318	0065-0136665886
26650	2014.06.17	15:59:06.059	6	10587	0065-0136667521
26651	2014.06.17	15:59:24.967	3	427	0065-0136659459
26652	2014.06.17	15:59:25.504	4	2496	0065-0136659459
26653	2014.06.17	15:59:30.068	5	509	0065-0136659459
26654	2014.06.17	15:59:30.677	6	2491	0065-0136659459
26655	2014.06.17	15:59:34.812	8	599	0065-0136651817
26656	2014.06.17	15:59:34.591	6	1195	0065-0136659459
26657	2014.06.17	15:59:35.462	7	3274	0065-0136651817
26658	2014.06.17	15:59:35.962	5	2990	0065-0136659459
26659	2014.06.17	15:59:38.683	4	336	0065-0136665886
26660	2014.06.17	15:59:39.026	3	316	0065-0136665886
26661	2014.06.17	15:59:38.740	7	3676	0065-0136651817
26662	2014.06.17	15:59:42.493	7	810	0065-0136651817
26663	2014.06.17	15:59:43.308	7	213	0065-0136651817
26664	2014.06.17	15:59:43.564	7	397	0065-0136651817
26665	2014.06.17	15:59:41.154	5	3459	0065-0136659459
26666	2014.06.17	15:59:45.339	7	432	0065-0136659288
26667	2014.06.17	15:59:45.664	4	308	0065-0136659459
26668	2014.06.17	15:59:45.739	8	1923	0065-0136659288
26669	2014.06.17	15:59:46.088	3	3504	0065-0136659459
26670	2014.06.17	15:59:54.022	2	407	0065-0136659459
26671	2014.06.17	15:59:54.612	1	2114	0065-0136659459
26672	2014.06.17	15:59:56.768	1	214	0065-0136659459
26673	2014.06.17	16:00:08.013	1	315	0065-0136659288
26674	2014.06.17	16:00:08.384	2	1593	0065-0136659288
26675	2014.06.17	16:00:10.716	2	216	0065-0136659288
26676	2014.06.17	16:00:10.899	5	317	0065-0136671473
26677	2014.06.17	16:00:11.339	2	214	0065-0136659288
26678	2014.06.17	16:00:12.408	7	517	0065-0136667521
26679	2014.06.17	16:00:11.255	6	1895	0065-0136671473
26680	2014.06.17	16:00:13.830	7	313	0065-0136671473
26681	2014.06.17	16:00:12.975	8	1619	0065-0136667521
26682	2014.06.17	16:00:14.550	2	314	0065-0136659288
26683	2014.06.17	16:00:14.620	8	902	0065-0136671473
26684	2014.06.17	16:00:14.882	1	3274	0065-0136659288
26685	2014.06.17	16:00:18.204	1	404	0065-0136659288
26686	2014.06.17	16:00:18.543	2	356	0065-0136665886
26687	2014.06.17	16:00:19.003	1	1497	0065-0136665886
26688	2014.06.17	16:00:21.361	3	1011	0065-0136661759
26689	2014.06.17	16:00:22.518	4	1909	0065-0136661759
26690	2014.06.17	16:00:27.948	1	317	0065-0136659459
26691	2014.06.17	16:00:28.151	8	320	0065-0136665886
26692	2014.06.17	16:00:28.468	7	312	0065-0136665886
26693	2014.06.17	16:00:28.603	1	227	0065-0136667521
26694	2014.06.17	16:00:28.353	2	507	0065-0136659459
26695	2014.06.17	16:00:29.024	2	2084	0065-0136667521
26696	2014.06.17	16:00:31.261	2	219	0065-0136667521
26697	2014.06.17	16:00:31.517	2	230	0065-0136667521
26698	2014.06.17	16:00:33.023	3	751	0065-0136655780
26699	2014.06.17	16:00:34.066	4	2969	0065-0136655780
26700	2014.06.17	16:00:38.731	4	313	0065-0136655780
26701	2014.06.17	16:00:39.031	3	467	0065-0136655780
26702	2014.06.17	16:00:43.537	7	313	0065-0136651817
26703	2014.06.17	16:00:43.870	8	901	0065-0136651817
