# Supplementary material for: Eco-HAB as a fully automated and ecologically relevant assessment of social impairments in mouse models of autism
Source: eLife. 2016 Oct 12;5:e19532. doi: 10.7554/eLife.19532 (PMC5092044; doi:10.7554/eLife.19532)
Supplement: Supplementary file 1. — DOI: http://dx.doi.org/10.7554/eLife.19532.038 [file elife-19532-supp1.zip › BALB VPA data cohort 1/20140617_160000.txt]

26704	2014.06.17	16:00:45.122	6	535	0065-0136665886
26705	2014.06.17	16:00:45.563	5	217	0065-0136661759
26706	2014.06.17	16:00:46.378	8	406	0065-0136651817
26707	2014.06.17	16:00:48.299	4	419	0065-0136661759
26708	2014.06.17	16:00:48.728	3	499	0065-0136661759
26709	2014.06.17	16:00:45.835	5	4661	0065-0136665886
26710	2014.06.17	16:00:51.303	4	310	0065-0136665886
26711	2014.06.17	16:00:46.701	7	4952	0065-0136651817
26712	2014.06.17	16:00:51.732	3	556	0065-0136665886
26713	2014.06.17	16:00:54.508	2	406	0065-0136661759
26714	2014.06.17	16:00:55.133	1	417	0065-0136661759
26715	2014.06.17	16:01:32.129	8	411	0065-0136661759
26716	2014.06.17	16:01:32.629	7	1285	0065-0136661759
26717	2014.06.17	16:01:37.438	7	323	0065-0136661759
26718	2014.06.17	16:01:37.735	8	307	0065-0136661759
26719	2014.06.17	16:01:37.966	7	316	0065-0136651817
26720	2014.06.17	16:01:38.262	8	222	0065-0136651817
26721	2014.06.17	16:01:38.563	1	515	0065-0136661759
26722	2014.06.17	16:01:39.127	2	230	0065-0136661759
26723	2014.06.17	16:01:39.234	1	218	0065-0136651817
26724	2014.06.17	16:01:40.234	3	229	0065-0136651817
26725	2014.06.17	16:01:40.473	4	227	0065-0136651817
26726	2014.06.17	16:01:41.463	4	344	0065-0136651817
26727	2014.06.17	16:01:41.736	3	941	0065-0136651817
26728	2014.06.17	16:01:47.328	3	405	0065-0136651817
26729	2014.06.17	16:01:47.646	4	1646	0065-0136651817
26730	2014.06.17	16:01:51.448	4	322	0065-0136651817
26731	2014.06.17	16:01:51.785	3	1894	0065-0136651817
26732	2014.06.17	16:01:54.336	2	326	0065-0136651817
26733	2014.06.17	16:01:54.632	1	218	0065-0136651817
26734	2014.06.17	16:01:57.651	1	345	0065-0136651817
26735	2014.06.17	16:01:57.946	2	505	0065-0136651817
26736	2014.06.17	16:02:10.556	3	406	0065-0136651817
26737	2014.06.17	16:02:10.952	4	1713	0065-0136651817
26738	2014.06.17	16:02:13.598	5	313	0065-0136651817
26739	2014.06.17	16:02:13.849	6	2898	0065-0136651817
26740	2014.06.17	16:02:24.884	7	423	0065-0136651817
26741	2014.06.17	16:02:25.107	1	314	0065-0136659288
26742	2014.06.17	16:02:25.602	2	1986	0065-0136659288
26743	2014.06.17	16:02:29.248	3	358	0065-0136659288
26744	2014.06.17	16:02:30.602	2	212	0065-0136655780
26745	2014.06.17	16:02:29.738	4	1686	0065-0136659288
26746	2014.06.17	16:02:24.700	8	6988	0065-0136671473
26747	2014.06.17	16:02:30.921	1	1009	0065-0136655780
26748	2014.06.17	16:02:28.831	7	3157	0065-0136651817
26749	2014.06.17	16:02:32.167	1	493	0065-0136655780
26750	2014.06.17	16:02:32.399	5	514	0065-0136659288
26751	2014.06.17	16:02:32.664	1	744	0065-0136655780
26752	2014.06.17	16:02:32.080	8	3063	0065-0136651817
26753	2014.06.17	16:02:32.954	6	4353	0065-0136659288
26754	2014.06.17	16:02:37.550	1	226	0065-0136655780
26755	2014.06.17	16:02:37.743	2	311	0065-0136655780
26756	2014.06.17	16:02:39.041	7	996	0065-0136659288
26757	2014.06.17	16:02:40.259	8	2899	0065-0136659288
26758	2014.06.17	16:02:43.501	8	221	0065-0136659288
26759	2014.06.17	16:02:48.932	8	512	0065-0136659288
26760	2014.06.17	16:02:49.477	7	4528	0065-0136659288
26761	2014.06.17	16:02:54.574	7	1266	0065-0136659288
26762	2014.06.17	16:03:28.085	2	409	0065-0136667521
26763	2014.06.17	16:03:28.646	1	1408	0065-0136667521
26764	2014.06.17	16:03:33.662	1	598	0065-0136651817
26765	2014.06.17	16:03:35.099	2	2519	0065-0136651817
26766	2014.06.17	16:03:37.624	2	211	0065-0136651817
26767	2014.06.17	16:03:40.847	6	501	0065-0136659288
26768	2014.06.17	16:03:41.472	5	1501	0065-0136659288
26769	2014.06.17	16:03:43.795	4	344	0065-0136659288
26770	2014.06.17	16:03:44.125	3	2230	0065-0136659288
26771	2014.06.17	16:03:52.383	8	602	0065-0136671473
26772	2014.06.17	16:03:53.062	7	2653	0065-0136671473
26773	2014.06.17	16:03:57.408	7	318	0065-0136671473
26774	2014.06.17	16:03:59.174	3	219	0065-0136659288
26775	2014.06.17	16:04:00.432	6	512	0065-0136671473
26776	2014.06.17	16:04:01.024	5	1090	0065-0136671473
26777	2014.06.17	16:04:02.917	4	314	0065-0136671473
26778	2014.06.17	16:04:03.280	3	611	0065-0136671473
26779	2014.06.17	16:04:05.148	2	315	0065-0136671473
26780	2014.06.17	16:04:05.543	1	407	0065-0136671473
26781	2014.06.17	16:04:24.491	8	416	0065-0136671473
26782	2014.06.17	16:04:24.816	7	899	0065-0136671473
26783	2014.06.17	16:04:35.249	2	312	0065-0136659288
26784	2014.06.17	16:04:35.747	1	1297	0065-0136659288
26785	2014.06.17	16:04:42.622	8	406	0065-0136667521
26786	2014.06.17	16:04:43.113	7	2088	0065-0136667521
26787	2014.06.17	16:04:46.343	6	324	0065-0136667521
26788	2014.06.17	16:04:46.743	5	2119	0065-0136667521
26789	2014.06.17	16:04:52.749	6	406	0065-0136671473
26790	2014.06.17	16:04:53.196	5	1115	0065-0136671473
26791	2014.06.17	16:04:58.787	8	409	0065-0136659288
26792	2014.06.17	16:04:59.043	5	412	0065-0136671473
26793	2014.06.17	16:04:59.395	6	715	0065-0136671473
26794	2014.06.17	16:04:59.301	7	6541	0065-0136659288
26795	2014.06.17	16:05:07.051	7	408	0065-0136671473
26796	2014.06.17	16:05:07.541	8	1405	0065-0136671473
26797	2014.06.17	16:05:16.845	1	213	0065-0136671473
26798	2014.06.17	16:05:17.108	2	503	0065-0136671473
26799	2014.06.17	16:05:23.237	4	526	0065-0136667521
26800	2014.06.17	16:05:23.832	3	1602	0065-0136667521
26801	2014.06.17	16:06:04.859	2	309	0065-0136671473
26802	2014.06.17	16:06:05.179	1	405	0065-0136671473
26803	2014.06.17	16:06:06.677	8	403	0065-0136671473
26804	2014.06.17	16:06:07.039	7	1786	0065-0136671473
26805	2014.06.17	16:06:09.493	2	315	0065-0136667521
26806	2014.06.17	16:06:09.940	1	1312	0065-0136667521
26807	2014.06.17	16:06:14.030	2	544	0065-0136665886
26808	2014.06.17	16:06:14.683	1	499	0065-0136665886
26809	2014.06.17	16:06:15.866	6	514	0065-0136671473
26810	2014.06.17	16:06:16.391	5	1094	0065-0136671473
26811	2014.06.17	16:06:17.572	8	317	0065-0136665886
26812	2014.06.17	16:06:17.938	7	973	0065-0136665886
26813	2014.06.17	16:06:21.199	5	317	0065-0136671473
26814	2014.06.17	16:06:21.473	6	1383	0065-0136671473
26815	2014.06.17	16:06:20.863	7	7155	0065-0136665886
26816	2014.06.17	16:06:28.774	7	216	0065-0136665886
26817	2014.06.17	16:06:30.592	8	613	0065-0136667521
26818	2014.06.17	16:06:31.250	7	3399	0065-0136667521
26819	2014.06.17	16:06:36.220	7	550	0065-0136665886
26820	2014.06.17	16:06:36.773	8	514	0065-0136665886
26821	2014.06.17	16:06:37.922	1	310	0065-0136665886
26822	2014.06.17	16:06:38.219	2	421	0065-0136665886
26823	2014.06.17	16:06:46.075	6	309	0065-0136667521
26824	2014.06.17	16:06:46.359	5	2207	0065-0136667521
26825	2014.06.17	16:07:10.421	6	404	0065-0136659288
26826	2014.06.17	16:07:10.943	5	1692	0065-0136659288
26827	2014.06.17	16:07:17.994	3	931	0065-0136659459
26828	2014.06.17	16:07:19.050	4	3272	0065-0136659459
26829	2014.06.17	16:07:23.730	7	311	0065-0136671473
26830	2014.06.17	16:07:23.994	5	414	0065-0136659459
26831	2014.06.17	16:07:24.274	4	408	0065-0136667521
26832	2014.06.17	16:07:24.058	8	901	0065-0136671473
26833	2014.06.17	16:07:24.416	6	1311	0065-0136659459
26834	2014.06.17	16:07:24.832	3	5263	0065-0136667521
26835	2014.06.17	16:07:41.366	4	321	0065-0136659288
26836	2014.06.17	16:07:41.767	3	1928	0065-0136659288
26837	2014.06.17	16:07:45.926	7	1345	0065-0136659459
26838	2014.06.17	16:07:47.396	8	4429	0065-0136659459
26839	2014.06.17	16:07:53.145	2	319	0065-0136660676
26840	2014.06.17	16:07:52.278	3	1186	0065-0136665886
26841	2014.06.17	16:07:53.083	8	441	0065-0136659459
26842	2014.06.17	16:07:53.568	1	1563	0065-0136660676
26843	2014.06.17	16:07:53.857	4	2427	0065-0136665886
26844	2014.06.17	16:08:00.214	1	328	0065-0136659459
26845	2014.06.17	16:08:00.718	2	1262	0065-0136659459
26846	2014.06.17	16:08:03.477	3	356	0065-0136659459
26847	2014.06.17	16:08:03.905	4	1785	0065-0136659459
26848	2014.06.17	16:08:05.902	4	317	0065-0136659459
26849	2014.06.17	16:08:08.387	5	344	0065-0136665886
26850	2014.06.17	16:08:08.778	6	621	0065-0136665886
26851	2014.06.17	16:08:13.268	7	351	0065-0136665886
26852	2014.06.17	16:08:13.595	8	757	0065-0136665886
26853	2014.06.17	16:08:21.839	1	218	0065-0136671473
26854	2014.06.17	16:08:22.127	2	524	0065-0136671473
26855	2014.06.17	16:08:23.564	1	328	0065-0136665886
26856	2014.06.17	16:08:23.964	2	617	0065-0136665886
26857	2014.06.17	16:08:24.968	5	443	0065-0136659459
26858	2014.06.17	16:08:25.700	3	424	0065-0136671473
26859	2014.06.17	16:08:26.281	2	218	0065-0136659288
26860	2014.06.17	16:08:25.487	6	1653	0065-0136659459
26861	2014.06.17	16:08:26.567	1	1399	0065-0136659288
26862	2014.06.17	16:08:26.172	4	1874	0065-0136671473
26863	2014.06.17	16:08:30.627	2	599	0065-0136665886
26864	2014.06.17	16:08:31.344	1	404	0065-0136665886
26865	2014.06.17	16:08:37.285	8	214	0065-0136660676
26866	2014.06.17	16:08:37.653	1	312	0065-0136665886
26867	2014.06.17	16:08:37.975	2	455	0065-0136665886
26868	2014.06.17	16:08:37.590	7	2214	0065-0136660676
26869	2014.06.17	16:08:40.051	7	228	0065-0136660676
26870	2014.06.17	16:08:45.847	8	403	0065-0136659288
26871	2014.06.17	16:08:46.298	7	5613	0065-0136659288
26872	2014.06.17	16:08:53.578	3	361	0065-0136665886
26873	2014.06.17	16:08:53.984	4	1124	0065-0136665886
26874	2014.06.17	16:08:55.358	4	221	0065-0136665886
26875	2014.06.17	16:08:55.582	4	623	0065-0136665886
26876	2014.06.17	16:08:57.189	5	407	0065-0136665886
26877	2014.06.17	16:08:57.676	6	1694	0065-0136665886
26878	2014.06.17	16:09:03.078	7	440	0065-0136665886
26879	2014.06.17	16:09:03.563	8	752	0065-0136665886
26880	2014.06.17	16:09:13.257	7	329	0065-0136660676
26881	2014.06.17	16:09:13.626	8	708	0065-0136660676
26882	2014.06.17	16:09:57.341	1	223	0065-0136660676
26883	2014.06.17	16:09:57.682	2	412	0065-0136660676
26884	2014.06.17	16:09:58.273	2	223	0065-0136660676
26885	2014.06.17	16:10:02.275	3	214	0065-0136660676
26886	2014.06.17	16:10:02.594	4	1204	0065-0136660676
26887	2014.06.17	16:10:04.707	6	403	0065-0136659459
26888	2014.06.17	16:10:05.176	5	998	0065-0136659459
26889	2014.06.17	16:10:13.877	6	316	0065-0136659288
26890	2014.06.17	16:10:14.234	5	1408	0065-0136659288
26891	2014.06.17	16:10:28.083	5	514	0065-0136659288
26892	2014.06.17	16:10:28.509	6	3383	0065-0136659288
26893	2014.06.17	16:10:32.504	7	311	0065-0136659288
26894	2014.06.17	16:10:32.911	2	405	0065-0136667521
26895	2014.06.17	16:10:32.860	8	1979	0065-0136659288
26896	2014.06.17	16:10:33.501	1	2852	0065-0136667521
26897	2014.06.17	16:10:40.016	8	307	0065-0136665886
26898	2014.06.17	16:10:40.381	7	503	0065-0136665886
26899	2014.06.17	16:10:47.843	8	420	0065-0136667521
26900	2014.06.17	16:10:48.355	7	2589	0065-0136667521
26901	2014.06.17	16:10:57.600	6	409	0065-0136665886
26902	2014.06.17	16:10:58.227	5	611	0065-0136665886
26903	2014.06.17	16:11:04.069	3	441	0065-0136655780
26904	2014.06.17	16:11:04.685	4	4852	0065-0136655780
26905	2014.06.17	16:11:09.910	4	499	0065-0136659459
26906	2014.06.17	16:11:10.572	3	1036	0065-0136659459
26907	2014.06.17	16:11:12.578	2	328	0065-0136659459
26908	2014.06.17	16:11:12.971	1	531	0065-0136659459
26909	2014.06.17	16:11:13.535	4	412	0065-0136667521
26910	2014.06.17	16:11:14.038	3	3360	0065-0136667521
26911	2014.06.17	16:11:31.518	8	309	0065-0136659459
26912	2014.06.17	16:11:31.885	7	914	0065-0136659459
26913	2014.06.17	16:11:33.511	6	343	0065-0136659459
26914	2014.06.17	16:11:34.297	5	1249	0065-0136659459
26915	2014.06.17	16:11:36.917	5	405	0065-0136665886
26916	2014.06.17	16:11:37.441	6	409	0065-0136665886
26917	2014.06.17	16:11:38.964	7	2551	0065-0136665886
26918	2014.06.17	16:11:41.519	8	1236	0065-0136665886
26919	2014.06.17	16:11:42.429	5	774	0065-0136660676
26920	2014.06.17	16:11:43.320	6	946	0065-0136660676
26921	2014.06.17	16:11:50.922	2	410	0065-0136653169
26922	2014.06.17	16:11:52.296	2	316	0065-0136667521
26923	2014.06.17	16:11:51.512	1	1187	0065-0136653169
26924	2014.06.17	16:11:52.950	1	426	0065-0136667521
26925	2014.06.17	16:11:53.780	1	747	0065-0136667521
26926	2014.06.17	16:11:57.006	1	502	0065-0136665886
26927	2014.06.17	16:11:57.824	2	1367	0065-0136665886
26928	2014.06.17	16:12:10.398	2	355	0065-0136665886
26929	2014.06.17	16:12:10.759	1	465	0065-0136665886
26930	2014.06.17	16:12:12.316	8	420	0065-0136665886
26931	2014.06.17	16:12:12.650	7	539	0065-0136665886
26932	2014.06.17	16:12:20.096	5	516	0065-0136671473
26933	2014.06.17	16:12:20.731	6	2190	0065-0136671473
26934	2014.06.17	16:12:27.207	7	319	0065-0136671473
26935	2014.06.17	16:12:29.077	7	507	0065-0136671473
26936	2014.06.17	16:12:29.632	8	2881	0065-0136671473
26937	2014.06.17	16:12:36.729	1	215	0065-0136671473
26938	2014.06.17	16:12:36.984	2	803	0065-0136671473
26939	2014.06.17	16:12:47.558	1	419	0065-0136653169
26940	2014.06.17	16:12:48.150	2	1007	0065-0136653169
26941	2014.06.17	16:12:49.269	2	217	0065-0136653169
26942	2014.06.17	16:12:49.796	2	211	0065-0136653169
26943	2014.06.17	16:12:53.599	2	229	0065-0136653169
26944	2014.06.17	16:12:57.096	3	708	0065-0136653169
26945	2014.06.17	16:12:57.946	4	1556	0065-0136653169
26946	2014.06.17	16:13:04.568	5	597	0065-0136653169
26947	2014.06.17	16:13:05.349	6	1708	0065-0136653169
26948	2014.06.17	16:13:10.767	5	1314	0065-0136659459
26949	2014.06.17	16:13:14.026	1	214	0065-0136659288
26950	2014.06.17	16:13:14.383	2	615	0065-0136659288
26951	2014.06.17	16:13:12.314	6	3271	0065-0136659459
26952	2014.06.17	16:13:15.405	2	223	0065-0136659288
26953	2014.06.17	16:13:15.780	6	519	0065-0136659459
26954	2014.06.17	16:13:15.835	7	1002	0065-0136653169
26955	2014.06.17	16:13:17.049	7	454	0065-0136659459
26956	2014.06.17	16:13:16.916	8	732	0065-0136653169
26957	2014.06.17	16:13:17.651	8	993	0065-0136659459
26958	2014.06.17	16:13:19.521	1	216	0065-0136659459
26959	2014.06.17	16:13:19.846	2	1298	0065-0136659459
26960	2014.06.17	16:13:21.156	2	216	0065-0136659459
26961	2014.06.17	16:13:24.480	7	437	0065-0136665886
26962	2014.06.17	16:13:24.920	8	900	0065-0136665886
26963	2014.06.17	16:13:33.873	2	216	0065-0136659288
26964	2014.06.17	16:13:34.200	1	616	0065-0136659288
26965	2014.06.17	16:13:45.206	6	418	0065-0136660676
26966	2014.06.17	16:13:45.734	5	1003	0065-0136660676
26967	2014.06.17	16:13:56.676	8	347	0065-0136665886
26968	2014.06.17	16:13:56.999	7	461	0065-0136665886
26969	2014.06.17	16:14:04.977	3	931	0065-0136659459
26970	2014.06.17	16:14:06.093	4	1598	0065-0136659459
26971	2014.06.17	16:14:10.439	7	498	0065-0136665886
26972	2014.06.17	16:14:10.957	8	2146	0065-0136665886
26973	2014.06.17	16:14:15.713	1	341	0065-0136665886
26974	2014.06.17	16:14:16.068	2	421	0065-0136665886
26975	2014.06.17	16:14:17.098	4	331	0065-0136660676
26976	2014.06.17	16:14:17.533	3	1593	0065-0136660676
26977	2014.06.17	16:14:19.201	5	522	0065-0136655780
26978	2014.06.17	16:14:19.822	6	3486	0065-0136655780
26979	2014.06.17	16:14:25.191	8	313	0065-0136659288
26980	2014.06.17	16:14:25.509	7	4691	0065-0136659288
26981	2014.06.17	16:14:30.889	3	355	0065-0136665886
26982	2014.06.17	16:14:30.766	7	1776	0065-0136659288
26983	2014.06.17	16:14:31.348	4	1330	0065-0136665886
26984	2014.06.17	16:14:34.330	7	1724	0065-0136655780
26985	2014.06.17	16:14:36.261	8	322	0065-0136655780
26986	2014.06.17	16:14:36.788	8	2368	0065-0136655780
26987	2014.06.17	16:14:46.459	1	346	0065-0136655780
26988	2014.06.17	16:14:47.079	2	1624	0065-0136655780
26989	2014.06.17	16:14:51.968	2	326	0065-0136660676
26990	2014.06.17	16:14:52.399	1	311	0065-0136660676
26991	2014.06.17	16:15:03.470	2	602	0065-0136651817
26992	2014.06.17	16:15:04.316	1	738	0065-0136651817
26993	2014.06.17	16:15:10.245	4	435	0065-0136659459
26994	2014.06.17	16:15:10.765	3	1572	0065-0136659459
26995	2014.06.17	16:15:15.452	2	413	0065-0136671473
26996	2014.06.17	16:15:15.945	1	413	0065-0136671473
26997	2014.06.17	16:15:17.890	8	504	0065-0136671473
26998	2014.06.17	16:15:18.566	2	229	0065-0136659459
26999	2014.06.17	16:15:18.403	7	611	0065-0136671473
27000	2014.06.17	16:15:18.868	1	510	0065-0136659459
27001	2014.06.17	16:15:18.898	3	604	0065-0136655780
27002	2014.06.17	16:15:19.606	4	1405	0065-0136655780
27003	2014.06.17	16:15:26.551	6	1000	0065-0136671473
27004	2014.06.17	16:15:27.250	8	1392	0065-0136651817
27005	2014.06.17	16:15:28.758	7	1102	0065-0136651817
27006	2014.06.17	16:15:27.666	5	2396	0065-0136671473
27007	2014.06.17	16:15:30.980	2	332	0065-0136673193
27008	2014.06.17	16:15:30.897	6	693	0065-0136651817
27009	2014.06.17	16:15:31.644	5	1891	0065-0136651817
27010	2014.06.17	16:15:31.439	1	2193	0065-0136673193
27011	2014.06.17	16:15:33.625	8	509	0065-0136659459
27012	2014.06.17	16:15:34.175	7	2082	0065-0136659459
27013	2014.06.17	16:15:39.656	7	403	0065-0136659288
27014	2014.06.17	16:15:40.174	8	1300	0065-0136659288
27015	2014.06.17	16:15:51.883	5	313	0065-0136671473
27016	2014.06.17	16:15:52.207	6	925	0065-0136671473
27017	2014.06.17	16:15:53.016	1	316	0065-0136659288
27018	2014.06.17	16:15:53.623	7	708	0065-0136671473
27019	2014.06.17	16:15:53.443	2	1684	0065-0136659288
27020	2014.06.17	16:15:55.552	2	446	0065-0136659288
27021	2014.06.17	16:15:54.439	8	1989	0065-0136671473
27022	2014.06.17	16:15:57.953	8	216	0065-0136671473
27023	2014.06.17	16:15:58.193	8	230	0065-0136671473
27024	2014.06.17	16:16:00.525	8	408	0065-0136660676
27025	2014.06.17	16:16:01.021	7	4017	0065-0136660676
27026	2014.06.17	16:16:05.209	7	1188	0065-0136660676
27027	2014.06.17	16:16:07.094	7	423	0065-0136659459
27028	2014.06.17	16:16:07.554	8	1329	0065-0136659459
27029	2014.06.17	16:16:34.193	1	220	0065-0136653169
27030	2014.06.17	16:16:34.609	1	220	0065-0136659459
27031	2014.06.17	16:16:34.517	2	450	0065-0136653169
27032	2014.06.17	16:16:35.076	2	1208	0065-0136659459
27033	2014.06.17	16:16:39.775	5	724	0065-0136655780
27034	2014.06.17	16:16:40.533	6	1791	0065-0136655780
27035	2014.06.17	16:16:44.383	6	341	0065-0136660676
27036	2014.06.17	16:16:44.806	5	1069	0065-0136660676
27037	2014.06.17	16:16:52.937	8	411	0065-0136667521
27038	2014.06.17	16:16:53.372	7	3361	0065-0136667521
27039	2014.06.17	16:17:01.107	7	403	0065-0136655780
27040	2014.06.17	16:17:01.525	3	562	0065-0136659459
27041	2014.06.17	16:17:01.595	8	2022	0065-0136655780
27042	2014.06.17	16:17:02.194	4	1587	0065-0136659459
27043	2014.06.17	16:17:05.500	4	738	0065-0136665886
27044	2014.06.17	16:17:06.547	5	314	0065-0136659459
27045	2014.06.17	16:17:06.381	3	1604	0065-0136665886
27046	2014.06.17	16:17:06.907	6	3497	0065-0136659459
27047	2014.06.17	16:17:18.268	3	368	0065-0136659288
27048	2014.06.17	16:17:18.631	4	1802	0065-0136659288
27049	2014.06.17	16:17:25.100	4	327	0065-0136660676
27050	2014.06.17	16:17:25.536	3	1587	0065-0136660676
27051	2014.06.17	16:17:28.404	2	220	0065-0136665886
27052	2014.06.17	16:17:28.297	6	414	0065-0136667521
27053	2014.06.17	16:17:28.707	1	314	0065-0136665886
27054	2014.06.17	16:17:30.029	8	322	0065-0136665886
27055	2014.06.17	16:17:28.687	5	1683	0065-0136667521
27056	2014.06.17	16:17:30.319	7	327	0065-0136665886
27057	2014.06.17	16:17:30.732	8	711	0065-0136655780
27058	2014.06.17	16:17:32.829	1	343	0065-0136655780
27059	2014.06.17	16:17:33.293	2	741	0065-0136655780
27060	2014.06.17	16:17:40.825	3	598	0065-0136655780
27061	2014.06.17	16:17:41.570	4	1590	0065-0136655780
27062	2014.06.17	16:17:55.456	7	467	0065-0136665886
27063	2014.06.17	16:17:55.956	8	931	0065-0136665886
27064	2014.06.17	16:18:01.402	3	420	0065-0136660676
27065	2014.06.17	16:18:01.888	4	912	0065-0136660676
27066	2014.06.17	16:18:10.371	4	604	0065-0136667521
27067	2014.06.17	16:18:07.761	8	3623	0065-0136673193
27068	2014.06.17	16:18:11.019	3	3965	0065-0136667521
27069	2014.06.17	16:18:11.660	7	3854	0065-0136673193
27070	2014.06.17	16:18:23.122	6	1252	0065-0136673193
27071	2014.06.17	16:18:24.758	5	3263	0065-0136673193
27072	2014.06.17	16:18:32.180	2	324	0065-0136667521
27073	2014.06.17	16:18:32.601	1	530	0065-0136667521
27074	2014.06.17	16:18:33.224	1	216	0065-0136667521
27075	2014.06.17	16:18:36.690	8	316	0065-0136665886
27076	2014.06.17	16:18:37.020	7	771	0065-0136665886
27077	2014.06.17	16:18:37.361	8	614	0065-0136667521
27078	2014.06.17	16:18:38.458	7	3170	0065-0136667521
27079	2014.06.17	16:18:42.948	6	306	0065-0136667521
27080	2014.06.17	16:18:43.240	5	1398	0065-0136667521
27081	2014.06.17	16:18:49.275	6	514	0065-0136665886
27082	2014.06.17	16:18:49.757	5	1498	0065-0136665886
27083	2014.06.17	16:18:53.549	4	307	0065-0136673193
27084	2014.06.17	16:18:53.915	3	220	0065-0136673193
27085	2014.06.17	16:18:53.917	4	320	0065-0136651817
27086	2014.06.17	16:18:54.218	3	214	0065-0136651817
27087	2014.06.17	16:19:13.329	1	610	0065-0136671473
27088	2014.06.17	16:19:14.846	7	325	0065-0136659459
27089	2014.06.17	16:19:14.150	2	1600	0065-0136671473
27090	2014.06.17	16:19:15.236	8	1693	0065-0136659459
27091	2014.06.17	16:19:29.517	5	408	0065-0136659288
27092	2014.06.17	16:19:29.945	6	7001	0065-0136659288
27093	2014.06.17	16:19:37.794	7	430	0065-0136659288
27094	2014.06.17	16:19:38.192	8	1207	0065-0136659288
27095	2014.06.17	16:19:56.104	1	220	0065-0136659288
27096	2014.06.17	16:19:56.457	2	928	0065-0136659288
27097	2014.06.17	16:19:57.479	2	325	0065-0136659288
27098	2014.06.17	16:19:57.846	2	226	0065-0136659288
27099	2014.06.17	16:19:57.649	5	518	0065-0136660676
27100	2014.06.17	16:19:58.102	2	430	0065-0136659288
27101	2014.06.17	16:19:58.237	6	676	0065-0136660676
27102	2014.06.17	16:20:00.802	2	626	0065-0136671473
27103	2014.06.17	16:20:01.486	1	425	0065-0136671473
27104	2014.06.17	16:20:04.006	8	613	0065-0136671473
27105	2014.06.17	16:20:04.672	7	1589	0065-0136671473
27106	2014.06.17	16:20:09.779	4	318	0065-0136655780
27107	2014.06.17	16:20:10.216	3	2871	0065-0136655780
27108	2014.06.17	16:20:14.206	2	229	0065-0136651817
27109	2014.06.17	16:20:48.910	5	404	0065-0136667521
27110	2014.06.17	16:20:49.372	6	6324	0065-0136667521
27111	2014.06.17	16:20:55.969	6	431	0065-0136667521
27112	2014.06.17	16:20:55.905	7	508	0065-0136671473
27113	2014.06.17	16:20:56.530	8	2286	0065-0136671473
27114	2014.06.17	16:20:56.768	6	3526	0065-0136667521
27115	2014.06.17	16:21:01.562	8	310	0065-0136671473
27116	2014.06.17	16:21:01.882	7	1302	0065-0136671473
27117	2014.06.17	16:21:03.847	7	230	0065-0136671473
27118	2014.06.17	16:21:05.669	7	326	0065-0136671473
27119	2014.06.17	16:21:06.724	7	403	0065-0136660676
27120	2014.06.17	16:21:07.249	8	1103	0065-0136660676
27121	2014.06.17	16:21:21.161	2	309	0065-0136673193
27122	2014.06.17	16:21:21.622	1	1031	0065-0136673193
27123	2014.06.17	16:21:26.270	1	220	0065-0136659459
27124	2014.06.17	16:21:26.621	1	216	0065-0136673193
27125	2014.06.17	16:21:26.657	2	328	0065-0136659459
27126	2014.06.17	16:21:27.375	2	816	0065-0136673193
27127	2014.06.17	16:21:31.385	2	226	0065-0136655780
27128	2014.06.17	16:21:31.748	1	1497	0065-0136655780
27129	2014.06.17	16:21:35.581	1	508	0065-0136655780
27130	2014.06.17	16:21:36.150	3	697	0065-0136653169
27131	2014.06.17	16:21:36.243	2	1320	0065-0136655780
27132	2014.06.17	16:21:37.993	1	228	0065-0136651817
27133	2014.06.17	16:21:38.256	2	219	0065-0136651817
27134	2014.06.17	16:21:37.064	4	3525	0065-0136653169
27135	2014.06.17	16:21:40.687	3	500	0065-0136651817
27136	2014.06.17	16:21:43.439	1	226	0065-0136660676
27137	2014.06.17	16:21:43.800	2	426	0065-0136660676
27138	2014.06.17	16:21:41.234	4	3326	0065-0136651817
27139	2014.06.17	16:21:51.114	5	443	0065-0136651817
27140	2014.06.17	16:21:51.704	6	1324	0065-0136651817
27141	2014.06.17	16:21:53.078	6	224	0065-0136651817
27142	2014.06.17	16:21:53.691	3	520	0065-0136659459
27143	2014.06.17	16:21:54.285	4	2814	0065-0136659459
27144	2014.06.17	16:22:04.125	7	340	0065-0136667521
27145	2014.06.17	16:22:04.469	8	4452	0065-0136667521
27146	2014.06.17	16:22:16.466	5	351	0065-0136659459
27147	2014.06.17	16:22:16.820	6	2805	0065-0136659459
27148	2014.06.17	16:22:20.060	6	426	0065-0136659459
27149	2014.06.17	16:22:34.471	6	546	0065-0136651817
27150	2014.06.17	16:22:35.092	5	4754	0065-0136651817
27151	2014.06.17	16:22:47.096	7	311	0065-0136659459
27152	2014.06.17	16:22:47.424	8	847	0065-0136659459
27153	2014.06.17	16:22:50.635	8	505	0065-0136659459
27154	2014.06.17	16:22:54.708	5	316	0065-0136665886
27155	2014.06.17	16:22:55.063	6	337	0065-0136665886
27156	2014.06.17	16:22:51.091	7	7612	0065-0136659459
27157	2014.06.17	16:22:59.321	7	329	0065-0136665886
27158	2014.06.17	16:22:59.691	8	307	0065-0136665886
27159	2014.06.17	16:23:00.891	1	227	0065-0136665886
27160	2014.06.17	16:23:01.443	2	611	0065-0136665886
27161	2014.06.17	16:23:02.066	2	524	0065-0136665886
27162	2014.06.17	16:23:02.865	2	221	0065-0136665886
27163	2014.06.17	16:23:05.390	3	910	0065-0136655780
27164	2014.06.17	16:23:08.585	3	636	0065-0136665886
27165	2014.06.17	16:23:06.362	4	3183	0065-0136655780
27166	2014.06.17	16:23:09.572	4	633	0065-0136665886
27167	2014.06.17	16:23:10.251	5	308	0065-0136655780
27168	2014.06.17	16:23:10.542	6	515	0065-0136655780
27169	2014.06.17	16:23:11.705	7	353	0065-0136655780
27170	2014.06.17	16:23:12.056	8	580	0065-0136655780
27171	2014.06.17	16:23:11.696	4	1393	0065-0136665886
27172	2014.06.17	16:23:16.201	4	422	0065-0136665886
27173	2014.06.17	16:23:16.796	3	547	0065-0136665886
27174	2014.06.17	16:23:19.799	3	511	0065-0136653169
27175	2014.06.17	16:23:20.418	4	1158	0065-0136653169
27176	2014.06.17	16:23:21.672	8	442	0065-0136667521
27177	2014.06.17	16:23:22.173	7	2179	0065-0136667521
27178	2014.06.17	16:23:29.360	6	507	0065-0136671473
27179	2014.06.17	16:23:30.830	6	320	0065-0136667521
27180	2014.06.17	16:23:29.979	5	1312	0065-0136671473
27181	2014.06.17	16:23:31.544	5	620	0065-0136667521
27182	2014.06.17	16:23:32.320	4	310	0065-0136671473
27183	2014.06.17	16:23:32.612	3	317	0065-0136671473
27184	2014.06.17	16:23:32.767	4	316	0065-0136667521
27185	2014.06.17	16:23:33.541	5	307	0065-0136651817
27186	2014.06.17	16:23:33.171	3	709	0065-0136667521
27187	2014.06.17	16:23:33.929	6	1243	0065-0136651817
27188	2014.06.17	16:23:37.753	7	434	0065-0136651817
27189	2014.06.17	16:23:38.254	8	2290	0065-0136651817
27190	2014.06.17	16:23:42.796	6	427	0065-0136659459
27191	2014.06.17	16:23:43.302	5	762	0065-0136659459
27192	2014.06.17	16:23:44.531	2	2209	0065-0136665886
27193	2014.06.17	16:23:47.276	1	642	0065-0136665886
27194	2014.06.17	16:23:51.029	1	322	0065-0136665886
27195	2014.06.17	16:23:51.288	2	318	0065-0136665886
27196	2014.06.17	16:23:54.290	3	212	0065-0136660676
27197	2014.06.17	16:23:54.651	4	1100	0065-0136660676
27198	2014.06.17	16:23:56.493	1	1003	0065-0136651817
27199	2014.06.17	16:23:57.648	2	1222	0065-0136651817
27200	2014.06.17	16:24:01.831	3	221	0065-0136651817
27201	2014.06.17	16:24:01.833	2	408	0065-0136671473
27202	2014.06.17	16:24:02.418	1	526	0065-0136671473
27203	2014.06.17	16:24:02.192	4	1499	0065-0136651817
27204	2014.06.17	16:24:04.635	4	679	0065-0136651817
27205	2014.06.17	16:24:09.110	1	341	0065-0136655780
27206	2014.06.17	16:24:09.339	5	308	0065-0136660676
27207	2014.06.17	16:24:09.635	4	427	0065-0136659459
27208	2014.06.17	16:24:09.728	6	924	0065-0136660676
27209	2014.06.17	16:24:09.565	2	1713	0065-0136655780
27210	2014.06.17	16:24:10.171	3	5531	0065-0136659459
27211	2014.06.17	16:24:25.393	5	533	0065-0136651817
27212	2014.06.17	16:24:26.054	6	1321	0065-0136651817
27213	2014.06.17	16:24:38.688	3	420	0065-0136655780
27214	2014.06.17	16:24:40.122	8	407	0065-0136671473
27215	2014.06.17	16:24:40.619	7	1200	0065-0136671473
27216	2014.06.17	16:24:39.155	4	3057	0065-0136655780
27217	2014.06.17	16:24:43.068	2	312	0065-0136659459
27218	2014.06.17	16:24:43.132	6	405	0065-0136671473
27219	2014.06.17	16:24:43.467	1	570	0065-0136659459
27220	2014.06.17	16:24:43.556	5	1104	0065-0136671473
27221	2014.06.17	16:24:45.397	7	801	0065-0136651817
27222	2014.06.17	16:24:46.240	8	1011	0065-0136651817
27223	2014.06.17	16:25:02.022	8	309	0065-0136659459
27224	2014.06.17	16:25:02.416	7	2181	0065-0136659459
27225	2014.06.17	16:25:05.005	7	743	0065-0136659459
27226	2014.06.17	16:25:15.060	1	316	0065-0136651817
27227	2014.06.17	16:25:15.549	2	653	0065-0136651817
27228	2014.06.17	16:25:34.642	5	700	0065-0136655780
27229	2014.06.17	16:25:34.459	6	1589	0065-0136660676
27230	2014.06.17	16:25:37.357	2	326	0065-0136667521
27231	2014.06.17	16:25:37.781	6	325	0065-0136655780
27232	2014.06.17	16:25:38.755	7	218	0065-0136655780
27233	2014.06.17	16:25:38.332	5	1890	0065-0136671473
27234	2014.06.17	16:25:37.947	1	2315	0065-0136667521
27235	2014.06.17	16:25:40.663	1	219	0065-0136667521
27236	2014.06.17	16:25:39.019	8	1892	0065-0136655780
27237	2014.06.17	16:25:41.968	7	459	0065-0136660676
27238	2014.06.17	16:25:40.369	6	2087	0065-0136671473
27239	2014.06.17	16:25:43.422	7	427	0065-0136671473
27240	2014.06.17	16:25:42.566	8	1908	0065-0136660676
27241	2014.06.17	16:25:46.189	1	340	0065-0136667521
27242	2014.06.17	16:25:45.473	8	1193	0065-0136671473
27243	2014.06.17	16:25:46.687	8	217	0065-0136671473
27244	2014.06.17	16:25:46.591	2	1685	0065-0136667521
27245	2014.06.17	16:25:48.364	2	1241	0065-0136667521
27246	2014.06.17	16:25:49.610	2	220	0065-0136667521
27247	2014.06.17	16:25:50.170	2	211	0065-0136667521
27248	2014.06.17	16:25:54.959	7	461	0065-0136659459
27249	2014.06.17	16:25:55.520	8	1600	0065-0136659459
27250	2014.06.17	16:26:00.038	1	317	0065-0136671473
27251	2014.06.17	16:25:59.930	8	499	0065-0136659459
27252	2014.06.17	16:26:00.459	2	531	0065-0136671473
27253	2014.06.17	16:26:00.457	7	725	0065-0136659459
27254	2014.06.17	16:26:29.567	2	2578	0065-0136673193
27255	2014.06.17	16:26:32.346	2	217	0065-0136671473
27256	2014.06.17	16:26:32.637	1	220	0065-0136671473
27257	2014.06.17	16:26:33.300	8	216	0065-0136671473
27258	2014.06.17	16:26:33.535	7	307	0065-0136671473
27259	2014.06.17	16:26:33.149	4	744	0065-0136653169
27260	2014.06.17	16:26:34.205	6	314	0065-0136671473
27261	2014.06.17	16:26:34.498	5	310	0065-0136671473
27262	2014.06.17	16:26:35.465	4	326	0065-0136671473
27263	2014.06.17	16:26:34.001	3	1803	0065-0136653169
27264	2014.06.17	16:26:35.809	3	310	0065-0136671473
27265	2014.06.17	16:26:37.508	2	220	0065-0136671473
27266	2014.06.17	16:26:37.733	1	306	0065-0136671473
27267	2014.06.17	16:26:41.406	2	220	0065-0136665886
27268	2014.06.17	16:26:41.662	1	218	0065-0136665886
27269	2014.06.17	16:26:42.405	8	315	0065-0136665886
27270	2014.06.17	16:26:42.572	2	410	0065-0136667521
27271	2014.06.17	16:26:43.132	1	1880	0065-0136667521
27272	2014.06.17	16:26:43.298	7	2148	0065-0136665886
27273	2014.06.17	16:27:04.641	8	215	0065-0136667521
27274	2014.06.17	16:27:04.871	7	2274	0065-0136667521
27275	2014.06.17	16:27:07.815	6	313	0065-0136667521
27276	2014.06.17	16:27:08.173	5	1828	0065-0136667521
27277	2014.06.17	16:27:28.722	4	429	0065-0136667521
27278	2014.06.17	16:27:29.214	3	1901	0065-0136667521
27279	2014.06.17	16:27:33.313	2	421	0065-0136653169
27280	2014.06.17	16:27:33.829	1	809	0065-0136653169
27281	2014.06.17	16:28:13.108	8	1746	0065-0136653169
27282	2014.06.17	16:28:15.073	7	1528	0065-0136653169
27283	2014.06.17	16:28:35.423	6	804	0065-0136653169
27284	2014.06.17	16:28:36.303	5	1591	0065-0136653169
27285	2014.06.17	16:28:42.734	1	358	0065-0136660676
27286	2014.06.17	16:28:43.322	2	999	0065-0136660676
27287	2014.06.17	16:28:47.515	6	617	0065-0136665886
27288	2014.06.17	16:28:48.235	5	1314	0065-0136665886
27289	2014.06.17	16:28:55.143	4	352	0065-0136665886
27290	2014.06.17	16:28:55.516	3	1033	0065-0136665886
27291	2014.06.17	16:28:58.692	2	222	0065-0136665886
27292	2014.06.17	16:28:59.010	1	228	0065-0136665886
27293	2014.06.17	16:28:59.043	2	225	0065-0136667521
27294	2014.06.17	16:28:59.721	8	324	0065-0136665886
27295	2014.06.17	16:28:59.377	1	814	0065-0136667521
27296	2014.06.17	16:29:00.026	7	313	0065-0136665886
27297	2014.06.17	16:29:00.256	1	214	0065-0136667521
27298	2014.06.17	16:29:16.715	3	211	0065-0136660676
27299	2014.06.17	16:29:17.045	4	1303	0065-0136660676
27300	2014.06.17	16:29:19.209	6	420	0065-0136659459
27301	2014.06.17	16:29:19.705	5	1012	0065-0136659459
27302	2014.06.17	16:29:25.834	7	364	0065-0136665886
27303	2014.06.17	16:29:26.174	8	1442	0065-0136665886
27304	2014.06.17	16:29:27.436	5	312	0065-0136660676
27305	2014.06.17	16:29:27.755	6	1079	0065-0136660676
27306	2014.06.17	16:29:30.655	4	437	0065-0136659459
27307	2014.06.17	16:29:31.125	3	1241	0065-0136659459
27308	2014.06.17	16:29:33.583	2	320	0065-0136659459
27309	2014.06.17	16:29:34.039	1	1026	0065-0136659459
27310	2014.06.17	16:30:31.605	8	453	0065-0136655780
27311	2014.06.17	16:30:31.781	1	308	0065-0136671473
27312	2014.06.17	16:30:32.246	2	416	0065-0136671473
27313	2014.06.17	16:30:32.136	7	1810	0065-0136655780
27314	2014.06.17	16:30:38.831	3	810	0065-0136671473
27315	2014.06.17	16:30:39.808	4	1612	0065-0136671473
27316	2014.06.17	16:30:54.752	5	407	0065-0136671473
27317	2014.06.17	16:30:55.137	6	1212	0065-0136671473
27318	2014.06.17	16:31:03.011	8	310	0065-0136667521
27319	2014.06.17	16:31:03.362	7	1109	0065-0136667521
27320	2014.06.17	16:31:05.839	7	417	0065-0136671473
27321	2014.06.17	16:31:06.190	8	909	0065-0136671473
27322	2014.06.17	16:31:08.652	6	407	0065-0136667521
27323	2014.06.17	16:31:06.414	7	2807	0065-0136655780
27324	2014.06.17	16:31:09.081	5	1395	0065-0136667521
27325	2014.06.17	16:31:23.017	7	547	0065-0136655780
27326	2014.06.17	16:31:23.602	8	1826	0065-0136655780
27327	2014.06.17	16:31:44.567	4	306	0065-0136667521
27328	2014.06.17	16:31:44.971	3	3310	0065-0136667521
27329	2014.06.17	16:31:48.310	3	221	0065-0136667521
27330	2014.06.17	16:31:48.582	3	1523	0065-0136667521
27331	2014.06.17	16:31:56.514	1	402	0065-0136671473
27332	2014.06.17	16:31:56.968	2	498	0065-0136671473
27333	2014.06.17	16:32:02.200	1	215	0065-0136665886
27334	2014.06.17	16:32:02.544	2	320	0065-0136665886
27335	2014.06.17	16:32:09.936	7	325	0065-0136660676
27336	2014.06.17	16:32:10.327	8	1107	0065-0136660676
27337	2014.06.17	16:32:11.844	8	410	0065-0136660676
27338	2014.06.17	16:32:20.102	2	313	0065-0136667521
27339	2014.06.17	16:32:20.584	1	1606	0065-0136667521
27340	2014.06.17	16:32:24.321	2	217	0065-0136665886
27341	2014.06.17	16:32:24.850	1	1913	0065-0136665886
27342	2014.06.17	16:32:29.704	8	418	0065-0136665886
27343	2014.06.17	16:32:30.135	7	744	0065-0136665886
27344	2014.06.17	16:32:30.950	7	436	0065-0136665886
27345	2014.06.17	16:32:43.154	1	410	0065-0136660676
27346	2014.06.17	16:32:43.748	2	818	0065-0136660676
27347	2014.06.17	16:32:45.154	2	211	0065-0136660676
27348	2014.06.17	16:32:48.827	3	326	0065-0136660676
27349	2014.06.17	16:32:49.183	4	1203	0065-0136660676
27350	2014.06.17	16:32:53.719	4	658	0065-0136653169
27351	2014.06.17	16:32:54.687	8	217	0065-0136667521
27352	2014.06.17	16:32:54.610	3	2336	0065-0136653169
27353	2014.06.17	16:32:54.919	7	3558	0065-0136667521
27354	2014.06.17	16:32:59.692	2	318	0065-0136653169
27355	2014.06.17	16:33:00.369	7	1203	0065-0136667521
27356	2014.06.17	16:33:00.245	1	1498	0065-0136653169
27357	2014.06.17	16:33:06.026	7	406	0065-0136665886
27358	2014.06.17	16:33:06.476	8	938	0065-0136665886
27359	2014.06.17	16:33:07.544	1	221	0065-0136659459
27360	2014.06.17	16:33:08.119	1	314	0065-0136673193
27361	2014.06.17	16:33:07.903	2	810	0065-0136659459
27362	2014.06.17	16:33:10.557	6	499	0065-0136667521
27363	2014.06.17	16:33:08.942	2	3281	0065-0136673193
27364	2014.06.17	16:33:11.045	5	1300	0065-0136667521
27365	2014.06.17	16:33:30.288	1	405	0065-0136665886
27366	2014.06.17	16:33:30.750	2	410	0065-0136665886
27367	2014.06.17	16:33:31.182	1	309	0065-0136653169
27368	2014.06.17	16:33:31.837	2	1457	0065-0136653169
27369	2014.06.17	16:33:34.008	3	417	0065-0136665886
27370	2014.06.17	16:33:34.518	4	837	0065-0136665886
27371	2014.06.17	16:33:37.163	5	615	0065-0136667521
27372	2014.06.17	16:33:40.400	2	325	0065-0136673193
27373	2014.06.17	16:33:40.894	1	1037	0065-0136673193
27374	2014.06.17	16:33:37.795	6	6092	0065-0136667521
27375	2014.06.17	16:33:43.897	6	552	0065-0136667521
27376	2014.06.17	16:33:44.712	6	365	0065-0136667521
27377	2014.06.17	16:33:45.271	6	522	0065-0136667521
27378	2014.06.17	16:33:45.894	6	215	0065-0136667521
27379	2014.06.17	16:33:46.197	6	347	0065-0136667521
27380	2014.06.17	16:33:46.597	6	2053	0065-0136667521
27381	2014.06.17	16:33:49.407	1	444	0065-0136655780
27382	2014.06.17	16:33:50.071	5	612	0065-0136665886
27383	2014.06.17	16:33:49.985	2	1173	0065-0136655780
27384	2014.06.17	16:33:50.176	6	1126	0065-0136660676
27385	2014.06.17	16:33:51.454	6	2609	0065-0136660676
27386	2014.06.17	16:33:54.121	6	1818	0065-0136665886
27387	2014.06.17	16:33:56.059	7	316	0065-0136660676
27388	2014.06.17	16:33:56.492	8	1397	0065-0136660676
27389	2014.06.17	16:34:00.430	3	469	0065-0136659459
27390	2014.06.17	16:34:00.987	4	1828	0065-0136659459
27391	2014.06.17	16:34:04.448	7	321	0065-0136665886
27392	2014.06.17	16:34:04.798	8	531	0065-0136665886
27393	2014.06.17	16:34:14.979	1	219	0065-0136660676
27394	2014.06.17	16:34:15.267	1	313	0065-0136665886
27395	2014.06.17	16:34:15.373	2	498	0065-0136660676
27396	2014.06.17	16:34:16.188	2	338	0065-0136660676
27397	2014.06.17	16:34:17.514	2	1134	0065-0136665886
27398	2014.06.17	16:34:22.700	3	524	0065-0136660676
27399	2014.06.17	16:34:23.335	4	504	0065-0136660676
27400	2014.06.17	16:34:27.900	2	214	0065-0136655780
27401	2014.06.17	16:34:28.188	1	320	0065-0136655780
27402	2014.06.17	16:34:29.463	8	307	0065-0136655780
27403	2014.06.17	16:34:31.056	3	740	0065-0136665886
27404	2014.06.17	16:34:30.320	7	1713	0065-0136655780
27405	2014.06.17	16:34:32.258	8	630	0065-0136673193
27406	2014.06.17	16:34:31.946	4	1924	0065-0136665886
27407	2014.06.17	16:34:33.068	7	1743	0065-0136673193
27408	2014.06.17	16:34:36.040	7	738	0065-0136655780
27409	2014.06.17	16:34:36.859	8	1082	0065-0136655780
27410	2014.06.17	16:34:43.819	6	402	0065-0136667521
27411	2014.06.17	16:34:44.351	5	1680	0065-0136667521
27412	2014.06.17	16:34:49.607	5	414	0065-0136667521
27413	2014.06.17	16:34:50.065	6	222	0065-0136667521
27414	2014.06.17	16:34:50.321	6	1960	0065-0136667521
27415	2014.06.17	16:34:51.971	5	340	0065-0136659459
27416	2014.06.17	16:34:52.600	4	450	0065-0136665886
27417	2014.06.17	16:34:52.991	3	1400	0065-0136665886
27418	2014.06.17	16:34:52.525	6	4246	0065-0136659459
27419	2014.06.17	16:35:00.086	5	1210	0065-0136660676
27420	2014.06.17	16:35:01.408	6	1201	0065-0136660676
27421	2014.06.17	16:35:11.865	2	214	0065-0136671473
27422	2014.06.17	16:35:14.600	7	1001	0065-0136659459
27423	2014.06.17	16:35:15.639	7	404	0065-0136673193
27424	2014.06.17	16:35:15.644	8	1804	0065-0136659459
27425	2014.06.17	16:35:19.621	1	320	0065-0136659459
27426	2014.06.17	16:35:17.834	8	2268	0065-0136673193
27427	2014.06.17	16:35:19.981	2	429	0065-0136659459
27428	2014.06.17	16:35:20.661	8	326	0065-0136671473
27429	2014.06.17	16:35:20.928	7	216	0065-0136671473
27430	2014.06.17	16:35:21.092	8	315	0065-0136655780
27431	2014.06.17	16:35:21.424	7	316	0065-0136655780
27432	2014.06.17	16:35:21.791	6	523	0065-0136671473
27433	2014.06.17	16:35:22.877	6	212	0065-0136655780
27434	2014.06.17	16:35:22.354	5	1208	0065-0136671473
27435	2014.06.17	16:35:23.632	5	521	0065-0136655780
27436	2014.06.17	16:35:24.373	4	307	0065-0136671473
27437	2014.06.17	16:35:24.836	4	225	0065-0136655780
27438	2014.06.17	16:35:24.702	3	806	0065-0136671473
27439	2014.06.17	16:35:25.828	2	420	0065-0136659459
27440	2014.06.17	16:35:27.042	2	215	0065-0136671473
27441	2014.06.17	16:35:26.330	1	1129	0065-0136659459
27442	2014.06.17	16:35:27.895	1	313	0065-0136671473
27443	2014.06.17	16:35:29.990	8	216	0065-0136671473
27444	2014.06.17	16:35:25.517	3	4751	0065-0136655780
27445	2014.06.17	16:35:30.244	7	1990	0065-0136671473
27446	2014.06.17	16:35:30.708	3	4415	0065-0136655780
27447	2014.06.17	16:35:37.702	6	418	0065-0136671473
27448	2014.06.17	16:35:38.185	5	2584	0065-0136671473
27449	2014.06.17	16:35:49.815	3	644	0065-0136655780
27450	2014.06.17	16:35:50.666	4	1489	0065-0136655780
27451	2014.06.17	16:35:57.283	7	315	0065-0136667521
27452	2014.06.17	16:35:57.610	8	2098	0065-0136667521
27453	2014.06.17	16:36:04.255	5	323	0065-0136671473
27454	2014.06.17	16:36:04.570	6	1861	0065-0136671473
27455	2014.06.17	16:36:07.926	7	1207	0065-0136671473
27456	2014.06.17	16:36:09.573	8	1800	0065-0136671473
27457	2014.06.17	16:36:21.851	1	227	0065-0136667521
27458	2014.06.17	16:36:22.115	2	1791	0065-0136667521
27459	2014.06.17	16:36:24.821	1	214	0065-0136671473
27460	2014.06.17	16:36:25.182	2	808	0065-0136651817
27461	2014.06.17	16:36:26.236	2	2176	0065-0136671473
27462	2014.06.17	16:36:29.789	3	802	0065-0136651817
27463	2014.06.17	16:36:30.918	2	414	0065-0136665886
27464	2014.06.17	16:36:31.467	1	468	0065-0136665886
27465	2014.06.17	16:36:33.331	2	403	0065-0136661759
27466	2014.06.17	16:36:33.847	1	557	0065-0136661759
27467	2014.06.17	16:36:30.731	4	8302	0065-0136651817
27468	2014.06.17	16:36:39.286	5	1295	0065-0136655780
27469	2014.06.17	16:36:42.417	5	583	0065-0136651817
27470	2014.06.17	16:36:40.752	6	2418	0065-0136655780
27471	2014.06.17	16:36:43.212	6	662	0065-0136651817
27472	2014.06.17	16:36:43.769	7	227	0065-0136655780
27473	2014.06.17	16:36:44.000	8	324	0065-0136655780
27474	2014.06.17	16:36:44.600	7	318	0065-0136651817
27475	2014.06.17	16:36:44.894	8	524	0065-0136651817
27476	2014.06.17	16:36:45.825	1	325	0065-0136661759
27477	2014.06.17	16:36:46.144	2	335	0065-0136661759
27478	2014.06.17	16:36:46.284	8	422	0065-0136659459
27479	2014.06.17	16:36:46.678	7	435	0065-0136659459
27480	2014.06.17	16:36:48.692	6	405	0065-0136659459
27481	2014.06.17	16:36:49.207	5	627	0065-0136659459
27482	2014.06.17	16:36:50.202	1	217	0065-0136673193
27483	2014.06.17	16:36:50.634	2	548	0065-0136673193
27484	2014.06.17	16:36:50.746	4	519	0065-0136659459
27485	2014.06.17	16:36:52.486	1	218	0065-0136655780
27486	2014.06.17	16:36:51.436	3	1493	0065-0136659459
27487	2014.06.17	16:36:52.726	2	222	0065-0136655780
27488	2014.06.17	16:36:52.805	1	226	0065-0136651817
27489	2014.06.17	16:36:53.110	2	230	0065-0136651817
27490	2014.06.17	16:36:55.282	2	410	0065-0136651817
27491	2014.06.17	16:36:55.697	1	418	0065-0136651817
27492	2014.06.17	16:36:56.942	1	220	0065-0136651817
27493	2014.06.17	16:37:02.626	8	837	0065-0136665886
27494	2014.06.17	16:37:03.622	2	729	0065-0136653169
27495	2014.06.17	16:37:03.537	7	1108	0065-0136665886
27496	2014.06.17	16:37:04.690	1	2192	0065-0136653169
27497	2014.06.17	16:37:09.769	1	418	0065-0136653169
27498	2014.06.17	16:37:10.363	2	1648	0065-0136653169
27499	2014.06.17	16:37:35.432	3	749	0065-0136653169
27500	2014.06.17	16:37:36.289	4	2613	0065-0136653169
27501	2014.06.17	16:37:40.241	3	618	0065-0136671473
27502	2014.06.17	16:37:40.746	4	224	0065-0136653169
27503	2014.06.17	16:37:40.896	3	339	0065-0136655780
27504	2014.06.17	16:37:41.162	4	899	0065-0136671473
27505	2014.06.17	16:37:42.088	4	628	0065-0136655780
27506	2014.06.17	16:37:42.577	5	310	0065-0136653169
27507	2014.06.17	16:37:43.152	5	221	0065-0136671473
27508	2014.06.17	16:37:43.456	5	315	0065-0136655780
27509	2014.06.17	16:37:43.486	6	414	0065-0136671473
27510	2014.06.17	16:37:43.535	7	710	0065-0136665886
27511	2014.06.17	16:37:43.949	6	532	0065-0136655780
27512	2014.06.17	16:37:44.350	8	719	0065-0136665886
27513	2014.06.17	16:37:44.877	7	506	0065-0136671473
27514	2014.06.17	16:37:45.612	1	223	0065-0136665886
27515	2014.06.17	16:37:45.532	7	537	0065-0136655780
27516	2014.06.17	16:37:45.950	2	273	0065-0136665886
27517	2014.06.17	16:37:46.507	7	402	0065-0136653169
27518	2014.06.17	16:37:47.018	1	223	0065-0136671473
27519	2014.06.17	16:37:46.970	8	942	0065-0136653169
27520	2014.06.17	16:37:47.251	2	1146	0065-0136671473
27521	2014.06.17	16:37:50.654	2	214	0065-0136665886
27522	2014.06.17	16:37:50.946	1	413	0065-0136665886
27523	2014.06.17	16:37:55.389	8	524	0065-0136653169
27524	2014.06.17	16:37:56.741	2	511	0065-0136661759
27525	2014.06.17	16:37:57.352	1	524	0065-0136661759
27526	2014.06.17	16:37:55.952	7	3969	0065-0136653169
27527	2014.06.17	16:38:02.864	8	352	0065-0136665886
27528	2014.06.17	16:38:03.191	7	645	0065-0136665886
27529	2014.06.17	16:38:05.275	1	421	0065-0136661759
27530	2014.06.17	16:38:05.640	2	224	0065-0136661759
27531	2014.06.17	16:38:07.417	8	214	0065-0136655780
27532	2014.06.17	16:38:07.733	2	222	0065-0136671473
27533	2014.06.17	16:38:07.681	7	411	0065-0136655780
27534	2014.06.17	16:38:07.639	6	802	0065-0136665886
27535	2014.06.17	16:38:08.694	8	318	0065-0136671473
27536	2014.06.17	16:38:08.960	7	403	0065-0136671473
27537	2014.06.17	16:38:08.455	5	1012	0065-0136665886
27538	2014.06.17	16:38:10.051	6	325	0065-0136671473
27539	2014.06.17	16:38:10.372	5	317	0065-0136671473
27540	2014.06.17	16:38:13.207	4	316	0065-0136671473
27541	2014.06.17	16:38:13.566	3	1298	0065-0136671473
27542	2014.06.17	16:38:15.977	2	307	0065-0136671473
27543	2014.06.17	16:38:16.200	1	230	0065-0136671473
27544	2014.06.17	16:38:19.187	1	214	0065-0136671473
27545	2014.06.17	16:38:19.523	2	2179	0065-0136671473
27546	2014.06.17	16:38:34.445	2	420	0065-0136661759
27547	2014.06.17	16:38:34.956	2	218	0065-0136671473
27548	2014.06.17	16:38:35.001	1	222	0065-0136661759
27549	2014.06.17	16:38:35.983	7	414	0065-0136660676
27550	2014.06.17	16:38:36.662	1	407	0065-0136661759
27551	2014.06.17	16:38:36.506	8	2850	0065-0136660676
27552	2014.06.17	16:38:39.999	1	217	0065-0136651817
27553	2014.06.17	16:38:40.228	2	376	0065-0136651817
27554	2014.06.17	16:38:41.261	1	214	0065-0136661759
27555	2014.06.17	16:38:40.004	8	1705	0065-0136671473
27556	2014.06.17	16:38:41.522	2	226	0065-0136661759
27557	2014.06.17	16:38:42.081	8	213	0065-0136671473
27558	2014.06.17	16:38:42.352	3	405	0065-0136651817
27559	2014.06.17	16:38:42.776	4	500	0065-0136651817
27560	2014.06.17	16:38:43.055	8	1526	0065-0136671473
27561	2014.06.17	16:38:44.637	8	211	0065-0136671473
27562	2014.06.17	16:38:44.070	4	1889	0065-0136665886
27563	2014.06.17	16:38:46.010	8	212	0065-0136671473
27564	2014.06.17	16:38:46.530	4	217	0065-0136651817
27565	2014.06.17	16:38:46.442	8	326	0065-0136671473
27566	2014.06.17	16:38:46.937	3	317	0065-0136651817
27567	2014.06.17	16:38:46.937	8	935	0065-0136671473
27568	2014.06.17	16:38:47.944	8	404	0065-0136660676
27569	2014.06.17	16:38:48.407	8	904	0065-0136671473
27570	2014.06.17	16:38:49.813	8	214	0065-0136660676
27571	2014.06.17	16:38:49.247	7	1157	0065-0136653169
27572	2014.06.17	16:38:50.933	2	311	0065-0136665886
27573	2014.06.17	16:38:50.308	8	999	0065-0136660676
27574	2014.06.17	16:38:51.260	1	214	0065-0136665886
27575	2014.06.17	16:38:51.684	2	216	0065-0136651817
27576	2014.06.17	16:38:51.947	1	222	0065-0136651817
27577	2014.06.17	16:38:54.694	1	217	0065-0136665886
27578	2014.06.17	16:38:54.975	2	323	0065-0136665886
27579	2014.06.17	16:38:55.093	1	219	0065-0136651817
27580	2014.06.17	16:38:55.358	2	212	0065-0136651817
27581	2014.06.17	16:39:03.685	1	505	0065-0136671473
27582	2014.06.17	16:39:04.897	2	3650	0065-0136671473
27583	2014.06.17	16:38:51.394	8	27448	0065-0136660676
27584	2014.06.17	16:39:20.455	7	4472	0065-0136653169
27585	2014.06.17	16:39:26.255	1	453	0065-0136660676
27586	2014.06.17	16:39:27.007	2	1802	0065-0136660676
27587	2014.06.17	16:39:27.343	7	1875	0065-0136653169
27588	2014.06.17	16:39:30.515	8	5313	0065-0136653169
27589	2014.06.17	16:39:36.624	2	318	0065-0136651817
27590	2014.06.17	16:39:37.052	1	709	0065-0136651817
27591	2014.06.17	16:39:38.790	8	226	0065-0136651817
27592	2014.06.17	16:39:39.040	7	226	0065-0136651817
27593	2014.06.17	16:39:42.541	7	218	0065-0136655780
27594	2014.06.17	16:39:42.832	8	335	0065-0136655780
27595	2014.06.17	16:39:43.841	1	228	0065-0136655780
27596	2014.06.17	16:39:44.068	2	308	0065-0136655780
27597	2014.06.17	16:39:55.534	6	437	0065-0136653169
27598	2014.06.17	16:39:56.074	5	614	0065-0136653169
27599	2014.06.17	16:39:57.504	4	326	0065-0136653169
27600	2014.06.17	16:39:58.014	3	2134	0065-0136653169
27601	2014.06.17	16:40:32.858	3	1052	0065-0136665886
27602	2014.06.17	16:40:37.638	2	814	0065-0136665886
27603	2014.06.17	16:40:38.596	2	213	0065-0136671473
27604	2014.06.17	16:40:38.914	1	222	0065-0136671473
27605	2014.06.17	16:40:39.492	8	220	0065-0136665886
27606	2014.06.17	16:40:39.749	7	223	0065-0136665886
27607	2014.06.17	16:40:39.972	8	313	0065-0136671473
27608	2014.06.17	16:40:40.229	7	218	0065-0136671473
27609	2014.06.17	16:40:41.463	6	320	0065-0136671473
27610	2014.06.17	16:40:41.713	5	420	0065-0136671473
27611	2014.06.17	16:40:42.871	4	224	0065-0136671473
27612	2014.06.17	16:40:42.865	7	421	0065-0136651817
27613	2014.06.17	16:40:43.178	3	325	0065-0136671473
27614	2014.06.17	16:40:47.366	2	318	0065-0136671473
27615	2014.06.17	16:40:43.358	8	4624	0065-0136651817
27616	2014.06.17	16:40:47.683	1	309	0065-0136671473
27617	2014.06.17	16:40:50.228	8	421	0065-0136671473
27618	2014.06.17	16:40:50.616	7	1404	0065-0136671473
27619	2014.06.17	16:40:53.669	6	428	0065-0136671473
27620	2014.06.17	16:40:54.093	5	1699	0065-0136671473
27621	2014.06.17	16:40:55.930	5	550	0065-0136671473
27622	2014.06.17	16:40:56.665	5	506	0065-0136671473
27623	2014.06.17	16:41:09.716	5	323	0065-0136671473
27624	2014.06.17	16:41:10.011	6	1396	0065-0136671473
27625	2014.06.17	16:41:15.033	3	1718	0065-0136670531
27626	2014.06.17	16:41:18.150	8	625	0065-0136651817
27627	2014.06.17	16:41:19.426	3	410	0065-0136670531
27628	2014.06.17	16:41:18.869	7	998	0065-0136651817
27629	2014.06.17	16:41:20.513	3	1034	0065-0136670531
27630	2014.06.17	16:41:26.252	7	525	0065-0136671473
27631	2014.06.17	16:41:26.955	7	230	0065-0136651817
27632	2014.06.17	16:41:26.809	8	533	0065-0136671473
27633	2014.06.17	16:41:28.910	1	316	0065-0136671473
27634	2014.06.17	16:41:29.175	2	313	0065-0136671473
27635	2014.06.17	16:41:29.421	1	226	0065-0136651817
27636	2014.06.17	16:41:29.686	2	230	0065-0136651817
27637	2014.06.17	16:41:31.137	3	653	0065-0136651817
27638	2014.06.17	16:41:31.864	4	1133	0065-0136651817
27639	2014.06.17	16:42:02.319	7	516	0065-0136665886
27640	2014.06.17	16:42:02.815	8	1031	0065-0136665886
27641	2014.06.17	16:42:29.816	3	514	0065-0136659459
27642	2014.06.17	16:42:30.440	4	3547	0065-0136659459
27643	2014.06.17	16:42:35.547	5	418	0065-0136659459
27644	2014.06.17	16:42:36.067	6	2288	0065-0136659459
27645	2014.06.17	16:42:52.272	8	1213	0065-0136665886
27646	2014.06.17	16:42:53.490	7	2193	0065-0136665886
27647	2014.06.17	16:43:03.973	3	3645	0065-0136670531
27648	2014.06.17	16:43:07.773	7	547	0065-0136665886
27649	2014.06.17	16:43:08.357	8	836	0065-0136665886
27650	2014.06.17	16:43:10.718	1	319	0065-0136665886
27651	2014.06.17	16:43:11.184	2	437	0065-0136665886
27652	2014.06.17	16:43:20.019	2	502	0065-0136670531
27653	2014.06.17	16:43:20.828	1	2774	0065-0136670531
27654	2014.06.17	16:43:31.968	5	581	0065-0136651817
27655	2014.06.17	16:43:32.699	6	1191	0065-0136651817
27656	2014.06.17	16:43:33.688	3	525	0065-0136655780
27657	2014.06.17	16:43:34.802	4	1050	0065-0136655780
27658	2014.06.17	16:43:36.650	7	499	0065-0136651817
27659	2014.06.17	16:43:37.139	3	679	0065-0136653169
27660	2014.06.17	16:43:36.587	2	2181	0065-0136665886
27661	2014.06.17	16:43:38.908	1	440	0065-0136665886
27662	2014.06.17	16:43:38.093	4	2287	0065-0136653169
27663	2014.06.17	16:43:37.207	8	3653	0065-0136651817
27664	2014.06.17	16:43:41.831	1	325	0065-0136665886
27665	2014.06.17	16:43:42.131	2	215	0065-0136665886
27666	2014.06.17	16:43:40.617	4	4647	0065-0136655780
27667	2014.06.17	16:43:45.558	3	6942	0065-0136653169
27668	2014.06.17	16:43:53.418	3	4306	0065-0136655780
27669	2014.06.17	16:43:58.706	3	534	0065-0136660676
27670	2014.06.17	16:43:59.339	4	2065	0065-0136660676
27671	2014.06.17	16:44:03.403	6	312	0065-0136659459
27672	2014.06.17	16:44:06.286	1	219	0065-0136670531
27673	2014.06.17	16:44:06.575	2	230	0065-0136670531
27674	2014.06.17	16:44:03.789	5	3278	0065-0136659459
27675	2014.06.17	16:44:06.861	1	220	0065-0136651817
27676	2014.06.17	16:44:07.054	2	221	0065-0136651817
27677	2014.06.17	16:44:14.571	5	217	0065-0136660676
27678	2014.06.17	16:44:14.904	6	964	0065-0136660676
27679	2014.06.17	16:44:16.086	6	307	0065-0136660676
27680	2014.06.17	16:45:11.191	4	420	0065-0136659459
27681	2014.06.17	16:45:11.781	3	1528	0065-0136659459
27682	2014.06.17	16:45:16.782	3	2703	0065-0136670531
27683	2014.06.17	16:45:19.978	4	2283	0065-0136670531
27684	2014.06.17	16:45:34.585	7	650	0065-0136660676
27685	2014.06.17	16:45:35.242	8	1155	0065-0136660676
27686	2014.06.17	16:46:20.078	3	547	0065-0136667521
27687	2014.06.17	16:46:20.759	4	3469	0065-0136667521
27688	2014.06.17	16:46:29.706	2	1027	0065-0136661759
27689	2014.06.17	16:46:30.918	1	548	0065-0136661759
27690	2014.06.17	16:46:34.114	4	317	0065-0136670531
27691	2014.06.17	16:46:34.504	3	845	0065-0136670531
27692	2014.06.17	16:46:38.716	2	342	0065-0136651817
27693	2014.06.17	16:46:39.144	1	211	0065-0136651817
27694	2014.06.17	16:46:41.764	1	229	0065-0136661759
27695	2014.06.17	16:46:42.056	2	221	0065-0136661759
27696	2014.06.17	16:46:51.869	3	823	0065-0136653169
27697	2014.06.17	16:46:52.868	4	2162	0065-0136653169
27698	2014.06.17	16:47:12.431	5	1403	0065-0136653169
27699	2014.06.17	16:47:14.588	5	430	0065-0136667521
27700	2014.06.17	16:47:13.931	6	1300	0065-0136653169
27701	2014.06.17	16:47:15.821	7	348	0065-0136653169
27702	2014.06.17	16:47:16.172	8	1424	0065-0136653169
27703	2014.06.17	16:47:20.163	1	326	0065-0136653169
27704	2014.06.17	16:47:15.274	6	5551	0065-0136667521
27705	2014.06.17	16:47:21.845	7	323	0065-0136667521
27706	2014.06.17	16:47:21.884	2	1981	0065-0136653169
27707	2014.06.17	16:47:22.175	8	2185	0065-0136667521
27708	2014.06.17	16:47:39.841	1	212	0065-0136660676
27709	2014.06.17	16:47:40.209	2	617	0065-0136660676
27710	2014.06.17	16:47:40.864	2	662	0065-0136660676
27711	2014.06.17	16:47:41.343	1	211	0065-0136651817
27712	2014.06.17	16:47:41.631	2	1689	0065-0136651817
27713	2014.06.17	16:47:48.388	2	4820	0065-0136671473
27714	2014.06.17	16:47:54.444	2	213	0065-0136651817
27715	2014.06.17	16:47:53.914	1	842	0065-0136671473
27716	2014.06.17	16:47:54.809	1	224	0065-0136651817
27717	2014.06.17	16:47:55.147	8	230	0065-0136671473
27718	2014.06.17	16:47:55.420	7	220	0065-0136671473
27719	2014.06.17	16:47:55.403	8	337	0065-0136651817
27720	2014.06.17	16:47:55.708	7	230	0065-0136651817
27721	2014.06.17	16:47:56.121	6	321	0065-0136671473
27722	2014.06.17	16:47:56.457	5	213	0065-0136671473
27723	2014.06.17	16:47:56.600	6	212	0065-0136651817
27724	2014.06.17	16:47:56.792	5	217	0065-0136651817
27725	2014.06.17	16:47:57.006	4	230	0065-0136671473
27726	2014.06.17	16:47:57.276	3	220	0065-0136671473
27727	2014.06.17	16:47:57.245	4	310	0065-0136651817
27728	2014.06.17	16:47:57.580	3	217	0065-0136651817
27729	2014.06.17	16:48:06.906	2	1590	0065-0136659459
27730	2014.06.17	16:48:08.881	1	3707	0065-0136659459
27731	2014.06.17	16:48:10.856	3	1809	0065-0136651817
27732	2014.06.17	16:48:12.948	4	3298	0065-0136651817
27733	2014.06.17	16:48:19.338	4	220	0065-0136651817
27734	2014.06.17	16:49:06.275	3	413	0065-0136660676
27735	2014.06.17	16:49:06.770	3	542	0065-0136653169
27736	2014.06.17	16:49:06.798	4	1428	0065-0136660676
27737	2014.06.17	16:49:09.963	2	1133	0065-0136659288
27738	2014.06.17	16:49:11.573	1	379	0065-0136659288
27739	2014.06.17	16:49:08.539	4	4000	0065-0136653169
27740	2014.06.17	16:49:12.724	4	1216	0065-0136653169
27741	2014.06.17	16:49:11.957	1	2407	0065-0136659288
27742	2014.06.17	16:49:14.747	5	225	0065-0136660676
27743	2014.06.17	16:49:15.021	6	435	0065-0136660676
27744	2014.06.17	16:49:15.516	6	406	0065-0136660676
27745	2014.06.17	16:49:15.931	6	1184	0065-0136660676
27746	2014.06.17	16:49:17.367	8	531	0065-0136659288
27747	2014.06.17	16:49:17.991	7	2466	0065-0136659288
27748	2014.06.17	16:49:24.255	6	520	0065-0136659288
27749	2014.06.17	16:49:24.843	5	2187	0065-0136659288
27750	2014.06.17	16:49:40.930	5	697	0065-0136653169
27751	2014.06.17	16:49:41.716	6	1498	0065-0136653169
27752	2014.06.17	16:49:44.550	7	453	0065-0136653169
27753	2014.06.17	16:49:45.003	8	1433	0065-0136653169
27754	2014.06.17	16:49:52.899	4	620	0065-0136659288
27755	2014.06.17	16:49:53.692	3	1821	0065-0136659288
27756	2014.06.17	16:50:02.208	1	529	0065-0136667521
27757	2014.06.17	16:50:02.907	2	4337	0065-0136667521
27758	2014.06.17	16:50:08.741	3	314	0065-0136667521
27759	2014.06.17	16:50:09.362	2	220	0065-0136670531
27760	2014.06.17	16:50:09.586	2	3560	0065-0136670531
27761	2014.06.17	16:50:09.209	4	4928	0065-0136667521
27762	2014.06.17	16:50:13.452	1	2609	0065-0136670531
27763	2014.06.17	16:50:20.120	6	601	0065-0136660676
27764	2014.06.17	16:50:20.897	5	811	0065-0136660676
27765	2014.06.17	16:50:24.074	2	707	0065-0136655780
27766	2014.06.17	16:50:26.744	5	422	0065-0136667521
27767	2014.06.17	16:50:27.048	8	339	0065-0136659459
27768	2014.06.17	16:50:25.191	1	3489	0065-0136655780
27769	2014.06.17	16:50:27.229	6	1984	0065-0136667521
27770	2014.06.17	16:50:27.505	7	2031	0065-0136659459
27771	2014.06.17	16:50:34.075	2	218	0065-0136659288
27772	2014.06.17	16:50:34.377	1	717	0065-0136659288
27773	2014.06.17	16:50:35.287	1	491	0065-0136659288
27774	2014.06.17	16:50:45.131	5	225	0065-0136660676
27775	2014.06.17	16:50:44.068	6	2375	0065-0136667521
27776	2014.06.17	16:50:46.480	6	1139	0065-0136660676
27777	2014.06.17	16:50:49.254	7	2966	0065-0136667521
27778	2014.06.17	16:50:48.469	8	4093	0065-0136659288
27779	2014.06.17	16:50:52.574	8	1814	0065-0136667521
27780	2014.06.17	16:51:06.201	8	901	0065-0136670531
27781	2014.06.17	16:51:07.264	7	2178	0065-0136670531
27782	2014.06.17	16:51:21.084	6	211	0065-0136670531
27783	2014.06.17	16:51:21.345	5	308	0065-0136670531
27784	2014.06.17	16:51:22.058	6	317	0065-0136659459
27785	2014.06.17	16:51:22.213	4	212	0065-0136670531
27786	2014.06.17	16:51:22.502	3	434	0065-0136670531
27787	2014.06.17	16:51:22.351	5	3608	0065-0136659459
27788	2014.06.17	16:51:34.304	4	459	0065-0136659459
27789	2014.06.17	16:51:34.834	3	2113	0065-0136659459
27790	2014.06.17	16:51:54.353	2	308	0065-0136670531
27791	2014.06.17	16:51:54.848	1	723	0065-0136670531
27792	2014.06.17	16:52:01.568	8	1042	0065-0136655780
27793	2014.06.17	16:52:02.748	7	2622	0065-0136655780
27794	2014.06.17	16:52:15.482	8	513	0065-0136667521
27795	2014.06.17	16:52:16.044	7	5420	0065-0136667521
27796	2014.06.17	16:52:22.963	7	405	0065-0136660676
27797	2014.06.17	16:52:23.516	8	1104	0065-0136660676
27798	2014.06.17	16:52:33.503	1	324	0065-0136660676
27799	2014.06.17	16:52:33.958	2	939	0065-0136660676
27800	2014.06.17	16:52:39.789	2	316	0065-0136659459
27801	2014.06.17	16:52:40.244	1	645	0065-0136659459
27802	2014.06.17	16:52:44.762	8	358	0065-0136659459
27803	2014.06.17	16:52:45.190	7	1441	0065-0136659459
27804	2014.06.17	16:53:04.360	6	411	0065-0136655780
27805	2014.06.17	16:53:06.324	6	230	0065-0136667521
27806	2014.06.17	16:53:07.245	4	230	0065-0136655780
27807	2014.06.17	16:53:07.732	2	321	0065-0136660676
27808	2014.06.17	16:53:07.541	3	1099	0065-0136655780
27809	2014.06.17	16:53:08.163	1	1042	0065-0136660676
27810	2014.06.17	16:53:06.616	5	6741	0065-0136667521
27811	2014.06.17	16:53:13.360	5	806	0065-0136667521
27812	2014.06.17	16:53:17.284	6	422	0065-0136659459
27813	2014.06.17	16:53:17.814	5	1190	0065-0136659459
27814	2014.06.17	16:53:25.066	8	313	0065-0136659288
27815	2014.06.17	16:53:25.446	1	716	0065-0136653169
27816	2014.06.17	16:53:25.461	7	907	0065-0136659288
27817	2014.06.17	16:53:25.465	2	1621	0065-0136665886
27818	2014.06.17	16:53:27.284	6	313	0065-0136659288
27819	2014.06.17	16:53:27.654	5	1594	0065-0136659288
27820	2014.06.17	16:53:29.395	2	1305	0065-0136665886
27821	2014.06.17	16:53:30.801	2	2806	0065-0136653169
27822	2014.06.17	16:53:33.853	2	439	0065-0136653169
27823	2014.06.17	16:53:39.083	4	229	0065-0136659288
27824	2014.06.17	16:53:39.046	2	420	0065-0136655780
27825	2014.06.17	16:53:39.646	1	838	0065-0136655780
27826	2014.06.17	16:53:39.444	3	2674	0065-0136659288
27827	2014.06.17	16:53:43.854	2	341	0065-0136659288
27828	2014.06.17	16:53:44.245	1	526	0065-0136659288
27829	2014.06.17	16:53:45.258	8	311	0065-0136660676
27830	2014.06.17	16:53:45.580	7	1249	0065-0136660676
27831	2014.06.17	16:53:46.569	3	451	0065-0136665886
27832	2014.06.17	16:53:47.166	4	1756	0065-0136665886
27833	2014.06.17	16:53:54.107	5	512	0065-0136659459
27834	2014.06.17	16:53:54.353	4	325	0065-0136667521
27835	2014.06.17	16:53:56.951	5	225	0065-0136665886
27836	2014.06.17	16:53:57.284	6	712	0065-0136665886
27837	2014.06.17	16:54:00.402	5	436	0065-0136651817
27838	2014.06.17	16:54:01.033	7	449	0065-0136665886
27839	2014.06.17	16:54:00.895	6	808	0065-0136651817
27840	2014.06.17	16:54:01.456	8	1040	0065-0136665886
27841	2014.06.17	16:53:54.748	3	8647	0065-0136667521
27842	2014.06.17	16:54:03.781	7	510	0065-0136651817
27843	2014.06.17	16:54:04.299	8	1204	0065-0136651817
27844	2014.06.17	16:54:10.040	1	225	0065-0136665886
27845	2014.06.17	16:54:10.344	2	214	0065-0136665886
27846	2014.06.17	16:54:17.068	3	1248	0065-0136653169
27847	2014.06.17	16:54:18.475	4	2456	0065-0136653169
27848	2014.06.17	16:54:21.095	4	1106	0065-0136653169
27849	2014.06.17	16:54:34.753	4	532	0065-0136653169
27850	2014.06.17	16:54:35.344	3	4981	0065-0136653169
27851	2014.06.17	16:54:44.914	3	507	0065-0136653169
27852	2014.06.17	16:54:45.503	4	1000	0065-0136653169
27853	2014.06.17	16:54:48.532	5	405	0065-0136653169
27854	2014.06.17	16:54:49.058	6	1464	0065-0136653169
27855	2014.06.17	16:54:51.902	6	330	0065-0136653169
27856	2014.06.17	16:54:52.700	6	326	0065-0136653169
27857	2014.06.17	16:54:56.614	6	811	0065-0136653169
27858	2014.06.17	16:54:58.802	6	409	0065-0136659459
27859	2014.06.17	16:54:59.219	5	616	0065-0136659459
27860	2014.06.17	16:55:01.638	4	341	0065-0136659459
27861	2014.06.17	16:55:02.104	3	1745	0065-0136659459
27862	2014.06.17	16:55:03.819	7	712	0065-0136653169
27863	2014.06.17	16:55:05.254	2	417	0065-0136659459
27864	2014.06.17	16:55:06.327	6	312	0065-0136660676
27865	2014.06.17	16:55:04.665	8	2225	0065-0136653169
27866	2014.06.17	16:55:06.647	5	645	0065-0136660676
27867	2014.06.17	16:55:05.914	1	3488	0065-0136659459
27868	2014.06.17	16:55:13.163	2	469	0065-0136673193
27869	2014.06.17	16:55:13.820	1	1561	0065-0136673193
27870	2014.06.17	16:55:18.708	1	320	0065-0136673193
27871	2014.06.17	16:55:18.930	2	311	0065-0136673193
27872	2014.06.17	16:55:31.279	1	212	0065-0136659459
27873	2014.06.17	16:55:31.647	2	1338	0065-0136659459
27874	2014.06.17	16:55:36.693	1	521	0065-0136659288
27875	2014.06.17	16:55:39.793	8	315	0065-0136655780
27876	2014.06.17	16:55:40.078	7	320	0065-0136655780
27877	2014.06.17	16:55:37.350	2	3109	0065-0136659288
27878	2014.06.17	16:55:40.304	8	221	0065-0136651817
27879	2014.06.17	16:55:40.528	7	214	0065-0136651817
27880	2014.06.17	16:55:43.854	2	215	0065-0136667521
27881	2014.06.17	16:55:43.898	7	213	0065-0136655780
27882	2014.06.17	16:55:44.202	8	218	0065-0136655780
27883	2014.06.17	16:55:44.186	7	312	0065-0136651817
27884	2014.06.17	16:55:44.490	8	219	0065-0136651817
27885	2014.06.17	16:55:51.854	8	217	0065-0136655780
27886	2014.06.17	16:55:52.047	7	211	0065-0136655780
27887	2014.06.17	16:55:52.861	6	225	0065-0136655780
27888	2014.06.17	16:55:53.132	5	219	0065-0136655780
27889	2014.06.17	16:55:53.667	4	216	0065-0136655780
27890	2014.06.17	16:55:53.897	3	511	0065-0136655780
27891	2014.06.17	16:55:54.122	8	316	0065-0136653169
27892	2014.06.17	16:55:54.460	7	435	0065-0136653169
27893	2014.06.17	16:55:57.692	4	307	0065-0136660676
27894	2014.06.17	16:55:44.152	1	16390	0065-0136667521
27895	2014.06.17	16:55:58.114	3	5595	0065-0136660676
27896	2014.06.17	16:56:07.340	2	309	0065-0136660676
27897	2014.06.17	16:56:08.123	2	212	0065-0136659288
27898	2014.06.17	16:56:07.757	1	773	0065-0136660676
27899	2014.06.17	16:56:09.242	1	1812	0065-0136659288
27900	2014.06.17	16:56:11.079	1	1068	0065-0136659288
27901	2014.06.17	16:56:20.834	6	531	0065-0136653169
27902	2014.06.17	16:56:21.359	5	915	0065-0136653169
27903	2014.06.17	16:56:22.207	3	426	0065-0136659459
27904	2014.06.17	16:56:24.944	1	309	0065-0136670531
27905	2014.06.17	16:56:22.708	4	3373	0065-0136659459
27906	2014.06.17	16:56:25.376	2	1124	0065-0136670531
27907	2014.06.17	16:56:27.005	4	446	0065-0136653169
27908	2014.06.17	16:56:27.558	3	751	0065-0136653169
27909	2014.06.17	16:56:46.298	3	744	0065-0136670531
27910	2014.06.17	16:56:47.387	4	3492	0065-0136670531
27911	2014.06.17	16:56:59.346	5	443	0065-0136659459
27912	2014.06.17	16:56:59.831	6	1694	0065-0136659459
27913	2014.06.17	16:57:41.932	1	323	0065-0136659288
27914	2014.06.17	16:57:42.491	1	309	0065-0136660676
27915	2014.06.17	16:57:42.332	2	807	0065-0136659288
27916	2014.06.17	16:57:43.466	2	359	0065-0136660676
27917	2014.06.17	16:57:43.835	2	2195	0065-0136660676
27918	2014.06.17	16:57:46.023	5	1030	0065-0136670531
27919	2014.06.17	16:57:47.436	6	2414	0065-0136670531
27920	2014.06.17	16:58:06.739	1	318	0065-0136667521
27921	2014.06.17	16:58:07.207	2	1131	0065-0136667521
27922	2014.06.17	16:58:08.341	2	324	0065-0136667521
27923	2014.06.17	16:58:08.541	3	308	0065-0136660676
27924	2014.06.17	16:58:08.677	2	223	0065-0136667521
27925	2014.06.17	16:58:08.952	4	1018	0065-0136660676
27926	2014.06.17	16:58:10.578	2	222	0065-0136667521
27927	2014.06.17	16:58:10.817	2	215	0065-0136667521
27928	2014.06.17	16:58:11.041	2	1397	0065-0136667521
27929	2014.06.17	16:58:16.294	5	325	0065-0136660676
27930	2014.06.17	16:58:16.765	6	838	0065-0136660676
27931	2014.06.17	16:58:17.643	6	212	0065-0136660676
27932	2014.06.17	16:58:18.710	2	405	0065-0136667521
27933	2014.06.17	16:58:19.102	1	780	0065-0136667521
27934	2014.06.17	16:58:19.764	2	431	0065-0136665886
27935	2014.06.17	16:58:20.300	1	998	0065-0136665886
27936	2014.06.17	16:58:26.714	2	532	0065-0136653169
27937	2014.06.17	16:58:27.568	1	4241	0065-0136653169
27938	2014.06.17	16:58:35.666	1	310	0065-0136653169
27939	2014.06.17	16:58:36.027	2	1195	0065-0136653169
27940	2014.06.17	16:58:38.352	3	686	0065-0136653169
27941	2014.06.17	16:58:40.352	8	307	0065-0136665886
27942	2014.06.17	16:58:41.454	8	315	0065-0136651817
27943	2014.06.17	16:58:40.685	7	1095	0065-0136665886
27944	2014.06.17	16:58:39.112	4	4027	0065-0136653169
27945	2014.06.17	16:58:41.852	7	2408	0065-0136651817
27946	2014.06.17	16:58:44.409	7	213	0065-0136651817
27947	2014.06.17	16:58:45.128	7	713	0065-0136651817
27948	2014.06.17	16:58:46.374	7	323	0065-0136651817
27949	2014.06.17	16:58:51.494	6	413	0065-0136665886
27950	2014.06.17	16:58:52.314	3	339	0065-0136659288
27951	2014.06.17	16:58:51.949	5	2582	0065-0136665886
27952	2014.06.17	16:58:52.674	4	3370	0065-0136659288
27953	2014.06.17	16:58:56.298	7	325	0065-0136659459
27954	2014.06.17	16:58:56.700	4	311	0065-0136653169
27955	2014.06.17	16:58:56.694	8	1189	0065-0136659459
27956	2014.06.17	16:58:58.298	4	412	0065-0136665886
27957	2014.06.17	16:58:57.091	3	1698	0065-0136653169
27958	2014.06.17	16:58:59.330	5	221	0065-0136659288
27959	2014.06.17	16:58:58.833	3	840	0065-0136665886
27960	2014.06.17	16:58:59.594	6	1986	0065-0136659288
27961	2014.06.17	16:59:18.781	7	329	0065-0136659288
27962	2014.06.17	16:59:19.057	8	603	0065-0136659288
27963	2014.06.17	16:59:20.358	1	220	0065-0136659288
27964	2014.06.17	16:59:20.586	2	3098	0065-0136659288
27965	2014.06.17	16:59:23.765	2	215	0065-0136659288
27966	2014.06.17	16:59:23.722	8	370	0065-0136667521
27967	2014.06.17	16:59:24.165	2	216	0065-0136659288
27968	2014.06.17	16:59:24.150	7	2487	0065-0136667521
27969	2014.06.17	16:59:25.810	2	1089	0065-0136655780
27970	2014.06.17	16:59:26.869	3	311	0065-0136659288
27971	2014.06.17	16:59:27.008	2	407	0065-0136665886
27972	2014.06.17	16:59:27.195	4	1921	0065-0136659288
27973	2014.06.17	16:59:32.972	5	431	0065-0136659288
27974	2014.06.17	16:59:35.164	1	403	0065-0136665886
27975	2014.06.17	16:59:36.474	1	645	0065-0136665886
27976	2014.06.17	16:59:37.911	1	405	0065-0136655780
27977	2014.06.17	16:59:38.448	2	1288	0065-0136665886
27978	2014.06.17	16:59:39.758	2	606	0065-0136655780
27979	2014.06.17	16:59:40.381	2	1759	0065-0136655780
27980	2014.06.17	16:59:42.655	7	311	0065-0136667521
27981	2014.06.17	16:59:44.056	2	532	0065-0136665886
27982	2014.06.17	16:59:33.300	6	11348	0065-0136659288
27983	2014.06.17	16:59:45.164	7	330	0065-0136659288
27984	2014.06.17	16:59:42.939	8	2612	0065-0136667521
27985	2014.06.17	16:59:44.811	1	1241	0065-0136665886
27986	2014.06.17	16:59:45.559	8	1649	0065-0136659288
27987	2014.06.17	16:59:47.112	1	211	0065-0136665886
27988	2014.06.17	16:59:49.025	2	1304	0065-0136671473
27989	2014.06.17	16:59:50.577	1	3853	0065-0136671473
27990	2014.06.17	16:59:55.048	1	226	0065-0136671473
27991	2014.06.17	16:59:59.588	3	8104	0065-0136673193
27992	2014.06.17	17:00:16.789	7	420	0065-0136651817
27993	2014.06.17	17:00:17.220	8	501	0065-0136651817
27994	2014.06.17	17:00:19.247	1	219	0065-0136659288
27995	2014.06.17	17:00:19.507	2	324	0065-0136659288
27996	2014.06.17	17:00:19.647	1	228	0065-0136651817
27997	2014.06.17	17:00:19.842	2	1843	0065-0136651817
27998	2014.06.17	17:00:21.984	2	213	0065-0136651817
27999	2014.06.17	17:00:22.207	2	1021	0065-0136651817
28000	2014.06.17	17:00:26.268	3	517	0065-0136651817
28001	2014.06.17	17:00:26.861	4	2591	0065-0136651817
28002	2014.06.17	17:00:30.079	5	467	0065-0136651817
28003	2014.06.17	17:00:30.506	6	1603	0065-0136651817
28004	2014.06.17	17:00:32.434	7	509	0065-0136670531
28005	2014.06.17	17:00:32.216	6	940	0065-0136651817
28006	2014.06.17	17:00:33.082	8	2444	0065-0136670531
28007	2014.06.17	17:00:36.019	1	220	0065-0136670531
28008	2014.06.17	17:00:36.345	2	506	0065-0136670531
