# Supplementary material for: Eco-HAB as a fully automated and ecologically relevant assessment of social impairments in mouse models of autism
Source: eLife. 2016 Oct 12;5:e19532. doi: 10.7554/eLife.19532 (PMC5092044; doi:10.7554/eLife.19532)
Supplement: Supplementary file 1. — DOI: http://dx.doi.org/10.7554/eLife.19532.038 [file elife-19532-supp1.zip › BALB VPA data cohort 1/20140617_170000.txt]

28009	2014.06.17	17:01:16.885	8	1304	0065-0136671473
28010	2014.06.17	17:01:18.554	7	2674	0065-0136671473
28011	2014.06.17	17:01:22.037	7	10584	0065-0136671473
28012	2014.06.17	17:01:35.652	6	1277	0065-0136651817
28013	2014.06.17	17:01:37.774	2	433	0065-0136673193
28014	2014.06.17	17:01:36.997	5	1686	0065-0136651817
28015	2014.06.17	17:01:38.441	1	2183	0065-0136673193
28016	2014.06.17	17:01:40.821	1	1234	0065-0136673193
28017	2014.06.17	17:01:42.993	1	222	0065-0136673193
28018	2014.06.17	17:01:49.902	3	642	0065-0136653169
28019	2014.06.17	17:01:50.726	4	2404	0065-0136653169
28020	2014.06.17	17:01:54.233	5	429	0065-0136653169
28021	2014.06.17	17:01:54.725	6	3855	0065-0136653169
28022	2014.06.17	17:02:00.311	4	622	0065-0136651817
28023	2014.06.17	17:02:01.004	3	597	0065-0136651817
28024	2014.06.17	17:02:01.969	1	316	0065-0136667521
28025	2014.06.17	17:02:01.779	7	1987	0065-0136653169
28026	2014.06.17	17:02:04.240	7	519	0065-0136671473
28027	2014.06.17	17:02:02.632	2	3044	0065-0136667521
28028	2014.06.17	17:02:04.871	8	806	0065-0136671473
28029	2014.06.17	17:02:05.514	1	218	0065-0136653169
28030	2014.06.17	17:02:05.718	8	345	0065-0136671473
28031	2014.06.17	17:02:05.988	2	641	0065-0136653169
28032	2014.06.17	17:02:12.698	2	339	0065-0136659288
28033	2014.06.17	17:02:13.229	1	1947	0065-0136659288
28034	2014.06.17	17:02:40.177	2	315	0065-0136667521
28035	2014.06.17	17:02:40.733	1	2679	0065-0136667521
28036	2014.06.17	17:02:49.375	1	311	0065-0136665886
28037	2014.06.17	17:02:49.747	2	344	0065-0136665886
28038	2014.06.17	17:02:49.823	8	517	0065-0136667521
28039	2014.06.17	17:02:50.424	7	1791	0065-0136667521
28040	2014.06.17	17:02:55.716	1	522	0065-0136671473
28041	2014.06.17	17:02:56.472	2	1217	0065-0136671473
28042	2014.06.17	17:02:57.585	6	410	0065-0136667521
28043	2014.06.17	17:02:57.810	5	317	0065-0136660676
28044	2014.06.17	17:03:00.710	4	222	0065-0136660676
28045	2014.06.17	17:03:00.851	2	311	0065-0136665886
28046	2014.06.17	17:03:01.211	1	425	0065-0136665886
28047	2014.06.17	17:03:01.074	3	1091	0065-0136660676
28048	2014.06.17	17:02:58.145	5	6234	0065-0136667521
28049	2014.06.17	17:03:04.716	3	549	0065-0136653169
28050	2014.06.17	17:03:05.470	4	4320	0065-0136653169
28051	2014.06.17	17:03:15.653	5	406	0065-0136653169
28052	2014.06.17	17:03:18.985	2	326	0065-0136671473
28053	2014.06.17	17:03:19.371	1	745	0065-0136671473
28054	2014.06.17	17:03:16.085	6	4046	0065-0136653169
28055	2014.06.17	17:03:20.008	2	594	0065-0136651817
28056	2014.06.17	17:03:20.745	1	324	0065-0136651817
28057	2014.06.17	17:03:21.144	1	219	0065-0136651817
28058	2014.06.17	17:03:21.277	8	433	0065-0136671473
28059	2014.06.17	17:03:21.804	8	420	0065-0136665886
28060	2014.06.17	17:03:22.422	1	226	0065-0136651817
28061	2014.06.17	17:03:22.416	7	421	0065-0136665886
28062	2014.06.17	17:03:27.977	7	662	0065-0136653169
28063	2014.06.17	17:03:28.801	8	3327	0065-0136653169
28064	2014.06.17	17:03:32.419	7	517	0065-0136665886
28065	2014.06.17	17:03:32.986	8	708	0065-0136665886
28066	2014.06.17	17:03:38.666	1	316	0065-0136665886
28067	2014.06.17	17:03:39.036	2	227	0065-0136665886
28068	2014.06.17	17:03:39.177	1	219	0065-0136653169
28069	2014.06.17	17:03:39.449	1	326	0065-0136651817
28070	2014.06.17	17:03:39.499	2	328	0065-0136653169
28071	2014.06.17	17:03:40.055	4	311	0065-0136667521
28072	2014.06.17	17:03:41.193	7	310	0065-0136671473
28073	2014.06.17	17:03:41.548	8	805	0065-0136671473
28074	2014.06.17	17:03:40.423	3	2375	0065-0136667521
28075	2014.06.17	17:03:42.979	3	1114	0065-0136667521
28076	2014.06.17	17:03:39.930	2	4872	0065-0136651817
28077	2014.06.17	17:03:48.413	2	321	0065-0136660676
28078	2014.06.17	17:03:48.873	1	1104	0065-0136660676
28079	2014.06.17	17:03:55.758	1	412	0065-0136659459
28080	2014.06.17	17:03:56.433	2	3479	0065-0136667521
28081	2014.06.17	17:04:01.365	1	2965	0065-0136667521
28082	2014.06.17	17:04:03.430	2	1497	0065-0136659459
28083	2014.06.17	17:04:04.980	2	225	0065-0136659459
28084	2014.06.17	17:04:12.295	3	457	0065-0136665886
28085	2014.06.17	17:04:12.850	4	1155	0065-0136665886
28086	2014.06.17	17:04:14.687	4	220	0065-0136665886
28087	2014.06.17	17:04:22.235	8	319	0065-0136660676
28088	2014.06.17	17:04:22.630	7	1713	0065-0136660676
28089	2014.06.17	17:04:25.654	2	2415	0065-0136670531
28090	2014.06.17	17:04:28.406	1	1745	0065-0136670531
28091	2014.06.17	17:04:36.596	8	414	0065-0136659288
28092	2014.06.17	17:04:37.060	7	3553	0065-0136659288
28093	2014.06.17	17:04:41.245	5	403	0065-0136665886
28094	2014.06.17	17:04:41.740	6	1031	0065-0136665886
28095	2014.06.17	17:04:42.652	1	334	0065-0136671473
28096	2014.06.17	17:04:42.826	6	211	0065-0136665886
28097	2014.06.17	17:04:43.546	6	224	0065-0136665886
28098	2014.06.17	17:04:43.866	6	213	0065-0136665886
28099	2014.06.17	17:04:43.084	2	1241	0065-0136671473
28100	2014.06.17	17:04:45.812	3	720	0065-0136671473
28101	2014.06.17	17:04:48.754	6	317	0065-0136659288
28102	2014.06.17	17:04:46.732	4	2671	0065-0136671473
28103	2014.06.17	17:04:49.041	5	2292	0065-0136659288
28104	2014.06.17	17:04:57.961	7	314	0065-0136665886
28105	2014.06.17	17:04:58.321	8	501	0065-0136665886
28106	2014.06.17	17:05:02.850	4	211	0065-0136659288
28107	2014.06.17	17:05:03.115	3	1273	0065-0136659288
28108	2014.06.17	17:05:05.946	2	220	0065-0136659288
28109	2014.06.17	17:05:06.245	1	699	0065-0136659288
28110	2014.06.17	17:05:06.756	5	406	0065-0136671473
28111	2014.06.17	17:05:07.189	6	1010	0065-0136671473
28112	2014.06.17	17:05:08.275	6	641	0065-0136671473
28113	2014.06.17	17:05:16.291	7	408	0065-0136671473
28114	2014.06.17	17:05:16.772	8	1235	0065-0136671473
28115	2014.06.17	17:05:21.577	1	327	0065-0136659288
28116	2014.06.17	17:05:21.908	2	1690	0065-0136659288
28117	2014.06.17	17:05:40.211	3	404	0065-0136659459
28118	2014.06.17	17:05:40.660	4	1705	0065-0136659459
28119	2014.06.17	17:05:43.817	5	419	0065-0136659459
28120	2014.06.17	17:05:44.316	6	3299	0065-0136659459
28121	2014.06.17	17:05:48.182	6	308	0065-0136660676
28122	2014.06.17	17:05:48.609	5	600	0065-0136660676
28123	2014.06.17	17:05:51.500	8	499	0065-0136667521
28124	2014.06.17	17:05:55.649	2	326	0065-0136651817
28125	2014.06.17	17:05:52.054	7	3961	0065-0136667521
28126	2014.06.17	17:05:55.982	1	405	0065-0136651817
28127	2014.06.17	17:06:03.314	1	310	0065-0136659288
28128	2014.06.17	17:06:03.745	1	319	0065-0136659288
28129	2014.06.17	17:06:04.109	6	422	0065-0136667521
28130	2014.06.17	17:06:06.186	4	218	0065-0136660676
28131	2014.06.17	17:06:06.507	3	1410	0065-0136660676
28132	2014.06.17	17:06:08.184	3	404	0065-0136660676
28133	2014.06.17	17:06:04.567	5	5344	0065-0136667521
28134	2014.06.17	17:06:11.788	5	336	0065-0136667521
28135	2014.06.17	17:06:17.195	1	219	0065-0136651817
28136	2014.06.17	17:06:17.215	2	219	0065-0136670531
28137	2014.06.17	17:06:12.129	6	6485	0065-0136667521
28138	2014.06.17	17:06:18.089	3	902	0065-0136651817
28139	2014.06.17	17:06:18.647	6	920	0065-0136667521
28140	2014.06.17	17:06:19.573	6	323	0065-0136667521
28141	2014.06.17	17:06:20.692	6	218	0065-0136667521
28142	2014.06.17	17:06:21.442	6	388	0065-0136667521
28143	2014.06.17	17:06:23.120	6	617	0065-0136667521
28144	2014.06.17	17:06:26.145	2	219	0065-0136670531
28145	2014.06.17	17:06:26.475	1	220	0065-0136670531
28146	2014.06.17	17:06:26.736	2	211	0065-0136651817
28147	2014.06.17	17:06:38.109	7	322	0065-0136659459
28148	2014.06.17	17:06:38.449	8	903	0065-0136659459
28149	2014.06.17	17:07:02.513	6	500	0065-0136667521
28150	2014.06.17	17:07:03.001	5	1294	0065-0136667521
28151	2014.06.17	17:07:05.420	4	338	0065-0136667521
28152	2014.06.17	17:07:05.888	3	4835	0065-0136667521
28153	2014.06.17	17:07:18.468	2	219	0065-0136660676
28154	2014.06.17	17:07:18.737	1	934	0065-0136660676
28155	2014.06.17	17:07:32.713	1	221	0065-0136665886
28156	2014.06.17	17:07:32.783	2	1978	0065-0136667521
28157	2014.06.17	17:07:34.795	2	715	0065-0136665886
28158	2014.06.17	17:07:37.527	2	227	0065-0136667521
28159	2014.06.17	17:07:37.825	1	1790	0065-0136667521
28160	2014.06.17	17:07:52.553	3	364	0065-0136665886
28161	2014.06.17	17:07:52.991	4	723	0065-0136665886
28162	2014.06.17	17:07:53.488	2	504	0065-0136653169
28163	2014.06.17	17:07:54.519	5	408	0065-0136665886
28164	2014.06.17	17:07:54.941	6	1192	0065-0136665886
28165	2014.06.17	17:07:54.469	1	3441	0065-0136653169
28166	2014.06.17	17:08:12.410	3	442	0065-0136655780
28167	2014.06.17	17:08:12.991	4	1497	0065-0136655780
28168	2014.06.17	17:08:19.705	1	218	0065-0136659288
28169	2014.06.17	17:08:20.073	2	412	0065-0136659288
28170	2014.06.17	17:08:20.488	2	215	0065-0136659288
28171	2014.06.17	17:08:20.760	2	218	0065-0136659288
28172	2014.06.17	17:08:20.983	2	966	0065-0136659288
28173	2014.06.17	17:08:22.618	5	596	0065-0136655780
28174	2014.06.17	17:08:23.012	2	356	0065-0136659288
28175	2014.06.17	17:08:23.444	2	426	0065-0136659288
28176	2014.06.17	17:08:23.267	6	3363	0065-0136655780
28177	2014.06.17	17:08:28.252	2	311	0065-0136659288
28178	2014.06.17	17:08:28.633	1	3268	0065-0136659288
28179	2014.06.17	17:08:33.226	8	423	0065-0136659288
28180	2014.06.17	17:08:34.545	6	402	0065-0136655780
28181	2014.06.17	17:08:34.903	5	524	0065-0136655780
28182	2014.06.17	17:08:36.043	4	307	0065-0136655780
28183	2014.06.17	17:08:36.407	3	547	0065-0136655780
28184	2014.06.17	17:08:33.757	7	8585	0065-0136659288
28185	2014.06.17	17:08:43.810	6	404	0065-0136665886
28186	2014.06.17	17:08:44.327	5	1017	0065-0136665886
28187	2014.06.17	17:08:46.106	4	477	0065-0136665886
28188	2014.06.17	17:08:46.535	3	405	0065-0136665886
28189	2014.06.17	17:08:52.154	2	736	0065-0136655780
28190	2014.06.17	17:08:53.822	1	435	0065-0136651817
28191	2014.06.17	17:08:54.327	2	228	0065-0136651817
28192	2014.06.17	17:08:55.626	3	500	0065-0136651817
28193	2014.06.17	17:08:56.171	4	2722	0065-0136651817
28194	2014.06.17	17:09:09.600	7	523	0065-0136659288
28195	2014.06.17	17:09:10.062	8	2449	0065-0136659288
28196	2014.06.17	17:09:45.711	3	544	0065-0136665886
28197	2014.06.17	17:09:44.775	8	1618	0065-0136660676
28198	2014.06.17	17:09:46.642	7	937	0065-0136660676
28199	2014.06.17	17:09:46.298	4	1530	0065-0136665886
28200	2014.06.17	17:09:48.449	1	332	0065-0136667521
28201	2014.06.17	17:09:49.835	6	211	0065-0136660676
28202	2014.06.17	17:09:48.948	2	1740	0065-0136667521
28203	2014.06.17	17:09:50.690	2	213	0065-0136667521
28204	2014.06.17	17:09:51.056	2	219	0065-0136667521
28205	2014.06.17	17:09:50.190	5	1309	0065-0136660676
28206	2014.06.17	17:09:52.378	1	328	0065-0136659288
28207	2014.06.17	17:09:52.877	2	2255	0065-0136659288
28208	2014.06.17	17:09:55.242	2	214	0065-0136659288
28209	2014.06.17	17:09:55.497	2	398	0065-0136659288
28210	2014.06.17	17:09:55.812	5	329	0065-0136665886
28211	2014.06.17	17:09:56.113	6	310	0065-0136665886
28212	2014.06.17	17:09:56.776	4	442	0065-0136651817
28213	2014.06.17	17:09:57.173	7	313	0065-0136665886
28214	2014.06.17	17:09:57.489	8	821	0065-0136665886
28215	2014.06.17	17:09:55.899	2	2648	0065-0136659288
28216	2014.06.17	17:09:58.725	2	318	0065-0136659288
28217	2014.06.17	17:09:58.902	4	217	0065-0136660676
28218	2014.06.17	17:09:59.412	2	229	0065-0136659288
28219	2014.06.17	17:09:59.811	2	215	0065-0136659288
28220	2014.06.17	17:09:57.293	3	2823	0065-0136651817
28221	2014.06.17	17:10:00.035	2	1026	0065-0136659288
28222	2014.06.17	17:10:00.824	3	610	0065-0136660676
28223	2014.06.17	17:10:01.089	2	813	0065-0136659288
28224	2014.06.17	17:10:01.936	2	1525	0065-0136659288
28225	2014.06.17	17:10:03.518	2	221	0065-0136659288
28226	2014.06.17	17:10:03.869	2	2620	0065-0136659288
28227	2014.06.17	17:10:06.537	2	618	0065-0136659288
28228	2014.06.17	17:10:07.192	2	214	0065-0136659288
28229	2014.06.17	17:10:07.911	2	431	0065-0136659288
28230	2014.06.17	17:10:08.374	2	217	0065-0136659288
28231	2014.06.17	17:10:01.447	3	7446	0065-0136660676
28232	2014.06.17	17:10:08.594	1	416	0065-0136671473
28233	2014.06.17	17:10:09.316	2	3082	0065-0136671473
28234	2014.06.17	17:10:12.402	2	229	0065-0136671473
28235	2014.06.17	17:10:12.799	2	224	0065-0136671473
28236	2014.06.17	17:10:13.055	2	214	0065-0136671473
28237	2014.06.17	17:10:13.678	2	219	0065-0136671473
28238	2014.06.17	17:10:13.917	2	325	0065-0136671473
28239	2014.06.17	17:10:23.136	2	309	0065-0136660676
28240	2014.06.17	17:10:23.557	1	311	0065-0136660676
28241	2014.06.17	17:10:27.857	8	339	0065-0136659459
28242	2014.06.17	17:10:28.013	1	315	0065-0136660676
28243	2014.06.17	17:10:28.345	2	994	0065-0136660676
28244	2014.06.17	17:10:28.287	7	2084	0065-0136659459
28245	2014.06.17	17:10:31.690	6	320	0065-0136659459
28246	2014.06.17	17:10:32.074	5	1714	0065-0136659459
28247	2014.06.17	17:10:33.558	3	418	0065-0136659288
28248	2014.06.17	17:10:33.640	8	516	0065-0136673193
28249	2014.06.17	17:10:34.264	7	1303	0065-0136673193
28250	2014.06.17	17:10:35.379	3	421	0065-0136660676
28251	2014.06.17	17:10:35.808	1	501	0065-0136665886
28252	2014.06.17	17:10:34.109	4	2519	0065-0136659288
28253	2014.06.17	17:10:36.398	2	809	0065-0136665886
28254	2014.06.17	17:10:37.624	4	1439	0065-0136660676
28255	2014.06.17	17:10:40.504	2	408	0065-0136671473
28256	2014.06.17	17:10:42.128	4	344	0065-0136660676
28257	2014.06.17	17:10:41.877	1	1113	0065-0136671473
28258	2014.06.17	17:10:42.519	3	1795	0065-0136660676
28259	2014.06.17	17:10:45.701	8	505	0065-0136671473
28260	2014.06.17	17:10:46.249	7	2204	0065-0136671473
28261	2014.06.17	17:10:51.084	6	404	0065-0136671473
28262	2014.06.17	17:10:51.564	5	1397	0065-0136671473
28263	2014.06.17	17:10:53.072	4	422	0065-0136659288
28264	2014.06.17	17:10:54.054	3	2879	0065-0136659288
28265	2014.06.17	17:10:56.961	3	507	0065-0136659288
28266	2014.06.17	17:10:57.177	4	607	0065-0136659459
28267	2014.06.17	17:10:57.472	3	586	0065-0136659288
28268	2014.06.17	17:10:57.760	6	439	0065-0136673193
28269	2014.06.17	17:10:59.834	2	223	0065-0136667521
28270	2014.06.17	17:10:58.159	3	2017	0065-0136659459
28271	2014.06.17	17:10:58.321	5	2950	0065-0136673193
28272	2014.06.17	17:11:00.294	1	1195	0065-0136667521
28273	2014.06.17	17:11:01.905	4	319	0065-0136671473
28274	2014.06.17	17:11:02.201	3	712	0065-0136671473
28275	2014.06.17	17:11:03.301	2	317	0065-0136659459
28276	2014.06.17	17:11:04.147	2	323	0065-0136671473
28277	2014.06.17	17:11:04.000	1	690	0065-0136659459
28278	2014.06.17	17:11:04.942	1	515	0065-0136671473
28279	2014.06.17	17:11:06.132	8	553	0065-0136653169
28280	2014.06.17	17:11:06.770	8	413	0065-0136667521
28281	2014.06.17	17:11:08.760	1	625	0065-0136670531
28282	2014.06.17	17:11:09.644	2	1469	0065-0136670531
28283	2014.06.17	17:11:11.161	2	471	0065-0136670531
28284	2014.06.17	17:11:11.657	2	899	0065-0136670531
28285	2014.06.17	17:11:12.759	2	451	0065-0136670531
28286	2014.06.17	17:11:07.454	7	8218	0065-0136667521
28287	2014.06.17	17:11:16.467	6	436	0065-0136667521
28288	2014.06.17	17:11:16.963	5	2480	0065-0136667521
28289	2014.06.17	17:11:20.683	2	422	0065-0136651817
28290	2014.06.17	17:11:21.139	1	511	0065-0136651817
28291	2014.06.17	17:11:23.033	8	405	0065-0136651817
28292	2014.06.17	17:11:23.432	3	589	0065-0136665886
28293	2014.06.17	17:11:26.674	2	543	0065-0136665886
28294	2014.06.17	17:11:27.353	1	1298	0065-0136665886
28295	2014.06.17	17:11:23.451	7	7121	0065-0136651817
28296	2014.06.17	17:11:37.303	1	318	0065-0136671473
28297	2014.06.17	17:11:37.761	2	753	0065-0136671473
28298	2014.06.17	17:11:39.813	4	431	0065-0136667521
28299	2014.06.17	17:11:41.084	2	308	0065-0136659288
28300	2014.06.17	17:11:41.616	1	813	0065-0136659288
28301	2014.06.17	17:11:40.287	3	2378	0065-0136667521
28302	2014.06.17	17:11:42.528	4	524	0065-0136673193
28303	2014.06.17	17:11:44.658	7	468	0065-0136653169
28304	2014.06.17	17:11:46.118	2	212	0065-0136660676
28305	2014.06.17	17:11:46.407	1	435	0065-0136660676
28306	2014.06.17	17:11:43.195	3	4096	0065-0136673193
28307	2014.06.17	17:11:45.254	8	7798	0065-0136653169
28308	2014.06.17	17:11:55.188	7	1112	0065-0136651817
28309	2014.06.17	17:11:56.613	1	216	0065-0136659459
28310	2014.06.17	17:11:56.435	8	1498	0065-0136651817
28311	2014.06.17	17:11:58.655	8	354	0065-0136659288
28312	2014.06.17	17:11:56.917	2	2279	0065-0136659459
28313	2014.06.17	17:11:59.057	1	217	0065-0136660676
28314	2014.06.17	17:11:59.361	2	509	0065-0136660676
28315	2014.06.17	17:11:59.055	7	3467	0065-0136659288
28316	2014.06.17	17:12:02.733	3	313	0065-0136660676
28317	2014.06.17	17:12:03.088	4	507	0065-0136660676
28318	2014.06.17	17:12:14.630	5	217	0065-0136660676
28319	2014.06.17	17:12:14.920	6	548	0065-0136660676
28320	2014.06.17	17:12:15.221	1	529	0065-0136653169
28321	2014.06.17	17:12:15.880	2	1878	0065-0136653169
28322	2014.06.17	17:12:20.850	2	316	0065-0136667521
28323	2014.06.17	17:12:21.307	1	889	0065-0136667521
28324	2014.06.17	17:12:23.836	3	710	0065-0136653169
28325	2014.06.17	17:12:24.796	4	1171	0065-0136653169
28326	2014.06.17	17:12:42.898	2	212	0065-0136659459
28327	2014.06.17	17:12:43.188	1	1098	0065-0136659459
28328	2014.06.17	17:12:49.857	6	502	0065-0136659288
28329	2014.06.17	17:12:50.087	1	311	0065-0136659459
28330	2014.06.17	17:12:50.518	2	1469	0065-0136659459
28331	2014.06.17	17:12:50.444	5	2855	0065-0136659288
28332	2014.06.17	17:12:53.727	3	331	0065-0136659459
28333	2014.06.17	17:12:54.094	4	1401	0065-0136659459
28334	2014.06.17	17:13:04.023	5	1190	0065-0136653169
28335	2014.06.17	17:13:05.338	6	1501	0065-0136653169
28336	2014.06.17	17:13:06.619	3	421	0065-0136671473
28337	2014.06.17	17:13:06.903	6	221	0065-0136653169
28338	2014.06.17	17:13:07.112	4	1829	0065-0136671473
28339	2014.06.17	17:13:08.872	7	415	0065-0136653169
28340	2014.06.17	17:13:09.326	8	3189	0065-0136653169
28341	2014.06.17	17:13:12.537	8	386	0065-0136653169
28342	2014.06.17	17:13:13.025	1	228	0065-0136665886
28343	2014.06.17	17:13:13.220	2	313	0065-0136665886
28344	2014.06.17	17:13:13.488	1	218	0065-0136651817
28345	2014.06.17	17:13:13.779	2	215	0065-0136651817
28346	2014.06.17	17:13:13.064	8	962	0065-0136653169
28347	2014.06.17	17:13:17.210	1	220	0065-0136667521
28348	2014.06.17	17:13:17.932	2	212	0065-0136667521
28349	2014.06.17	17:13:26.396	3	406	0065-0136651817
28350	2014.06.17	17:13:26.873	4	1179	0065-0136651817
28351	2014.06.17	17:13:18.172	2	10337	0065-0136667521
28352	2014.06.17	17:13:28.359	4	1302	0065-0136651817
28353	2014.06.17	17:13:30.164	4	499	0065-0136651817
28354	2014.06.17	17:13:31.570	4	556	0065-0136651817
28355	2014.06.17	17:13:33.375	4	221	0065-0136659288
28356	2014.06.17	17:13:32.100	3	2612	0065-0136651817
28357	2014.06.17	17:13:36.365	3	3010	0065-0136659288
28358	2014.06.17	17:13:45.876	5	307	0065-0136659459
28359	2014.06.17	17:13:46.299	6	1302	0065-0136659459
28360	2014.06.17	17:13:43.125	2	5586	0065-0136651817
28361	2014.06.17	17:13:57.685	1	1898	0065-0136651817
28362	2014.06.17	17:14:00.904	3	446	0065-0136665886
28363	2014.06.17	17:14:01.393	4	2147	0065-0136665886
28364	2014.06.17	17:14:10.268	5	410	0065-0136665886
28365	2014.06.17	17:14:10.660	6	502	0065-0136665886
28366	2014.06.17	17:14:27.224	7	317	0065-0136660676
28367	2014.06.17	17:14:27.553	8	722	0065-0136660676
28368	2014.06.17	17:14:28.100	2	311	0065-0136673193
28369	2014.06.17	17:14:28.390	4	347	0065-0136671473
28370	2014.06.17	17:14:28.782	3	315	0065-0136671473
28371	2014.06.17	17:14:28.608	1	2083	0065-0136673193
28372	2014.06.17	17:14:30.672	2	500	0065-0136671473
28373	2014.06.17	17:14:32.657	7	339	0065-0136659459
28374	2014.06.17	17:14:32.984	8	14350	0065-0136659459
28375	2014.06.17	17:14:31.851	1	19976	0065-0136671473
28376	2014.06.17	17:14:53.463	7	724	0065-0136665886
28377	2014.06.17	17:14:54.229	8	8520	0065-0136665886
28378	2014.06.17	17:15:03.479	8	3670	0065-0136665886
28379	2014.06.17	17:15:07.199	1	326	0065-0136659459
28380	2014.06.17	17:15:09.148	1	215	0065-0136673193
28381	2014.06.17	17:15:07.688	2	1786	0065-0136659459
28382	2014.06.17	17:15:09.972	2	508	0065-0136673193
28383	2014.06.17	17:15:11.975	1	319	0065-0136653169
28384	2014.06.17	17:15:12.310	1	311	0065-0136665886
28385	2014.06.17	17:15:12.328	8	715	0065-0136671473
28386	2014.06.17	17:15:12.801	2	510	0065-0136665886
28387	2014.06.17	17:15:13.120	7	1406	0065-0136671473
28388	2014.06.17	17:15:22.226	2	346	0065-0136659288
28389	2014.06.17	17:15:22.709	1	1895	0065-0136659288
28390	2014.06.17	17:15:32.867	6	411	0065-0136671473
28391	2014.06.17	17:15:33.367	5	904	0065-0136671473
28392	2014.06.17	17:15:35.035	4	320	0065-0136671473
28393	2014.06.17	17:15:35.339	3	720	0065-0136671473
28394	2014.06.17	17:15:36.877	2	222	0065-0136671473
28395	2014.06.17	17:15:37.243	1	802	0065-0136671473
28396	2014.06.17	17:15:37.744	8	604	0065-0136651817
28397	2014.06.17	17:15:38.368	7	3553	0065-0136651817
28398	2014.06.17	17:15:42.899	6	454	0065-0136651817
28399	2014.06.17	17:15:43.367	5	1126	0065-0136651817
28400	2014.06.17	17:15:51.379	1	211	0065-0136660676
28401	2014.06.17	17:15:51.751	2	1474	0065-0136660676
28402	2014.06.17	17:15:57.241	3	324	0065-0136659459
28403	2014.06.17	17:15:58.239	5	899	0065-0136655780
28404	2014.06.17	17:15:59.381	1	508	0065-0136671473
28405	2014.06.17	17:15:59.256	6	807	0065-0136655780
28406	2014.06.17	17:16:00.123	2	722	0065-0136671473
28407	2014.06.17	17:15:57.670	4	5044	0065-0136659459
28408	2014.06.17	17:16:02.258	7	882	0065-0136655780
28409	2014.06.17	17:16:03.807	3	216	0065-0136665886
28410	2014.06.17	17:16:04.139	4	536	0065-0136665886
28411	2014.06.17	17:16:05.140	2	212	0065-0136667521
28412	2014.06.17	17:16:05.189	5	430	0065-0136659459
28413	2014.06.17	17:16:03.271	8	3063	0065-0136655780
28414	2014.06.17	17:16:06.115	5	407	0065-0136665886
28415	2014.06.17	17:16:05.615	6	1051	0065-0136659459
28416	2014.06.17	17:16:05.467	1	2211	0065-0136667521
28417	2014.06.17	17:16:06.669	6	1828	0065-0136665886
28418	2014.06.17	17:16:13.441	3	322	0065-0136660676
28419	2014.06.17	17:16:13.788	4	808	0065-0136660676
28420	2014.06.17	17:16:14.447	3	403	0065-0136671473
28421	2014.06.17	17:16:14.747	4	624	0065-0136660676
28422	2014.06.17	17:16:15.497	4	901	0065-0136671473
28423	2014.06.17	17:16:17.264	8	316	0065-0136667521
28424	2014.06.17	17:16:17.599	7	1791	0065-0136667521
28425	2014.06.17	17:16:19.896	6	340	0065-0136667521
28426	2014.06.17	17:16:20.331	5	1397	0065-0136667521
28427	2014.06.17	17:16:41.264	4	222	0065-0136667521
28428	2014.06.17	17:16:41.592	3	5502	0065-0136667521
28429	2014.06.17	17:16:47.694	3	389	0065-0136667521
28430	2014.06.17	17:16:53.512	1	325	0065-0136659288
28431	2014.06.17	17:16:48.093	3	6697	0065-0136667521
28432	2014.06.17	17:16:53.979	2	1000	0065-0136659288
28433	2014.06.17	17:16:54.803	3	215	0065-0136667521
28434	2014.06.17	17:16:55.065	2	310	0065-0136659288
28435	2014.06.17	17:16:55.561	2	212	0065-0136659288
28436	2014.06.17	17:16:55.784	2	403	0065-0136659288
28437	2014.06.17	17:16:56.663	2	213	0065-0136659288
28438	2014.06.17	17:16:57.334	2	217	0065-0136659288
28439	2014.06.17	17:16:57.926	2	216	0065-0136659288
28440	2014.06.17	17:16:58.181	2	213	0065-0136659288
28441	2014.06.17	17:16:59.075	4	611	0065-0136651817
28442	2014.06.17	17:17:00.674	2	229	0065-0136659288
28443	2014.06.17	17:16:59.932	3	1001	0065-0136651817
28444	2014.06.17	17:17:02.601	5	516	0065-0136671473
28445	2014.06.17	17:17:02.910	2	218	0065-0136659288
28446	2014.06.17	17:17:03.757	2	355	0065-0136659288
28447	2014.06.17	17:17:03.237	6	1780	0065-0136671473
28448	2014.06.17	17:17:04.348	2	1799	0065-0136659288
28449	2014.06.17	17:17:07.090	7	602	0065-0136665886
28450	2014.06.17	17:17:07.808	8	1304	0065-0136665886
28451	2014.06.17	17:17:08.416	7	706	0065-0136671473
28452	2014.06.17	17:17:09.581	1	229	0065-0136665886
28453	2014.06.17	17:17:09.875	2	330	0065-0136665886
28454	2014.06.17	17:17:09.277	8	1684	0065-0136671473
28455	2014.06.17	17:17:16.706	3	421	0065-0136659288
28456	2014.06.17	17:17:17.265	3	456	0065-0136653169
28457	2014.06.17	17:17:17.206	4	813	0065-0136659288
28458	2014.06.17	17:17:18.260	4	626	0065-0136653169
28459	2014.06.17	17:17:19.086	5	307	0065-0136659288
28460	2014.06.17	17:17:19.821	5	424	0065-0136653169
28461	2014.06.17	17:17:19.387	6	1393	0065-0136659288
28462	2014.06.17	17:17:22.023	6	812	0065-0136653169
28463	2014.06.17	17:17:22.863	7	406	0065-0136659288
28464	2014.06.17	17:17:23.390	7	308	0065-0136653169
28465	2014.06.17	17:17:23.351	8	548	0065-0136659288
28466	2014.06.17	17:17:24.691	1	222	0065-0136659288
28467	2014.06.17	17:17:24.134	8	1698	0065-0136653169
28468	2014.06.17	17:17:28.079	8	218	0065-0136653169
28469	2014.06.17	17:17:28.303	8	228	0065-0136653169
28470	2014.06.17	17:17:24.925	2	3904	0065-0136659288
28471	2014.06.17	17:17:47.388	1	312	0065-0136653169
28472	2014.06.17	17:17:47.707	1	213	0065-0136671473
28473	2014.06.17	17:17:48.571	2	414	0065-0136671473
28474	2014.06.17	17:17:49.849	2	214	0065-0136671473
28475	2014.06.17	17:17:50.361	2	322	0065-0136665886
28476	2014.06.17	17:17:50.823	1	407	0065-0136665886
28477	2014.06.17	17:17:52.374	2	321	0065-0136659288
28478	2014.06.17	17:17:52.804	1	1057	0065-0136659288
28479	2014.06.17	17:17:55.400	3	324	0065-0136667521
28480	2014.06.17	17:17:55.832	4	4947	0065-0136667521
28481	2014.06.17	17:18:04.372	2	821	0065-0136671473
28482	2014.06.17	17:18:05.293	1	504	0065-0136671473
28483	2014.06.17	17:18:07.057	8	329	0065-0136671473
28484	2014.06.17	17:18:07.432	7	1007	0065-0136671473
28485	2014.06.17	17:18:09.099	6	412	0065-0136671473
28486	2014.06.17	17:18:09.518	5	2647	0065-0136671473
28487	2014.06.17	17:18:12.569	5	1892	0065-0136671473
28488	2014.06.17	17:18:16.211	5	507	0065-0136667521
28489	2014.06.17	17:18:21.641	8	412	0065-0136665886
28490	2014.06.17	17:18:22.057	7	1039	0065-0136665886
28491	2014.06.17	17:18:16.831	6	9750	0065-0136667521
28492	2014.06.17	17:18:27.247	6	521	0065-0136665886
28493	2014.06.17	17:18:27.808	5	708	0065-0136665886
28494	2014.06.17	17:18:44.875	7	429	0065-0136659459
28495	2014.06.17	17:18:45.332	8	3215	0065-0136659459
28496	2014.06.17	17:18:49.378	1	212	0065-0136659288
28497	2014.06.17	17:18:49.714	2	1844	0065-0136659288
28498	2014.06.17	17:18:51.775	2	969	0065-0136659288
28499	2014.06.17	17:18:53.708	2	578	0065-0136659288
28500	2014.06.17	17:18:54.331	2	215	0065-0136659288
28501	2014.06.17	17:18:55.181	3	347	0065-0136659288
28502	2014.06.17	17:18:55.576	4	1939	0065-0136659288
28503	2014.06.17	17:18:58.207	5	339	0065-0136660676
28504	2014.06.17	17:18:58.572	6	500	0065-0136660676
28505	2014.06.17	17:19:07.472	5	511	0065-0136665886
28506	2014.06.17	17:19:08.062	6	968	0065-0136665886
28507	2014.06.17	17:19:09.692	7	321	0065-0136665886
28508	2014.06.17	17:19:10.060	8	606	0065-0136665886
28509	2014.06.17	17:19:15.474	6	712	0065-0136667521
28510	2014.06.17	17:19:16.242	5	1790	0065-0136667521
28511	2014.06.17	17:19:17.168	8	1059	0065-0136655780
28512	2014.06.17	17:19:19.775	1	308	0065-0136665886
28513	2014.06.17	17:19:18.338	7	2425	0065-0136655780
28514	2014.06.17	17:19:20.340	2	797	0065-0136665886
28515	2014.06.17	17:19:21.880	6	706	0065-0136655780
28516	2014.06.17	17:19:23.096	5	2283	0065-0136655780
28517	2014.06.17	17:19:28.343	2	635	0065-0136653169
28518	2014.06.17	17:19:29.183	1	719	0065-0136653169
28519	2014.06.17	17:19:29.965	1	215	0065-0136653169
28520	2014.06.17	17:19:36.295	4	308	0065-0136659288
28521	2014.06.17	17:19:38.975	1	311	0065-0136659459
28522	2014.06.17	17:19:39.662	8	409	0065-0136653169
28523	2014.06.17	17:19:36.654	3	3615	0065-0136659288
28524	2014.06.17	17:19:39.862	2	1721	0065-0136659459
28525	2014.06.17	17:19:41.619	2	216	0065-0136659459
28526	2014.06.17	17:19:40.182	7	2648	0065-0136653169
28527	2014.06.17	17:19:44.532	6	314	0065-0136653169
28528	2014.06.17	17:19:44.884	5	1894	0065-0136653169
28529	2014.06.17	17:19:46.831	3	358	0065-0136665886
28530	2014.06.17	17:19:46.961	5	228	0065-0136653169
28531	2014.06.17	17:19:47.269	4	606	0065-0136665886
28532	2014.06.17	17:19:49.074	4	219	0065-0136665886
28533	2014.06.17	17:19:50.463	4	335	0065-0136655780
28534	2014.06.17	17:19:50.792	3	228	0065-0136655780
28535	2014.06.17	17:19:51.166	4	307	0065-0136667521
28536	2014.06.17	17:19:53.075	2	619	0065-0136655780
28537	2014.06.17	17:19:51.559	3	3394	0065-0136667521
28538	2014.06.17	17:19:55.172	5	315	0065-0136665886
28539	2014.06.17	17:19:54.149	1	1785	0065-0136655780
28540	2014.06.17	17:19:55.507	6	713	0065-0136665886
28541	2014.06.17	17:19:56.014	2	408	0065-0136667521
28542	2014.06.17	17:19:56.800	1	1586	0065-0136667521
28543	2014.06.17	17:19:58.733	3	405	0065-0136659459
28544	2014.06.17	17:19:59.266	4	1377	0065-0136659459
28545	2014.06.17	17:20:05.857	3	451	0065-0136659288
28546	2014.06.17	17:20:06.343	4	7469	0065-0136659288
28547	2014.06.17	17:20:18.350	6	348	0065-0136660676
28548	2014.06.17	17:20:18.735	5	898	0065-0136660676
28549	2014.06.17	17:20:21.072	4	325	0065-0136660676
28550	2014.06.17	17:20:21.401	3	1901	0065-0136660676
28551	2014.06.17	17:20:27.105	5	213	0065-0136659288
28552	2014.06.17	17:20:27.377	6	2084	0065-0136659288
28553	2014.06.17	17:20:30.648	7	313	0065-0136659288
28554	2014.06.17	17:20:29.820	2	2091	0065-0136670531
28555	2014.06.17	17:20:32.085	1	840	0065-0136670531
28556	2014.06.17	17:20:31.019	8	1906	0065-0136659288
28557	2014.06.17	17:20:35.508	5	411	0065-0136659459
28558	2014.06.17	17:20:37.834	1	220	0065-0136659288
28559	2014.06.17	17:20:35.939	6	2335	0065-0136659459
28560	2014.06.17	17:20:38.128	2	228	0065-0136659288
28561	2014.06.17	17:20:38.169	1	216	0065-0136655780
28562	2014.06.17	17:20:38.526	6	812	0065-0136659459
28563	2014.06.17	17:20:40.555	6	324	0065-0136659459
28564	2014.06.17	17:20:40.891	3	332	0065-0136655780
28565	2014.06.17	17:20:41.184	4	230	0065-0136655780
28566	2014.06.17	17:20:43.735	7	309	0065-0136665886
28567	2014.06.17	17:20:44.037	8	597	0065-0136665886
28568	2014.06.17	17:20:44.724	8	708	0065-0136665886
28569	2014.06.17	17:20:45.572	8	211	0065-0136665886
28570	2014.06.17	17:20:50.287	2	595	0065-0136660676
28571	2014.06.17	17:20:51.267	1	1751	0065-0136660676
28572	2014.06.17	17:21:05.257	4	506	0065-0136655780
28573	2014.06.17	17:21:05.814	3	3395	0065-0136655780
28574	2014.06.17	17:21:10.271	3	9363	0065-0136655780
28575	2014.06.17	17:21:21.391	3	413	0065-0136651817
28576	2014.06.17	17:21:21.839	4	225	0065-0136651817
28577	2014.06.17	17:21:22.732	1	427	0065-0136660676
28578	2014.06.17	17:21:23.293	2	908	0065-0136660676
28579	2014.06.17	17:21:27.078	3	419	0065-0136660676
28580	2014.06.17	17:21:27.573	4	900	0065-0136660676
28581	2014.06.17	17:21:29.868	5	412	0065-0136653169
28582	2014.06.17	17:21:30.317	6	1105	0065-0136653169
28583	2014.06.17	17:21:34.168	7	645	0065-0136653169
28584	2014.06.17	17:21:34.916	8	1936	0065-0136653169
28585	2014.06.17	17:21:51.291	1	416	0065-0136653169
28586	2014.06.17	17:21:52.791	8	738	0065-0136670531
28587	2014.06.17	17:21:51.953	2	1937	0065-0136653169
28588	2014.06.17	17:21:56.674	5	323	0065-0136660676
28589	2014.06.17	17:21:56.995	6	547	0065-0136660676
28590	2014.06.17	17:21:53.728	7	4046	0065-0136670531
28591	2014.06.17	17:21:58.622	8	410	0065-0136670531
28592	2014.06.17	17:22:03.971	7	419	0065-0136659459
28593	2014.06.17	17:22:04.388	8	1524	0065-0136659459
28594	2014.06.17	17:22:04.988	3	1132	0065-0136655780
28595	2014.06.17	17:22:08.446	8	313	0065-0136667521
28596	2014.06.17	17:22:06.326	4	3846	0065-0136655780
28597	2014.06.17	17:22:09.350	3	1000	0065-0136653169
28598	2014.06.17	17:22:10.495	4	2018	0065-0136653169
28599	2014.06.17	17:22:08.733	7	5190	0065-0136667521
28600	2014.06.17	17:22:17.493	4	315	0065-0136653169
28601	2014.06.17	17:22:17.786	3	505	0065-0136653169
28602	2014.06.17	17:22:18.259	4	310	0065-0136651817
28603	2014.06.17	17:22:18.585	3	1495	0065-0136651817
28604	2014.06.17	17:22:21.015	1	216	0065-0136659459
28605	2014.06.17	17:22:21.367	2	1152	0065-0136659459
28606	2014.06.17	17:22:22.645	2	3938	0065-0136659459
28607	2014.06.17	17:22:27.077	4	309	0065-0136655780
28608	2014.06.17	17:22:27.419	3	597	0065-0136655780
28609	2014.06.17	17:22:26.591	2	1699	0065-0136659459
28610	2014.06.17	17:22:28.149	7	328	0065-0136667521
28611	2014.06.17	17:22:29.195	2	215	0065-0136659459
28612	2014.06.17	17:22:29.482	2	347	0065-0136659459
28613	2014.06.17	17:22:29.851	2	214	0065-0136659459
28614	2014.06.17	17:22:28.414	8	1990	0065-0136667521
28615	2014.06.17	17:23:26.329	6	346	0065-0136660676
28616	2014.06.17	17:23:26.689	5	615	0065-0136660676
28617	2014.06.17	17:23:28.883	4	230	0065-0136660676
28618	2014.06.17	17:23:29.212	3	1790	0065-0136660676
28619	2014.06.17	17:23:38.477	8	466	0065-0136667521
28620	2014.06.17	17:23:38.877	7	4846	0065-0136667521
28621	2014.06.17	17:23:44.412	6	318	0065-0136667521
28622	2014.06.17	17:23:44.772	5	1716	0065-0136667521
28623	2014.06.17	17:24:22.040	5	610	0065-0136667521
28624	2014.06.17	17:24:22.703	6	4158	0065-0136667521
28625	2014.06.17	17:24:26.872	6	228	0065-0136667521
28626	2014.06.17	17:24:27.176	6	6873	0065-0136667521
28627	2014.06.17	17:24:34.142	6	221	0065-0136667521
28628	2014.06.17	17:24:34.397	6	1251	0065-0136667521
28629	2014.06.17	17:24:35.676	6	1471	0065-0136667521
28630	2014.06.17	17:24:37.161	6	499	0065-0136667521
28631	2014.06.17	17:24:37.720	6	220	0065-0136667521
28632	2014.06.17	17:24:38.008	6	402	0065-0136667521
28633	2014.06.17	17:24:39.030	6	4944	0065-0136667521
28634	2014.06.17	17:24:44.158	6	475	0065-0136667521
28635	2014.06.17	17:24:44.781	6	226	0065-0136667521
28636	2014.06.17	17:24:45.181	6	216	0065-0136667521
28637	2014.06.17	17:24:46.091	6	492	0065-0136667521
28638	2014.06.17	17:24:46.618	6	214	0065-0136667521
28639	2014.06.17	17:24:47.273	6	223	0065-0136667521
28640	2014.06.17	17:24:48.040	6	962	0065-0136667521
28641	2014.06.17	17:24:50.533	6	481	0065-0136667521
28642	2014.06.17	17:24:51.124	6	217	0065-0136667521
28643	2014.06.17	17:24:51.556	6	404	0065-0136667521
28644	2014.06.17	17:24:52.083	6	211	0065-0136667521
28645	2014.06.17	17:24:51.990	2	316	0065-0136660676
28646	2014.06.17	17:24:52.405	1	811	0065-0136660676
28647	2014.06.17	17:24:53.169	6	308	0065-0136667521
28648	2014.06.17	17:24:53.984	6	708	0065-0136667521
28649	2014.06.17	17:24:54.831	6	2689	0065-0136667521
28650	2014.06.17	17:24:59.673	2	556	0065-0136653169
28651	2014.06.17	17:25:00.566	1	1520	0065-0136653169
28652	2014.06.17	17:25:09.411	4	544	0065-0136671473
28653	2014.06.17	17:25:10.037	3	1224	0065-0136671473
28654	2014.06.17	17:25:12.965	2	508	0065-0136671473
28655	2014.06.17	17:25:13.712	1	1508	0065-0136671473
28656	2014.06.17	17:25:17.609	1	404	0065-0136665886
28657	2014.06.17	17:25:18.062	2	409	0065-0136665886
28658	2014.06.17	17:25:18.552	1	322	0065-0136653169
28659	2014.06.17	17:25:19.036	2	914	0065-0136653169
28660	2014.06.17	17:25:20.090	2	310	0065-0136653169
28661	2014.06.17	17:25:20.490	2	629	0065-0136653169
28662	2014.06.17	17:25:24.115	8	222	0065-0136660676
28663	2014.06.17	17:25:21.748	6	2772	0065-0136667521
28664	2014.06.17	17:25:24.095	3	1439	0065-0136653169
28665	2014.06.17	17:25:24.426	7	1780	0065-0136660676
28666	2014.06.17	17:25:26.264	7	220	0065-0136660676
28667	2014.06.17	17:25:26.888	7	223	0065-0136660676
28668	2014.06.17	17:25:25.833	4	3026	0065-0136653169
28669	2014.06.17	17:25:35.745	8	511	0065-0136671473
28670	2014.06.17	17:25:36.331	7	2177	0065-0136671473
28671	2014.06.17	17:25:24.755	5	15443	0065-0136667521
28672	2014.06.17	17:25:41.767	5	415	0065-0136653169
28673	2014.06.17	17:25:42.292	6	3371	0065-0136653169
28674	2014.06.17	17:25:46.335	7	349	0065-0136653169
28675	2014.06.17	17:25:46.174	6	654	0065-0136671473
28676	2014.06.17	17:25:46.720	8	644	0065-0136653169
28677	2014.06.17	17:25:46.800	5	999	0065-0136671473
28678	2014.06.17	17:25:47.796	1	313	0065-0136653169
28679	2014.06.17	17:25:48.099	2	636	0065-0136653169
28680	2014.06.17	17:25:49.985	4	323	0065-0136671473
28681	2014.06.17	17:25:50.312	3	416	0065-0136671473
28682	2014.06.17	17:25:54.617	2	218	0065-0136651817
28683	2014.06.17	17:25:54.992	3	431	0065-0136665886
28684	2014.06.17	17:25:55.448	4	430	0065-0136665886
28685	2014.06.17	17:25:56.655	5	437	0065-0136665886
28686	2014.06.17	17:25:57.084	6	521	0065-0136665886
28687	2014.06.17	17:25:59.119	7	315	0065-0136665886
28688	2014.06.17	17:25:59.467	8	516	0065-0136665886
28689	2014.06.17	17:26:03.172	3	515	0065-0136659459
28690	2014.06.17	17:26:03.835	4	1290	0065-0136659459
28691	2014.06.17	17:26:10.350	1	426	0065-0136665886
28692	2014.06.17	17:26:10.944	2	405	0065-0136665886
28693	2014.06.17	17:26:11.596	1	427	0065-0136651817
28694	2014.06.17	17:26:12.126	2	3442	0065-0136651817
28695	2014.06.17	17:26:19.995	5	323	0065-0136667521
28696	2014.06.17	17:26:20.360	6	527	0065-0136667521
28697	2014.06.17	17:26:31.031	7	316	0065-0136667521
28698	2014.06.17	17:26:31.624	3	409	0065-0136665886
28699	2014.06.17	17:26:32.013	4	1335	0065-0136665886
28700	2014.06.17	17:26:31.400	8	3853	0065-0136667521
28701	2014.06.17	17:26:35.001	4	423	0065-0136659459
28702	2014.06.17	17:26:35.378	5	314	0065-0136665886
28703	2014.06.17	17:26:35.664	6	621	0065-0136665886
28704	2014.06.17	17:26:38.766	7	421	0065-0136665886
28705	2014.06.17	17:26:35.540	3	3959	0065-0136659459
28706	2014.06.17	17:26:39.196	8	847	0065-0136665886
28707	2014.06.17	17:26:40.250	8	310	0065-0136665886
28708	2014.06.17	17:26:40.253	1	409	0065-0136667521
28709	2014.06.17	17:26:40.803	2	1985	0065-0136667521
28710	2014.06.17	17:26:44.222	2	220	0065-0136659459
28711	2014.06.17	17:26:44.581	1	609	0065-0136659459
28712	2014.06.17	17:26:47.050	2	403	0065-0136671473
28713	2014.06.17	17:26:47.712	1	1068	0065-0136671473
28714	2014.06.17	17:26:50.409	8	312	0065-0136665886
28715	2014.06.17	17:26:50.830	7	643	0065-0136665886
28716	2014.06.17	17:26:55.536	6	218	0065-0136665886
28717	2014.06.17	17:26:55.905	5	612	0065-0136665886
28718	2014.06.17	17:27:04.180	5	357	0065-0136665886
28719	2014.06.17	17:27:04.609	6	407	0065-0136665886
28720	2014.06.17	17:27:05.293	7	319	0065-0136671473
28721	2014.06.17	17:27:05.615	7	310	0065-0136665886
28722	2014.06.17	17:27:05.585	8	413	0065-0136671473
28723	2014.06.17	17:27:06.002	8	523	0065-0136665886
28724	2014.06.17	17:27:09.770	1	313	0065-0136671473
28725	2014.06.17	17:27:10.361	1	322	0065-0136665886
28726	2014.06.17	17:27:10.887	2	320	0065-0136665886
28727	2014.06.17	17:27:13.124	2	1303	0065-0136665886
28728	2014.06.17	17:27:14.450	2	312	0065-0136665886
28729	2014.06.17	17:27:42.162	1	216	0065-0136659459
28730	2014.06.17	17:27:42.520	2	510	0065-0136659459
28731	2014.06.17	17:27:54.844	3	423	0065-0136659288
28732	2014.06.17	17:27:55.303	4	3330	0065-0136659288
28733	2014.06.17	17:27:58.689	4	1411	0065-0136659288
28734	2014.06.17	17:28:00.777	5	324	0065-0136659288
28735	2014.06.17	17:28:08.790	3	426	0065-0136659459
28736	2014.06.17	17:28:10.068	3	317	0065-0136651817
28737	2014.06.17	17:28:09.314	4	1241	0065-0136659459
28738	2014.06.17	17:28:01.127	6	9673	0065-0136659288
28739	2014.06.17	17:28:11.048	6	548	0065-0136660676
28740	2014.06.17	17:28:10.656	4	1895	0065-0136651817
28741	2014.06.17	17:28:11.799	5	879	0065-0136660676
28742	2014.06.17	17:28:18.306	1	622	0065-0136670531
28743	2014.06.17	17:28:19.553	1	518	0065-0136670531
28744	2014.06.17	17:28:21.105	7	339	0065-0136659288
28745	2014.06.17	17:28:19.299	2	2880	0065-0136671473
28746	2014.06.17	17:28:22.524	1	899	0065-0136671473
28747	2014.06.17	17:28:21.480	8	4642	0065-0136659288
28748	2014.06.17	17:28:26.767	8	506	0065-0136671473
28749	2014.06.17	17:28:27.257	7	2098	0065-0136671473
28750	2014.06.17	17:28:33.269	5	462	0065-0136651817
28751	2014.06.17	17:28:33.734	6	3636	0065-0136651817
28752	2014.06.17	17:28:38.555	7	517	0065-0136651817
28753	2014.06.17	17:28:39.116	8	1795	0065-0136651817
28754	2014.06.17	17:28:50.301	1	308	0065-0136659288
28755	2014.06.17	17:28:50.706	2	2091	0065-0136659288
28756	2014.06.17	17:28:53.636	5	414	0065-0136659459
28757	2014.06.17	17:28:54.037	6	3862	0065-0136659459
28758	2014.06.17	17:29:03.004	7	412	0065-0136671473
28759	2014.06.17	17:29:03.397	8	915	0065-0136671473
28760	2014.06.17	17:29:05.871	3	452	0065-0136659288
28761	2014.06.17	17:29:06.486	4	819	0065-0136660676
28762	2014.06.17	17:29:07.509	4	2482	0065-0136659288
28763	2014.06.17	17:29:10.170	5	226	0065-0136660676
28764	2014.06.17	17:29:10.507	6	1122	0065-0136660676
28765	2014.06.17	17:29:13.192	1	230	0065-0136671473
28766	2014.06.17	17:29:13.487	2	406	0065-0136671473
28767	2014.06.17	17:29:39.646	6	440	0065-0136659459
28768	2014.06.17	17:29:40.138	5	1530	0065-0136659459
28769	2014.06.17	17:29:44.339	5	403	0065-0136659459
28770	2014.06.17	17:29:45.695	2	318	0065-0136665886
28771	2014.06.17	17:29:46.094	1	325	0065-0136665886
28772	2014.06.17	17:29:44.774	6	1984	0065-0136659459
28773	2014.06.17	17:29:48.653	8	528	0065-0136665886
28774	2014.06.17	17:29:49.188	7	707	0065-0136665886
28775	2014.06.17	17:29:49.631	6	406	0065-0136659459
28776	2014.06.17	17:29:50.110	6	222	0065-0136659459
28777	2014.06.17	17:29:54.083	2	323	0065-0136671473
28778	2014.06.17	17:29:54.544	1	514	0065-0136671473
28779	2014.06.17	17:29:55.793	8	309	0065-0136671473
28780	2014.06.17	17:29:56.091	7	1935	0065-0136671473
28781	2014.06.17	17:29:59.375	6	312	0065-0136671473
28782	2014.06.17	17:29:59.675	5	996	0065-0136671473
28783	2014.06.17	17:30:04.689	7	323	0065-0136659459
28784	2014.06.17	17:30:04.024	6	1091	0065-0136665886
28785	2014.06.17	17:30:05.171	5	995	0065-0136665886
28786	2014.06.17	17:30:05.091	8	1491	0065-0136659459
28787	2014.06.17	17:30:12.151	5	320	0065-0136665886
28788	2014.06.17	17:30:12.474	7	416	0065-0136660676
28789	2014.06.17	17:30:12.507	6	617	0065-0136665886
28790	2014.06.17	17:30:12.902	8	1202	0065-0136660676
28791	2014.06.17	17:30:16.130	7	440	0065-0136665886
28792	2014.06.17	17:30:16.560	8	1879	0065-0136665886
28793	2014.06.17	17:30:24.318	1	315	0065-0136665886
28794	2014.06.17	17:30:24.677	2	412	0065-0136665886
28795	2014.06.17	17:30:43.645	1	229	0065-0136660676
28796	2014.06.17	17:30:43.944	2	412	0065-0136660676
28797	2014.06.17	17:30:48.039	3	310	0065-0136660676
28798	2014.06.17	17:30:48.354	4	929	0065-0136660676
28799	2014.06.17	17:30:49.504	4	218	0065-0136660676
28800	2014.06.17	17:30:50.116	3	2105	0065-0136665886
28801	2014.06.17	17:30:52.331	4	2550	0065-0136665886
28802	2014.06.17	17:31:04.967	4	450	0065-0136665886
28803	2014.06.17	17:31:05.340	3	747	0065-0136665886
28804	2014.06.17	17:31:05.990	1	598	0065-0136651817
28805	2014.06.17	17:31:07.765	2	2185	0065-0136651817
28806	2014.06.17	17:31:17.561	3	406	0065-0136667521
28807	2014.06.17	17:31:18.200	3	306	0065-0136651817
28808	2014.06.17	17:31:18.785	4	419	0065-0136651817
28809	2014.06.17	17:31:22.039	5	319	0065-0136667521
28810	2014.06.17	17:31:22.364	6	4156	0065-0136667521
28811	2014.06.17	17:31:28.025	7	323	0065-0136667521
28812	2014.06.17	17:31:28.348	8	2209	0065-0136667521
28813	2014.06.17	17:31:55.106	8	325	0065-0136667521
28814	2014.06.17	17:31:55.400	7	2497	0065-0136667521
28815	2014.06.17	17:31:58.244	6	620	0065-0136667521
28816	2014.06.17	17:31:58.876	5	1406	0065-0136667521
28817	2014.06.17	17:32:00.622	4	441	0065-0136659288
28818	2014.06.17	17:32:01.078	3	3089	0065-0136659288
28819	2014.06.17	17:32:05.392	2	222	0065-0136659288
28820	2014.06.17	17:32:05.773	1	1806	0065-0136659288
28821	2014.06.17	17:32:29.562	5	325	0065-0136660676
28822	2014.06.17	17:32:29.988	6	584	0065-0136660676
28823	2014.06.17	17:32:38.795	8	312	0065-0136659288
28824	2014.06.17	17:32:39.153	7	3169	0065-0136659288
28825	2014.06.17	17:32:46.694	5	260	0065-0136671473
28826	2014.06.17	17:32:46.969	6	1107	0065-0136671473
28827	2014.06.17	17:32:49.109	7	306	0065-0136671473
28828	2014.06.17	17:32:49.482	8	813	0065-0136671473
28829	2014.06.17	17:32:55.369	1	326	0065-0136671473
28830	2014.06.17	17:32:55.700	2	615	0065-0136671473
28831	2014.06.17	17:32:59.992	7	320	0065-0136659288
28832	2014.06.17	17:33:31.199	2	1796	0065-0136655780
28833	2014.06.17	17:33:34.299	2	786	0065-0136655780
28834	2014.06.17	17:33:35.210	2	547	0065-0136655780
28835	2014.06.17	17:33:44.949	1	213	0065-0136659459
28836	2014.06.17	17:33:44.508	2	1569	0065-0136665886
28837	2014.06.17	17:33:46.249	2	1705	0065-0136665886
28838	2014.06.17	17:33:48.086	2	2658	0065-0136659459
28839	2014.06.17	17:33:56.826	2	223	0065-0136671473
28840	2014.06.17	17:33:57.056	1	220	0065-0136671473
28841	2014.06.17	17:33:57.424	1	358	0065-0136671473
28842	2014.06.17	17:33:59.211	8	411	0065-0136671473
28843	2014.06.17	17:33:59.709	7	1688	0065-0136671473
28844	2014.06.17	17:34:01.962	7	423	0065-0136671473
28845	2014.06.17	17:34:03.632	2	515	0065-0136653169
28846	2014.06.17	17:34:04.403	1	3247	0065-0136653169
28847	2014.06.17	17:34:07.672	6	324	0065-0136659288
28848	2014.06.17	17:34:09.157	3	341	0065-0136665886
28849	2014.06.17	17:34:08.092	5	1585	0065-0136659288
28850	2014.06.17	17:34:09.672	2	215	0065-0136659459
28851	2014.06.17	17:34:09.519	4	691	0065-0136665886
28852	2014.06.17	17:34:10.936	5	416	0065-0136665886
28853	2014.06.17	17:34:10.041	1	2187	0065-0136659459
28854	2014.06.17	17:34:11.396	6	970	0065-0136665886
28855	2014.06.17	17:34:13.602	1	214	0065-0136653169
28856	2014.06.17	17:34:13.906	2	438	0065-0136653169
28857	2014.06.17	17:34:19.653	3	1063	0065-0136653169
28858	2014.06.17	17:34:21.746	7	404	0065-0136665886
28859	2014.06.17	17:34:22.214	8	1228	0065-0136665886
28860	2014.06.17	17:34:23.587	8	214	0065-0136665886
28861	2014.06.17	17:34:21.883	4	2960	0065-0136653169
28862	2014.06.17	17:34:28.189	8	412	0065-0136665886
28863	2014.06.17	17:34:28.523	7	601	0065-0136665886
28864	2014.06.17	17:34:29.423	4	323	0065-0136651817
28865	2014.06.17	17:34:29.750	3	4264	0065-0136651817
28866	2014.06.17	17:34:34.111	3	1874	0065-0136651817
28867	2014.06.17	17:34:39.224	6	1288	0065-0136660676
28868	2014.06.17	17:34:42.321	1	216	0065-0136659459
28869	2014.06.17	17:34:42.678	2	1141	0065-0136659459
28870	2014.06.17	17:34:40.792	5	4166	0065-0136660676
28871	2014.06.17	17:34:45.202	5	223	0065-0136660676
28872	2014.06.17	17:34:48.598	1	408	0065-0136670531
28873	2014.06.17	17:34:48.801	4	322	0065-0136660676
28874	2014.06.17	17:34:49.272	3	2001	0065-0136660676
28875	2014.06.17	17:34:49.452	2	5142	0065-0136670531
28876	2014.06.17	17:34:54.868	2	221	0065-0136670531
28877	2014.06.17	17:34:55.140	2	218	0065-0136670531
28878	2014.06.17	17:35:15.344	3	435	0065-0136659459
28879	2014.06.17	17:35:15.829	4	1889	0065-0136659459
28880	2014.06.17	17:35:20.351	4	515	0065-0136667521
28881	2014.06.17	17:35:25.304	2	227	0065-0136651817
28882	2014.06.17	17:35:29.434	8	308	0065-0136651817
28883	2014.06.17	17:35:31.606	5	941	0065-0136659459
28884	2014.06.17	17:35:21.000	3	12692	0065-0136667521
28885	2014.06.17	17:35:32.627	6	2017	0065-0136659459
28886	2014.06.17	17:35:29.790	7	6334	0065-0136651817
28887	2014.06.17	17:35:37.500	6	635	0065-0136665886
28888	2014.06.17	17:35:38.189	5	339	0065-0136665886
28889	2014.06.17	17:35:39.152	4	355	0065-0136665886
28890	2014.06.17	17:35:39.516	3	517	0065-0136665886
28891	2014.06.17	17:35:51.318	6	420	0065-0136659459
28892	2014.06.17	17:35:51.766	5	2686	0065-0136659459
28893	2014.06.17	17:35:56.026	2	429	0065-0136665886
28894	2014.06.17	17:35:54.593	7	1889	0065-0136651817
28895	2014.06.17	17:35:56.418	1	420	0065-0136665886
28896	2014.06.17	17:35:56.527	8	1296	0065-0136651817
28897	2014.06.17	17:35:59.147	7	516	0065-0136671473
28898	2014.06.17	17:35:59.706	8	1189	0065-0136671473
28899	2014.06.17	17:36:03.715	8	312	0065-0136665886
28900	2014.06.17	17:36:04.068	7	426	0065-0136665886
28901	2014.06.17	17:36:05.873	1	516	0065-0136671473
28902	2014.06.17	17:36:06.634	2	709	0065-0136671473
28903	2014.06.17	17:36:35.551	2	321	0065-0136667521
28904	2014.06.17	17:36:35.918	1	1298	0065-0136667521
28905	2014.06.17	17:36:47.936	7	557	0065-0136665886
28906	2014.06.17	17:36:48.428	8	1403	0065-0136665886
28907	2014.06.17	17:36:54.993	8	438	0065-0136665886
28908	2014.06.17	17:36:55.414	7	723	0065-0136665886
28909	2014.06.17	17:36:57.963	6	516	0065-0136665886
28910	2014.06.17	17:36:58.444	5	453	0065-0136665886
28911	2014.06.17	17:37:02.117	8	340	0065-0136667521
28912	2014.06.17	17:37:03.515	7	1385	0065-0136667521
28913	2014.06.17	17:37:04.519	4	402	0065-0136659288
28914	2014.06.17	17:37:05.888	6	403	0065-0136667521
28915	2014.06.17	17:37:06.336	5	1002	0065-0136667521
28916	2014.06.17	17:37:05.050	3	2868	0065-0136659288
28917	2014.06.17	17:37:20.179	3	1310	0065-0136671473
28918	2014.06.17	17:37:22.097	3	898	0065-0136671473
28919	2014.06.17	17:37:21.403	4	2081	0065-0136667521
28920	2014.06.17	17:37:23.183	3	2190	0065-0136671473
28921	2014.06.17	17:37:25.387	3	2574	0065-0136667521
28922	2014.06.17	17:37:28.263	3	820	0065-0136671473
28923	2014.06.17	17:37:29.216	4	2193	0065-0136671473
28924	2014.06.17	17:37:44.147	5	318	0065-0136665886
28925	2014.06.17	17:37:44.547	6	997	0065-0136665886
28926	2014.06.17	17:37:46.662	7	472	0065-0136665886
28927	2014.06.17	17:37:47.118	8	515	0065-0136665886
28928	2014.06.17	17:37:58.425	3	419	0065-0136659288
28929	2014.06.17	17:37:58.897	4	1592	0065-0136659288
28930	2014.06.17	17:38:00.193	2	431	0065-0136667521
28931	2014.06.17	17:38:00.632	8	310	0065-0136665886
28932	2014.06.17	17:38:00.901	7	318	0065-0136665886
28933	2014.06.17	17:38:01.143	8	217	0065-0136651817
28934	2014.06.17	17:38:01.380	7	215	0065-0136651817
28935	2014.06.17	17:38:00.717	1	1677	0065-0136667521
28936	2014.06.17	17:38:02.426	1	213	0065-0136667521
28937	2014.06.17	17:38:02.793	1	215	0065-0136667521
28938	2014.06.17	17:38:12.825	4	307	0065-0136659459
28939	2014.06.17	17:38:15.169	5	416	0065-0136671473
28940	2014.06.17	17:38:16.403	1	421	0065-0136667521
28941	2014.06.17	17:38:15.620	6	1494	0065-0136671473
28942	2014.06.17	17:38:13.218	3	4847	0065-0136659459
28943	2014.06.17	17:38:17.286	2	3400	0065-0136667521
28944	2014.06.17	17:38:21.615	2	216	0065-0136667521
28945	2014.06.17	17:38:29.664	7	1011	0065-0136671473
28946	2014.06.17	17:38:30.775	8	1302	0065-0136671473
28947	2014.06.17	17:38:32.918	1	221	0065-0136671473
28948	2014.06.17	17:38:33.183	2	906	0065-0136671473
28949	2014.06.17	17:38:40.372	2	412	0065-0136659459
28950	2014.06.17	17:38:40.968	1	908	0065-0136659459
28951	2014.06.17	17:38:42.070	1	227	0065-0136659459
28952	2014.06.17	17:39:11.940	2	420	0065-0136653169
28953	2014.06.17	17:39:12.657	1	807	0065-0136653169
28954	2014.06.17	17:39:17.165	8	636	0065-0136653169
28955	2014.06.17	17:39:17.878	7	5901	0065-0136653169
28956	2014.06.17	17:39:25.583	2	316	0065-0136671473
28957	2014.06.17	17:39:26.011	1	652	0065-0136671473
28958	2014.06.17	17:39:27.725	8	422	0065-0136659459
28959	2014.06.17	17:39:28.153	7	2424	0065-0136659459
28960	2014.06.17	17:39:46.786	7	361	0065-0136651817
28961	2014.06.17	17:39:47.166	8	898	0065-0136651817
28962	2014.06.17	17:39:48.980	1	411	0065-0136651817
28963	2014.06.17	17:39:49.641	2	1384	0065-0136651817
28964	2014.06.17	17:39:55.544	1	227	0065-0136671473
28965	2014.06.17	17:39:55.839	2	509	0065-0136671473
28966	2014.06.17	17:40:26.814	5	310	0065-0136659288
28967	2014.06.17	17:40:27.208	6	2399	0065-0136659288
28968	2014.06.17	17:40:31.723	2	442	0065-0136667521
28969	2014.06.17	17:40:32.216	1	837	0065-0136667521
28970	2014.06.17	17:40:35.553	8	308	0065-0136667521
28971	2014.06.17	17:40:35.846	7	1592	0065-0136667521
28972	2014.06.17	17:40:39.652	6	407	0065-0136659288
28973	2014.06.17	17:40:39.977	5	1006	0065-0136659288
28974	2014.06.17	17:40:41.738	4	338	0065-0136659288
28975	2014.06.17	17:40:42.081	3	1102	0065-0136659288
28976	2014.06.17	17:41:04.641	7	311	0065-0136665886
28977	2014.06.17	17:41:05.041	8	507	0065-0136665886
28978	2014.06.17	17:41:06.623	1	1281	0065-0136665886
28979	2014.06.17	17:41:08.308	2	708	0065-0136665886
28980	2014.06.17	17:41:14.956	6	313	0065-0136667521
28981	2014.06.17	17:41:15.249	5	1096	0065-0136667521
28982	2014.06.17	17:41:19.176	3	403	0065-0136665886
28983	2014.06.17	17:41:19.677	4	598	0065-0136665886
28984	2014.06.17	17:41:25.248	5	318	0065-0136665886
28985	2014.06.17	17:41:25.578	6	998	0065-0136665886
28986	2014.06.17	17:41:32.239	7	427	0065-0136665886
28987	2014.06.17	17:41:32.597	8	612	0065-0136665886
28988	2014.06.17	17:41:37.849	2	214	0065-0136659288
28989	2014.06.17	17:41:38.216	1	2577	0065-0136659288
28990	2014.06.17	17:41:52.144	1	424	0065-0136665886
28991	2014.06.17	17:41:52.739	2	421	0065-0136665886
28992	2014.06.17	17:41:55.135	3	432	0065-0136665886
28993	2014.06.17	17:41:55.509	4	412	0065-0136665886
28994	2014.06.17	17:41:55.759	8	408	0065-0136659288
28995	2014.06.17	17:41:56.193	7	1601	0065-0136659288
28996	2014.06.17	17:42:18.181	7	413	0065-0136659459
28997	2014.06.17	17:42:18.635	8	5597	0065-0136659459
28998	2014.06.17	17:42:33.328	6	1877	0065-0136659288
28999	2014.06.17	17:42:35.328	5	2095	0065-0136659288
29000	2014.06.17	17:42:46.286	8	414	0065-0136659459
29001	2014.06.17	17:42:46.674	7	1995	0065-0136659459
29002	2014.06.17	17:42:49.925	6	425	0065-0136659459
29003	2014.06.17	17:42:50.359	5	806	0065-0136659459
29004	2014.06.17	17:42:56.646	7	645	0065-0136653169
29005	2014.06.17	17:42:57.405	8	2182	0065-0136653169
29006	2014.06.17	17:43:02.087	1	529	0065-0136653169
29007	2014.06.17	17:43:03.004	2	1798	0065-0136653169
29008	2014.06.17	17:43:05.845	3	436	0065-0136653169
29009	2014.06.17	17:43:06.354	4	1342	0065-0136653169
29010	2014.06.17	17:43:23.629	2	637	0065-0136655780
29011	2014.06.17	17:43:25.524	4	407	0065-0136659288
29012	2014.06.17	17:43:24.545	1	1426	0065-0136655780
29013	2014.06.17	17:43:25.942	3	4452	0065-0136659288
29014	2014.06.17	17:43:37.052	8	1158	0065-0136655780
29015	2014.06.17	17:43:38.291	7	3555	0065-0136655780
29016	2014.06.17	17:43:44.031	6	813	0065-0136655780
29017	2014.06.17	17:43:45.087	5	2379	0065-0136655780
29018	2014.06.17	17:44:04.142	3	547	0065-0136651817
29019	2014.06.17	17:44:04.870	4	3063	0065-0136651817
29020	2014.06.17	17:44:09.647	4	613	0065-0136665886
29021	2014.06.17	17:44:10.340	3	645	0065-0136665886
29022	2014.06.17	17:44:13.333	2	340	0065-0136665886
29023	2014.06.17	17:44:13.852	1	448	0065-0136665886
29024	2014.06.17	17:44:17.803	8	341	0065-0136665886
29025	2014.06.17	17:44:18.162	7	458	0065-0136665886
29026	2014.06.17	17:44:18.785	7	984	0065-0136665886
29027	2014.06.17	17:44:39.168	4	428	0065-0136655780
29028	2014.06.17	17:44:39.672	3	1006	0065-0136655780
29029	2014.06.17	17:44:58.835	2	736	0065-0136655780
29030	2014.06.17	17:44:59.312	7	427	0065-0136665886
29031	2014.06.17	17:44:59.672	8	554	0065-0136665886
29032	2014.06.17	17:44:59.837	1	3285	0065-0136655780
29033	2014.06.17	17:45:05.778	1	324	0065-0136665886
29034	2014.06.17	17:45:06.215	2	311	0065-0136665886
29035	2014.06.17	17:45:07.468	5	320	0065-0136667521
29036	2014.06.17	17:45:10.552	3	341	0065-0136665886
29037	2014.06.17	17:45:07.851	6	7117	0065-0136667521
29038	2014.06.17	17:45:15.717	4	1434	0065-0136665886
29039	2014.06.17	17:45:17.082	7	422	0065-0136667521
29040	2014.06.17	17:45:17.484	8	1851	0065-0136667521
29041	2014.06.17	17:45:23.155	5	222	0065-0136660676
29042	2014.06.17	17:45:23.475	6	869	0065-0136660676
29043	2014.06.17	17:45:28.332	7	315	0065-0136660676
29044	2014.06.17	17:45:28.681	8	805	0065-0136660676
29045	2014.06.17	17:45:32.484	8	312	0065-0136667521
29046	2014.06.17	17:45:32.775	7	2769	0065-0136667521
29047	2014.06.17	17:45:35.375	5	340	0065-0136659459
29048	2014.06.17	17:45:35.760	6	3200	0065-0136659459
29049	2014.06.17	17:45:39.577	6	504	0065-0136659459
29050	2014.06.17	17:45:55.167	1	213	0065-0136660676
29051	2014.06.17	17:45:55.565	2	314	0065-0136660676
29052	2014.06.17	17:46:12.132	2	221	0065-0136659288
29053	2014.06.17	17:46:12.962	2	317	0065-0136660676
29054	2014.06.17	17:46:12.450	1	906	0065-0136659288
29055	2014.06.17	17:46:13.424	1	510	0065-0136660676
29056	2014.06.17	17:46:14.176	8	313	0065-0136659288
29057	2014.06.17	17:46:14.515	7	2371	0065-0136659288
29058	2014.06.17	17:46:24.145	8	220	0065-0136660676
29059	2014.06.17	17:46:24.436	6	418	0065-0136667521
29060	2014.06.17	17:46:24.407	7	917	0065-0136660676
29061	2014.06.17	17:46:24.928	5	1701	0065-0136667521
29062	2014.06.17	17:46:27.787	5	421	0065-0136667521
29063	2014.06.17	17:46:28.317	6	4677	0065-0136667521
29064	2014.06.17	17:46:32.524	7	519	0065-0136659288
29065	2014.06.17	17:46:33.314	8	2867	0065-0136659288
29066	2014.06.17	17:46:36.397	8	2422	0065-0136659288
29067	2014.06.17	17:46:39.667	1	227	0065-0136659288
29068	2014.06.17	17:46:39.607	8	902	0065-0136655780
29069	2014.06.17	17:46:39.993	2	1627	0065-0136659288
29070	2014.06.17	17:46:50.838	7	421	0065-0136659459
29071	2014.06.17	17:46:51.301	8	1211	0065-0136659459
29072	2014.06.17	17:46:53.867	1	225	0065-0136659459
29073	2014.06.17	17:46:53.924	6	520	0065-0136667521
29074	2014.06.17	17:46:54.165	2	1248	0065-0136659459
29075	2014.06.17	17:46:54.448	5	1307	0065-0136667521
29076	2014.06.17	17:47:03.282	5	465	0065-0136651817
29077	2014.06.17	17:47:14.551	2	218	0065-0136659288
29078	2014.06.17	17:47:14.869	1	4612	0065-0136659288
29079	2014.06.17	17:47:03.878	6	17256	0065-0136651817
29080	2014.06.17	17:47:25.993	7	606	0065-0136651817
29081	2014.06.17	17:47:26.636	8	1705	0065-0136651817
29082	2014.06.17	17:47:30.031	2	221	0065-0136655780
29083	2014.06.17	17:47:31.561	1	329	0065-0136659288
29084	2014.06.17	17:47:31.901	2	310	0065-0136659288
29085	2014.06.17	17:47:32.024	1	216	0065-0136651817
29086	2014.06.17	17:47:34.496	5	323	0065-0136653169
29087	2014.06.17	17:47:34.886	6	616	0065-0136653169
29088	2014.06.17	17:47:41.061	3	360	0065-0136659288
29089	2014.06.17	17:47:42.637	2	313	0065-0136651817
29090	2014.06.17	17:47:42.886	1	315	0065-0136651817
29091	2014.06.17	17:47:41.418	4	2794	0065-0136659288
29092	2014.06.17	17:47:46.082	4	704	0065-0136665886
29093	2014.06.17	17:47:47.026	6	550	0065-0136660676
29094	2014.06.17	17:47:46.896	3	711	0065-0136665886
29095	2014.06.17	17:47:47.580	5	1495	0065-0136660676
29096	2014.06.17	17:47:57.201	4	524	0065-0136667521
29097	2014.06.17	17:47:57.803	3	2572	0065-0136667521
29098	2014.06.17	17:48:31.800	3	526	0065-0136659459
29099	2014.06.17	17:48:32.424	4	1705	0065-0136659459
29100	2014.06.17	17:48:44.282	7	504	0065-0136653169
29101	2014.06.17	17:48:44.831	8	2220	0065-0136653169
29102	2014.06.17	17:48:48.814	4	513	0065-0136660676
29103	2014.06.17	17:48:49.406	3	1618	0065-0136660676
29104	2014.06.17	17:48:52.898	5	331	0065-0136659459
29105	2014.06.17	17:48:53.294	6	1728	0065-0136659459
29106	2014.06.17	17:48:58.805	1	312	0065-0136653169
29107	2014.06.17	17:48:59.923	6	216	0065-0136659459
29108	2014.06.17	17:49:00.054	8	311	0065-0136651817
29109	2014.06.17	17:48:59.335	2	1811	0065-0136653169
29110	2014.06.17	17:49:01.589	2	216	0065-0136653169
29111	2014.06.17	17:49:00.485	7	2384	0065-0136651817
29112	2014.06.17	17:49:03.538	7	807	0065-0136651817
29113	2014.06.17	17:49:07.580	2	309	0065-0136665886
29114	2014.06.17	17:49:08.212	1	1786	0065-0136665886
29115	2014.06.17	17:49:12.035	8	410	0065-0136665886
29116	2014.06.17	17:49:12.486	7	723	0065-0136665886
29117	2014.06.17	17:49:13.733	7	1079	0065-0136665886
29118	2014.06.17	17:49:16.449	7	334	0065-0136665886
29119	2014.06.17	17:49:16.747	8	347	0065-0136665886
29120	2014.06.17	17:49:17.748	1	315	0065-0136665886
29121	2014.06.17	17:49:18.012	2	313	0065-0136665886
29122	2014.06.17	17:49:19.328	3	309	0065-0136665886
29123	2014.06.17	17:49:19.789	4	500	0065-0136665886
29124	2014.06.17	17:49:20.686	3	229	0065-0136660676
29125	2014.06.17	17:49:20.971	4	520	0065-0136660676
29126	2014.06.17	17:49:23.090	5	355	0065-0136665886
29127	2014.06.17	17:49:23.422	6	6170	0065-0136665886
29128	2014.06.17	17:49:30.177	7	331	0065-0136665886
29129	2014.06.17	17:49:30.486	8	324	0065-0136665886
29130	2014.06.17	17:49:31.724	1	317	0065-0136665886
29131	2014.06.17	17:49:32.056	2	345	0065-0136665886
29132	2014.06.17	17:49:34.996	2	321	0065-0136667521
29133	2014.06.17	17:49:36.841	7	403	0065-0136651817
29134	2014.06.17	17:49:37.275	8	1094	0065-0136651817
29135	2014.06.17	17:49:35.493	1	3304	0065-0136667521
29136	2014.06.17	17:49:38.608	2	220	0065-0136665886
29137	2014.06.17	17:49:39.087	1	2776	0065-0136665886
29138	2014.06.17	17:49:49.074	3	534	0065-0136653169
29139	2014.06.17	17:49:49.517	1	308	0065-0136665886
29140	2014.06.17	17:49:49.806	2	307	0065-0136665886
29141	2014.06.17	17:49:50.783	3	229	0065-0136665886
29142	2014.06.17	17:49:51.178	4	1129	0065-0136665886
29143	2014.06.17	17:50:19.543	5	837	0065-0136660676
29144	2014.06.17	17:50:20.483	6	996	0065-0136660676
29145	2014.06.17	17:50:28.668	1	310	0065-0136651817
29146	2014.06.17	17:50:29.219	2	1428	0065-0136651817
29147	2014.06.17	17:50:32.384	3	428	0065-0136651817
29148	2014.06.17	17:50:32.872	4	2209	0065-0136651817
29149	2014.06.17	17:50:36.859	5	308	0065-0136653169
29150	2014.06.17	17:50:37.225	6	1006	0065-0136653169
29151	2014.06.17	17:50:38.185	5	418	0065-0136665886
29152	2014.06.17	17:50:38.710	6	1504	0065-0136665886
29153	2014.06.17	17:50:40.244	6	308	0065-0136665886
29154	2014.06.17	17:50:48.240	7	405	0065-0136665886
29155	2014.06.17	17:50:48.697	8	939	0065-0136665886
29156	2014.06.17	17:50:53.233	8	226	0065-0136667521
29157	2014.06.17	17:50:50.365	7	4025	0065-0136653169
29158	2014.06.17	17:50:54.520	7	2480	0065-0136667521
29159	2014.06.17	17:50:59.250	7	539	0065-0136659459
29160	2014.06.17	17:50:59.974	8	1683	0065-0136659459
29161	2014.06.17	17:51:03.648	1	325	0065-0136665886
29162	2014.06.17	17:51:03.983	2	316	0065-0136665886
29163	2014.06.17	17:51:24.198	4	313	0065-0136659288
29164	2014.06.17	17:51:24.656	3	3040	0065-0136659288
29165	2014.06.17	17:51:29.482	2	1394	0065-0136659288
29166	2014.06.17	17:51:30.340	6	603	0065-0136667521
29167	2014.06.17	17:51:30.992	1	306	0065-0136659288
29168	2014.06.17	17:51:31.028	5	1098	0065-0136667521
29169	2014.06.17	17:51:31.926	2	308	0065-0136655780
29170	2014.06.17	17:51:32.050	8	311	0065-0136659288
29171	2014.06.17	17:51:32.409	7	999	0065-0136659288
29172	2014.06.17	17:51:32.286	1	3076	0065-0136655780
29173	2014.06.17	17:51:35.368	1	211	0065-0136655780
29174	2014.06.17	17:51:35.592	1	218	0065-0136655780
29175	2014.06.17	17:51:38.931	1	312	0065-0136659459
29176	2014.06.17	17:51:39.388	2	1585	0065-0136659459
29177	2014.06.17	17:51:43.296	8	940	0065-0136655780
29178	2014.06.17	17:51:44.299	7	3300	0065-0136655780
29179	2014.06.17	17:51:47.638	7	620	0065-0136655780
29180	2014.06.17	17:51:51.012	6	509	0065-0136655780
29181	2014.06.17	17:51:51.288	3	351	0065-0136659459
29182	2014.06.17	17:51:51.657	4	1292	0065-0136659459
29183	2014.06.17	17:51:58.999	6	368	0065-0136660676
29184	2014.06.17	17:52:00.571	4	213	0065-0136655780
29185	2014.06.17	17:52:00.874	3	509	0065-0136655780
29186	2014.06.17	17:52:00.022	5	1500	0065-0136660676
29187	2014.06.17	17:52:04.750	5	1904	0065-0136660676
29188	2014.06.17	17:52:10.826	4	421	0065-0136651817
29189	2014.06.17	17:52:11.354	3	2845	0065-0136651817
29190	2014.06.17	17:52:17.904	4	307	0065-0136667521
29191	2014.06.17	17:52:18.304	3	2388	0065-0136667521
29192	2014.06.17	17:52:23.329	5	309	0065-0136660676
29193	2014.06.17	17:52:23.814	4	422	0065-0136659459
29194	2014.06.17	17:52:23.663	6	1426	0065-0136660676
29195	2014.06.17	17:52:24.374	3	1327	0065-0136659459
29196	2014.06.17	17:52:26.181	2	218	0065-0136659459
29197	2014.06.17	17:52:26.464	1	949	0065-0136659459
29198	2014.06.17	17:52:27.443	2	223	0065-0136665886
29199	2014.06.17	17:52:27.758	1	307	0065-0136665886
29200	2014.06.17	17:52:28.391	8	319	0065-0136659459
29201	2014.06.17	17:52:28.724	7	1595	0065-0136659459
29202	2014.06.17	17:52:34.638	8	307	0065-0136665886
29203	2014.06.17	17:52:34.924	7	742	0065-0136665886
29204	2014.06.17	17:52:38.754	2	318	0065-0136667521
29205	2014.06.17	17:52:41.476	7	510	0065-0136659288
29206	2014.06.17	17:52:39.419	1	3458	0065-0136667521
29207	2014.06.17	17:52:42.065	8	3122	0065-0136659288
29208	2014.06.17	17:52:46.846	1	213	0065-0136659288
29209	2014.06.17	17:52:47.221	2	4282	0065-0136659288
29210	2014.06.17	17:52:51.631	2	419	0065-0136659288
29211	2014.06.17	17:52:52.094	2	2156	0065-0136659288
29212	2014.06.17	17:52:54.427	2	818	0065-0136659288
29213	2014.06.17	17:53:11.940	6	452	0065-0136665886
29214	2014.06.17	17:53:12.386	5	627	0065-0136665886
29215	2014.06.17	17:53:26.681	3	682	0065-0136655780
29216	2014.06.17	17:53:27.567	4	6892	0065-0136655780
29217	2014.06.17	17:53:38.238	4	341	0065-0136665886
29218	2014.06.17	17:53:38.279	1	320	0065-0136667521
29219	2014.06.17	17:53:38.710	3	963	0065-0136665886
29220	2014.06.17	17:53:38.776	2	4704	0065-0136667521
29221	2014.06.17	17:53:47.149	2	214	0065-0136651817
29222	2014.06.17	17:53:47.447	1	215	0065-0136651817
29223	2014.06.17	17:53:49.478	3	319	0065-0136667521
29224	2014.06.17	17:53:49.899	4	1196	0065-0136667521
29225	2014.06.17	17:54:10.486	7	435	0065-0136660676
29226	2014.06.17	17:54:10.539	2	426	0065-0136665886
29227	2014.06.17	17:54:11.069	1	449	0065-0136665886
29228	2014.06.17	17:54:10.975	8	1429	0065-0136660676
29229	2014.06.17	17:54:13.752	1	211	0065-0136660676
29230	2014.06.17	17:54:13.835	8	406	0065-0136665886
29231	2014.06.17	17:54:14.071	1	217	0065-0136651817
29232	2014.06.17	17:54:14.194	7	225	0065-0136665886
29233	2014.06.17	17:54:14.309	2	213	0065-0136651817
29234	2014.06.17	17:54:17.134	6	621	0065-0136653169
29235	2014.06.17	17:54:17.885	5	1893	0065-0136653169
29236	2014.06.17	17:54:21.385	4	753	0065-0136653169
29237	2014.06.17	17:54:22.308	3	3062	0065-0136653169
29238	2014.06.17	17:54:43.253	5	410	0065-0136667521
29239	2014.06.17	17:54:43.684	6	3761	0065-0136667521
29240	2014.06.17	17:54:54.448	7	622	0065-0136667521
29241	2014.06.17	17:54:55.080	8	2380	0065-0136667521
29242	2014.06.17	17:55:09.043	2	312	0065-0136653169
29243	2014.06.17	17:55:09.514	1	707	0065-0136653169
29244	2014.06.17	17:55:35.556	8	422	0065-0136667521
29245	2014.06.17	17:55:35.916	7	1839	0065-0136667521
29246	2014.06.17	17:55:38.477	6	414	0065-0136667521
29247	2014.06.17	17:55:38.911	5	1597	0065-0136667521
29248	2014.06.17	17:55:40.029	8	530	0065-0136653169
29249	2014.06.17	17:55:41.702	4	213	0065-0136655780
29250	2014.06.17	17:55:41.995	3	217	0065-0136655780
29251	2014.06.17	17:55:42.613	4	219	0065-0136667521
29252	2014.06.17	17:55:40.693	7	2208	0065-0136653169
29253	2014.06.17	17:55:42.907	3	5101	0065-0136667521
29254	2014.06.17	17:56:05.263	2	519	0065-0136671473
29255	2014.06.17	17:56:06.025	1	1010	0065-0136671473
29256	2014.06.17	17:56:10.817	3	1145	0065-0136655780
29257	2014.06.17	17:56:12.261	4	1993	0065-0136655780
29258	2014.06.17	17:56:17.361	8	1635	0065-0136671473
29259	2014.06.17	17:56:19.143	7	1779	0065-0136671473
29260	2014.06.17	17:56:31.735	2	214	0065-0136667521
29261	2014.06.17	17:56:32.060	1	717	0065-0136667521
29262	2014.06.17	17:56:33.990	8	424	0065-0136667521
29263	2014.06.17	17:56:34.452	7	1690	0065-0136667521
29264	2014.06.17	17:56:36.578	7	341	0065-0136653169
29265	2014.06.17	17:56:36.498	6	523	0065-0136667521
29266	2014.06.17	17:56:36.930	5	1494	0065-0136667521
29267	2014.06.17	17:56:38.192	7	542	0065-0136659459
29268	2014.06.17	17:56:39.504	1	227	0065-0136653169
29269	2014.06.17	17:56:39.836	2	1427	0065-0136653169
29270	2014.06.17	17:56:38.847	8	3267	0065-0136659459
29271	2014.06.17	17:56:42.129	3	661	0065-0136653169
29272	2014.06.17	17:56:43.013	4	1505	0065-0136653169
29273	2014.06.17	17:56:49.741	1	228	0065-0136659459
29274	2014.06.17	17:56:50.109	2	744	0065-0136659459
29275	2014.06.17	17:56:55.779	6	810	0065-0136671473
29276	2014.06.17	17:56:56.722	5	2400	0065-0136671473
29277	2014.06.17	17:57:03.474	3	317	0065-0136659459
29278	2014.06.17	17:57:03.891	4	1148	0065-0136659459
29279	2014.06.17	17:57:13.975	5	812	0065-0136671473
29280	2014.06.17	17:57:14.790	6	1107	0065-0136671473
29281	2014.06.17	17:57:33.994	7	1210	0065-0136671473
29282	2014.06.17	17:57:35.173	8	2497	0065-0136671473
29283	2014.06.17	17:58:13.663	2	323	0065-0136660676
29284	2014.06.17	17:58:14.220	1	908	0065-0136660676
29285	2014.06.17	17:58:17.692	4	617	0065-0136667521
29286	2014.06.17	17:58:22.766	6	1099	0065-0136665886
29287	2014.06.17	17:58:23.911	5	594	0065-0136665886
29288	2014.06.17	17:58:24.682	1	229	0065-0136671473
29289	2014.06.17	17:58:18.384	3	6659	0065-0136667521
29290	2014.06.17	17:58:25.037	2	528	0065-0136671473
29291	2014.06.17	17:58:28.514	3	1093	0065-0136667521
29292	2014.06.17	17:58:29.632	3	753	0065-0136667521
29293	2014.06.17	17:58:31.022	3	406	0065-0136671473
29294	2014.06.17	17:58:31.589	4	1527	0065-0136671473
29295	2014.06.17	17:59:04.340	2	311	0065-0136667521
29296	2014.06.17	17:59:05.204	1	907	0065-0136667521
29297	2014.06.17	17:59:16.227	8	226	0065-0136660676
29298	2014.06.17	17:59:16.505	7	1135	0065-0136660676
29299	2014.06.17	17:59:19.156	6	225	0065-0136660676
29300	2014.06.17	17:59:19.454	5	596	0065-0136660676
29301	2014.06.17	17:59:22.053	4	1402	0065-0136660676
29302	2014.06.17	17:59:23.663	3	1102	0065-0136660676
29303	2014.06.17	17:59:25.531	3	2153	0065-0136660676
29304	2014.06.17	17:59:28.391	3	308	0065-0136660676
29305	2014.06.17	17:59:28.682	4	512	0065-0136660676
29306	2014.06.17	18:00:04.741	8	322	0065-0136667521
29307	2014.06.17	18:00:05.068	7	3176	0065-0136667521
29308	2014.06.17	18:00:15.360	4	544	0065-0136653169
29309	2014.06.17	18:00:16.015	3	11508	0065-0136653169
29310	2014.06.17	18:00:27.582	3	6349	0065-0136653169
29311	2014.06.17	18:00:35.451	2	419	0065-0136653169
29312	2014.06.17	18:00:36.009	1	934	0065-0136653169
29313	2014.06.17	18:00:38.916	1	431	0065-0136653169
29314	2014.06.17	18:00:39.477	2	946	0065-0136653169
