# Supplementary material for: Eco-HAB as a fully automated and ecologically relevant assessment of social impairments in mouse models of autism
Source: eLife. 2016 Oct 12;5:e19532. doi: 10.7554/eLife.19532 (PMC5092044; doi:10.7554/eLife.19532)
Supplement: Supplementary file 1. — DOI: http://dx.doi.org/10.7554/eLife.19532.038 [file elife-19532-supp1.zip › BALB VPA data cohort 1/20140617_180000.txt]

29315	2014.06.17	18:00:47.473	3	2189	0065-0136661759
29316	2014.06.17	18:00:50.524	3	1396	0065-0136661759
29317	2014.06.17	18:00:55.115	6	406	0065-0136667521
29318	2014.06.17	18:00:55.508	5	1502	0065-0136667521
29319	2014.06.17	18:00:57.147	2	419	0065-0136661759
29320	2014.06.17	18:00:57.265	3	646	0065-0136653169
29321	2014.06.17	18:00:57.685	1	415	0065-0136661759
29322	2014.06.17	18:00:58.097	5	498	0065-0136665886
29323	2014.06.17	18:00:58.678	6	653	0065-0136665886
29324	2014.06.17	18:00:58.187	4	1522	0065-0136653169
29325	2014.06.17	18:00:59.864	4	717	0065-0136653169
29326	2014.06.17	18:01:02.741	7	428	0065-0136665886
29327	2014.06.17	18:01:03.176	8	745	0065-0136665886
29328	2014.06.17	18:01:03.959	8	212	0065-0136665886
29329	2014.06.17	18:01:16.053	1	217	0065-0136665886
29330	2014.06.17	18:01:16.384	2	311	0065-0136665886
29331	2014.06.17	18:01:21.403	1	319	0065-0136661759
29332	2014.06.17	18:01:21.784	2	340	0065-0136661759
29333	2014.06.17	18:01:31.519	3	2070	0065-0136661759
29334	2014.06.17	18:01:33.287	2	352	0065-0136659288
29335	2014.06.17	18:01:34.220	3	512	0065-0136665886
29336	2014.06.17	18:01:34.959	4	520	0065-0136665886
29337	2014.06.17	18:01:33.798	1	1871	0065-0136659288
29338	2014.06.17	18:01:35.652	5	312	0065-0136653169
29339	2014.06.17	18:01:36.012	6	512	0065-0136653169
29340	2014.06.17	18:01:37.610	7	321	0065-0136653169
29341	2014.06.17	18:01:37.968	8	1187	0065-0136653169
29342	2014.06.17	18:01:40.118	4	526	0065-0136665886
29343	2014.06.17	18:01:40.658	3	906	0065-0136665886
29344	2014.06.17	18:01:42.003	4	339	0065-0136661759
29345	2014.06.17	18:01:42.367	3	319	0065-0136661759
29346	2014.06.17	18:01:46.641	8	364	0065-0136659288
29347	2014.06.17	18:01:46.408	3	795	0065-0136661759
29348	2014.06.17	18:01:47.290	4	1226	0065-0136661759
29349	2014.06.17	18:01:47.102	7	3861	0065-0136659288
29350	2014.06.17	18:01:52.770	6	519	0065-0136659288
29351	2014.06.17	18:01:53.399	5	1688	0065-0136659288
29352	2014.06.17	18:01:57.840	5	807	0065-0136659459
29353	2014.06.17	18:01:58.840	4	323	0065-0136660676
29354	2014.06.17	18:02:00.325	4	216	0065-0136655780
29355	2014.06.17	18:02:00.563	3	219	0065-0136655780
29356	2014.06.17	18:01:58.664	6	2961	0065-0136659459
29357	2014.06.17	18:02:01.268	4	419	0065-0136659288
29358	2014.06.17	18:02:02.538	2	227	0065-0136655780
29359	2014.06.17	18:02:03.002	7	323	0065-0136659459
29360	2014.06.17	18:02:02.868	1	1004	0065-0136655780
29361	2014.06.17	18:02:01.729	3	2501	0065-0136659288
29362	2014.06.17	18:02:03.335	8	1201	0065-0136659459
29363	2014.06.17	18:02:09.465	1	503	0065-0136653169
29364	2014.06.17	18:02:10.408	1	841	0065-0136659459
29365	2014.06.17	18:02:10.207	2	1209	0065-0136653169
29366	2014.06.17	18:02:11.485	2	1090	0065-0136659459
29367	2014.06.17	18:02:16.699	3	614	0065-0136659459
29368	2014.06.17	18:02:24.852	8	838	0065-0136655780
29369	2014.06.17	18:02:25.726	7	1557	0065-0136655780
29370	2014.06.17	18:02:27.436	7	2895	0065-0136655780
29371	2014.06.17	18:02:30.488	7	214	0065-0136655780
29372	2014.06.17	18:02:30.855	7	218	0065-0136655780
29373	2014.06.17	18:02:31.542	7	216	0065-0136655780
29374	2014.06.17	18:02:31.766	7	527	0065-0136655780
29375	2014.06.17	18:02:38.298	3	714	0065-0136651817
29376	2014.06.17	18:02:40.023	3	651	0065-0136665886
29377	2014.06.17	18:02:39.206	4	2053	0065-0136651817
29378	2014.06.17	18:02:41.283	4	2306	0065-0136665886
29379	2014.06.17	18:02:47.712	5	541	0065-0136651817
29380	2014.06.17	18:02:48.383	5	308	0065-0136665886
29381	2014.06.17	18:02:48.970	6	903	0065-0136665886
29382	2014.06.17	18:02:50.159	7	615	0065-0136651817
29383	2014.06.17	18:02:51.102	7	318	0065-0136665886
29384	2014.06.17	18:02:51.658	8	3469	0065-0136665886
29385	2014.06.17	18:02:56.479	3	411	0065-0136659459
29386	2014.06.17	18:02:56.970	4	1098	0065-0136659459
29387	2014.06.17	18:02:59.117	8	409	0065-0136665886
29388	2014.06.17	18:02:59.501	5	339	0065-0136659459
29389	2014.06.17	18:02:59.475	7	444	0065-0136665886
29390	2014.06.17	18:02:59.864	6	1911	0065-0136659459
29391	2014.06.17	18:03:10.198	7	412	0065-0136665886
29392	2014.06.17	18:03:10.555	8	1142	0065-0136665886
29393	2014.06.17	18:03:13.612	1	224	0065-0136665886
29394	2014.06.17	18:03:13.872	2	324	0065-0136665886
29395	2014.06.17	18:03:44.324	2	416	0065-0136665886
29396	2014.06.17	18:03:51.801	2	408	0065-0136659288
29397	2014.06.17	18:03:52.376	1	2334	0065-0136659288
29398	2014.06.17	18:03:54.615	3	311	0065-0136660676
29399	2014.06.17	18:03:55.085	4	1718	0065-0136660676
29400	2014.06.17	18:03:56.756	3	553	0065-0136653169
29401	2014.06.17	18:03:57.100	7	654	0065-0136655780
29402	2014.06.17	18:03:57.823	8	2209	0065-0136655780
29403	2014.06.17	18:03:57.449	4	2722	0065-0136653169
29404	2014.06.17	18:04:01.753	8	314	0065-0136655780
29405	2014.06.17	18:04:01.942	7	228	0065-0136655780
29406	2014.06.17	18:04:02.168	8	314	0065-0136651817
29407	2014.06.17	18:04:02.025	5	610	0065-0136667521
29408	2014.06.17	18:04:02.485	7	229	0065-0136651817
29409	2014.06.17	18:04:03.615	4	542	0065-0136653169
29410	2014.06.17	18:04:08.908	1	434	0065-0136659288
29411	2014.06.17	18:04:02.805	6	7929	0065-0136667521
29412	2014.06.17	18:04:10.748	7	215	0065-0136651817
29413	2014.06.17	18:04:10.988	7	599	0065-0136651817
29414	2014.06.17	18:04:09.310	2	2384	0065-0136659288
29415	2014.06.17	18:04:11.611	7	414	0065-0136667521
29416	2014.06.17	18:04:11.545	8	499	0065-0136651817
29417	2014.06.17	18:04:11.913	5	315	0065-0136660676
29418	2014.06.17	18:04:12.136	8	917	0065-0136667521
29419	2014.06.17	18:04:12.822	1	325	0065-0136651817
29420	2014.06.17	18:04:11.160	6	2062	0065-0136655780
29421	2014.06.17	18:04:13.685	1	216	0065-0136667521
29422	2014.06.17	18:04:13.209	2	1612	0065-0136651817
29423	2014.06.17	18:04:13.237	6	1970	0065-0136660676
29424	2014.06.17	18:04:14.966	2	1712	0065-0136667521
29425	2014.06.17	18:04:19.307	6	443	0065-0136659459
29426	2014.06.17	18:04:19.804	5	910	0065-0136659459
29427	2014.06.17	18:04:22.401	4	342	0065-0136659459
29428	2014.06.17	18:04:04.232	3	18619	0065-0136653169
29429	2014.06.17	18:04:22.892	3	1094	0065-0136659459
29430	2014.06.17	18:04:24.602	3	437	0065-0136665886
29431	2014.06.17	18:04:25.334	2	339	0065-0136659459
29432	2014.06.17	18:04:25.212	4	820	0065-0136665886
29433	2014.06.17	18:04:25.823	1	425	0065-0136659459
29434	2014.06.17	18:04:25.921	5	405	0065-0136671473
29435	2014.06.17	18:04:26.383	6	1365	0065-0136671473
29436	2014.06.17	18:04:27.854	6	222	0065-0136671473
29437	2014.06.17	18:04:28.918	7	412	0065-0136671473
29438	2014.06.17	18:04:29.405	8	907	0065-0136671473
29439	2014.06.17	18:04:29.795	3	611	0065-0136651817
29440	2014.06.17	18:04:30.319	2	1195	0065-0136667521
29441	2014.06.17	18:04:30.437	4	1309	0065-0136651817
29442	2014.06.17	18:04:31.606	1	1107	0065-0136671473
29443	2014.06.17	18:04:32.868	1	1405	0065-0136667521
29444	2014.06.17	18:04:35.155	8	319	0065-0136667521
29445	2014.06.17	18:04:36.273	5	646	0065-0136661759
29446	2014.06.17	18:04:36.656	8	407	0065-0136659459
29447	2014.06.17	18:04:36.895	6	326	0065-0136661759
29448	2014.06.17	18:04:35.549	7	1908	0065-0136667521
29449	2014.06.17	18:04:37.853	6	226	0065-0136661759
29450	2014.06.17	18:04:37.483	7	1108	0065-0136659459
29451	2014.06.17	18:04:38.205	6	430	0065-0136661759
29452	2014.06.17	18:04:38.665	7	211	0065-0136659459
29453	2014.06.17	18:04:38.700	6	422	0065-0136661759
29454	2014.06.17	18:04:40.133	4	410	0065-0136665886
29455	2014.06.17	18:04:40.649	6	313	0065-0136667521
29456	2014.06.17	18:04:40.594	3	646	0065-0136665886
29457	2014.06.17	18:04:41.065	5	1899	0065-0136667521
29458	2014.06.17	18:04:42.205	2	1300	0065-0136659288
29459	2014.06.17	18:04:43.317	8	503	0065-0136671473
29460	2014.06.17	18:04:43.515	2	423	0065-0136665886
29461	2014.06.17	18:04:43.664	1	514	0065-0136659288
29462	2014.06.17	18:04:44.208	1	498	0065-0136665886
29463	2014.06.17	18:04:44.932	8	698	0065-0136659288
29464	2014.06.17	18:04:45.745	7	1897	0065-0136659288
29465	2014.06.17	18:04:47.918	7	629	0065-0136661759
29466	2014.06.17	18:04:48.542	8	739	0065-0136661759
29467	2014.06.17	18:04:54.172	2	317	0065-0136653169
29468	2014.06.17	18:04:54.621	1	2800	0065-0136653169
29469	2014.06.17	18:05:01.729	1	525	0065-0136661759
29470	2014.06.17	18:05:01.256	8	1189	0065-0136665886
29471	2014.06.17	18:05:02.352	2	715	0065-0136661759
29472	2014.06.17	18:05:02.572	7	867	0065-0136665886
29473	2014.06.17	18:05:14.371	6	414	0065-0136659459
29474	2014.06.17	18:05:05.464	7	10488	0065-0136665886
29475	2014.06.17	18:05:14.788	5	1794	0065-0136659459
29476	2014.06.17	18:05:18.556	6	309	0065-0136671473
29477	2014.06.17	18:05:18.924	5	713	0065-0136671473
29478	2014.06.17	18:05:20.486	4	315	0065-0136671473
29479	2014.06.17	18:05:23.970	7	218	0065-0136655780
29480	2014.06.17	18:05:26.145	6	499	0065-0136665886
29481	2014.06.17	18:05:20.853	3	7375	0065-0136671473
29482	2014.06.17	18:05:28.325	1	307	0065-0136653169
29483	2014.06.17	18:05:26.736	5	3365	0065-0136665886
29484	2014.06.17	18:05:28.919	2	1262	0065-0136653169
29485	2014.06.17	18:05:24.244	8	6714	0065-0136655780
29486	2014.06.17	18:05:30.261	2	949	0065-0136653169
29487	2014.06.17	18:05:31.379	2	221	0065-0136653169
29488	2014.06.17	18:05:31.523	4	313	0065-0136665886
29489	2014.06.17	18:05:31.908	3	2722	0065-0136665886
29490	2014.06.17	18:05:37.631	8	538	0065-0136655780
29491	2014.06.17	18:05:38.193	7	2316	0065-0136655780
29492	2014.06.17	18:05:42.523	7	422	0065-0136660676
29493	2014.06.17	18:05:43.078	8	1404	0065-0136660676
29494	2014.06.17	18:05:44.676	5	220	0065-0136667521
29495	2014.06.17	18:05:46.939	2	309	0065-0136671473
29496	2014.06.17	18:05:47.806	5	439	0065-0136651817
29497	2014.06.17	18:05:44.948	6	3501	0065-0136667521
29498	2014.06.17	18:05:49.319	2	1096	0065-0136653169
29499	2014.06.17	18:05:48.462	6	1982	0065-0136651817
29500	2014.06.17	18:05:50.437	2	230	0065-0136653169
29501	2014.06.17	18:05:51.508	2	216	0065-0136653169
29502	2014.06.17	18:05:47.269	1	4661	0065-0136660676
29503	2014.06.17	18:05:51.567	7	407	0065-0136651817
29504	2014.06.17	18:05:52.023	8	1585	0065-0136651817
29505	2014.06.17	18:05:52.715	1	2019	0065-0136660676
29506	2014.06.17	18:05:55.231	2	679	0065-0136653169
29507	2014.06.17	18:05:55.842	8	311	0065-0136671473
29508	2014.06.17	18:05:56.265	7	1502	0065-0136671473
29509	2014.06.17	18:05:57.770	7	370	0065-0136671473
29510	2014.06.17	18:06:01.802	6	503	0065-0136671473
29511	2014.06.17	18:06:02.209	7	307	0065-0136667521
29512	2014.06.17	18:06:02.359	5	1189	0065-0136671473
29513	2014.06.17	18:06:03.444	3	1400	0065-0136661759
29514	2014.06.17	18:06:02.535	8	2858	0065-0136667521
29515	2014.06.17	18:06:05.053	4	2018	0065-0136661759
29516	2014.06.17	18:05:57.068	2	11110	0065-0136653169
29517	2014.06.17	18:06:08.506	2	2796	0065-0136660676
29518	2014.06.17	18:06:13.552	4	419	0065-0136661759
29519	2014.06.17	18:06:13.285	3	1510	0065-0136653169
29520	2014.06.17	18:06:14.542	4	314	0065-0136671473
29521	2014.06.17	18:06:14.803	3	620	0065-0136661759
29522	2014.06.17	18:06:15.442	3	325	0065-0136671473
29523	2014.06.17	18:06:18.315	2	212	0065-0136671473
29524	2014.06.17	18:06:17.535	3	1002	0065-0136660676
29525	2014.06.17	18:06:18.711	4	1094	0065-0136660676
29526	2014.06.17	18:06:18.592	1	2543	0065-0136667521
29527	2014.06.17	18:06:21.046	2	915	0065-0136671473
29528	2014.06.17	18:06:22.265	1	319	0065-0136651817
29529	2014.06.17	18:06:23.219	2	500	0065-0136651817
29530	2014.06.17	18:06:25.139	3	518	0065-0136651817
29531	2014.06.17	18:06:25.665	5	327	0065-0136659459
29532	2014.06.17	18:06:26.670	2	217	0065-0136671473
29533	2014.06.17	18:06:25.723	4	1398	0065-0136651817
29534	2014.06.17	18:06:26.100	6	1134	0065-0136659459
29535	2014.06.17	18:06:26.993	1	1016	0065-0136671473
29536	2014.06.17	18:06:31.021	6	345	0065-0136659459
29537	2014.06.17	18:06:36.240	2	415	0065-0136665886
29538	2014.06.17	18:06:36.816	1	526	0065-0136665886
29539	2014.06.17	18:06:36.624	5	719	0065-0136660676
29540	2014.06.17	18:06:37.522	6	1098	0065-0136660676
29541	2014.06.17	18:06:43.748	1	420	0065-0136665886
29542	2014.06.17	18:06:44.244	2	438	0065-0136665886
29543	2014.06.17	18:06:56.403	3	510	0065-0136665886
29544	2014.06.17	18:06:58.125	8	317	0065-0136671473
29545	2014.06.17	18:06:57.065	4	1885	0065-0136665886
29546	2014.06.17	18:06:58.586	7	2094	0065-0136671473
29547	2014.06.17	18:07:00.759	7	963	0065-0136671473
29548	2014.06.17	18:07:02.341	7	415	0065-0136671473
29549	2014.06.17	18:07:04.134	3	503	0065-0136661759
29550	2014.06.17	18:07:04.525	4	1008	0065-0136665886
29551	2014.06.17	18:07:07.922	2	511	0065-0136667521
29552	2014.06.17	18:07:07.314	3	1556	0065-0136661759
29553	2014.06.17	18:07:09.056	3	527	0065-0136665886
29554	2014.06.17	18:07:08.714	1	2777	0065-0136667521
29555	2014.06.17	18:07:11.420	6	307	0065-0136671473
29556	2014.06.17	18:07:11.751	5	1000	0065-0136671473
29557	2014.06.17	18:07:17.570	7	331	0065-0136659288
29558	2014.06.17	18:07:22.924	7	308	0065-0136659459
29559	2014.06.17	18:07:17.997	8	5377	0065-0136659288
29560	2014.06.17	18:07:24.110	1	216	0065-0136659288
29561	2014.06.17	18:07:24.442	2	709	0065-0136659288
29562	2014.06.17	18:07:23.381	8	2025	0065-0136659459
29563	2014.06.17	18:07:29.251	2	317	0065-0136665886
29564	2014.06.17	18:07:29.684	1	317	0065-0136665886
29565	2014.06.17	18:07:30.050	2	403	0065-0136661759
29566	2014.06.17	18:07:31.121	1	1555	0065-0136661759
29567	2014.06.17	18:07:33.396	8	353	0065-0136665886
29568	2014.06.17	18:07:33.790	7	712	0065-0136665886
29569	2014.06.17	18:07:34.509	7	361	0065-0136665886
29570	2014.06.17	18:07:37.230	8	311	0065-0136667521
29571	2014.06.17	18:07:37.098	7	503	0065-0136665886
29572	2014.06.17	18:07:37.785	7	4031	0065-0136667521
29573	2014.06.17	18:07:41.829	7	786	0065-0136667521
29574	2014.06.17	18:07:43.251	7	622	0065-0136665886
29575	2014.06.17	18:07:43.939	8	1124	0065-0136665886
29576	2014.06.17	18:07:48.356	1	230	0065-0136659459
29577	2014.06.17	18:07:48.661	2	811	0065-0136659459
29578	2014.06.17	18:08:05.735	1	553	0065-0136661759
29579	2014.06.17	18:08:06.725	1	226	0065-0136665886
29580	2014.06.17	18:08:06.362	2	713	0065-0136661759
29581	2014.06.17	18:08:07.097	2	224	0065-0136665886
29582	2014.06.17	18:08:09.769	5	582	0065-0136651817
29583	2014.06.17	18:08:10.368	6	2738	0065-0136651817
29584	2014.06.17	18:08:23.583	3	542	0065-0136665886
29585	2014.06.17	18:08:24.172	4	807	0065-0136665886
29586	2014.06.17	18:08:26.429	2	218	0065-0136659459
29587	2014.06.17	18:08:26.802	1	532	0065-0136659459
29588	2014.06.17	18:08:36.481	7	444	0065-0136655780
29589	2014.06.17	18:08:36.942	8	708	0065-0136655780
29590	2014.06.17	18:08:38.382	1	875	0065-0136655780
29591	2014.06.17	18:08:39.818	2	1812	0065-0136655780
29592	2014.06.17	18:08:43.859	8	421	0065-0136659459
29593	2014.06.17	18:08:44.311	7	2591	0065-0136659459
29594	2014.06.17	18:08:47.738	3	842	0065-0136670531
29595	2014.06.17	18:08:48.531	6	346	0065-0136659459
29596	2014.06.17	18:08:48.851	4	2052	0065-0136670531
29597	2014.06.17	18:08:48.922	5	9583	0065-0136659459
29598	2014.06.17	18:09:02.192	7	413	0065-0136651817
29599	2014.06.17	18:09:02.645	8	1991	0065-0136651817
29600	2014.06.17	18:09:06.749	1	314	0065-0136651817
29601	2014.06.17	18:09:06.941	5	518	0065-0136665886
29602	2014.06.17	18:09:07.464	6	623	0065-0136665886
29603	2014.06.17	18:09:07.201	2	1894	0065-0136651817
29604	2014.06.17	18:09:13.299	7	417	0065-0136665886
29605	2014.06.17	18:09:14.394	4	316	0065-0136659459
29606	2014.06.17	18:09:13.763	8	1186	0065-0136665886
29607	2014.06.17	18:09:19.256	1	354	0065-0136665886
29608	2014.06.17	18:09:20.349	2	2240	0065-0136665886
29609	2014.06.17	18:09:22.697	2	676	0065-0136665886
29610	2014.06.17	18:09:23.496	2	642	0065-0136665886
29611	2014.06.17	18:09:24.183	2	440	0065-0136665886
29612	2014.06.17	18:09:24.363	6	413	0065-0136667521
29613	2014.06.17	18:09:14.834	3	9972	0065-0136659459
29614	2014.06.17	18:09:24.786	5	1209	0065-0136667521
29615	2014.06.17	18:09:29.370	5	318	0065-0136667521
29616	2014.06.17	18:09:29.699	6	6323	0065-0136667521
29617	2014.06.17	18:09:36.967	6	457	0065-0136660676
29618	2014.06.17	18:09:37.565	5	1097	0065-0136660676
29619	2014.06.17	18:09:39.665	4	230	0065-0136660676
29620	2014.06.17	18:09:40.028	3	1704	0065-0136660676
29621	2014.06.17	18:09:41.913	3	600	0065-0136660676
29622	2014.06.17	18:09:43.739	2	909	0065-0136659288
29623	2014.06.17	18:09:46.555	1	3492	0065-0136659288
29624	2014.06.17	18:09:50.354	6	320	0065-0136667521
29625	2014.06.17	18:09:50.084	1	711	0065-0136659288
29626	2014.06.17	18:09:50.680	5	1898	0065-0136667521
29627	2014.06.17	18:09:53.738	4	320	0065-0136667521
29628	2014.06.17	18:09:54.199	3	6284	0065-0136667521
29629	2014.06.17	18:10:03.731	8	420	0065-0136659288
29630	2014.06.17	18:10:10.319	3	308	0065-0136660676
29631	2014.06.17	18:10:10.751	4	609	0065-0136660676
29632	2014.06.17	18:10:11.893	5	410	0065-0136660676
29633	2014.06.17	18:10:12.351	6	1006	0065-0136660676
29634	2014.06.17	18:10:04.228	7	11858	0065-0136659288
29635	2014.06.17	18:10:26.329	7	522	0065-0136660676
29636	2014.06.17	18:10:26.893	8	721	0065-0136660676
29637	2014.06.17	18:10:29.719	2	347	0065-0136659459
29638	2014.06.17	18:10:30.143	1	640	0065-0136659459
29639	2014.06.17	18:10:41.798	7	619	0065-0136659288
29640	2014.06.17	18:10:42.644	8	3875	0065-0136659288
29641	2014.06.17	18:11:04.531	2	308	0065-0136665886
29642	2014.06.17	18:11:05.185	1	2099	0065-0136665886
29643	2014.06.17	18:11:08.410	8	615	0065-0136659288
29644	2014.06.17	18:11:09.012	7	2610	0065-0136659288
29645	2014.06.17	18:11:19.145	8	230	0065-0136660676
29646	2014.06.17	18:11:19.561	8	311	0065-0136665886
29647	2014.06.17	18:11:19.416	7	691	0065-0136660676
29648	2014.06.17	18:11:19.494	3	905	0065-0136653169
29649	2014.06.17	18:11:20.214	7	2702	0065-0136665886
29650	2014.06.17	18:11:21.229	4	3369	0065-0136653169
29651	2014.06.17	18:11:26.811	6	517	0065-0136665886
29652	2014.06.17	18:11:27.388	5	3202	0065-0136665886
29653	2014.06.17	18:11:31.405	4	558	0065-0136653169
29654	2014.06.17	18:11:31.971	3	1600	0065-0136653169
29655	2014.06.17	18:11:42.028	4	531	0065-0136665886
29656	2014.06.17	18:11:42.594	3	2363	0065-0136665886
29657	2014.06.17	18:11:56.589	3	407	0065-0136661759
29658	2014.06.17	18:11:58.985	3	324	0065-0136651817
29659	2014.06.17	18:11:57.108	4	2484	0065-0136661759
29660	2014.06.17	18:11:59.616	4	314	0065-0136651817
29661	2014.06.17	18:12:00.103	5	442	0065-0136661759
29662	2014.06.17	18:12:00.870	5	644	0065-0136651817
29663	2014.06.17	18:12:01.636	6	308	0065-0136651817
29664	2014.06.17	18:12:01.922	7	331	0065-0136671473
29665	2014.06.17	18:12:02.260	8	219	0065-0136671473
29666	2014.06.17	18:12:03.007	1	215	0065-0136671473
29667	2014.06.17	18:12:02.821	3	451	0065-0136665886
29668	2014.06.17	18:12:03.308	2	326	0065-0136671473
29669	2014.06.17	18:12:03.729	7	417	0065-0136661759
29670	2014.06.17	18:12:04.161	8	222	0065-0136661759
29671	2014.06.17	18:12:04.700	1	324	0065-0136661759
29672	2014.06.17	18:12:03.482	4	1600	0065-0136665886
29673	2014.06.17	18:12:05.001	2	220	0065-0136661759
29674	2014.06.17	18:12:05.095	4	312	0065-0136665886
29675	2014.06.17	18:12:05.215	7	413	0065-0136651817
29676	2014.06.17	18:12:05.599	8	212	0065-0136651817
29677	2014.06.17	18:12:05.930	1	213	0065-0136659459
29678	2014.06.17	18:12:06.888	1	317	0065-0136651817
29679	2014.06.17	18:12:06.136	2	1191	0065-0136659459
29680	2014.06.17	18:12:08.070	1	714	0065-0136651817
29681	2014.06.17	18:12:09.944	8	415	0065-0136651817
29682	2014.06.17	18:12:10.264	7	2086	0065-0136651817
29683	2014.06.17	18:12:16.094	5	808	0065-0136665886
29684	2014.06.17	18:12:16.939	6	905	0065-0136665886
29685	2014.06.17	18:12:18.090	6	721	0065-0136665886
29686	2014.06.17	18:12:19.016	6	211	0065-0136665886
29687	2014.06.17	18:12:22.020	6	327	0065-0136651817
29688	2014.06.17	18:12:22.452	5	227	0065-0136651817
29689	2014.06.17	18:12:23.098	4	220	0065-0136651817
29690	2014.06.17	18:12:23.430	3	3461	0065-0136651817
29691	2014.06.17	18:12:26.976	3	410	0065-0136651817
29692	2014.06.17	18:12:29.484	3	599	0065-0136659459
29693	2014.06.17	18:12:30.174	4	2285	0065-0136659459
29694	2014.06.17	18:12:38.977	4	644	0065-0136670531
29695	2014.06.17	18:12:40.196	7	644	0065-0136665886
29696	2014.06.17	18:12:40.982	8	1040	0065-0136665886
29697	2014.06.17	18:12:42.037	8	217	0065-0136665886
29698	2014.06.17	18:12:43.275	1	326	0065-0136665886
29699	2014.06.17	18:12:43.664	2	709	0065-0136665886
29700	2014.06.17	18:12:39.933	3	7804	0065-0136670531
29701	2014.06.17	18:13:12.876	3	211	0065-0136665886
29702	2014.06.17	18:13:13.162	4	712	0065-0136665886
29703	2014.06.17	18:13:20.162	7	319	0065-0136660676
29704	2014.06.17	18:13:20.582	8	810	0065-0136660676
29705	2014.06.17	18:13:22.678	1	216	0065-0136660676
29706	2014.06.17	18:13:23.014	2	801	0065-0136660676
29707	2014.06.17	18:14:08.473	3	323	0065-0136660676
29708	2014.06.17	18:14:08.863	4	817	0065-0136660676
29709	2014.06.17	18:14:21.173	5	1968	0065-0136659459
29710	2014.06.17	18:14:23.155	5	331	0065-0136660676
29711	2014.06.17	18:14:23.431	6	223	0065-0136659459
29712	2014.06.17	18:14:23.171	3	725	0065-0136671473
29713	2014.06.17	18:14:23.718	6	1000	0065-0136660676
29714	2014.06.17	18:14:24.102	4	2222	0065-0136671473
29715	2014.06.17	18:14:36.780	5	607	0065-0136671473
29716	2014.06.17	18:14:37.488	6	3364	0065-0136671473
29717	2014.06.17	18:14:42.860	7	403	0065-0136671473
29718	2014.06.17	18:14:43.474	8	1120	0065-0136671473
29719	2014.06.17	18:14:52.636	1	214	0065-0136671473
29720	2014.06.17	18:14:52.895	2	434	0065-0136671473
29721	2014.06.17	18:14:55.730	3	547	0065-0136653169
29722	2014.06.17	18:14:56.450	4	3887	0065-0136653169
29723	2014.06.17	18:15:02.144	2	697	0065-0136670531
29724	2014.06.17	18:15:03.083	1	746	0065-0136670531
29725	2014.06.17	18:15:13.287	4	403	0065-0136653169
29726	2014.06.17	18:15:13.735	3	3118	0065-0136653169
29727	2014.06.17	18:15:17.928	2	312	0065-0136653169
29728	2014.06.17	18:15:18.322	1	995	0065-0136653169
29729	2014.06.17	18:15:30.142	3	518	0065-0136671473
29730	2014.06.17	18:15:30.811	4	2098	0065-0136671473
29731	2014.06.17	18:15:33.026	8	408	0065-0136653169
29732	2014.06.17	18:15:33.517	7	3932	0065-0136653169
29733	2014.06.17	18:15:37.707	5	413	0065-0136671473
29734	2014.06.17	18:15:38.067	6	1596	0065-0136671473
29735	2014.06.17	18:15:47.003	7	803	0065-0136671473
29736	2014.06.17	18:15:47.811	6	715	0065-0136653169
29737	2014.06.17	18:15:47.866	8	1590	0065-0136671473
29738	2014.06.17	18:15:48.632	5	3256	0065-0136653169
29739	2014.06.17	18:16:20.134	5	524	0065-0136665886
29740	2014.06.17	18:16:21.358	6	1094	0065-0136665886
29741	2014.06.17	18:16:25.356	7	714	0065-0136665886
29742	2014.06.17	18:16:26.141	8	744	0065-0136665886
29743	2014.06.17	18:16:29.959	1	308	0065-0136665886
29744	2014.06.17	18:16:30.381	2	712	0065-0136665886
29745	2014.06.17	18:16:41.090	3	437	0065-0136655780
29746	2014.06.17	18:16:41.609	4	994	0065-0136655780
29747	2014.06.17	18:16:44.014	3	312	0065-0136665886
29748	2014.06.17	18:16:44.373	4	602	0065-0136665886
29749	2014.06.17	18:16:47.290	5	372	0065-0136665886
29750	2014.06.17	18:16:47.652	6	622	0065-0136665886
29751	2014.06.17	18:16:49.199	7	510	0065-0136665886
29752	2014.06.17	18:16:49.623	8	508	0065-0136665886
29753	2014.06.17	18:16:54.750	8	230	0065-0136665886
29754	2014.06.17	18:16:55.134	8	331	0065-0136665886
29755	2014.06.17	18:16:55.597	8	220	0065-0136665886
29756	2014.06.17	18:17:02.222	6	310	0065-0136660676
29757	2014.06.17	18:17:02.642	5	717	0065-0136660676
29758	2014.06.17	18:17:03.409	8	615	0065-0136670531
29759	2014.06.17	18:17:05.800	1	227	0065-0136671473
29760	2014.06.17	18:17:06.040	1	310	0065-0136665886
29761	2014.06.17	18:17:06.503	2	320	0065-0136665886
29762	2014.06.17	18:17:04.300	7	4143	0065-0136670531
29763	2014.06.17	18:17:11.874	7	421	0065-0136659459
29764	2014.06.17	18:17:12.622	2	422	0065-0136651817
29765	2014.06.17	18:17:13.084	1	411	0065-0136651817
29766	2014.06.17	18:17:12.306	8	1498	0065-0136659459
29767	2014.06.17	18:17:15.672	6	455	0065-0136670531
29768	2014.06.17	18:17:16.294	1	214	0065-0136659459
29769	2014.06.17	18:17:16.668	5	1044	0065-0136670531
29770	2014.06.17	18:17:16.648	2	1496	0065-0136659459
29771	2014.06.17	18:17:26.172	3	426	0065-0136659459
29772	2014.06.17	18:17:26.673	4	1523	0065-0136659459
29773	2014.06.17	18:17:27.865	8	625	0065-0136651817
29774	2014.06.17	18:17:28.589	7	1692	0065-0136651817
29775	2014.06.17	18:17:31.870	6	469	0065-0136651817
29776	2014.06.17	18:17:32.434	5	1202	0065-0136651817
29777	2014.06.17	18:17:33.712	5	218	0065-0136651817
29778	2014.06.17	18:17:37.035	5	718	0065-0136659459
29779	2014.06.17	18:17:39.704	3	316	0065-0136665886
29780	2014.06.17	18:17:37.797	6	2311	0065-0136659459
29781	2014.06.17	18:17:39.990	5	326	0065-0136653169
29782	2014.06.17	18:17:39.996	4	631	0065-0136671473
29783	2014.06.17	18:17:40.651	4	550	0065-0136665886
29784	2014.06.17	18:17:40.385	6	1600	0065-0136653169
29785	2014.06.17	18:17:42.780	7	546	0065-0136653169
29786	2014.06.17	18:17:43.622	4	325	0065-0136655780
29787	2014.06.17	18:17:43.985	3	339	0065-0136655780
29788	2014.06.17	18:17:43.472	8	2304	0065-0136653169
29789	2014.06.17	18:17:46.044	5	409	0065-0136665886
29790	2014.06.17	18:17:46.471	6	1091	0065-0136665886
29791	2014.06.17	18:17:47.472	4	332	0065-0136670531
29792	2014.06.17	18:17:47.536	1	307	0065-0136653169
29793	2014.06.17	18:17:47.803	3	437	0065-0136670531
29794	2014.06.17	18:17:48.845	4	347	0065-0136651817
29795	2014.06.17	18:17:47.210	5	1993	0065-0136671473
29796	2014.06.17	18:17:47.995	2	1741	0065-0136653169
29797	2014.06.17	18:17:49.314	6	1297	0065-0136671473
29798	2014.06.17	18:17:51.937	7	419	0065-0136671473
29799	2014.06.17	18:17:52.370	8	1113	0065-0136671473
29800	2014.06.17	18:17:49.241	3	7713	0065-0136651817
29801	2014.06.17	18:18:02.278	3	533	0065-0136651817
29802	2014.06.17	18:18:02.791	4	1140	0065-0136651817
29803	2014.06.17	18:18:08.520	8	326	0065-0136671473
29804	2014.06.17	18:18:08.812	7	2188	0065-0136671473
29805	2014.06.17	18:18:26.839	6	363	0065-0136665886
29806	2014.06.17	18:18:27.067	5	643	0065-0136671473
29807	2014.06.17	18:18:27.770	5	904	0065-0136665886
29808	2014.06.17	18:18:32.530	5	323	0065-0136665886
29809	2014.06.17	18:18:32.829	6	899	0065-0136665886
29810	2014.06.17	18:18:35.150	5	421	0065-0136660676
29811	2014.06.17	18:18:35.608	6	1271	0065-0136660676
29812	2014.06.17	18:18:38.503	7	308	0065-0136660676
29813	2014.06.17	18:18:38.823	8	815	0065-0136660676
29814	2014.06.17	18:18:46.148	3	743	0065-0136653169
29815	2014.06.17	18:18:47.071	4	2594	0065-0136653169
29816	2014.06.17	18:18:53.924	4	1503	0065-0136653169
29817	2014.06.17	18:18:57.082	5	434	0065-0136653169
29818	2014.06.17	18:18:57.816	1	212	0065-0136660676
29819	2014.06.17	18:18:58.116	2	310	0065-0136660676
29820	2014.06.17	18:18:57.509	6	1650	0065-0136653169
29821	2014.06.17	18:18:59.186	6	223	0065-0136653169
29822	2014.06.17	18:18:59.649	6	942	0065-0136653169
29823	2014.06.17	18:19:01.963	7	403	0065-0136659459
29824	2014.06.17	18:19:02.450	8	1216	0065-0136659459
29825	2014.06.17	18:19:02.414	6	2626	0065-0136653169
29826	2014.06.17	18:19:13.644	7	458	0065-0136665886
29827	2014.06.17	18:19:14.175	8	642	0065-0136665886
29828	2014.06.17	18:19:15.162	7	513	0065-0136653169
29829	2014.06.17	18:19:15.679	8	1247	0065-0136653169
29830	2014.06.17	18:19:20.659	2	322	0065-0136670531
29831	2014.06.17	18:19:21.487	3	324	0065-0136660676
29832	2014.06.17	18:19:21.800	4	331	0065-0136660676
29833	2014.06.17	18:19:21.982	3	213	0065-0136655780
29834	2014.06.17	18:19:22.168	4	214	0065-0136655780
29835	2014.06.17	18:19:20.992	1	1856	0065-0136670531
29836	2014.06.17	18:19:22.817	5	318	0065-0136651817
29837	2014.06.17	18:19:23.102	6	219	0065-0136651817
29838	2014.06.17	18:19:24.191	7	313	0065-0136651817
29839	2014.06.17	18:19:24.490	1	406	0065-0136653169
29840	2014.06.17	18:19:24.558	8	411	0065-0136651817
29841	2014.06.17	18:19:25.512	1	315	0065-0136665886
29842	2014.06.17	18:19:26.199	1	211	0065-0136651817
29843	2014.06.17	18:19:26.427	2	214	0065-0136651817
29844	2014.06.17	18:19:27.854	4	321	0065-0136655780
29845	2014.06.17	18:19:28.180	3	1555	0065-0136655780
29846	2014.06.17	18:19:29.718	5	437	0065-0136660676
29847	2014.06.17	18:19:30.146	6	464	0065-0136660676
29848	2014.06.17	18:19:45.822	2	335	0065-0136651817
29849	2014.06.17	18:19:46.195	1	448	0065-0136651817
29850	2014.06.17	18:19:47.721	8	434	0065-0136651817
29851	2014.06.17	18:19:48.017	7	720	0065-0136651817
29852	2014.06.17	18:19:49.316	6	355	0065-0136651817
29853	2014.06.17	18:19:29.826	3	21154	0065-0136655780
29854	2014.06.17	18:19:49.734	5	2386	0065-0136651817
29855	2014.06.17	18:19:56.026	3	4254	0065-0136653169
29856	2014.06.17	18:20:00.634	4	3126	0065-0136653169
29857	2014.06.17	18:20:03.813	4	500	0065-0136653169
29858	2014.06.17	18:20:06.889	3	1050	0065-0136665886
29859	2014.06.17	18:20:08.109	4	2529	0065-0136665886
29860	2014.06.17	18:20:11.304	4	2594	0065-0136665886
29861	2014.06.17	18:20:14.660	4	215	0065-0136665886
29862	2014.06.17	18:20:15.442	4	805	0065-0136665886
29863	2014.06.17	18:20:17.833	5	603	0065-0136653169
29864	2014.06.17	18:20:18.518	6	1585	0065-0136653169
29865	2014.06.17	18:20:20.070	5	442	0065-0136651817
29866	2014.06.17	18:20:21.095	7	458	0065-0136653169
29867	2014.06.17	18:20:21.284	5	416	0065-0136665886
29868	2014.06.17	18:20:20.531	6	1291	0065-0136651817
29869	2014.06.17	18:20:21.523	8	1344	0065-0136653169
29870	2014.06.17	18:20:21.841	6	1341	0065-0136665886
29871	2014.06.17	18:20:24.178	1	436	0065-0136653169
29872	2014.06.17	18:20:24.627	7	315	0065-0136665886
29873	2014.06.17	18:20:24.989	8	695	0065-0136665886
29874	2014.06.17	18:20:24.900	2	1898	0065-0136653169
29875	2014.06.17	18:20:26.478	1	351	0065-0136665886
29876	2014.06.17	18:20:26.897	2	1113	0065-0136665886
29877	2014.06.17	18:20:59.432	7	515	0065-0136651817
29878	2014.06.17	18:20:59.989	8	1504	0065-0136651817
29879	2014.06.17	18:21:19.635	1	222	0065-0136670531
29880	2014.06.17	18:21:19.827	2	229	0065-0136670531
29881	2014.06.17	18:21:21.603	8	309	0065-0136659459
29882	2014.06.17	18:21:22.029	7	945	0065-0136659459
29883	2014.06.17	18:21:25.963	6	614	0065-0136659459
29884	2014.06.17	18:21:26.587	5	471	0065-0136659459
29885	2014.06.17	18:21:26.746	6	547	0065-0136660676
29886	2014.06.17	18:21:27.566	4	316	0065-0136659459
29887	2014.06.17	18:21:27.434	5	1045	0065-0136660676
29888	2014.06.17	18:21:27.998	3	1203	0065-0136659459
29889	2014.06.17	18:21:37.961	2	311	0065-0136665886
29890	2014.06.17	18:21:38.387	1	314	0065-0136665886
29891	2014.06.17	18:21:39.739	4	312	0065-0136660676
29892	2014.06.17	18:21:40.140	3	1970	0065-0136660676
29893	2014.06.17	18:21:44.032	2	499	0065-0136655780
29894	2014.06.17	18:21:44.809	1	3311	0065-0136655780
29895	2014.06.17	18:21:48.585	2	611	0065-0136655780
29896	2014.06.17	18:21:50.181	8	453	0065-0136665886
29897	2014.06.17	18:21:50.633	7	1211	0065-0136665886
29898	2014.06.17	18:22:05.765	3	407	0065-0136653169
29899	2014.06.17	18:22:06.320	4	1625	0065-0136653169
29900	2014.06.17	18:22:13.286	2	340	0065-0136660676
29901	2014.06.17	18:22:13.685	1	349	0065-0136660676
29902	2014.06.17	18:22:32.785	8	307	0065-0136660676
29903	2014.06.17	18:22:33.254	7	1587	0065-0136660676
29904	2014.06.17	18:22:35.060	7	627	0065-0136660676
29905	2014.06.17	18:22:37.154	2	340	0065-0136659459
29906	2014.06.17	18:22:37.550	1	2163	0065-0136659459
29907	2014.06.17	18:22:49.777	7	403	0065-0136665886
29908	2014.06.17	18:22:50.197	8	1214	0065-0136665886
29909	2014.06.17	18:22:53.251	1	343	0065-0136665886
29910	2014.06.17	18:22:53.736	2	324	0065-0136665886
29911	2014.06.17	18:23:01.935	3	551	0065-0136665886
29912	2014.06.17	18:23:02.566	4	905	0065-0136665886
29913	2014.06.17	18:23:03.476	4	1057	0065-0136665886
29914	2014.06.17	18:23:25.421	5	357	0065-0136665886
29915	2014.06.17	18:23:25.743	6	335	0065-0136665886
29916	2014.06.17	18:23:29.638	1	411	0065-0136651817
29917	2014.06.17	18:23:30.257	2	901	0065-0136651817
29918	2014.06.17	18:23:33.695	5	525	0065-0136671473
29919	2014.06.17	18:23:34.289	6	4017	0065-0136671473
29920	2014.06.17	18:23:45.196	7	423	0065-0136665886
29921	2014.06.17	18:23:45.596	8	1131	0065-0136665886
29922	2014.06.17	18:23:50.951	6	724	0065-0136671473
29923	2014.06.17	18:23:51.618	5	1100	0065-0136671473
29924	2014.06.17	18:23:53.683	4	402	0065-0136671473
29925	2014.06.17	18:23:54.176	3	1491	0065-0136671473
29926	2014.06.17	18:24:10.882	2	326	0065-0136671473
29927	2014.06.17	18:24:11.438	1	1810	0065-0136671473
29928	2014.06.17	18:24:43.402	1	422	0065-0136671473
29929	2014.06.17	18:24:43.950	2	720	0065-0136671473
29930	2014.06.17	18:25:02.026	3	725	0065-0136671473
29931	2014.06.17	18:25:04.309	1	514	0065-0136665886
29932	2014.06.17	18:25:04.927	2	333	0065-0136665886
29933	2014.06.17	18:25:02.837	4	3666	0065-0136671473
29934	2014.06.17	18:25:06.930	3	435	0065-0136665886
29935	2014.06.17	18:25:07.453	4	1003	0065-0136665886
29936	2014.06.17	18:25:27.199	2	710	0065-0136659288
29937	2014.06.17	18:25:28.381	2	218	0065-0136651817
29938	2014.06.17	18:25:28.540	1	228	0065-0136659288
29939	2014.06.17	18:25:31.027	5	413	0065-0136653169
29940	2014.06.17	18:25:31.484	6	1997	0065-0136653169
29941	2014.06.17	18:25:36.067	7	453	0065-0136653169
29942	2014.06.17	18:25:36.553	8	2447	0065-0136653169
29943	2014.06.17	18:25:39.413	8	216	0065-0136653169
29944	2014.06.17	18:25:41.174	1	420	0065-0136659459
29945	2014.06.17	18:25:41.704	2	1285	0065-0136659459
29946	2014.06.17	18:25:42.998	2	213	0065-0136659459
29947	2014.06.17	18:25:43.394	1	212	0065-0136653169
29948	2014.06.17	18:25:43.238	2	473	0065-0136659459
29949	2014.06.17	18:25:44.182	2	905	0065-0136653169
29950	2014.06.17	18:26:01.221	7	419	0065-0136660676
29951	2014.06.17	18:26:01.714	8	1529	0065-0136660676
29952	2014.06.17	18:26:05.326	1	216	0065-0136660676
29953	2014.06.17	18:26:05.686	2	1900	0065-0136660676
29954	2014.06.17	18:26:21.391	2	230	0065-0136659459
29955	2014.06.17	18:26:21.888	1	837	0065-0136659459
29956	2014.06.17	18:26:30.864	3	225	0065-0136660676
29957	2014.06.17	18:26:31.160	4	1103	0065-0136660676
29958	2014.06.17	18:26:34.637	5	217	0065-0136660676
29959	2014.06.17	18:26:34.904	6	995	0065-0136660676
29960	2014.06.17	18:26:42.591	3	602	0065-0136653169
29961	2014.06.17	18:26:43.397	4	2031	0065-0136653169
29962	2014.06.17	18:26:46.017	4	1620	0065-0136653169
29963	2014.06.17	18:26:48.710	8	320	0065-0136659459
29964	2014.06.17	18:26:49.112	7	2090	0065-0136659459
29965	2014.06.17	18:26:50.729	4	515	0065-0136653169
29966	2014.06.17	18:26:52.892	6	424	0065-0136659459
29967	2014.06.17	18:26:53.326	5	712	0065-0136659459
29968	2014.06.17	18:26:51.264	3	3787	0065-0136653169
29969	2014.06.17	18:27:00.740	2	315	0065-0136653169
29970	2014.06.17	18:27:01.197	1	611	0065-0136653169
29971	2014.06.17	18:27:18.023	8	412	0065-0136651817
29972	2014.06.17	18:27:18.484	7	1299	0065-0136651817
29973	2014.06.17	18:27:20.448	6	359	0065-0136651817
29974	2014.06.17	18:27:20.634	1	325	0065-0136653169
29975	2014.06.17	18:27:20.966	2	746	0065-0136653169
29976	2014.06.17	18:27:20.882	5	1589	0065-0136651817
29977	2014.06.17	18:27:29.116	1	320	0065-0136659288
29978	2014.06.17	18:27:31.332	7	224	0065-0136660676
29979	2014.06.17	18:27:29.706	2	2805	0065-0136659288
29980	2014.06.17	18:27:31.634	8	901	0065-0136660676
29981	2014.06.17	18:27:32.726	2	219	0065-0136659288
29982	2014.06.17	18:27:40.391	3	560	0065-0136659288
29983	2014.06.17	18:27:41.048	4	6391	0065-0136659288
29984	2014.06.17	18:27:51.782	1	211	0065-0136660676
29985	2014.06.17	18:27:52.088	2	500	0065-0136660676
29986	2014.06.17	18:27:52.615	2	215	0065-0136660676
29987	2014.06.17	18:28:01.878	3	327	0065-0136660676
29988	2014.06.17	18:28:02.245	4	515	0065-0136660676
29989	2014.06.17	18:28:04.163	4	516	0065-0136665886
29990	2014.06.17	18:28:04.723	3	1186	0065-0136665886
29991	2014.06.17	18:28:13.797	3	742	0065-0136653169
29992	2014.06.17	18:28:14.785	4	2213	0065-0136653169
29993	2014.06.17	18:28:18.454	5	419	0065-0136653169
29994	2014.06.17	18:28:18.946	6	6042	0065-0136653169
29995	2014.06.17	18:28:23.862	3	1562	0065-0136670531
29996	2014.06.17	18:28:26.008	6	213	0065-0136653169
29997	2014.06.17	18:28:26.631	6	216	0065-0136653169
29998	2014.06.17	18:28:26.966	6	594	0065-0136653169
29999	2014.06.17	18:28:25.664	4	2866	0065-0136670531
30000	2014.06.17	18:28:31.199	6	212	0065-0136653169
30001	2014.06.17	18:28:31.423	6	2678	0065-0136653169
30002	2014.06.17	18:28:38.259	6	596	0065-0136653169
30003	2014.06.17	18:28:41.455	7	540	0065-0136653169
30004	2014.06.17	18:28:42.001	8	1143	0065-0136653169
30005	2014.06.17	18:28:43.247	8	227	0065-0136653169
30006	2014.06.17	18:28:44.205	8	316	0065-0136653169
30007	2014.06.17	18:28:57.431	2	906	0065-0136665886
30008	2014.06.17	18:28:58.436	1	324	0065-0136665886
30009	2014.06.17	18:28:58.587	4	514	0065-0136651817
30010	2014.06.17	18:29:02.784	8	315	0065-0136665886
30011	2014.06.17	18:29:01.825	5	1395	0065-0136659288
30012	2014.06.17	18:29:03.156	7	411	0065-0136665886
30013	2014.06.17	18:28:59.312	3	4628	0065-0136651817
30014	2014.06.17	18:29:05.031	3	219	0065-0136651817
30015	2014.06.17	18:29:03.324	6	4828	0065-0136659288
30016	2014.06.17	18:29:11.056	6	1094	0065-0136665886
30017	2014.06.17	18:29:12.224	5	623	0065-0136665886
30018	2014.06.17	18:29:28.311	5	420	0065-0136665886
30019	2014.06.17	18:29:28.740	6	503	0065-0136665886
30020	2014.06.17	18:29:29.539	7	810	0065-0136659288
30021	2014.06.17	18:29:31.474	7	504	0065-0136665886
30022	2014.06.17	18:29:30.483	8	1720	0065-0136659288
30023	2014.06.17	18:29:32.321	8	421	0065-0136665886
30024	2014.06.17	18:29:33.000	1	217	0065-0136659288
30025	2014.06.17	18:29:33.236	2	311	0065-0136659288
30026	2014.06.17	18:29:47.272	8	413	0065-0136653169
30027	2014.06.17	18:29:47.582	1	318	0065-0136665886
30028	2014.06.17	18:29:47.918	2	342	0065-0136665886
30029	2014.06.17	18:29:48.317	2	803	0065-0136665886
30030	2014.06.17	18:29:47.756	7	3919	0065-0136653169
30031	2014.06.17	18:29:56.945	7	407	0065-0136653169
30032	2014.06.17	18:29:57.432	8	1829	0065-0136653169
30033	2014.06.17	18:29:59.365	8	216	0065-0136653169
30034	2014.06.17	18:30:00.020	8	521	0065-0136653169
30035	2014.06.17	18:30:33.534	5	450	0065-0136659459
30036	2014.06.17	18:30:34.028	6	2906	0065-0136659459
30037	2014.06.17	18:30:37.642	3	314	0065-0136665886
30038	2014.06.17	18:30:38.027	4	531	0065-0136665886
30039	2014.06.17	18:30:42.320	5	459	0065-0136665886
30040	2014.06.17	18:30:42.751	6	1002	0065-0136665886
30041	2014.06.17	18:30:43.901	6	347	0065-0136665886
30042	2014.06.17	18:30:45.414	7	316	0065-0136665886
30043	2014.06.17	18:30:45.739	8	770	0065-0136665886
30044	2014.06.17	18:30:47.259	1	434	0065-0136665886
30045	2014.06.17	18:30:47.685	2	835	0065-0136665886
30046	2014.06.17	18:30:48.683	4	311	0065-0136670531
30047	2014.06.17	18:30:49.065	3	724	0065-0136670531
30048	2014.06.17	18:31:00.323	5	323	0065-0136660676
30049	2014.06.17	18:31:00.659	6	1219	0065-0136660676
30050	2014.06.17	18:31:14.013	2	216	0065-0136670531
30051	2014.06.17	18:31:14.588	2	223	0065-0136665886
30052	2014.06.17	18:31:14.253	1	701	0065-0136670531
30053	2014.06.17	18:31:14.987	1	214	0065-0136665886
30054	2014.06.17	18:31:15.371	2	215	0065-0136651817
30055	2014.06.17	18:31:15.817	8	315	0065-0136665886
30056	2014.06.17	18:31:15.873	7	325	0065-0136653169
30057	2014.06.17	18:31:16.208	7	225	0065-0136665886
30058	2014.06.17	18:31:39.252	8	411	0065-0136670531
30059	2014.06.17	18:31:39.747	7	1594	0065-0136670531
30060	2014.06.17	18:31:40.907	3	500	0065-0136659288
30061	2014.06.17	18:31:41.558	4	1686	0065-0136659288
30062	2014.06.17	18:32:04.835	7	421	0065-0136659459
30063	2014.06.17	18:32:05.306	8	1717	0065-0136659459
30064	2014.06.17	18:32:07.431	8	309	0065-0136659459
30065	2014.06.17	18:32:17.022	1	314	0065-0136659459
30066	2014.06.17	18:32:17.488	2	1426	0065-0136659459
30067	2014.06.17	18:32:23.995	7	441	0065-0136665886
30068	2014.06.17	18:32:24.459	8	2029	0065-0136665886
30069	2014.06.17	18:32:29.305	6	583	0065-0136670531
30070	2014.06.17	18:32:29.923	5	674	0065-0136670531
30071	2014.06.17	18:32:33.102	8	316	0065-0136665886
30072	2014.06.17	18:32:33.360	7	308	0065-0136665886
30073	2014.06.17	18:32:34.731	8	313	0065-0136651817
30074	2014.06.17	18:32:35.054	7	1594	0065-0136651817
30075	2014.06.17	18:32:36.936	5	8278	0065-0136659288
30076	2014.06.17	18:32:47.415	3	532	0065-0136659459
30077	2014.06.17	18:32:48.107	4	1188	0065-0136659459
30078	2014.06.17	18:32:46.941	6	7978	0065-0136659288
30079	2014.06.17	18:32:56.286	6	1218	0065-0136659288
30080	2014.06.17	18:33:08.245	7	414	0065-0136659288
30081	2014.06.17	18:33:08.645	8	540	0065-0136659288
30082	2014.06.17	18:33:09.748	1	225	0065-0136659288
30083	2014.06.17	18:33:10.017	2	563	0065-0136659288
30084	2014.06.17	18:33:25.026	6	314	0065-0136651817
30085	2014.06.17	18:33:25.450	5	1198	0065-0136651817
30086	2014.06.17	18:33:30.726	3	441	0065-0136659288
30087	2014.06.17	18:33:31.349	4	1588	0065-0136659288
30088	2014.06.17	18:33:36.110	4	316	0065-0136670531
30089	2014.06.17	18:33:36.462	3	454	0065-0136670531
30090	2014.06.17	18:33:36.717	4	225	0065-0136651817
30091	2014.06.17	18:35:06.600	5	415	0065-0136671473
30092	2014.06.17	18:35:07.091	6	1939	0065-0136671473
30093	2014.06.17	18:35:12.603	7	222	0065-0136671473
30094	2014.06.17	18:35:12.861	8	2178	0065-0136671473
30095	2014.06.17	18:35:24.560	1	415	0065-0136671473
30096	2014.06.17	18:35:25.316	2	1705	0065-0136671473
30097	2014.06.17	18:35:42.311	7	743	0065-0136653169
30098	2014.06.17	18:35:43.293	8	2847	0065-0136653169
30099	2014.06.17	18:35:49.221	1	324	0065-0136653169
30100	2014.06.17	18:35:49.759	2	1434	0065-0136653169
30101	2014.06.17	18:36:03.132	3	608	0065-0136671473
30102	2014.06.17	18:36:03.906	4	1608	0065-0136671473
30103	2014.06.17	18:36:07.046	3	815	0065-0136653169
30104	2014.06.17	18:36:08.059	4	1527	0065-0136653169
30105	2014.06.17	18:36:11.174	4	220	0065-0136671473
30106	2014.06.17	18:36:11.502	3	1797	0065-0136671473
30107	2014.06.17	18:36:14.527	7	432	0065-0136665886
30108	2014.06.17	18:36:15.019	8	1203	0065-0136665886
30109	2014.06.17	18:36:18.674	1	410	0065-0136665886
30110	2014.06.17	18:36:19.170	2	594	0065-0136665886
30111	2014.06.17	18:36:47.788	4	455	0065-0136659288
30112	2014.06.17	18:36:48.358	3	3222	0065-0136659288
30113	2014.06.17	18:36:52.176	3	435	0065-0136665886
30114	2014.06.17	18:36:52.628	4	840	0065-0136665886
30115	2014.06.17	18:36:54.157	7	309	0065-0136660676
30116	2014.06.17	18:36:55.514	5	326	0065-0136665886
30117	2014.06.17	18:36:54.539	8	1893	0065-0136660676
30118	2014.06.17	18:36:55.783	6	1588	0065-0136659459
30119	2014.06.17	18:36:57.429	6	2001	0065-0136665886
30120	2014.06.17	18:37:03.524	1	229	0065-0136660676
30121	2014.06.17	18:37:04.366	3	647	0065-0136670531
30122	2014.06.17	18:37:03.857	2	1185	0065-0136660676
30123	2014.06.17	18:37:05.215	4	1146	0065-0136670531
30124	2014.06.17	18:37:18.649	3	318	0065-0136660676
30125	2014.06.17	18:37:19.081	4	599	0065-0136660676
30126	2014.06.17	18:37:19.863	4	220	0065-0136660676
30127	2014.06.17	18:37:22.574	5	324	0065-0136660676
30128	2014.06.17	18:37:22.876	6	613	0065-0136660676
30129	2014.06.17	18:37:47.892	6	410	0065-0136659459
30130	2014.06.17	18:37:48.309	5	2201	0065-0136659459
30131	2014.06.17	18:37:51.924	4	214	0065-0136659459
30132	2014.06.17	18:37:52.214	3	1742	0065-0136659459
30133	2014.06.17	18:37:55.668	2	317	0065-0136659459
30134	2014.06.17	18:37:55.904	7	501	0065-0136665886
30135	2014.06.17	18:37:56.155	1	747	0065-0136659459
30136	2014.06.17	18:37:56.455	8	2978	0065-0136665886
30137	2014.06.17	18:38:05.769	8	433	0065-0136665886
30138	2014.06.17	18:38:06.164	7	722	0065-0136665886
30139	2014.06.17	18:38:30.262	7	512	0065-0136665886
30140	2014.06.17	18:38:30.752	8	1139	0065-0136665886
30141	2014.06.17	18:38:33.085	1	319	0065-0136665886
30142	2014.06.17	18:38:33.517	2	405	0065-0136665886
30143	2014.06.17	18:38:37.718	8	325	0065-0136659459
30144	2014.06.17	18:38:38.125	7	3173	0065-0136659459
30145	2014.06.17	18:38:44.472	3	339	0065-0136665886
30146	2014.06.17	18:38:44.831	4	434	0065-0136665886
30147	2014.06.17	18:38:57.526	6	421	0065-0136659459
30148	2014.06.17	18:38:57.957	5	1409	0065-0136659459
30149	2014.06.17	18:39:01.220	2	516	0065-0136671473
30150	2014.06.17	18:39:02.067	4	219	0065-0136670531
30151	2014.06.17	18:39:02.010	1	519	0065-0136671473
30152	2014.06.17	18:39:02.364	3	325	0065-0136670531
30153	2014.06.17	18:39:02.569	1	227	0065-0136671473
30154	2014.06.17	18:39:02.738	4	313	0065-0136659459
30155	2014.06.17	18:39:02.968	1	222	0065-0136671473
30156	2014.06.17	18:39:02.989	5	602	0065-0136653169
30157	2014.06.17	18:39:03.067	3	2212	0065-0136659459
30158	2014.06.17	18:39:03.708	6	3862	0065-0136653169
30159	2014.06.17	18:39:07.206	8	406	0065-0136671473
30160	2014.06.17	18:39:08.666	2	418	0065-0136659288
30161	2014.06.17	18:39:07.593	7	1801	0065-0136671473
30162	2014.06.17	18:39:09.182	1	528	0065-0136659288
30163	2014.06.17	18:39:10.449	8	739	0065-0136659288
30164	2014.06.17	18:39:11.237	7	3942	0065-0136659288
30165	2014.06.17	18:39:30.157	7	422	0065-0136660676
30166	2014.06.17	18:39:31.616	3	449	0065-0136659459
30167	2014.06.17	18:39:30.688	8	1437	0065-0136660676
30168	2014.06.17	18:39:32.037	4	1604	0065-0136659459
30169	2014.06.17	18:39:35.536	1	322	0065-0136660676
30170	2014.06.17	18:39:36.001	2	601	0065-0136660676
30171	2014.06.17	18:39:49.221	7	594	0065-0136659288
30172	2014.06.17	18:39:49.872	8	2833	0065-0136659288
30173	2014.06.17	18:39:54.063	7	557	0065-0136653169
30174	2014.06.17	18:39:54.664	8	2517	0065-0136653169
30175	2014.06.17	18:40:01.333	1	324	0065-0136653169
30176	2014.06.17	18:40:01.818	2	1150	0065-0136653169
30177	2014.06.17	18:40:03.032	2	683	0065-0136653169
30178	2014.06.17	18:40:22.084	3	316	0065-0136660676
30179	2014.06.17	18:40:22.515	4	1303	0065-0136660676
30180	2014.06.17	18:40:31.461	3	457	0065-0136653169
30181	2014.06.17	18:40:32.052	4	1363	0065-0136653169
30182	2014.06.17	18:40:57.906	7	316	0065-0136671473
30183	2014.06.17	18:40:58.241	8	1991	0065-0136671473
30184	2014.06.17	18:41:07.252	1	316	0065-0136671473
30185	2014.06.17	18:41:07.655	2	613	0065-0136671473
30186	2014.06.17	18:41:08.310	2	226	0065-0136671473
30187	2014.06.17	18:41:25.318	1	316	0065-0136659288
30188	2014.06.17	18:41:25.788	2	1545	0065-0136659288
30189	2014.06.17	18:41:29.559	2	217	0065-0136659288
30190	2014.06.17	18:41:31.229	3	550	0065-0136659288
30191	2014.06.17	18:41:31.940	4	1985	0065-0136659288
30192	2014.06.17	18:41:54.346	3	428	0065-0136671473
30193	2014.06.17	18:41:54.815	4	909	0065-0136671473
30194	2014.06.17	18:42:05.570	5	308	0065-0136671473
30195	2014.06.17	18:42:05.852	6	438	0065-0136671473
30196	2014.06.17	18:42:49.622	4	314	0065-0136665886
30197	2014.06.17	18:42:50.006	3	614	0065-0136665886
30198	2014.06.17	18:42:52.235	2	543	0065-0136670531
30199	2014.06.17	18:42:52.438	5	410	0065-0136653169
30200	2014.06.17	18:42:52.912	1	1316	0065-0136670531
30201	2014.06.17	18:42:52.961	6	2514	0065-0136653169
30202	2014.06.17	18:42:56.429	6	917	0065-0136653169
30203	2014.06.17	18:42:59.351	4	313	0065-0136659459
30204	2014.06.17	18:42:59.848	3	2022	0065-0136659459
30205	2014.06.17	18:43:04.218	2	410	0065-0136659459
30206	2014.06.17	18:43:05.003	1	1093	0065-0136659459
30207	2014.06.17	18:43:05.888	5	361	0065-0136660676
30208	2014.06.17	18:43:06.221	6	721	0065-0136660676
30209	2014.06.17	18:43:06.583	2	1777	0065-0136665886
30210	2014.06.17	18:43:08.501	1	716	0065-0136665886
30211	2014.06.17	18:43:11.990	8	847	0065-0136670531
30212	2014.06.17	18:43:12.938	7	1707	0065-0136670531
30213	2014.06.17	18:43:19.531	8	525	0065-0136659459
30214	2014.06.17	18:43:20.096	7	2379	0065-0136659459
30215	2014.06.17	18:43:24.978	8	371	0065-0136665886
30216	2014.06.17	18:43:25.338	7	429	0065-0136665886
30217	2014.06.17	18:43:38.234	7	1060	0065-0136653169
30218	2014.06.17	18:43:40.343	6	324	0065-0136665886
30219	2014.06.17	18:43:40.745	5	407	0065-0136665886
30220	2014.06.17	18:43:39.642	8	2019	0065-0136653169
30221	2014.06.17	18:43:43.123	6	462	0065-0136670531
30222	2014.06.17	18:43:43.443	7	307	0065-0136671473
30223	2014.06.17	18:43:43.684	5	821	0065-0136670531
30224	2014.06.17	18:43:43.827	8	1971	0065-0136671473
30225	2014.06.17	18:43:47.012	1	223	0065-0136671473
30226	2014.06.17	18:43:47.400	2	473	0065-0136671473
30227	2014.06.17	18:43:44.642	5	5387	0065-0136670531
30228	2014.06.17	18:43:51.557	6	324	0065-0136660676
30229	2014.06.17	18:43:51.570	4	424	0065-0136659288
30230	2014.06.17	18:43:51.927	5	630	0065-0136660676
30231	2014.06.17	18:43:52.105	3	1334	0065-0136659288
30232	2014.06.17	18:43:55.154	8	740	0065-0136653169
30233	2014.06.17	18:43:55.541	7	525	0065-0136659459
30234	2014.06.17	18:43:54.638	2	3270	0065-0136659288
30235	2014.06.17	18:43:58.265	2	325	0065-0136671473
30236	2014.06.17	18:43:57.986	1	1400	0065-0136659288
30237	2014.06.17	18:43:59.519	1	407	0065-0136671473
30238	2014.06.17	18:43:56.531	7	3723	0065-0136653169
30239	2014.06.17	18:44:00.345	8	5067	0065-0136659288
30240	2014.06.17	18:44:06.576	8	309	0065-0136671473
30241	2014.06.17	18:44:05.864	7	4911	0065-0136659288
30242	2014.06.17	18:44:13.186	6	319	0065-0136659459
30243	2014.06.17	18:44:12.901	8	1011	0065-0136671473
30244	2014.06.17	18:44:13.508	5	1051	0065-0136659459
30245	2014.06.17	18:44:16.345	4	308	0065-0136659459
30246	2014.06.17	18:44:16.447	5	405	0065-0136665886
30247	2014.06.17	18:44:16.925	6	619	0065-0136665886
30248	2014.06.17	18:44:16.676	3	1789	0065-0136659459
30249	2014.06.17	18:44:15.074	8	5045	0065-0136671473
30250	2014.06.17	18:44:21.181	3	512	0065-0136651817
30251	2014.06.17	18:44:21.880	1	408	0065-0136671473
30252	2014.06.17	18:44:21.792	4	707	0065-0136651817
30253	2014.06.17	18:44:22.373	2	614	0065-0136671473
30254	2014.06.17	18:44:24.125	4	317	0065-0136660676
30255	2014.06.17	18:44:11.713	7	13221	0065-0136659288
30256	2014.06.17	18:44:26.256	5	226	0065-0136670531
30257	2014.06.17	18:44:26.494	6	212	0065-0136670531
30258	2014.06.17	18:44:26.991	5	212	0065-0136651817
30259	2014.06.17	18:44:27.261	6	222	0065-0136651817
30260	2014.06.17	18:44:24.521	3	6348	0065-0136660676
30261	2014.06.17	18:44:32.837	2	311	0065-0136660676
30262	2014.06.17	18:44:33.220	1	675	0065-0136660676
30263	2014.06.17	18:44:39.170	3	406	0065-0136671473
30264	2014.06.17	18:44:39.620	4	905	0065-0136671473
30265	2014.06.17	18:44:44.153	7	1710	0065-0136651817
30266	2014.06.17	18:44:45.889	8	1496	0065-0136651817
30267	2014.06.17	18:44:47.454	5	310	0065-0136671473
30268	2014.06.17	18:44:48.908	8	316	0065-0136660676
30269	2014.06.17	18:44:47.773	6	1518	0065-0136671473
30270	2014.06.17	18:44:49.346	7	1941	0065-0136660676
30271	2014.06.17	18:44:51.344	7	532	0065-0136660676
30272	2014.06.17	18:44:53.970	6	316	0065-0136665886
30273	2014.06.17	18:44:54.275	5	319	0065-0136665886
30274	2014.06.17	18:44:55.067	4	357	0065-0136665886
30275	2014.06.17	18:44:55.465	3	1141	0065-0136665886
30276	2014.06.17	18:44:55.839	6	997	0065-0136653169
30277	2014.06.17	18:44:57.055	5	1969	0065-0136653169
30278	2014.06.17	18:45:01.138	4	443	0065-0136653169
30279	2014.06.17	18:45:01.728	3	1524	0065-0136653169
30280	2014.06.17	18:44:55.690	7	7807	0065-0136671473
30281	2014.06.17	18:45:05.199	7	725	0065-0136670531
30282	2014.06.17	18:45:03.668	8	2988	0065-0136671473
30283	2014.06.17	18:45:06.943	8	757	0065-0136670531
30284	2014.06.17	18:45:10.904	8	504	0065-0136651817
30285	2014.06.17	18:45:14.498	8	627	0065-0136671473
30286	2014.06.17	18:45:11.495	7	4638	0065-0136651817
30287	2014.06.17	18:45:17.009	7	2691	0065-0136671473
30288	2014.06.17	18:45:31.175	6	437	0065-0136651817
30289	2014.06.17	18:45:31.687	5	843	0065-0136651817
30290	2014.06.17	18:45:40.038	3	403	0065-0136659459
30291	2014.06.17	18:45:40.489	6	423	0065-0136671473
30292	2014.06.17	18:45:40.921	5	1113	0065-0136671473
30293	2014.06.17	18:45:40.530	4	1595	0065-0136659459
30294	2014.06.17	18:45:42.726	6	773	0065-0136660676
30295	2014.06.17	18:45:43.422	4	722	0065-0136671473
30296	2014.06.17	18:45:43.620	5	661	0065-0136660676
30297	2014.06.17	18:45:44.192	3	1192	0065-0136671473
30298	2014.06.17	18:45:47.718	2	326	0065-0136665886
30299	2014.06.17	18:45:48.195	1	424	0065-0136665886
30300	2014.06.17	18:45:49.683	2	309	0065-0136671473
30301	2014.06.17	18:45:50.049	1	508	0065-0136671473
30302	2014.06.17	18:45:50.681	8	434	0065-0136665886
30303	2014.06.17	18:45:51.110	7	1412	0065-0136665886
30304	2014.06.17	18:45:55.123	6	1296	0065-0136659288
30305	2014.06.17	18:46:00.958	1	307	0065-0136671473
30306	2014.06.17	18:45:56.623	5	5424	0065-0136659288
30307	2014.06.17	18:46:02.159	4	307	0065-0136659459
30308	2014.06.17	18:46:02.533	3	905	0065-0136659459
30309	2014.06.17	18:46:01.216	2	2581	0065-0136671473
30310	2014.06.17	18:46:07.254	2	336	0065-0136659459
30311	2014.06.17	18:46:07.478	4	308	0065-0136659288
30312	2014.06.17	18:46:07.762	7	610	0065-0136665886
30313	2014.06.17	18:46:07.683	1	1433	0065-0136659459
30314	2014.06.17	18:46:08.381	8	1093	0065-0136665886
30315	2014.06.17	18:46:07.901	3	2685	0065-0136659288
30316	2014.06.17	18:46:10.378	5	312	0065-0136660676
30317	2014.06.17	18:46:10.732	6	552	0065-0136660676
30318	2014.06.17	18:46:12.411	1	313	0065-0136665886
30319	2014.06.17	18:46:12.766	2	425	0065-0136665886
30320	2014.06.17	18:46:13.198	2	674	0065-0136665886
30321	2014.06.17	18:46:18.672	1	335	0065-0136670531
30322	2014.06.17	18:46:19.172	2	1315	0065-0136670531
30323	2014.06.17	18:46:27.471	3	464	0065-0136665886
30324	2014.06.17	18:46:28.005	4	1187	0065-0136665886
30325	2014.06.17	18:46:34.770	5	448	0065-0136665886
30326	2014.06.17	18:46:35.269	6	402	0065-0136665886
30327	2014.06.17	18:46:36.509	7	2932	0065-0136665886
30328	2014.06.17	18:46:39.418	8	1042	0065-0136665886
30329	2014.06.17	18:46:40.731	3	739	0065-0136653169
30330	2014.06.17	18:46:42.781	4	6572	0065-0136653169
30331	2014.06.17	18:46:51.559	5	415	0065-0136653169
30332	2014.06.17	18:46:52.007	1	226	0065-0136665886
30333	2014.06.17	18:46:52.258	2	335	0065-0136665886
30334	2014.06.17	18:46:52.059	6	2279	0065-0136653169
30335	2014.06.17	18:46:57.202	6	815	0065-0136653169
30336	2014.06.17	18:46:58.672	3	410	0065-0136665886
30337	2014.06.17	18:46:59.265	4	315	0065-0136665886
30338	2014.06.17	18:47:01.886	4	3392	0065-0136665886
30339	2014.06.17	18:47:02.174	7	3404	0065-0136653169
30340	2014.06.17	18:47:05.872	8	2979	0065-0136653169
30341	2014.06.17	18:47:10.144	4	435	0065-0136665886
30342	2014.06.17	18:47:10.510	3	1378	0065-0136665886
30343	2014.06.17	18:47:12.963	1	219	0065-0136659459
30344	2014.06.17	18:47:13.315	2	1363	0065-0136659459
30345	2014.06.17	18:47:22.949	2	318	0065-0136665886
30346	2014.06.17	18:47:23.266	1	438	0065-0136665886
30347	2014.06.17	18:47:23.348	8	741	0065-0136653169
30348	2014.06.17	18:47:24.627	7	2181	0065-0136653169
30349	2014.06.17	18:47:27.333	3	428	0065-0136671473
30350	2014.06.17	18:47:28.268	2	329	0065-0136659288
30351	2014.06.17	18:47:27.615	7	1362	0065-0136653169
30352	2014.06.17	18:47:27.796	4	1414	0065-0136671473
30353	2014.06.17	18:47:29.261	7	1103	0065-0136653169
30354	2014.06.17	18:47:28.761	1	2211	0065-0136659288
30355	2014.06.17	18:47:31.034	7	869	0065-0136653169
30356	2014.06.17	18:47:31.894	8	309	0065-0136665886
30357	2014.06.17	18:47:32.233	7	1315	0065-0136665886
30358	2014.06.17	18:47:33.623	7	218	0065-0136665886
30359	2014.06.17	18:47:37.778	7	630	0065-0136653169
30360	2014.06.17	18:47:38.524	8	1215	0065-0136653169
30361	2014.06.17	18:47:40.501	1	408	0065-0136653169
30362	2014.06.17	18:47:41.193	2	965	0065-0136653169
30363	2014.06.17	18:47:48.651	8	538	0065-0136659288
30364	2014.06.17	18:47:51.792	3	312	0065-0136653169
30365	2014.06.17	18:47:52.269	4	2241	0065-0136653169
30366	2014.06.17	18:47:49.267	7	5823	0065-0136659288
30367	2014.06.17	18:48:00.872	5	407	0065-0136653169
30368	2014.06.17	18:48:01.230	6	5141	0065-0136653169
30369	2014.06.17	18:48:10.719	6	1090	0065-0136653169
30370	2014.06.17	18:48:14.457	6	211	0065-0136653169
30371	2014.06.17	18:48:14.984	6	214	0065-0136653169
30372	2014.06.17	18:48:15.479	6	221	0065-0136653169
30373	2014.06.17	18:48:21.996	6	843	0065-0136653169
30374	2014.06.17	18:48:34.170	6	1233	0065-0136653169
30375	2014.06.17	18:48:33.086	7	2379	0065-0136665886
30376	2014.06.17	18:48:35.416	6	517	0065-0136653169
30377	2014.06.17	18:48:35.568	8	949	0065-0136665886
30378	2014.06.17	18:48:35.943	6	1701	0065-0136653169
30379	2014.06.17	18:48:37.716	6	2239	0065-0136653169
30380	2014.06.17	18:48:40.016	6	1267	0065-0136653169
30381	2014.06.17	18:48:45.621	1	211	0065-0136665886
30382	2014.06.17	18:48:45.384	6	809	0065-0136653169
30383	2014.06.17	18:48:45.946	2	312	0065-0136665886
30384	2014.06.17	18:48:47.988	6	675	0065-0136653169
30385	2014.06.17	18:48:52.827	4	1591	0065-0136651817
30386	2014.06.17	18:48:50.959	6	3857	0065-0136653169
30387	2014.06.17	18:48:54.825	6	1746	0065-0136653169
30388	2014.06.17	18:48:54.785	3	4001	0065-0136651817
30389	2014.06.17	18:49:00.788	2	213	0065-0136665886
30390	2014.06.17	18:49:01.050	1	228	0065-0136665886
30391	2014.06.17	18:49:01.379	2	227	0065-0136651817
30392	2014.06.17	18:49:01.637	8	407	0065-0136665886
30393	2014.06.17	18:49:01.929	7	332	0065-0136665886
30394	2014.06.17	18:49:08.204	5	310	0065-0136671473
30395	2014.06.17	18:49:01.294	6	7219	0065-0136653169
30396	2014.06.17	18:49:08.595	6	3057	0065-0136671473
30397	2014.06.17	18:49:17.423	3	312	0065-0136659459
30398	2014.06.17	18:49:18.483	6	344	0065-0136660676
30399	2014.06.17	18:49:18.549	7	403	0065-0136671473
30400	2014.06.17	18:49:18.842	5	753	0065-0136660676
30401	2014.06.17	18:49:17.778	4	2373	0065-0136659459
30402	2014.06.17	18:49:19.033	8	1137	0065-0136671473
30403	2014.06.17	18:49:20.159	4	624	0065-0136659459
30404	2014.06.17	18:49:21.038	4	315	0065-0136660676
30405	2014.06.17	18:49:21.574	5	346	0065-0136659459
30406	2014.06.17	18:49:21.935	6	2339	0065-0136659459
30407	2014.06.17	18:49:21.498	3	2826	0065-0136660676
30408	2014.06.17	18:49:25.852	7	1526	0065-0136653169
30409	2014.06.17	18:49:27.756	1	607	0065-0136651817
30410	2014.06.17	18:49:28.763	2	1235	0065-0136651817
30411	2014.06.17	18:49:27.820	8	4955	0065-0136653169
30412	2014.06.17	18:49:33.745	1	211	0065-0136671473
30413	2014.06.17	18:49:34.209	1	224	0065-0136653169
30414	2014.06.17	18:49:34.051	2	1596	0065-0136671473
30415	2014.06.17	18:49:36.015	2	406	0065-0136653169
30416	2014.06.17	18:49:46.788	3	3950	0065-0136653169
30417	2014.06.17	18:49:50.781	4	712	0065-0136653169
30418	2014.06.17	18:50:04.966	4	522	0065-0136653169
30419	2014.06.17	18:50:05.559	3	1237	0065-0136653169
30420	2014.06.17	18:50:20.571	2	878	0065-0136653169
30421	2014.06.17	18:50:21.713	1	2984	0065-0136653169
30422	2014.06.17	18:50:24.892	1	223	0065-0136653169
30423	2014.06.17	18:50:26.743	3	1024	0065-0136671473
30424	2014.06.17	18:50:27.937	4	10140	0065-0136671473
30425	2014.06.17	18:50:38.854	6	461	0065-0136659459
30426	2014.06.17	18:50:38.898	7	417	0065-0136665886
30427	2014.06.17	18:50:39.385	8	1006	0065-0136665886
30428	2014.06.17	18:50:39.321	5	1505	0065-0136659459
30429	2014.06.17	18:50:41.104	1	312	0065-0136665886
30430	2014.06.17	18:50:41.532	2	339	0065-0136665886
30431	2014.06.17	18:50:41.947	4	314	0065-0136659459
30432	2014.06.17	18:50:41.813	5	507	0065-0136671473
30433	2014.06.17	18:50:42.381	7	505	0065-0136659288
30434	2014.06.17	18:50:42.399	3	1508	0065-0136659459
30435	2014.06.17	18:50:42.432	6	2774	0065-0136671473
30436	2014.06.17	18:50:46.216	7	411	0065-0136671473
30437	2014.06.17	18:50:43.075	8	3631	0065-0136659288
30438	2014.06.17	18:50:47.461	1	292	0065-0136659288
30439	2014.06.17	18:50:46.717	8	1282	0065-0136671473
30440	2014.06.17	18:50:47.780	2	2186	0065-0136659288
30441	2014.06.17	18:50:50.240	2	212	0065-0136659288
30442	2014.06.17	18:50:50.464	2	312	0065-0136659288
30443	2014.06.17	18:50:51.582	2	596	0065-0136659288
30444	2014.06.17	18:50:54.361	1	316	0065-0136653169
30445	2014.06.17	18:50:54.985	2	1560	0065-0136653169
30446	2014.06.17	18:50:56.566	2	808	0065-0136653169
30447	2014.06.17	18:50:56.937	3	720	0065-0136665886
30448	2014.06.17	18:50:57.699	4	1061	0065-0136665886
30449	2014.06.17	18:51:00.031	1	219	0065-0136671473
30450	2014.06.17	18:51:00.432	2	908	0065-0136671473
30451	2014.06.17	18:51:08.152	3	316	0065-0136659459
30452	2014.06.17	18:51:09.957	3	331	0065-0136660676
30453	2014.06.17	18:51:08.514	4	2032	0065-0136659459
30454	2014.06.17	18:51:10.516	3	744	0065-0136651817
30455	2014.06.17	18:51:10.558	4	1600	0065-0136660676
30456	2014.06.17	18:51:12.427	4	438	0065-0136651817
30457	2014.06.17	18:51:12.890	4	2784	0065-0136651817
30458	2014.06.17	18:51:18.545	4	546	0065-0136665886
30459	2014.06.17	18:51:19.174	3	1178	0065-0136665886
30460	2014.06.17	18:51:23.219	5	439	0065-0136659459
30461	2014.06.17	18:51:26.459	3	803	0065-0136653169
30462	2014.06.17	18:51:27.564	5	220	0065-0136660676
30463	2014.06.17	18:51:23.742	6	4672	0065-0136659459
30464	2014.06.17	18:51:28.503	2	373	0065-0136665886
30465	2014.06.17	18:51:29.110	2	218	0065-0136671473
30466	2014.06.17	18:51:28.974	1	408	0065-0136665886
30467	2014.06.17	18:51:29.405	1	307	0065-0136671473
30468	2014.06.17	18:51:28.003	4	2147	0065-0136653169
30469	2014.06.17	18:51:28.455	6	1977	0065-0136660676
30470	2014.06.17	18:51:30.822	8	313	0065-0136665886
30471	2014.06.17	18:51:31.105	7	217	0065-0136665886
30472	2014.06.17	18:51:31.189	8	220	0065-0136671473
30473	2014.06.17	18:51:31.408	7	227	0065-0136671473
30474	2014.06.17	18:51:32.383	7	603	0065-0136660676
30475	2014.06.17	18:51:30.431	4	3461	0065-0136653169
30476	2014.06.17	18:51:33.106	8	1424	0065-0136660676
30477	2014.06.17	18:51:35.308	6	318	0065-0136671473
30478	2014.06.17	18:51:35.630	5	625	0065-0136671473
30479	2014.06.17	18:51:35.686	4	2783	0065-0136653169
30480	2014.06.17	18:51:40.471	5	211	0065-0136671473
30481	2014.06.17	18:51:40.867	6	498	0065-0136671473
30482	2014.06.17	18:51:41.780	7	211	0065-0136653169
30483	2014.06.17	18:51:42.084	8	342	0065-0136653169
30484	2014.06.17	18:51:42.131	7	315	0065-0136671473
30485	2014.06.17	18:51:42.436	8	309	0065-0136671473
30486	2014.06.17	18:51:42.997	1	228	0065-0136653169
30487	2014.06.17	18:51:43.266	2	317	0065-0136653169
30488	2014.06.17	18:51:43.444	1	212	0065-0136671473
30489	2014.06.17	18:51:43.681	2	228	0065-0136671473
30490	2014.06.17	18:51:46.157	8	323	0065-0136660676
30491	2014.06.17	18:51:46.558	7	1284	0065-0136660676
30492	2014.06.17	18:51:49.320	3	2561	0065-0136671473
30493	2014.06.17	18:51:51.716	5	462	0065-0136651817
30494	2014.06.17	18:51:52.140	4	1287	0065-0136671473
30495	2014.06.17	18:51:52.209	6	3665	0065-0136651817
30496	2014.06.17	18:51:55.931	6	225	0065-0136651817
30497	2014.06.17	18:51:56.206	3	836	0065-0136659288
30498	2014.06.17	18:52:01.547	7	410	0065-0136665886
30499	2014.06.17	18:52:02.036	8	815	0065-0136665886
30500	2014.06.17	18:51:57.460	4	7403	0065-0136659288
30501	2014.06.17	18:52:15.039	5	310	0065-0136671473
30502	2014.06.17	18:52:15.352	4	351	0065-0136659288
30503	2014.06.17	18:52:17.303	7	618	0065-0136651817
30504	2014.06.17	18:52:15.405	6	2595	0065-0136671473
30505	2014.06.17	18:52:15.713	3	4174	0065-0136659288
30506	2014.06.17	18:52:20.132	7	312	0065-0136671473
30507	2014.06.17	18:52:18.058	8	2982	0065-0136651817
30508	2014.06.17	18:52:21.177	2	309	0065-0136659288
30509	2014.06.17	18:52:21.667	1	2182	0065-0136659288
30510	2014.06.17	18:52:21.620	8	3650	0065-0136671473
30511	2014.06.17	18:52:26.123	1	325	0065-0136665886
30512	2014.06.17	18:52:26.496	2	344	0065-0136665886
30513	2014.06.17	18:52:26.682	1	311	0065-0136671473
30514	2014.06.17	18:52:27.343	2	514	0065-0136671473
30515	2014.06.17	18:52:32.321	1	422	0065-0136651817
30516	2014.06.17	18:52:32.920	2	1332	0065-0136651817
30517	2014.06.17	18:53:07.443	3	2786	0065-0136653169
30518	2014.06.17	18:53:11.644	4	1891	0065-0136653169
30519	2014.06.17	18:53:14.527	5	503	0065-0136653169
30520	2014.06.17	18:53:15.085	6	10244	0065-0136653169
30521	2014.06.17	18:53:26.843	6	422	0065-0136653169
30522	2014.06.17	18:53:27.274	6	2874	0065-0136653169
30523	2014.06.17	18:53:31.036	7	564	0065-0136660676
30524	2014.06.17	18:53:31.652	8	710	0065-0136660676
30525	2014.06.17	18:53:32.046	3	346	0065-0136665886
30526	2014.06.17	18:53:32.426	4	655	0065-0136665886
30527	2014.06.17	18:53:32.753	6	1797	0065-0136653169
30528	2014.06.17	18:53:34.629	1	227	0065-0136660676
30529	2014.06.17	18:53:35.051	2	431	0065-0136660676
30530	2014.06.17	18:53:35.053	6	995	0065-0136653169
30531	2014.06.17	18:53:36.476	5	220	0065-0136665886
30532	2014.06.17	18:53:36.810	6	1778	0065-0136665886
30533	2014.06.17	18:53:38.995	3	215	0065-0136660676
30534	2014.06.17	18:53:39.295	4	909	0065-0136660676
30535	2014.06.17	18:53:42.402	6	2389	0065-0136665886
30536	2014.06.17	18:53:44.220	7	641	0065-0136653169
30537	2014.06.17	18:53:44.910	8	2149	0065-0136653169
30538	2014.06.17	18:53:46.777	7	407	0065-0136659459
30539	2014.06.17	18:53:47.274	8	3090	0065-0136659459
30540	2014.06.17	18:53:51.412	8	420	0065-0136659459
30541	2014.06.17	18:53:55.566	2	307	0065-0136651817
30542	2014.06.17	18:53:55.920	1	342	0065-0136651817
30543	2014.06.17	18:53:58.919	5	368	0065-0136660676
30544	2014.06.17	18:53:51.842	7	8662	0065-0136659459
30545	2014.06.17	18:53:59.319	6	1298	0065-0136660676
30546	2014.06.17	18:54:01.015	1	320	0065-0136651817
30547	2014.06.17	18:54:01.271	2	1342	0065-0136651817
30548	2014.06.17	18:54:09.225	1	425	0065-0136653169
30549	2014.06.17	18:54:13.414	7	447	0065-0136665886
30550	2014.06.17	18:54:09.817	2	4365	0065-0136653169
30551	2014.06.17	18:54:16.078	2	512	0065-0136671473
30552	2014.06.17	18:54:13.935	8	2873	0065-0136665886
30553	2014.06.17	18:54:16.988	1	915	0065-0136671473
30554	2014.06.17	18:54:17.915	1	375	0065-0136671473
30555	2014.06.17	18:54:18.634	1	440	0065-0136671473
30556	2014.06.17	18:54:20.694	1	213	0065-0136665886
30557	2014.06.17	18:54:21.032	2	441	0065-0136665886
30558	2014.06.17	18:54:36.700	8	1216	0065-0136671473
30559	2014.06.17	18:54:37.960	7	3168	0065-0136671473
30560	2014.06.17	18:54:51.654	6	409	0065-0136660676
30561	2014.06.17	18:54:52.051	5	624	0065-0136660676
30562	2014.06.17	18:54:55.173	4	352	0065-0136660676
30563	2014.06.17	18:54:55.505	3	1299	0065-0136660676
30564	2014.06.17	18:54:58.731	6	409	0065-0136659459
30565	2014.06.17	18:54:59.223	5	1653	0065-0136659459
30566	2014.06.17	18:55:02.058	4	331	0065-0136659459
30567	2014.06.17	18:55:02.534	3	1324	0065-0136659459
30568	2014.06.17	18:55:05.287	2	314	0065-0136659459
30569	2014.06.17	18:55:05.685	1	1680	0065-0136659459
30570	2014.06.17	18:55:19.473	2	217	0065-0136660676
30571	2014.06.17	18:55:19.790	1	555	0065-0136660676
30572	2014.06.17	18:55:20.922	3	435	0065-0136665886
30573	2014.06.17	18:55:21.435	4	1143	0065-0136665886
30574	2014.06.17	18:55:47.821	1	212	0065-0136659459
30575	2014.06.17	18:55:48.149	2	436	0065-0136659459
30576	2014.06.17	18:55:48.644	2	218	0065-0136659459
30577	2014.06.17	18:55:49.156	2	223	0065-0136659459
30578	2014.06.17	18:55:54.262	4	1375	0065-0136665886
30579	2014.06.17	18:55:55.781	3	1417	0065-0136665886
30580	2014.06.17	18:56:00.929	7	910	0065-0136671473
30581	2014.06.17	18:56:01.810	8	996	0065-0136671473
30582	2014.06.17	18:56:03.115	3	307	0065-0136665886
30583	2014.06.17	18:56:03.524	1	211	0065-0136671473
30584	2014.06.17	18:56:03.432	4	405	0065-0136665886
30585	2014.06.17	18:56:04.367	5	406	0065-0136665886
30586	2014.06.17	18:56:03.854	2	1152	0065-0136671473
30587	2014.06.17	18:56:04.756	6	412	0065-0136665886
30588	2014.06.17	18:56:06.491	7	316	0065-0136665886
30589	2014.06.17	18:56:06.890	8	1133	0065-0136665886
30590	2014.06.17	18:56:25.736	3	347	0065-0136659459
30591	2014.06.17	18:56:27.105	4	1443	0065-0136659459
30592	2014.06.17	18:56:29.542	5	346	0065-0136659459
30593	2014.06.17	18:56:29.621	8	337	0065-0136659288
30594	2014.06.17	18:56:29.900	6	4144	0065-0136659459
30595	2014.06.17	18:56:30.028	7	4740	0065-0136659288
30596	2014.06.17	18:56:35.331	6	222	0065-0136659459
30597	2014.06.17	18:56:53.742	3	532	0065-0136670531
30598	2014.06.17	18:56:54.798	8	221	0065-0136660676
30599	2014.06.17	18:56:55.118	7	774	0065-0136660676
30600	2014.06.17	18:56:55.949	7	216	0065-0136660676
30601	2014.06.17	18:56:54.517	4	2311	0065-0136670531
30602	2014.06.17	18:56:57.227	7	574	0065-0136660676
30603	2014.06.17	18:57:07.126	1	847	0065-0136665886
30604	2014.06.17	18:57:08.111	2	840	0065-0136665886
30605	2014.06.17	18:57:11.210	6	422	0065-0136660676
30606	2014.06.17	18:57:11.634	5	517	0065-0136660676
30607	2014.06.17	18:57:12.499	3	404	0065-0136671473
30608	2014.06.17	18:57:13.047	4	1711	0065-0136671473
30609	2014.06.17	18:57:16.244	7	339	0065-0136659288
30610	2014.06.17	18:57:16.618	8	1059	0065-0136659288
30611	2014.06.17	18:57:19.612	4	507	0065-0136670531
30612	2014.06.17	18:57:20.231	3	939	0065-0136670531
30613	2014.06.17	18:57:21.353	4	224	0065-0136660676
30614	2014.06.17	18:57:21.653	3	1891	0065-0136660676
30615	2014.06.17	18:57:36.623	3	411	0065-0136665886
30616	2014.06.17	18:57:37.088	4	838	0065-0136665886
30617	2014.06.17	18:57:47.469	7	408	0065-0136659459
30618	2014.06.17	18:57:47.928	8	1586	0065-0136659459
30619	2014.06.17	18:57:52.311	3	3266	0065-0136660676
30620	2014.06.17	18:57:59.238	5	309	0065-0136671473
30621	2014.06.17	18:57:56.225	4	4753	0065-0136660676
30622	2014.06.17	18:57:59.567	6	2283	0065-0136671473
30623	2014.06.17	18:58:01.793	5	326	0065-0136660676
30624	2014.06.17	18:58:02.457	7	314	0065-0136671473
30625	2014.06.17	18:58:02.155	6	1337	0065-0136660676
30626	2014.06.17	18:58:02.784	8	1205	0065-0136671473
30627	2014.06.17	18:58:06.613	7	314	0065-0136660676
30628	2014.06.17	18:58:06.985	8	904	0065-0136660676
30629	2014.06.17	18:58:15.451	8	331	0065-0136671473
30630	2014.06.17	18:58:15.785	7	1592	0065-0136671473
30631	2014.06.17	18:58:17.432	8	315	0065-0136659459
30632	2014.06.17	18:58:17.783	7	2030	0065-0136659459
30633	2014.06.17	18:58:20.750	6	355	0065-0136659459
30634	2014.06.17	18:58:21.122	5	313	0065-0136659459
30635	2014.06.17	18:58:22.177	5	1683	0065-0136659459
30636	2014.06.17	18:58:24.078	5	212	0065-0136659459
30637	2014.06.17	18:58:24.893	5	457	0065-0136659459
30638	2014.06.17	18:58:25.463	6	1818	0065-0136659459
30639	2014.06.17	18:58:28.841	7	310	0065-0136671473
30640	2014.06.17	18:58:28.338	6	1021	0065-0136659459
30641	2014.06.17	18:58:29.126	8	1806	0065-0136671473
30642	2014.06.17	18:58:31.507	1	215	0065-0136671473
30643	2014.06.17	18:58:31.749	2	509	0065-0136671473
30644	2014.06.17	18:58:51.670	2	414	0065-0136671473
30645	2014.06.17	18:58:52.129	1	1267	0065-0136671473
30646	2014.06.17	18:58:54.333	1	315	0065-0136660676
30647	2014.06.17	18:58:54.721	2	629	0065-0136660676
30648	2014.06.17	18:59:00.834	1	224	0065-0136671473
30649	2014.06.17	18:59:01.096	2	595	0065-0136671473
30650	2014.06.17	18:59:01.519	3	315	0065-0136660676
30651	2014.06.17	18:59:01.783	4	1779	0065-0136660676
30652	2014.06.17	18:59:10.969	2	325	0065-0136671473
30653	2014.06.17	18:59:11.472	1	1192	0065-0136671473
30654	2014.06.17	18:59:14.573	8	414	0065-0136671473
30655	2014.06.17	18:59:15.180	5	325	0065-0136665886
30656	2014.06.17	18:59:15.528	6	425	0065-0136665886
30657	2014.06.17	18:59:14.961	7	1684	0065-0136671473
30658	2014.06.17	18:59:16.119	6	713	0065-0136665886
30659	2014.06.17	18:59:17.205	6	932	0065-0136665886
30660	2014.06.17	18:59:18.898	6	319	0065-0136671473
30661	2014.06.17	18:59:19.189	5	1307	0065-0136671473
30662	2014.06.17	18:59:20.515	5	3662	0065-0136671473
30663	2014.06.17	18:59:24.349	5	358	0065-0136660676
30664	2014.06.17	18:59:24.834	4	638	0065-0136671473
30665	2014.06.17	18:59:24.808	6	1265	0065-0136660676
30666	2014.06.17	18:59:25.530	3	614	0065-0136671473
30667	2014.06.17	18:59:28.255	7	413	0065-0136665886
30668	2014.06.17	18:59:28.646	8	507	0065-0136665886
30669	2014.06.17	18:59:35.270	2	314	0065-0136671473
30670	2014.06.17	18:59:35.560	1	721	0065-0136671473
30671	2014.06.17	18:59:36.310	1	359	0065-0136671473
30672	2014.06.17	18:59:37.655	8	214	0065-0136671473
30673	2014.06.17	18:59:38.355	6	316	0065-0136659459
30674	2014.06.17	18:59:37.908	7	1620	0065-0136671473
30675	2014.06.17	18:59:38.710	5	939	0065-0136659459
30676	2014.06.17	19:00:23.310	8	336	0065-0136665886
30677	2014.06.17	19:00:23.675	7	1180	0065-0136665886
30678	2014.06.17	19:00:37.333	6	339	0065-0136665886
30679	2014.06.17	19:00:37.783	5	616	0065-0136665886
