# Supplementary material for: Eco-HAB as a fully automated and ecologically relevant assessment of social impairments in mouse models of autism
Source: eLife. 2016 Oct 12;5:e19532. doi: 10.7554/eLife.19532 (PMC5092044; doi:10.7554/eLife.19532)
Supplement: Supplementary file 1. — DOI: http://dx.doi.org/10.7554/eLife.19532.038 [file elife-19532-supp1.zip › BALB VPA data cohort 1/20140617_190000.txt]

30680	2014.06.17	19:01:18.248	7	307	0065-0136671473
30681	2014.06.17	19:01:18.550	8	1586	0065-0136671473
30682	2014.06.17	19:01:23.598	5	516	0065-0136665886
30683	2014.06.17	19:01:24.092	6	816	0065-0136665886
30684	2014.06.17	19:01:26.478	7	407	0065-0136665886
30685	2014.06.17	19:01:26.936	8	633	0065-0136665886
30686	2014.06.17	19:01:32.176	1	214	0065-0136665886
30687	2014.06.17	19:01:32.520	2	697	0065-0136665886
30688	2014.06.17	19:01:45.429	3	740	0065-0136665886
30689	2014.06.17	19:01:46.351	4	2440	0065-0136665886
30690	2014.06.17	19:01:49.443	5	3061	0065-0136659459
30691	2014.06.17	19:01:52.719	6	2959	0065-0136659459
30692	2014.06.17	19:01:59.569	1	213	0065-0136671473
30693	2014.06.17	19:01:59.792	2	522	0065-0136671473
30694	2014.06.17	19:02:13.629	5	308	0065-0136665886
30695	2014.06.17	19:02:13.966	6	1095	0065-0136665886
30696	2014.06.17	19:02:16.911	7	539	0065-0136665886
30697	2014.06.17	19:02:17.559	8	1153	0065-0136665886
30698	2014.06.17	19:02:25.002	8	370	0065-0136665886
30699	2014.06.17	19:02:25.332	7	552	0065-0136665886
30700	2014.06.17	19:02:33.467	7	531	0065-0136659459
30701	2014.06.17	19:02:34.060	8	1298	0065-0136659459
30702	2014.06.17	19:02:36.084	1	222	0065-0136659459
30703	2014.06.17	19:02:36.440	2	913	0065-0136659459
30704	2014.06.17	19:02:44.925	7	413	0065-0136665886
30705	2014.06.17	19:02:45.386	8	903	0065-0136665886
30706	2014.06.17	19:02:47.760	1	382	0065-0136665886
30707	2014.06.17	19:02:48.262	2	510	0065-0136665886
30708	2014.06.17	19:03:01.721	7	327	0065-0136660676
30709	2014.06.17	19:03:02.191	8	1400	0065-0136660676
30710	2014.06.17	19:03:05.570	1	225	0065-0136660676
30711	2014.06.17	19:03:05.964	2	421	0065-0136660676
30712	2014.06.17	19:03:07.912	3	217	0065-0136660676
30713	2014.06.17	19:03:08.235	4	646	0065-0136660676
30714	2014.06.17	19:03:26.892	3	409	0065-0136665886
30715	2014.06.17	19:03:27.308	4	1746	0065-0136665886
30716	2014.06.17	19:03:56.073	5	437	0065-0136660676
30717	2014.06.17	19:03:56.637	6	539	0065-0136660676
30718	2014.06.17	19:03:59.379	5	445	0065-0136665886
30719	2014.06.17	19:03:59.816	6	1794	0065-0136665886
30720	2014.06.17	19:04:02.349	7	440	0065-0136660676
30721	2014.06.17	19:04:02.813	8	1036	0065-0136660676
30722	2014.06.17	19:04:29.484	7	346	0065-0136665886
30723	2014.06.17	19:04:29.842	8	1034	0065-0136665886
30724	2014.06.17	19:04:36.455	8	437	0065-0136665886
30725	2014.06.17	19:04:36.850	7	636	0065-0136665886
30726	2014.06.17	19:04:49.134	1	315	0065-0136660676
30727	2014.06.17	19:04:49.506	2	418	0065-0136660676
30728	2014.06.17	19:04:52.287	7	851	0065-0136665886
30729	2014.06.17	19:04:53.340	8	1229	0065-0136665886
30730	2014.06.17	19:05:07.758	1	216	0065-0136665886
30731	2014.06.17	19:05:08.149	2	371	0065-0136665886
30732	2014.06.17	19:05:08.644	2	716	0065-0136665886
30733	2014.06.17	19:05:11.152	2	312	0065-0136651817
30734	2014.06.17	19:05:11.544	1	438	0065-0136651817
30735	2014.06.17	19:05:41.396	1	421	0065-0136651817
30736	2014.06.17	19:05:42.100	2	2156	0065-0136651817
30737	2014.06.17	19:05:44.353	2	215	0065-0136651817
30738	2014.06.17	19:06:36.563	2	410	0065-0136665886
30739	2014.06.17	19:06:37.077	1	547	0065-0136665886
30740	2014.06.17	19:06:49.538	8	436	0065-0136665886
30741	2014.06.17	19:06:49.965	7	2275	0065-0136665886
30742	2014.06.17	19:07:02.811	2	505	0065-0136667521
30743	2014.06.17	19:07:04.550	1	2965	0065-0136667521
30744	2014.06.17	19:07:34.713	8	740	0065-0136667521
30745	2014.06.17	19:07:35.604	7	2675	0065-0136667521
30746	2014.06.17	19:07:41.406	6	413	0065-0136667521
30747	2014.06.17	19:07:41.903	5	2289	0065-0136667521
30748	2014.06.17	19:08:02.420	4	413	0065-0136667521
30749	2014.06.17	19:08:02.906	3	1985	0065-0136667521
30750	2014.06.17	19:08:10.813	3	463	0065-0136651817
30751	2014.06.17	19:08:11.365	4	919	0065-0136651817
30752	2014.06.17	19:08:12.859	6	1591	0065-0136665886
30753	2014.06.17	19:08:14.506	5	3270	0065-0136665886
30754	2014.06.17	19:08:21.525	4	358	0065-0136665886
30755	2014.06.17	19:08:21.886	3	741	0065-0136665886
30756	2014.06.17	19:08:24.825	5	840	0065-0136651817
30757	2014.06.17	19:08:30.474	2	313	0065-0136665886
30758	2014.06.17	19:08:25.767	6	5600	0065-0136651817
30759	2014.06.17	19:08:30.834	1	994	0065-0136665886
30760	2014.06.17	19:09:21.103	8	324	0065-0136665886
30761	2014.06.17	19:09:21.474	7	1857	0065-0136665886
30762	2014.06.17	19:09:27.739	7	311	0065-0136665886
30763	2014.06.17	19:09:27.973	8	228	0065-0136665886
30764	2014.06.17	19:09:28.155	7	404	0065-0136651817
30765	2014.06.17	19:09:28.516	8	211	0065-0136651817
30766	2014.06.17	19:09:28.432	1	314	0065-0136665886
30767	2014.06.17	19:09:28.693	2	217	0065-0136665886
30768	2014.06.17	19:09:29.534	1	222	0065-0136651817
30769	2014.06.17	19:09:29.907	2	7273	0065-0136651817
30770	2014.06.17	19:09:40.104	3	307	0065-0136660676
30771	2014.06.17	19:09:40.725	4	952	0065-0136660676
30772	2014.06.17	19:11:16.612	2	320	0065-0136667521
30773	2014.06.17	19:11:17.061	1	1002	0065-0136667521
30774	2014.06.17	19:11:18.084	1	218	0065-0136667521
30775	2014.06.17	19:11:24.042	8	408	0065-0136667521
30776	2014.06.17	19:11:24.474	7	1186	0065-0136667521
30777	2014.06.17	19:11:26.571	6	324	0065-0136667521
30778	2014.06.17	19:11:26.933	5	2588	0065-0136667521
30779	2014.06.17	19:11:49.665	5	425	0065-0136667521
30780	2014.06.17	19:11:50.024	6	3647	0065-0136667521
30781	2014.06.17	19:11:57.825	7	414	0065-0136667521
30782	2014.06.17	19:11:58.211	8	2720	0065-0136667521
30783	2014.06.17	19:12:18.989	1	339	0065-0136667521
30784	2014.06.17	19:12:19.330	2	1370	0065-0136667521
30785	2014.06.17	19:12:23.012	3	308	0065-0136665886
30786	2014.06.17	19:12:23.392	4	433	0065-0136665886
30787	2014.06.17	19:12:24.410	5	314	0065-0136665886
30788	2014.06.17	19:12:24.771	6	1596	0065-0136665886
30789	2014.06.17	19:12:26.400	6	428	0065-0136665886
30790	2014.06.17	19:12:29.931	7	312	0065-0136665886
30791	2014.06.17	19:12:30.288	8	1071	0065-0136665886
30792	2014.06.17	19:12:48.355	8	614	0065-0136665886
30793	2014.06.17	19:12:48.884	7	1368	0065-0136665886
30794	2014.06.17	19:13:10.250	6	511	0065-0136665886
30795	2014.06.17	19:13:10.703	5	719	0065-0136665886
30796	2014.06.17	19:13:27.819	2	419	0065-0136651817
30797	2014.06.17	19:13:28.406	1	720	0065-0136651817
30798	2014.06.17	19:13:37.038	2	215	0065-0136667521
30799	2014.06.17	19:13:37.527	1	1285	0065-0136667521
30800	2014.06.17	19:13:52.237	5	445	0065-0136660676
30801	2014.06.17	19:13:52.727	6	697	0065-0136660676
30802	2014.06.17	19:14:05.686	8	318	0065-0136667521
30803	2014.06.17	19:14:06.004	7	1002	0065-0136667521
30804	2014.06.17	19:14:08.111	6	220	0065-0136667521
30805	2014.06.17	19:14:08.371	5	1110	0065-0136667521
30806	2014.06.17	19:14:09.233	8	435	0065-0136651817
30807	2014.06.17	19:14:09.663	7	1040	0065-0136651817
30808	2014.06.17	19:14:11.290	6	313	0065-0136651817
30809	2014.06.17	19:14:11.614	5	1304	0065-0136651817
30810	2014.06.17	19:14:27.337	7	962	0065-0136660676
30811	2014.06.17	19:14:29.073	8	1935	0065-0136660676
30812	2014.06.17	19:15:19.592	1	216	0065-0136660676
30813	2014.06.17	19:15:19.879	2	423	0065-0136660676
30814	2014.06.17	19:15:20.502	2	227	0065-0136660676
30815	2014.06.17	19:15:20.773	2	220	0065-0136660676
30816	2014.06.17	19:15:21.301	2	319	0065-0136660676
30817	2014.06.17	19:15:57.661	3	321	0065-0136660676
30818	2014.06.17	19:15:58.009	4	613	0065-0136660676
30819	2014.06.17	19:16:09.696	5	213	0065-0136660676
30820	2014.06.17	19:16:10.015	6	618	0065-0136660676
30821	2014.06.17	19:16:11.704	3	1000	0065-0136655780
30822	2014.06.17	19:16:13.025	4	1597	0065-0136655780
30823	2014.06.17	19:16:44.313	5	405	0065-0136655780
30824	2014.06.17	19:16:44.856	6	4839	0065-0136655780
30825	2014.06.17	19:16:50.878	6	424	0065-0136655780
30826	2014.06.17	19:16:52.855	7	551	0065-0136655780
30827	2014.06.17	19:16:53.514	8	1344	0065-0136655780
30828	2014.06.17	19:17:18.843	1	518	0065-0136655780
30829	2014.06.17	19:17:19.638	2	1697	0065-0136655780
30830	2014.06.17	19:17:26.008	3	645	0065-0136655780
30831	2014.06.17	19:17:26.794	4	1303	0065-0136655780
30832	2014.06.17	19:17:46.426	4	315	0065-0136655780
30833	2014.06.17	19:17:46.712	3	423	0065-0136655780
30834	2014.06.17	19:17:47.459	5	440	0065-0136651817
30835	2014.06.17	19:17:48.038	6	1955	0065-0136651817
30836	2014.06.17	19:17:56.088	7	410	0065-0136651817
30837	2014.06.17	19:17:56.612	8	1004	0065-0136651817
30838	2014.06.17	19:18:48.321	1	217	0065-0136651817
30839	2014.06.17	19:18:48.705	2	629	0065-0136651817
30840	2014.06.17	19:19:41.714	2	1019	0065-0136651817
30841	2014.06.17	19:19:43.092	1	3089	0065-0136651817
30842	2014.06.17	19:19:52.993	2	420	0065-0136655780
30843	2014.06.17	19:19:53.585	1	2519	0065-0136655780
30844	2014.06.17	19:19:56.445	2	405	0065-0136655780
30845	2014.06.17	19:20:09.042	7	642	0065-0136660676
30846	2014.06.17	19:20:09.941	1	309	0065-0136651817
30847	2014.06.17	19:20:09.758	8	707	0065-0136660676
30848	2014.06.17	19:20:10.536	2	1293	0065-0136651817
30849	2014.06.17	19:20:16.198	3	931	0065-0136651817
30850	2014.06.17	19:20:17.448	1	230	0065-0136660676
30851	2014.06.17	19:20:17.732	3	707	0065-0136651817
30852	2014.06.17	19:20:17.789	2	696	0065-0136660676
30853	2014.06.17	19:20:22.556	3	221	0065-0136660676
30854	2014.06.17	19:20:19.444	4	4130	0065-0136651817
30855	2014.06.17	19:20:23.848	5	629	0065-0136667521
30856	2014.06.17	19:20:24.029	4	2837	0065-0136660676
30857	2014.06.17	19:20:28.799	5	214	0065-0136660676
30858	2014.06.17	19:20:29.064	6	532	0065-0136660676
30859	2014.06.17	19:21:26.004	5	438	0065-0136665886
30860	2014.06.17	19:21:26.463	6	1307	0065-0136665886
30861	2014.06.17	19:21:34.296	7	345	0065-0136665886
30862	2014.06.17	19:21:34.725	8	1683	0065-0136665886
30863	2014.06.17	19:21:38.812	1	313	0065-0136665886
30864	2014.06.17	19:21:39.170	2	714	0065-0136665886
30865	2014.06.17	19:22:06.831	6	313	0065-0136667521
30866	2014.06.17	19:22:07.233	5	1090	0065-0136667521
30867	2014.06.17	19:22:18.221	3	5458	0065-0136655780
30868	2014.06.17	19:22:37.008	3	416	0065-0136665886
30869	2014.06.17	19:22:37.608	4	1314	0065-0136665886
30870	2014.06.17	19:22:40.707	4	414	0065-0136667521
30871	2014.06.17	19:22:40.860	5	322	0065-0136665886
30872	2014.06.17	19:22:41.192	6	1096	0065-0136665886
30873	2014.06.17	19:22:44.705	7	441	0065-0136665886
30874	2014.06.17	19:22:45.060	8	708	0065-0136665886
30875	2014.06.17	19:22:41.209	3	5276	0065-0136667521
30876	2014.06.17	19:22:50.713	2	419	0065-0136655780
30877	2014.06.17	19:22:51.521	1	2029	0065-0136655780
30878	2014.06.17	19:23:03.495	5	683	0065-0136651817
30879	2014.06.17	19:23:04.900	8	317	0065-0136665886
30880	2014.06.17	19:23:05.159	7	309	0065-0136665886
30881	2014.06.17	19:23:04.259	6	1463	0065-0136651817
30882	2014.06.17	19:23:05.792	6	219	0065-0136651817
30883	2014.06.17	19:23:08.004	7	428	0065-0136665886
30884	2014.06.17	19:23:05.971	8	2583	0065-0136655780
30885	2014.06.17	19:23:08.639	8	1090	0065-0136655780
30886	2014.06.17	19:23:10.476	8	223	0065-0136665886
30887	2014.06.17	19:23:10.732	8	1558	0065-0136665886
30888	2014.06.17	19:23:12.473	8	754	0065-0136665886
30889	2014.06.17	19:23:13.453	7	408	0065-0136651817
30890	2014.06.17	19:23:13.770	1	326	0065-0136665886
30891	2014.06.17	19:23:14.134	2	1882	0065-0136665886
30892	2014.06.17	19:23:13.910	8	2369	0065-0136651817
30893	2014.06.17	19:23:17.489	2	307	0065-0136667521
30894	2014.06.17	19:23:24.021	8	214	0065-0136655780
30895	2014.06.17	19:23:24.256	7	218	0065-0136655780
30896	2014.06.17	19:23:24.485	8	312	0065-0136651817
30897	2014.06.17	19:23:24.735	7	223	0065-0136651817
30898	2014.06.17	19:23:24.930	6	213	0065-0136655780
30899	2014.06.17	19:23:25.156	5	216	0065-0136655780
30900	2014.06.17	19:23:25.707	4	212	0065-0136655780
30901	2014.06.17	19:23:25.842	6	315	0065-0136651817
30902	2014.06.17	19:23:25.957	3	327	0065-0136655780
30903	2014.06.17	19:23:26.099	5	213	0065-0136651817
30904	2014.06.17	19:23:26.850	5	229	0065-0136651817
30905	2014.06.17	19:23:29.525	4	313	0065-0136651817
30906	2014.06.17	19:23:29.855	3	843	0065-0136651817
30907	2014.06.17	19:23:32.587	3	311	0065-0136651817
30908	2014.06.17	19:23:32.847	4	1185	0065-0136651817
30909	2014.06.17	19:23:17.842	1	16584	0065-0136667521
30910	2014.06.17	19:23:34.533	5	405	0065-0136651817
30911	2014.06.17	19:23:34.742	1	216	0065-0136667521
30912	2014.06.17	19:23:35.524	1	411	0065-0136667521
30913	2014.06.17	19:23:34.883	6	2304	0065-0136651817
30914	2014.06.17	19:24:00.560	3	1316	0065-0136665886
30915	2014.06.17	19:24:02.066	4	4177	0065-0136665886
30916	2014.06.17	19:24:09.182	5	422	0065-0136665886
30917	2014.06.17	19:24:17.455	8	837	0065-0136667521
30918	2014.06.17	19:24:09.708	6	9111	0065-0136665886
30919	2014.06.17	19:24:18.831	6	415	0065-0136665886
30920	2014.06.17	19:24:19.326	6	1457	0065-0136665886
30921	2014.06.17	19:24:18.446	7	2968	0065-0136667521
30922	2014.06.17	19:24:28.162	7	317	0065-0136651817
30923	2014.06.17	19:24:28.557	8	808	0065-0136651817
30924	2014.06.17	19:24:31.306	6	898	0065-0136665886
30925	2014.06.17	19:24:32.185	5	505	0065-0136665886
30926	2014.06.17	19:24:46.674	6	336	0065-0136667521
30927	2014.06.17	19:24:46.977	5	1236	0065-0136667521
30928	2014.06.17	19:25:01.353	5	309	0065-0136665886
30929	2014.06.17	19:25:01.738	6	2807	0065-0136665886
30930	2014.06.17	19:25:14.073	7	316	0065-0136660676
30931	2014.06.17	19:25:14.596	8	2082	0065-0136660676
30932	2014.06.17	19:25:18.693	1	328	0065-0136651817
30933	2014.06.17	19:25:19.193	2	1057	0065-0136651817
30934	2014.06.17	19:25:20.354	1	404	0065-0136660676
30935	2014.06.17	19:25:21.206	2	1406	0065-0136660676
30936	2014.06.17	19:25:23.633	3	2516	0065-0136651817
30937	2014.06.17	19:25:26.588	3	341	0065-0136651817
30938	2014.06.17	19:25:27.399	4	2359	0065-0136651817
30939	2014.06.17	19:25:32.224	4	214	0065-0136651817
30940	2014.06.17	19:25:32.527	4	319	0065-0136651817
30941	2014.06.17	19:25:32.738	7	557	0065-0136665886
30942	2014.06.17	19:25:32.942	4	1138	0065-0136651817
30943	2014.06.17	19:25:33.334	8	901	0065-0136665886
30944	2014.06.17	19:25:34.715	4	213	0065-0136651817
30945	2014.06.17	19:25:37.806	8	422	0065-0136665886
30946	2014.06.17	19:25:38.139	7	1211	0065-0136665886
30947	2014.06.17	19:25:48.629	4	411	0065-0136667521
30948	2014.06.17	19:25:51.530	7	219	0065-0136665886
30949	2014.06.17	19:25:49.211	3	5832	0065-0136667521
30950	2014.06.17	19:25:57.779	6	513	0065-0136665886
30951	2014.06.17	19:25:58.397	5	906	0065-0136665886
30952	2014.06.17	19:26:00.577	4	407	0065-0136665886
30953	2014.06.17	19:26:01.033	3	2747	0065-0136665886
30954	2014.06.17	19:26:07.743	2	308	0065-0136667521
30955	2014.06.17	19:26:08.194	1	1045	0065-0136667521
30956	2014.06.17	19:26:08.733	2	647	0065-0136665886
30957	2014.06.17	19:26:09.731	4	308	0065-0136651817
30958	2014.06.17	19:26:09.743	1	742	0065-0136665886
30959	2014.06.17	19:26:10.124	3	3264	0065-0136651817
30960	2014.06.17	19:26:20.603	8	316	0065-0136667521
30961	2014.06.17	19:26:20.918	7	1804	0065-0136667521
30962	2014.06.17	19:26:23.690	6	215	0065-0136667521
30963	2014.06.17	19:26:23.925	5	1101	0065-0136667521
30964	2014.06.17	19:26:33.704	3	215	0065-0136660676
30965	2014.06.17	19:26:34.074	4	1435	0065-0136660676
30966	2014.06.17	19:26:37.710	5	220	0065-0136660676
30967	2014.06.17	19:26:37.971	6	956	0065-0136660676
30968	2014.06.17	19:26:38.909	8	323	0065-0136665886
30969	2014.06.17	19:26:39.279	7	775	0065-0136665886
30970	2014.06.17	19:26:44.089	6	404	0065-0136665886
30971	2014.06.17	19:26:44.516	5	1255	0065-0136665886
30972	2014.06.17	19:27:01.097	5	309	0065-0136667521
30973	2014.06.17	19:27:01.390	6	1407	0065-0136667521
30974	2014.06.17	19:27:08.227	6	499	0065-0136667521
30975	2014.06.17	19:27:08.876	5	1300	0065-0136667521
30976	2014.06.17	19:27:11.054	4	214	0065-0136667521
30977	2014.06.17	19:27:11.375	3	1808	0065-0136667521
30978	2014.06.17	19:27:13.588	7	566	0065-0136660676
30979	2014.06.17	19:27:14.244	8	811	0065-0136660676
30980	2014.06.17	19:28:27.199	8	323	0065-0136660676
30981	2014.06.17	19:28:27.527	7	942	0065-0136660676
30982	2014.06.17	19:28:29.093	7	359	0065-0136660676
30983	2014.06.17	19:29:20.164	6	320	0065-0136660676
30984	2014.06.17	19:29:20.601	5	724	0065-0136660676
30985	2014.06.17	19:29:36.277	4	509	0065-0136665886
30986	2014.06.17	19:29:36.804	3	710	0065-0136665886
30987	2014.06.17	19:29:57.972	3	836	0065-0136655780
30988	2014.06.17	19:29:59.024	4	2265	0065-0136655780
30989	2014.06.17	19:30:20.705	3	430	0065-0136665886
30990	2014.06.17	19:30:21.229	4	812	0065-0136665886
30991	2014.06.17	19:30:28.988	5	447	0065-0136665886
30992	2014.06.17	19:30:29.445	6	499	0065-0136665886
30993	2014.06.17	19:30:35.495	7	414	0065-0136665886
30994	2014.06.17	19:30:35.984	8	811	0065-0136665886
30995	2014.06.17	19:30:39.725	1	404	0065-0136665886
30996	2014.06.17	19:30:40.109	2	615	0065-0136665886
30997	2014.06.17	19:31:24.951	4	318	0065-0136660676
30998	2014.06.17	19:31:25.343	3	2454	0065-0136660676
30999	2014.06.17	19:31:27.978	3	598	0065-0136660676
31000	2014.06.17	19:31:41.830	3	405	0065-0136660676
31001	2014.06.17	19:31:42.219	4	628	0065-0136660676
31002	2014.06.17	19:31:43.603	5	225	0065-0136660676
31003	2014.06.17	19:31:43.920	6	1015	0065-0136660676
31004	2014.06.17	19:31:55.217	3	442	0065-0136665886
31005	2014.06.17	19:31:55.669	4	937	0065-0136665886
31006	2014.06.17	19:32:13.125	5	404	0065-0136665886
31007	2014.06.17	19:32:13.537	6	802	0065-0136665886
31008	2014.06.17	19:32:18.727	7	465	0065-0136665886
31009	2014.06.17	19:32:19.226	8	933	0065-0136665886
31010	2014.06.17	19:32:35.600	8	507	0065-0136665886
31011	2014.06.17	19:32:36.050	7	915	0065-0136665886
31012	2014.06.17	19:33:26.372	7	651	0065-0136665886
31013	2014.06.17	19:33:26.974	8	817	0065-0136665886
31014	2014.06.17	19:33:28.717	1	402	0065-0136665886
31015	2014.06.17	19:33:29.105	2	535	0065-0136665886
31016	2014.06.17	19:34:31.820	4	618	0065-0136655780
31017	2014.06.17	19:34:32.611	3	1572	0065-0136655780
31018	2014.06.17	19:35:14.449	6	314	0065-0136660676
31019	2014.06.17	19:35:14.800	5	723	0065-0136660676
31020	2014.06.17	19:35:26.978	4	216	0065-0136660676
31021	2014.06.17	19:35:27.263	3	1023	0065-0136660676
31022	2014.06.17	19:37:15.720	1	426	0065-0136659288
31023	2014.06.17	19:37:16.382	2	1135	0065-0136659288
31024	2014.06.17	19:37:19.242	2	223	0065-0136659288
31025	2014.06.17	19:37:19.593	2	214	0065-0136659288
31026	2014.06.17	19:37:20.839	2	222	0065-0136659288
31027	2014.06.17	19:37:39.047	3	339	0065-0136665886
31028	2014.06.17	19:37:39.420	4	1138	0065-0136665886
31029	2014.06.17	19:38:15.183	5	320	0065-0136665886
31030	2014.06.17	19:38:15.540	6	600	0065-0136665886
31031	2014.06.17	19:38:17.946	7	352	0065-0136665886
31032	2014.06.17	19:38:18.234	8	901	0065-0136665886
31033	2014.06.17	19:38:24.240	8	355	0065-0136665886
31034	2014.06.17	19:38:24.529	7	1595	0065-0136665886
31035	2014.06.17	19:38:45.318	6	508	0065-0136665886
31036	2014.06.17	19:38:45.806	5	743	0065-0136665886
31037	2014.06.17	19:38:47.503	4	461	0065-0136665886
31038	2014.06.17	19:38:47.904	3	836	0065-0136665886
31039	2014.06.17	19:38:48.895	3	227	0065-0136665886
31040	2014.06.17	19:38:51.379	2	2135	0065-0136655780
31041	2014.06.17	19:38:54.990	2	649	0065-0136655780
31042	2014.06.17	19:39:07.337	2	503	0065-0136665886
31043	2014.06.17	19:39:07.990	1	438	0065-0136665886
31044	2014.06.17	19:39:10.335	3	1189	0065-0136655780
31045	2014.06.17	19:39:11.705	4	3356	0065-0136655780
31046	2014.06.17	19:39:17.084	5	517	0065-0136655780
31047	2014.06.17	19:39:17.685	6	2686	0065-0136655780
31048	2014.06.17	19:39:35.646	8	429	0065-0136665886
31049	2014.06.17	19:39:36.105	7	1308	0065-0136665886
31050	2014.06.17	19:39:57.503	7	321	0065-0136665886
31051	2014.06.17	19:39:57.770	8	410	0065-0136665886
31052	2014.06.17	19:39:58.622	1	327	0065-0136665886
31053	2014.06.17	19:39:58.924	2	321	0065-0136665886
31054	2014.06.17	19:40:20.260	6	528	0065-0136655780
31055	2014.06.17	19:40:20.854	5	1213	0065-0136655780
31056	2014.06.17	19:40:46.554	3	434	0065-0136665886
31057	2014.06.17	19:40:47.041	4	713	0065-0136665886
31058	2014.06.17	19:42:43.063	4	322	0065-0136655780
31059	2014.06.17	19:42:43.435	3	3216	0065-0136655780
31060	2014.06.17	19:43:23.238	4	820	0065-0136665886
31061	2014.06.17	19:43:24.155	3	506	0065-0136665886
31062	2014.06.17	19:43:45.099	3	408	0065-0136660676
31063	2014.06.17	19:43:45.651	4	903	0065-0136660676
31064	2014.06.17	19:43:47.111	2	514	0065-0136665886
31065	2014.06.17	19:43:47.672	1	644	0065-0136665886
31066	2014.06.17	19:43:57.815	1	418	0065-0136665886
31067	2014.06.17	19:43:58.247	2	443	0065-0136665886
31068	2014.06.17	19:44:03.840	5	326	0065-0136660676
31069	2014.06.17	19:44:03.758	3	1199	0065-0136665886
31070	2014.06.17	19:44:05.028	4	1301	0065-0136665886
31071	2014.06.17	19:44:04.175	6	2342	0065-0136660676
31072	2014.06.17	19:44:18.042	5	407	0065-0136665886
31073	2014.06.17	19:44:18.504	6	600	0065-0136665886
31074	2014.06.17	19:44:21.715	6	999	0065-0136665886
31075	2014.06.17	19:44:45.837	7	447	0065-0136660676
31076	2014.06.17	19:44:46.331	8	814	0065-0136660676
31077	2014.06.17	19:44:57.768	8	308	0065-0136660676
31078	2014.06.17	19:44:58.093	7	909	0065-0136660676
31079	2014.06.17	19:45:00.476	2	503	0065-0136655780
31080	2014.06.17	19:45:01.513	1	4227	0065-0136655780
31081	2014.06.17	19:45:20.984	1	322	0065-0136655780
31082	2014.06.17	19:45:21.393	7	458	0065-0136665886
31083	2014.06.17	19:45:21.276	2	720	0065-0136655780
31084	2014.06.17	19:45:21.921	8	1603	0065-0136665886
31085	2014.06.17	19:45:31.704	3	507	0065-0136659288
31086	2014.06.17	19:45:32.392	4	5140	0065-0136659288
31087	2014.06.17	19:45:39.242	5	503	0065-0136659288
31088	2014.06.17	19:45:39.833	6	3750	0065-0136659288
31089	2014.06.17	19:45:43.587	6	616	0065-0136659288
31090	2014.06.17	19:45:44.671	1	224	0065-0136665886
31091	2014.06.17	19:45:44.242	6	1108	0065-0136659288
31092	2014.06.17	19:45:45.000	2	515	0065-0136665886
31093	2014.06.17	19:45:46.546	7	358	0065-0136659288
31094	2014.06.17	19:45:46.872	8	1202	0065-0136659288
31095	2014.06.17	19:46:37.107	7	509	0065-0136660676
31096	2014.06.17	19:46:37.652	8	752	0065-0136660676
31097	2014.06.17	19:46:44.282	1	218	0065-0136660676
31098	2014.06.17	19:46:44.609	2	6028	0065-0136660676
31099	2014.06.17	19:46:54.252	3	420	0065-0136655780
31100	2014.06.17	19:46:54.917	4	1880	0065-0136655780
31101	2014.06.17	19:46:58.433	5	419	0065-0136655780
31102	2014.06.17	19:46:58.938	6	2960	0065-0136655780
31103	2014.06.17	19:47:01.287	2	706	0065-0136660676
31104	2014.06.17	19:47:02.118	6	310	0065-0136655780
31105	2014.06.17	19:47:02.172	1	399	0065-0136660676
31106	2014.06.17	19:47:02.470	6	534	0065-0136655780
31107	2014.06.17	19:47:03.061	6	222	0065-0136655780
31108	2014.06.17	19:47:03.364	6	313	0065-0136655780
31109	2014.06.17	19:47:02.795	1	987	0065-0136660676
31110	2014.06.17	19:47:03.860	6	216	0065-0136655780
31111	2014.06.17	19:47:04.083	6	946	0065-0136655780
31112	2014.06.17	19:47:05.729	6	212	0065-0136655780
31113	2014.06.17	19:47:06.627	1	310	0065-0136660676
31114	2014.06.17	19:47:06.991	2	817	0065-0136660676
31115	2014.06.17	19:47:10.915	3	220	0065-0136660676
31116	2014.06.17	19:47:11.210	4	1386	0065-0136660676
31117	2014.06.17	19:47:13.695	3	415	0065-0136665886
31118	2014.06.17	19:47:14.181	4	1347	0065-0136665886
31119	2014.06.17	19:48:31.466	3	945	0065-0136670531
31120	2014.06.17	19:48:32.647	4	1526	0065-0136670531
31121	2014.06.17	19:48:35.331	4	415	0065-0136670531
31122	2014.06.17	19:48:35.652	3	324	0065-0136670531
31123	2014.06.17	19:48:36.449	4	342	0065-0136665886
31124	2014.06.17	19:48:36.850	3	772	0065-0136665886
31125	2014.06.17	19:48:51.597	7	829	0065-0136655780
31126	2014.06.17	19:48:52.698	3	548	0065-0136665886
31127	2014.06.17	19:48:52.601	8	3038	0065-0136655780
31128	2014.06.17	19:48:55.668	8	221	0065-0136655780
31129	2014.06.17	19:49:25.273	3	409	0065-0136665886
31130	2014.06.17	19:49:25.665	4	842	0065-0136665886
31131	2014.06.17	19:49:27.425	5	310	0065-0136665886
31132	2014.06.17	19:49:27.811	6	522	0065-0136665886
31133	2014.06.17	19:49:30.967	2	411	0065-0136673193
31134	2014.06.17	19:49:31.690	1	1605	0065-0136673193
31135	2014.06.17	19:49:35.619	1	407	0065-0136659288
31136	2014.06.17	19:49:36.175	2	1395	0065-0136659288
31137	2014.06.17	19:49:43.244	7	439	0065-0136665886
31138	2014.06.17	19:49:43.671	8	635	0065-0136665886
31139	2014.06.17	19:49:56.595	8	314	0065-0136655780
31140	2014.06.17	19:49:56.994	8	214	0065-0136665886
31141	2014.06.17	19:49:57.291	7	310	0065-0136665886
31142	2014.06.17	19:49:57.765	6	228	0065-0136655780
31143	2014.06.17	19:49:57.969	5	224	0065-0136655780
31144	2014.06.17	19:49:58.324	6	325	0065-0136665886
31145	2014.06.17	19:49:58.592	5	213	0065-0136665886
31146	2014.06.17	19:49:58.940	4	329	0065-0136665886
31147	2014.06.17	19:49:59.205	3	314	0065-0136665886
31148	2014.06.17	19:50:03.183	3	310	0065-0136665886
31149	2014.06.17	19:50:03.428	4	424	0065-0136665886
31150	2014.06.17	19:50:07.800	3	406	0065-0136659288
31151	2014.06.17	19:50:09.118	5	412	0065-0136665886
31152	2014.06.17	19:50:09.442	6	422	0065-0136665886
31153	2014.06.17	19:50:08.348	4	2593	0065-0136659288
31154	2014.06.17	19:50:13.782	7	415	0065-0136665886
31155	2014.06.17	19:50:14.167	8	642	0065-0136665886
31156	2014.06.17	19:50:16.989	1	331	0065-0136665886
31157	2014.06.17	19:50:17.361	2	408	0065-0136665886
31158	2014.06.17	19:50:17.577	3	443	0065-0136651817
31159	2014.06.17	19:50:17.920	5	219	0065-0136655780
31160	2014.06.17	19:50:18.181	6	214	0065-0136655780
31161	2014.06.17	19:50:18.864	7	216	0065-0136655780
31162	2014.06.17	19:50:19.103	8	216	0065-0136655780
31163	2014.06.17	19:50:19.869	2	230	0065-0136655780
31164	2014.06.17	19:50:24.606	3	212	0065-0136655780
31165	2014.06.17	19:50:25.485	3	226	0065-0136665886
31166	2014.06.17	19:50:18.236	4	7570	0065-0136651817
31167	2014.06.17	19:50:26.143	4	221	0065-0136665886
31168	2014.06.17	19:50:27.888	5	322	0065-0136665886
31169	2014.06.17	19:50:28.180	6	607	0065-0136665886
31170	2014.06.17	19:50:28.719	5	316	0065-0136651817
31171	2014.06.17	19:50:29.258	4	411	0065-0136659288
31172	2014.06.17	19:50:29.250	7	418	0065-0136665886
31173	2014.06.17	19:50:29.709	8	310	0065-0136665886
31174	2014.06.17	19:50:29.782	3	609	0065-0136659288
31175	2014.06.17	19:50:29.043	6	1378	0065-0136651817
31176	2014.06.17	19:50:30.565	1	309	0065-0136665886
31177	2014.06.17	19:50:30.988	2	311	0065-0136665886
31178	2014.06.17	19:50:31.056	7	422	0065-0136651817
31179	2014.06.17	19:50:31.483	8	425	0065-0136651817
31180	2014.06.17	19:50:32.611	1	218	0065-0136651817
31181	2014.06.17	19:50:32.938	2	413	0065-0136651817
31182	2014.06.17	19:50:34.368	3	516	0065-0136651817
31183	2014.06.17	19:50:34.869	5	312	0065-0136655780
31184	2014.06.17	19:50:35.194	6	715	0065-0136655780
31185	2014.06.17	19:50:34.913	4	1894	0065-0136651817
31186	2014.06.17	19:50:40.884	7	410	0065-0136655780
31187	2014.06.17	19:50:41.370	8	1442	0065-0136655780
31188	2014.06.17	19:50:43.663	1	405	0065-0136655780
31189	2014.06.17	19:50:44.312	2	1401	0065-0136655780
31190	2014.06.17	19:51:20.281	4	408	0065-0136660676
31191	2014.06.17	19:51:20.808	3	1298	0065-0136660676
31192	2014.06.17	19:52:18.482	3	810	0065-0136660676
31193	2014.06.17	19:52:19.402	4	1092	0065-0136660676
31194	2014.06.17	19:52:21.674	5	535	0065-0136660676
31195	2014.06.17	19:52:22.352	6	2712	0065-0136660676
31196	2014.06.17	19:52:29.649	3	660	0065-0136655780
31197	2014.06.17	19:52:32.903	5	574	0065-0136651817
31198	2014.06.17	19:52:30.471	4	3172	0065-0136655780
31199	2014.06.17	19:52:33.566	6	3812	0065-0136651817
31200	2014.06.17	19:52:39.120	7	612	0065-0136651817
31201	2014.06.17	19:52:39.741	8	1301	0065-0136651817
31202	2014.06.17	19:52:57.719	3	717	0065-0136665886
31203	2014.06.17	19:52:59.592	4	2514	0065-0136665886
31204	2014.06.17	19:53:10.884	1	218	0065-0136673193
31205	2014.06.17	19:53:11.215	2	1978	0065-0136673193
31206	2014.06.17	19:53:12.580	4	1004	0065-0136665886
31207	2014.06.17	19:53:13.695	3	2370	0065-0136665886
31208	2014.06.17	19:53:24.970	2	810	0065-0136665886
31209	2014.06.17	19:53:26.025	1	501	0065-0136665886
31210	2014.06.17	19:53:27.208	1	6030	0065-0136665886
31211	2014.06.17	19:53:33.389	1	383	0065-0136665886
31212	2014.06.17	19:53:43.487	2	1000	0065-0136670531
31213	2014.06.17	19:53:44.698	1	1428	0065-0136670531
31214	2014.06.17	19:53:46.231	1	222	0065-0136670531
31215	2014.06.17	19:53:47.589	1	404	0065-0136665886
31216	2014.06.17	19:53:48.057	2	311	0065-0136665886
31217	2014.06.17	19:53:48.376	2	237	0065-0136665886
31218	2014.06.17	19:53:50.752	1	226	0065-0136670531
31219	2014.06.17	19:53:51.060	2	218	0065-0136670531
31220	2014.06.17	19:53:51.422	1	213	0065-0136651817
31221	2014.06.17	19:53:51.683	2	211	0065-0136651817
31222	2014.06.17	19:53:53.426	3	373	0065-0136651817
31223	2014.06.17	19:53:53.761	4	1089	0065-0136651817
31224	2014.06.17	19:53:56.732	4	308	0065-0136651817
31225	2014.06.17	19:53:57.068	3	1224	0065-0136651817
31226	2014.06.17	19:54:03.490	2	406	0065-0136659288
31227	2014.06.17	19:54:04.041	1	418	0065-0136659288
31228	2014.06.17	19:54:08.457	4	320	0065-0136655780
31229	2014.06.17	19:54:08.907	3	2476	0065-0136655780
31230	2014.06.17	19:55:17.148	7	613	0065-0136660676
31231	2014.06.17	19:55:17.871	8	1218	0065-0136660676
31232	2014.06.17	19:55:36.326	3	451	0065-0136655780
31233	2014.06.17	19:55:36.890	4	998	0065-0136655780
31234	2014.06.17	19:55:38.822	1	344	0065-0136660676
31235	2014.06.17	19:55:39.345	2	723	0065-0136660676
31236	2014.06.17	19:55:45.064	3	323	0065-0136660676
31237	2014.06.17	19:55:45.483	4	743	0065-0136660676
31238	2014.06.17	19:55:47.520	5	332	0065-0136655780
31239	2014.06.17	19:55:47.856	6	305	0065-0136655780
31240	2014.06.17	19:55:50.369	3	405	0065-0136651817
31241	2014.06.17	19:55:59.452	5	211	0065-0136660676
31242	2014.06.17	19:55:50.995	4	9180	0065-0136651817
31243	2014.06.17	19:55:59.753	6	441	0065-0136660676
31244	2014.06.17	19:56:03.654	5	581	0065-0136651817
31245	2014.06.17	19:56:05.232	7	314	0065-0136655780
31246	2014.06.17	19:56:04.971	3	619	0065-0136665886
31247	2014.06.17	19:56:05.523	8	211	0065-0136655780
31248	2014.06.17	19:56:06.264	1	215	0065-0136655780
31249	2014.06.17	19:56:06.521	2	550	0065-0136655780
31250	2014.06.17	19:56:05.660	4	3663	0065-0136665886
31251	2014.06.17	19:56:04.275	6	5048	0065-0136651817
31252	2014.06.17	19:56:09.434	6	508	0065-0136651817
31253	2014.06.17	19:56:12.104	5	427	0065-0136665886
31254	2014.06.17	19:56:12.535	6	1553	0065-0136665886
31255	2014.06.17	19:56:14.115	6	226	0065-0136665886
31256	2014.06.17	19:56:13.573	7	1891	0065-0136651817
31257	2014.06.17	19:56:15.602	8	1751	0065-0136651817
31258	2014.06.17	19:56:25.990	7	804	0065-0136665886
31259	2014.06.17	19:56:26.801	8	2516	0065-0136665886
31260	2014.06.17	19:56:29.532	8	5453	0065-0136665886
31261	2014.06.17	19:56:36.129	8	406	0065-0136665886
31262	2014.06.17	19:56:36.656	8	402	0065-0136665886
31263	2014.06.17	19:56:43.113	1	323	0065-0136665886
31264	2014.06.17	19:56:43.505	2	409	0065-0136665886
31265	2014.06.17	19:56:49.304	2	418	0065-0136673193
31266	2014.06.17	19:56:50.157	1	1003	0065-0136673193
31267	2014.06.17	19:56:52.744	1	219	0065-0136673193
31268	2014.06.17	19:56:53.303	1	1333	0065-0136673193
31269	2014.06.17	19:56:54.645	1	228	0065-0136673193
31270	2014.06.17	19:56:54.981	1	221	0065-0136673193
31271	2014.06.17	19:56:55.268	1	226	0065-0136673193
31272	2014.06.17	19:56:55.731	1	483	0065-0136673193
31273	2014.06.17	19:57:13.686	8	424	0065-0136659288
31274	2014.06.17	19:57:14.154	7	2074	0065-0136659288
31275	2014.06.17	19:57:22.630	1	309	0065-0136673193
31276	2014.06.17	19:57:22.919	2	841	0065-0136673193
31277	2014.06.17	19:57:23.572	1	218	0065-0136651817
31278	2014.06.17	19:57:25.616	3	318	0065-0136651817
31279	2014.06.17	19:57:25.978	4	2772	0065-0136651817
31280	2014.06.17	19:57:28.891	3	346	0065-0136665886
31281	2014.06.17	19:57:29.285	4	222	0065-0136665886
31282	2014.06.17	19:57:29.468	5	218	0065-0136651817
31283	2014.06.17	19:57:29.659	6	218	0065-0136651817
31284	2014.06.17	19:57:30.773	7	409	0065-0136651817
31285	2014.06.17	19:57:32.009	5	501	0065-0136665886
31286	2014.06.17	19:57:31.162	8	1492	0065-0136651817
31287	2014.06.17	19:57:32.567	6	1287	0065-0136665886
31288	2014.06.17	19:57:34.196	6	453	0065-0136665886
31289	2014.06.17	19:57:37.276	1	322	0065-0136651817
31290	2014.06.17	19:57:37.698	2	807	0065-0136651817
31291	2014.06.17	19:57:38.285	7	308	0065-0136659288
31292	2014.06.17	19:57:38.732	7	318	0065-0136665886
31293	2014.06.17	19:57:39.592	1	223	0065-0136659288
31294	2014.06.17	19:57:39.085	8	1404	0065-0136665886
31295	2014.06.17	19:57:42.259	1	314	0065-0136665886
31296	2014.06.17	19:57:41.005	2	1806	0065-0136659288
31297	2014.06.17	19:57:42.874	2	1368	0065-0136665886
31298	2014.06.17	19:58:34.853	6	314	0065-0136660676
31299	2014.06.17	19:58:35.219	5	818	0065-0136660676
31300	2014.06.17	19:58:55.842	5	1113	0065-0136660676
31301	2014.06.17	19:58:58.417	6	2311	0065-0136660676
31302	2014.06.17	19:59:18.581	3	419	0065-0136651817
31303	2014.06.17	19:59:19.076	4	1501	0065-0136651817
31304	2014.06.17	19:59:22.239	3	219	0065-0136659288
31305	2014.06.17	19:59:22.574	4	502	0065-0136659288
31306	2014.06.17	19:59:23.622	5	310	0065-0136659288
31307	2014.06.17	19:59:23.928	6	2840	0065-0136659288
31308	2014.06.17	19:59:27.301	7	313	0065-0136659288
31309	2014.06.17	19:59:27.663	8	618	0065-0136659288
31310	2014.06.17	19:59:52.694	5	437	0065-0136651817
31311	2014.06.17	19:59:53.226	6	4684	0065-0136651817
31312	2014.06.17	19:59:58.082	6	344	0065-0136651817
31313	2014.06.17	20:00:27.787	7	326	0065-0136660676
31314	2014.06.17	20:00:28.253	8	693	0065-0136660676
31315	2014.06.17	20:00:30.771	1	223	0065-0136660676
31316	2014.06.17	20:00:31.135	2	1089	0065-0136660676
31317	2014.06.17	20:00:34.051	3	406	0065-0136660676
31318	2014.06.17	20:00:34.537	4	1905	0065-0136660676
31319	2014.06.17	20:00:37.917	5	218	0065-0136660676
31320	2014.06.17	20:00:38.211	6	692	0065-0136660676
