# Supplementary material for: Eco-HAB as a fully automated and ecologically relevant assessment of social impairments in mouse models of autism
Source: eLife. 2016 Oct 12;5:e19532. doi: 10.7554/eLife.19532 (PMC5092044; doi:10.7554/eLife.19532)
Supplement: Supplementary file 1. — DOI: http://dx.doi.org/10.7554/eLife.19532.038 [file elife-19532-supp1.zip › BALB VPA data cohort 1/20140617_200000.txt]

31321	2014.06.17	20:00:55.161	6	717	0065-0136651817
31322	2014.06.17	20:00:56.048	5	4556	0065-0136651817
31323	2014.06.17	20:00:59.971	2	690	0065-0136665886
31324	2014.06.17	20:01:00.943	1	616	0065-0136665886
31325	2014.06.17	20:01:08.248	2	875	0065-0136655780
31326	2014.06.17	20:01:09.728	1	8817	0065-0136655780
31327	2014.06.17	20:01:18.825	2	842	0065-0136655780
31328	2014.06.17	20:01:25.063	3	1036	0065-0136655780
31329	2014.06.17	20:01:26.527	8	405	0065-0136659288
31330	2014.06.17	20:01:26.945	7	1989	0065-0136659288
31331	2014.06.17	20:01:39.090	7	502	0065-0136659288
31332	2014.06.17	20:01:39.738	8	2800	0065-0136659288
31333	2014.06.17	20:01:43.141	1	222	0065-0136659288
31334	2014.06.17	20:01:26.406	4	17799	0065-0136655780
31335	2014.06.17	20:01:43.955	8	408	0065-0136665886
31336	2014.06.17	20:01:44.380	7	1214	0065-0136665886
31337	2014.06.17	20:01:44.554	3	1288	0065-0136655780
31338	2014.06.17	20:01:43.541	2	3173	0065-0136659288
31339	2014.06.17	20:01:50.913	6	713	0065-0136665886
31340	2014.06.17	20:01:51.703	5	212	0065-0136665886
31341	2014.06.17	20:01:52.054	5	2584	0065-0136665886
31342	2014.06.17	20:01:55.511	4	317	0065-0136665886
31343	2014.06.17	20:01:55.849	3	2350	0065-0136665886
31344	2014.06.17	20:02:04.121	4	516	0065-0136651817
31345	2014.06.17	20:02:04.779	3	1722	0065-0136651817
31346	2014.06.17	20:02:08.798	2	337	0065-0136651817
31347	2014.06.17	20:02:09.224	1	425	0065-0136651817
31348	2014.06.17	20:02:14.959	1	415	0065-0136651817
31349	2014.06.17	20:02:15.460	2	1284	0065-0136651817
31350	2014.06.17	20:02:20.447	7	312	0065-0136660676
31351	2014.06.17	20:02:20.808	8	810	0065-0136660676
31352	2014.06.17	20:02:22.594	1	314	0065-0136660676
31353	2014.06.17	20:02:23.016	2	909	0065-0136660676
31354	2014.06.17	20:02:27.289	3	408	0065-0136651817
31355	2014.06.17	20:02:27.635	4	1497	0065-0136651817
31356	2014.06.17	20:03:19.029	2	419	0065-0136660676
31357	2014.06.17	20:03:19.584	1	627	0065-0136660676
31358	2014.06.17	20:03:53.954	8	309	0065-0136660676
31359	2014.06.17	20:03:54.314	7	980	0065-0136660676
31360	2014.06.17	20:03:57.402	6	307	0065-0136660676
31361	2014.06.17	20:03:57.836	5	717	0065-0136660676
31362	2014.06.17	20:04:01.703	2	315	0065-0136659288
31363	2014.06.17	20:04:02.054	1	807	0065-0136659288
31364	2014.06.17	20:04:07.197	5	315	0065-0136660676
31365	2014.06.17	20:04:07.418	6	326	0065-0136660676
31366	2014.06.17	20:04:07.788	5	215	0065-0136651817
31367	2014.06.17	20:04:08.025	6	216	0065-0136651817
31368	2014.06.17	20:04:08.170	7	348	0065-0136660676
31369	2014.06.17	20:04:08.395	8	310	0065-0136660676
31370	2014.06.17	20:04:08.569	7	220	0065-0136651817
31371	2014.06.17	20:04:08.794	8	211	0065-0136651817
31372	2014.06.17	20:04:15.823	1	220	0065-0136660676
31373	2014.06.17	20:04:16.145	2	1316	0065-0136660676
31374	2014.06.17	20:04:52.507	2	824	0065-0136655780
31375	2014.06.17	20:04:53.902	1	1515	0065-0136655780
31376	2014.06.17	20:04:54.839	2	6501	0065-0136665886
31377	2014.06.17	20:05:01.501	2	1306	0065-0136655780
31378	2014.06.17	20:05:14.257	8	612	0065-0136651817
31379	2014.06.17	20:05:15.098	3	438	0065-0136655780
31380	2014.06.17	20:05:14.840	7	2124	0065-0136651817
31381	2014.06.17	20:05:16.615	3	440	0065-0136665886
31382	2014.06.17	20:05:17.013	7	1066	0065-0136651817
31383	2014.06.17	20:05:18.522	5	422	0065-0136655780
31384	2014.06.17	20:05:17.636	4	2305	0065-0136665886
31385	2014.06.17	20:05:21.190	5	420	0065-0136665886
31386	2014.06.17	20:05:22.606	7	215	0065-0136655780
31387	2014.06.17	20:05:21.812	6	1247	0065-0136665886
31388	2014.06.17	20:05:22.898	8	811	0065-0136655780
31389	2014.06.17	20:05:24.801	6	9510	0065-0136665886
31390	2014.06.17	20:05:35.487	7	443	0065-0136665886
31391	2014.06.17	20:05:35.950	8	606	0065-0136665886
31392	2014.06.17	20:05:38.210	1	306	0065-0136665886
31393	2014.06.17	20:05:38.501	2	218	0065-0136665886
31394	2014.06.17	20:05:52.901	6	2283	0065-0136651817
31395	2014.06.17	20:05:54.590	3	2914	0065-0136653169
31396	2014.06.17	20:05:55.487	5	2986	0065-0136651817
31397	2014.06.17	20:05:58.259	4	3462	0065-0136653169
31398	2014.06.17	20:06:11.172	3	307	0065-0136653169
31399	2014.06.17	20:06:11.149	4	330	0065-0136651817
31400	2014.06.17	20:06:11.492	3	229	0065-0136651817
31401	2014.06.17	20:06:22.867	8	319	0065-0136659288
31402	2014.06.17	20:06:23.235	7	4545	0065-0136659288
31403	2014.06.17	20:07:00.203	3	408	0065-0136665886
31404	2014.06.17	20:07:00.701	4	1407	0065-0136665886
31405	2014.06.17	20:07:15.363	7	594	0065-0136659288
31406	2014.06.17	20:07:16.381	8	3198	0065-0136659288
31407	2014.06.17	20:07:25.471	8	723	0065-0136655780
31408	2014.06.17	20:07:26.005	3	1794	0065-0136670531
31409	2014.06.17	20:07:28.001	4	2996	0065-0136670531
31410	2014.06.17	20:07:26.294	7	5593	0065-0136655780
31411	2014.06.17	20:07:37.848	7	554	0065-0136655780
31412	2014.06.17	20:07:38.441	8	1697	0065-0136655780
31413	2014.06.17	20:07:46.349	5	418	0065-0136665886
31414	2014.06.17	20:07:46.883	6	599	0065-0136665886
31415	2014.06.17	20:07:53.556	7	680	0065-0136665886
31416	2014.06.17	20:07:54.336	8	920	0065-0136665886
31417	2014.06.17	20:08:01.584	1	312	0065-0136665886
31418	2014.06.17	20:08:01.948	2	626	0065-0136665886
31419	2014.06.17	20:08:04.703	8	222	0065-0136659288
31420	2014.06.17	20:08:04.959	8	311	0065-0136655780
31421	2014.06.17	20:08:05.350	7	213	0065-0136655780
31422	2014.06.17	20:08:10.798	6	3471	0065-0136659288
31423	2014.06.17	20:08:15.102	5	4614	0065-0136659288
31424	2014.06.17	20:08:31.790	3	420	0065-0136665886
31425	2014.06.17	20:08:32.282	4	1399	0065-0136665886
31426	2014.06.17	20:08:34.191	5	404	0065-0136665886
31427	2014.06.17	20:08:34.584	6	999	0065-0136665886
31428	2014.06.17	20:08:37.764	6	403	0065-0136665886
31429	2014.06.17	20:08:38.122	5	215	0065-0136665886
31430	2014.06.17	20:08:38.593	4	326	0065-0136665886
31431	2014.06.17	20:08:38.868	3	321	0065-0136665886
31432	2014.06.17	20:08:40.385	3	419	0065-0136665886
31433	2014.06.17	20:08:40.749	4	510	0065-0136665886
31434	2014.06.17	20:08:41.876	5	320	0065-0136665886
31435	2014.06.17	20:08:42.172	6	411	0065-0136665886
31436	2014.06.17	20:08:45.651	7	316	0065-0136655780
31437	2014.06.17	20:08:45.885	8	228	0065-0136655780
31438	2014.06.17	20:08:46.418	7	220	0065-0136665886
31439	2014.06.17	20:08:46.498	1	224	0065-0136655780
31440	2014.06.17	20:08:46.683	8	219	0065-0136665886
31441	2014.06.17	20:08:46.729	2	319	0065-0136655780
31442	2014.06.17	20:08:47.392	1	215	0065-0136665886
31443	2014.06.17	20:08:47.624	2	213	0065-0136665886
31444	2014.06.17	20:08:50.082	3	322	0065-0136665886
31445	2014.06.17	20:08:50.397	4	427	0065-0136665886
31446	2014.06.17	20:09:42.210	5	421	0065-0136665886
31447	2014.06.17	20:09:42.604	6	620	0065-0136665886
31448	2014.06.17	20:09:43.467	6	910	0065-0136665886
31449	2014.06.17	20:09:56.981	6	624	0065-0136665886
31450	2014.06.17	20:10:01.667	7	552	0065-0136665886
31451	2014.06.17	20:10:02.194	8	651	0065-0136665886
31452	2014.06.17	20:10:36.323	3	911	0065-0136653169
31453	2014.06.17	20:10:37.393	4	3193	0065-0136653169
31454	2014.06.17	20:11:11.722	4	422	0065-0136670531
31455	2014.06.17	20:11:12.252	3	810	0065-0136670531
31456	2014.06.17	20:11:22.337	5	518	0065-0136653169
31457	2014.06.17	20:11:22.926	6	3270	0065-0136653169
31458	2014.06.17	20:11:27.561	7	617	0065-0136653169
31459	2014.06.17	20:11:28.456	7	627	0065-0136653169
31460	2014.06.17	20:11:29.142	8	3377	0065-0136653169
31461	2014.06.17	20:11:34.315	3	459	0065-0136655780
31462	2014.06.17	20:11:34.143	8	748	0065-0136665886
31463	2014.06.17	20:11:34.981	4	1595	0065-0136655780
31464	2014.06.17	20:11:34.929	7	1711	0065-0136665886
31465	2014.06.17	20:12:05.220	4	419	0065-0136659288
31466	2014.06.17	20:12:05.709	3	3829	0065-0136659288
31467	2014.06.17	20:12:23.876	7	710	0065-0136665886
31468	2014.06.17	20:12:24.558	8	1020	0065-0136665886
31469	2014.06.17	20:12:29.107	1	413	0065-0136665886
31470	2014.06.17	20:12:29.632	2	3104	0065-0136665886
31471	2014.06.17	20:12:33.051	2	230	0065-0136665886
31472	2014.06.17	20:12:33.546	2	217	0065-0136665886
31473	2014.06.17	20:12:34.520	2	224	0065-0136665886
31474	2014.06.17	20:12:42.213	3	362	0065-0136665886
31475	2014.06.17	20:12:42.648	4	740	0065-0136665886
31476	2014.06.17	20:12:46.395	5	424	0065-0136665886
31477	2014.06.17	20:12:46.828	6	1009	0065-0136665886
31478	2014.06.17	20:12:50.563	7	518	0065-0136665886
31479	2014.06.17	20:12:51.011	8	1442	0065-0136665886
31480	2014.06.17	20:12:55.318	1	313	0065-0136653169
31481	2014.06.17	20:12:55.832	2	1116	0065-0136653169
31482	2014.06.17	20:12:56.982	2	214	0065-0136653169
31483	2014.06.17	20:12:57.043	1	434	0065-0136665886
31484	2014.06.17	20:12:57.638	2	1474	0065-0136665886
31485	2014.06.17	20:13:12.510	2	436	0065-0136670531
31486	2014.06.17	20:13:13.129	1	1896	0065-0136670531
31487	2014.06.17	20:13:27.312	3	430	0065-0136665886
31488	2014.06.17	20:13:27.680	4	514	0065-0136665886
31489	2014.06.17	20:13:47.791	4	326	0065-0136655780
31490	2014.06.17	20:13:48.510	4	367	0065-0136665886
31491	2014.06.17	20:13:48.927	3	326	0065-0136665886
31492	2014.06.17	20:13:50.973	3	340	0065-0136665886
31493	2014.06.17	20:13:51.242	4	316	0065-0136665886
31494	2014.06.17	20:13:51.922	5	405	0065-0136665886
31495	2014.06.17	20:13:52.246	6	409	0065-0136665886
31496	2014.06.17	20:13:53.158	7	451	0065-0136665886
31497	2014.06.17	20:13:54.382	2	312	0065-0136651817
31498	2014.06.17	20:13:54.803	1	348	0065-0136651817
31499	2014.06.17	20:13:53.519	8	1953	0065-0136665886
31500	2014.06.17	20:13:55.484	8	526	0065-0136665886
31501	2014.06.17	20:13:56.043	8	215	0065-0136665886
31502	2014.06.17	20:13:58.732	1	226	0065-0136670531
31503	2014.06.17	20:13:58.967	2	221	0065-0136670531
31504	2014.06.17	20:13:59.109	8	313	0065-0136651817
31505	2014.06.17	20:13:59.437	7	2470	0065-0136651817
31506	2014.06.17	20:14:02.549	6	456	0065-0136651817
31507	2014.06.17	20:14:03.009	5	1345	0065-0136651817
31508	2014.06.17	20:14:05.219	4	320	0065-0136651817
31509	2014.06.17	20:14:05.639	3	1705	0065-0136651817
31510	2014.06.17	20:15:00.654	2	308	0065-0136659288
31511	2014.06.17	20:15:01.217	1	2386	0065-0136659288
31512	2014.06.17	20:15:32.229	3	513	0065-0136653169
31513	2014.06.17	20:15:32.821	4	1139	0065-0136653169
31514	2014.06.17	20:15:35.447	1	311	0065-0136659288
31515	2014.06.17	20:15:35.736	2	1469	0065-0136659288
31516	2014.06.17	20:16:33.857	1	212	0065-0136665886
31517	2014.06.17	20:16:35.402	8	409	0065-0136665886
31518	2014.06.17	20:16:35.788	7	933	0065-0136665886
31519	2014.06.17	20:16:36.409	5	499	0065-0136653169
31520	2014.06.17	20:16:36.964	6	2703	0065-0136653169
31521	2014.06.17	20:16:41.404	6	431	0065-0136665886
31522	2014.06.17	20:16:41.764	7	316	0065-0136653169
31523	2014.06.17	20:16:41.808	5	404	0065-0136665886
31524	2014.06.17	20:16:42.095	8	743	0065-0136653169
31525	2014.06.17	20:16:42.989	8	216	0065-0136653169
31526	2014.06.17	20:16:42.335	5	1891	0065-0136665886
31527	2014.06.17	20:16:44.208	1	212	0065-0136653169
31528	2014.06.17	20:16:44.530	2	1079	0065-0136653169
31529	2014.06.17	20:16:45.873	2	389	0065-0136653169
31530	2014.06.17	20:16:47.796	3	213	0065-0136651817
31531	2014.06.17	20:16:48.061	4	217	0065-0136651817
31532	2014.06.17	20:16:48.789	5	348	0065-0136651817
31533	2014.06.17	20:16:49.104	6	216	0065-0136651817
31534	2014.06.17	20:16:50.010	7	516	0065-0136651817
31535	2014.06.17	20:16:50.562	8	2189	0065-0136651817
31536	2014.06.17	20:16:54.747	5	317	0065-0136665886
31537	2014.06.17	20:16:55.110	6	317	0065-0136665886
31538	2014.06.17	20:16:56.098	7	511	0065-0136665886
31539	2014.06.17	20:16:56.616	8	931	0065-0136665886
31540	2014.06.17	20:16:59.894	1	322	0065-0136665886
31541	2014.06.17	20:17:00.378	2	1143	0065-0136665886
31542	2014.06.17	20:17:36.922	3	949	0065-0136670531
31543	2014.06.17	20:17:38.300	4	2926	0065-0136670531
31544	2014.06.17	20:17:46.731	3	441	0065-0136655780
31545	2014.06.17	20:17:47.293	4	3965	0065-0136655780
31546	2014.06.17	20:18:26.496	3	406	0065-0136665886
31547	2014.06.17	20:18:27.053	4	2224	0065-0136665886
31548	2014.06.17	20:18:34.277	3	662	0065-0136653169
31549	2014.06.17	20:18:37.814	5	425	0065-0136665886
31550	2014.06.17	20:18:35.057	4	3562	0065-0136653169
31551	2014.06.17	20:18:38.515	6	1254	0065-0136665886
31552	2014.06.17	20:18:45.855	4	316	0065-0136655780
31553	2014.06.17	20:18:46.258	3	1715	0065-0136655780
31554	2014.06.17	20:18:57.837	7	340	0065-0136665886
31555	2014.06.17	20:18:58.165	8	548	0065-0136665886
31556	2014.06.17	20:18:58.571	4	421	0065-0136670531
31557	2014.06.17	20:18:59.022	3	900	0065-0136670531
31558	2014.06.17	20:19:01.269	1	308	0065-0136665886
31559	2014.06.17	20:19:01.528	2	212	0065-0136665886
31560	2014.06.17	20:19:01.812	1	220	0065-0136651817
31561	2014.06.17	20:19:04.570	5	408	0065-0136653169
31562	2014.06.17	20:19:05.382	3	409	0065-0136651817
31563	2014.06.17	20:19:05.034	6	1589	0065-0136653169
31564	2014.06.17	20:19:07.505	7	349	0065-0136653169
31565	2014.06.17	20:19:05.903	4	2385	0065-0136651817
31566	2014.06.17	20:19:07.830	8	1337	0065-0136653169
31567	2014.06.17	20:19:22.642	1	324	0065-0136653169
31568	2014.06.17	20:19:23.334	2	214	0065-0136653169
31569	2014.06.17	20:19:23.893	2	213	0065-0136653169
31570	2014.06.17	20:19:24.133	2	229	0065-0136653169
31571	2014.06.17	20:19:24.484	2	217	0065-0136653169
31572	2014.06.17	20:19:24.947	2	3887	0065-0136653169
31573	2014.06.17	20:19:42.636	3	866	0065-0136673193
31574	2014.06.17	20:19:43.922	4	5332	0065-0136673193
31575	2014.06.17	20:19:58.395	4	311	0065-0136673193
31576	2014.06.17	20:19:58.996	3	3836	0065-0136653169
31577	2014.06.17	20:20:03.724	3	4531	0065-0136673193
31578	2014.06.17	20:20:14.188	3	2276	0065-0136671473
31579	2014.06.17	20:20:17.052	4	4155	0065-0136671473
31580	2014.06.17	20:20:20.691	3	1030	0065-0136655780
31581	2014.06.17	20:20:22.004	4	1492	0065-0136655780
31582	2014.06.17	20:20:24.507	5	225	0065-0136655780
31583	2014.06.17	20:20:24.830	6	430	0065-0136655780
31584	2014.06.17	20:20:25.472	7	223	0065-0136671473
31585	2014.06.17	20:20:25.737	8	214	0065-0136671473
31586	2014.06.17	20:20:26.564	1	224	0065-0136671473
31587	2014.06.17	20:20:26.853	2	711	0065-0136671473
31588	2014.06.17	20:20:28.536	6	640	0065-0136655780
31589	2014.06.17	20:20:29.155	5	445	0065-0136655780
31590	2014.06.17	20:20:32.659	4	420	0065-0136655780
31591	2014.06.17	20:20:32.993	3	219	0065-0136655780
31592	2014.06.17	20:20:33.122	4	214	0065-0136651817
31593	2014.06.17	20:20:33.361	3	214	0065-0136651817
31594	2014.06.17	20:21:00.993	2	408	0065-0136653169
31595	2014.06.17	20:21:01.673	1	1312	0065-0136653169
31596	2014.06.17	20:21:20.672	8	409	0065-0136653169
31597	2014.06.17	20:21:21.194	7	1741	0065-0136653169
31598	2014.06.17	20:21:28.315	6	518	0065-0136653169
31599	2014.06.17	20:21:28.867	5	1211	0065-0136653169
31600	2014.06.17	20:22:27.874	3	2690	0065-0136673193
31601	2014.06.17	20:22:30.869	4	5917	0065-0136673193
31602	2014.06.17	20:23:44.460	2	875	0065-0136655780
31603	2014.06.17	20:23:45.743	1	2759	0065-0136655780
31604	2014.06.17	20:24:05.213	1	320	0065-0136655780
31605	2014.06.17	20:24:05.693	2	2487	0065-0136655780
31606	2014.06.17	20:24:35.535	3	1618	0065-0136655780
31607	2014.06.17	20:25:41.500	5	413	0065-0136673193
31608	2014.06.17	20:25:42.059	6	1631	0065-0136673193
31609	2014.06.17	20:25:50.175	5	422	0065-0136653169
31610	2014.06.17	20:25:50.606	6	2272	0065-0136653169
31611	2014.06.17	20:25:52.922	7	522	0065-0136673193
31612	2014.06.17	20:25:53.722	2	624	0065-0136671473
31613	2014.06.17	20:25:54.612	1	807	0065-0136671473
31614	2014.06.17	20:25:54.935	6	813	0065-0136653169
31615	2014.06.17	20:25:55.751	3	309	0065-0136655780
31616	2014.06.17	20:25:56.173	4	311	0065-0136655780
31617	2014.06.17	20:25:53.513	8	3609	0065-0136673193
31618	2014.06.17	20:25:56.931	5	438	0065-0136655780
31619	2014.06.17	20:25:58.528	8	311	0065-0136673193
31620	2014.06.17	20:25:57.459	6	1599	0065-0136655780
31621	2014.06.17	20:25:58.786	7	315	0065-0136673193
31622	2014.06.17	20:26:03.448	8	2296	0065-0136673193
31623	2014.06.17	20:26:02.685	7	4403	0065-0136653169
31624	2014.06.17	20:26:08.746	1	215	0065-0136673193
31625	2014.06.17	20:26:18.642	3	509	0065-0136651817
31626	2014.06.17	20:26:07.523	8	11922	0065-0136653169
31627	2014.06.17	20:26:19.255	4	627	0065-0136651817
31628	2014.06.17	20:26:20.461	5	463	0065-0136651817
31629	2014.06.17	20:26:20.958	6	932	0065-0136651817
31630	2014.06.17	20:26:22.597	7	722	0065-0136651817
31631	2014.06.17	20:26:09.173	2	17165	0065-0136673193
31632	2014.06.17	20:26:23.449	8	3562	0065-0136651817
31633	2014.06.17	20:26:28.200	1	218	0065-0136671473
31634	2014.06.17	20:26:28.504	2	502	0065-0136671473
31635	2014.06.17	20:26:40.483	1	225	0065-0136653169
31636	2014.06.17	20:26:40.805	2	1652	0065-0136653169
31637	2014.06.17	20:26:45.163	3	502	0065-0136671473
31638	2014.06.17	20:26:45.756	4	1380	0065-0136671473
31639	2014.06.17	20:26:48.469	3	1425	0065-0136653169
31640	2014.06.17	20:26:51.441	7	468	0065-0136655780
31641	2014.06.17	20:26:52.010	8	2508	0065-0136655780
31642	2014.06.17	20:26:52.161	4	2755	0065-0136653169
31643	2014.06.17	20:26:56.020	8	315	0065-0136655780
31644	2014.06.17	20:26:56.251	7	348	0065-0136655780
31645	2014.06.17	20:26:56.547	8	228	0065-0136651817
31646	2014.06.17	20:26:56.810	7	213	0065-0136651817
31647	2014.06.17	20:26:57.112	6	316	0065-0136655780
31648	2014.06.17	20:26:57.410	5	313	0065-0136655780
31649	2014.06.17	20:26:57.639	6	217	0065-0136651817
31650	2014.06.17	20:26:57.859	5	217	0065-0136651817
31651	2014.06.17	20:27:11.706	5	424	0065-0136671473
31652	2014.06.17	20:27:12.193	4	404	0065-0136655780
31653	2014.06.17	20:27:12.271	6	1196	0065-0136671473
31654	2014.06.17	20:27:12.687	3	1076	0065-0136655780
31655	2014.06.17	20:27:19.966	7	615	0065-0136671473
31656	2014.06.17	20:27:20.620	8	1494	0065-0136671473
31657	2014.06.17	20:27:34.055	2	504	0065-0136673193
31658	2014.06.17	20:27:34.901	1	1588	0065-0136673193
31659	2014.06.17	20:27:38.191	1	314	0065-0136671473
31660	2014.06.17	20:27:38.511	2	529	0065-0136671473
31661	2014.06.17	20:27:50.663	3	307	0065-0136671473
31662	2014.06.17	20:27:51.124	4	1093	0065-0136671473
31663	2014.06.17	20:27:53.604	7	646	0065-0136653169
31664	2014.06.17	20:27:54.389	8	3647	0065-0136653169
31665	2014.06.17	20:27:59.004	1	311	0065-0136653169
31666	2014.06.17	20:27:59.488	2	1527	0065-0136653169
31667	2014.06.17	20:28:35.471	1	319	0065-0136673193
31668	2014.06.17	20:28:35.994	2	1400	0065-0136673193
31669	2014.06.17	20:28:37.703	2	649	0065-0136673193
31670	2014.06.17	20:28:38.358	2	220	0065-0136673193
31671	2014.06.17	20:28:55.462	3	547	0065-0136653169
31672	2014.06.17	20:28:56.084	3	342	0065-0136653169
31673	2014.06.17	20:28:56.585	4	1232	0065-0136653169
31674	2014.06.17	20:29:22.991	4	352	0065-0136671473
31675	2014.06.17	20:29:23.388	3	617	0065-0136671473
31676	2014.06.17	20:29:27.024	5	618	0065-0136653169
31677	2014.06.17	20:29:28.165	3	310	0065-0136655780
31678	2014.06.17	20:29:27.689	6	2096	0065-0136653169
31679	2014.06.17	20:29:28.550	4	1999	0065-0136655780
31680	2014.06.17	20:29:32.513	6	836	0065-0136653169
31681	2014.06.17	20:29:36.827	6	226	0065-0136653169
31682	2014.06.17	20:29:37.354	6	212	0065-0136653169
31683	2014.06.17	20:29:37.818	6	216	0065-0136653169
31684	2014.06.17	20:29:38.041	6	1117	0065-0136653169
31685	2014.06.17	20:29:40.645	6	685	0065-0136653169
31686	2014.06.17	20:29:41.546	2	218	0065-0136671473
31687	2014.06.17	20:29:41.883	1	320	0065-0136671473
31688	2014.06.17	20:29:44.500	8	325	0065-0136671473
31689	2014.06.17	20:29:44.828	7	1392	0065-0136671473
31690	2014.06.17	20:29:47.128	4	403	0065-0136655780
31691	2014.06.17	20:29:47.527	3	691	0065-0136655780
31692	2014.06.17	20:29:48.422	7	412	0065-0136671473
31693	2014.06.17	20:29:48.813	8	715	0065-0136671473
31694	2014.06.17	20:29:49.900	1	316	0065-0136671473
31695	2014.06.17	20:29:50.157	2	307	0065-0136671473
31696	2014.06.17	20:29:53.280	7	356	0065-0136653169
31697	2014.06.17	20:29:54.014	3	649	0065-0136673193
31698	2014.06.17	20:29:53.670	8	1342	0065-0136653169
31699	2014.06.17	20:29:55.044	8	404	0065-0136653169
31700	2014.06.17	20:29:54.844	4	1790	0065-0136673193
31701	2014.06.17	20:30:15.096	2	413	0065-0136671473
31702	2014.06.17	20:30:15.554	1	500	0065-0136671473
31703	2014.06.17	20:30:20.203	5	1338	0065-0136651817
31704	2014.06.17	20:30:21.336	1	225	0065-0136653169
31705	2014.06.17	20:30:21.693	2	706	0065-0136653169
31706	2014.06.17	20:30:21.573	6	1171	0065-0136651817
31707	2014.06.17	20:30:24.564	8	315	0065-0136671473
31708	2014.06.17	20:30:24.889	7	1204	0065-0136671473
31709	2014.06.17	20:30:26.631	7	211	0065-0136671473
31710	2014.06.17	20:30:27.686	7	313	0065-0136651817
31711	2014.06.17	20:30:28.047	8	311	0065-0136651817
31712	2014.06.17	20:30:34.107	2	1696	0065-0136655780
31713	2014.06.17	20:30:52.815	2	969	0065-0136655780
31714	2014.06.17	20:30:55.898	2	1041	0065-0136655780
31715	2014.06.17	20:31:08.970	6	1131	0065-0136671473
31716	2014.06.17	20:31:10.739	1	459	0065-0136651817
31717	2014.06.17	20:31:10.314	5	3537	0065-0136671473
31718	2014.06.17	20:31:11.539	2	2779	0065-0136651817
31719	2014.06.17	20:31:14.383	2	560	0065-0136651817
31720	2014.06.17	20:31:53.765	3	659	0065-0136655780
31721	2014.06.17	20:31:57.935	3	519	0065-0136659459
31722	2014.06.17	20:31:59.221	4	932	0065-0136659459
31723	2014.06.17	20:31:59.787	5	427	0065-0136655780
31724	2014.06.17	20:32:00.280	6	1589	0065-0136655780
31725	2014.06.17	20:32:02.751	7	425	0065-0136655780
31726	2014.06.17	20:32:03.230	4	707	0065-0136671473
31727	2014.06.17	20:32:03.221	8	903	0065-0136655780
31728	2014.06.17	20:32:04.805	1	213	0065-0136655780
31729	2014.06.17	20:32:04.054	3	1015	0065-0136671473
31730	2014.06.17	20:32:05.125	2	653	0065-0136655780
31731	2014.06.17	20:32:09.294	3	622	0065-0136671473
31732	2014.06.17	20:32:10.051	4	1648	0065-0136671473
31733	2014.06.17	20:32:13.646	4	619	0065-0136671473
31734	2014.06.17	20:32:14.375	3	2315	0065-0136671473
31735	2014.06.17	20:32:29.787	5	411	0065-0136659459
31736	2014.06.17	20:32:30.345	6	2968	0065-0136659459
31737	2014.06.17	20:32:38.881	2	1393	0065-0136651817
31738	2014.06.17	20:32:40.369	7	340	0065-0136659459
31739	2014.06.17	20:32:40.553	1	2018	0065-0136651817
31740	2014.06.17	20:32:40.792	8	2567	0065-0136659459
31741	2014.06.17	20:33:22.655	3	413	0065-0136671473
31742	2014.06.17	20:33:23.072	4	1536	0065-0136671473
31743	2014.06.17	20:33:23.743	2	1226	0065-0136653169
31744	2014.06.17	20:33:25.307	1	1304	0065-0136653169
31745	2014.06.17	20:33:29.732	1	311	0065-0136653169
31746	2014.06.17	20:33:30.165	2	1204	0065-0136653169
31747	2014.06.17	20:33:32.672	3	552	0065-0136653169
31748	2014.06.17	20:33:33.325	4	1476	0065-0136653169
31749	2014.06.17	20:33:43.652	5	332	0065-0136671473
31750	2014.06.17	20:33:44.022	6	913	0065-0136671473
31751	2014.06.17	20:33:44.315	4	835	0065-0136653169
31752	2014.06.17	20:33:45.569	7	509	0065-0136671473
31753	2014.06.17	20:33:45.133	3	986	0065-0136653169
31754	2014.06.17	20:33:46.032	8	1196	0065-0136671473
31755	2014.06.17	20:33:55.768	4	213	0065-0136673193
31756	2014.06.17	20:33:56.107	3	544	0065-0136673193
31757	2014.06.17	20:33:59.722	8	504	0065-0136651817
31758	2014.06.17	20:34:00.537	8	498	0065-0136659459
31759	2014.06.17	20:34:00.271	7	2278	0065-0136651817
31760	2014.06.17	20:34:02.604	7	1085	0065-0136659459
31761	2014.06.17	20:34:03.543	6	442	0065-0136651817
31762	2014.06.17	20:34:04.362	1	309	0065-0136671473
31763	2014.06.17	20:34:04.566	6	748	0065-0136659459
31764	2014.06.17	20:34:04.258	5	1274	0065-0136651817
31765	2014.06.17	20:34:04.959	2	1320	0065-0136671473
31766	2014.06.17	20:34:05.712	5	1107	0065-0136659459
31767	2014.06.17	20:34:11.716	2	321	0065-0136671473
31768	2014.06.17	20:34:12.044	1	616	0065-0136671473
31769	2014.06.17	20:34:14.594	8	312	0065-0136671473
31770	2014.06.17	20:34:14.957	7	903	0065-0136671473
31771	2014.06.17	20:34:18.241	6	311	0065-0136671473
31772	2014.06.17	20:34:18.540	5	900	0065-0136671473
31773	2014.06.17	20:34:46.438	4	356	0065-0136659459
31774	2014.06.17	20:34:46.976	3	2400	0065-0136659459
31775	2014.06.17	20:34:52.280	2	809	0065-0136659459
31776	2014.06.17	20:34:53.398	1	1783	0065-0136659459
31777	2014.06.17	20:35:04.579	1	311	0065-0136659459
31778	2014.06.17	20:35:04.949	2	1747	0065-0136659459
31779	2014.06.17	20:35:10.495	4	410	0065-0136671473
31780	2014.06.17	20:35:10.956	3	901	0065-0136671473
31781	2014.06.17	20:35:16.692	2	212	0065-0136671473
31782	2014.06.17	20:35:16.958	1	411	0065-0136671473
31783	2014.06.17	20:35:27.068	1	329	0065-0136671473
31784	2014.06.17	20:35:27.365	2	723	0065-0136671473
31785	2014.06.17	20:35:55.019	2	501	0065-0136667521
31786	2014.06.17	20:35:55.977	1	1892	0065-0136667521
31787	2014.06.17	20:35:58.307	3	526	0065-0136655780
31788	2014.06.17	20:35:59.865	8	309	0065-0136667521
31789	2014.06.17	20:36:00.250	7	996	0065-0136667521
31790	2014.06.17	20:35:58.994	4	5502	0065-0136655780
31791	2014.06.17	20:36:05.528	6	2086	0065-0136667521
31792	2014.06.17	20:36:08.434	4	317	0065-0136655780
31793	2014.06.17	20:36:08.756	3	3507	0065-0136655780
31794	2014.06.17	20:36:07.788	5	5602	0065-0136667521
31795	2014.06.17	20:36:17.321	2	220	0065-0136653169
31796	2014.06.17	20:36:17.608	2	740	0065-0136653169
31797	2014.06.17	20:36:19.860	2	341	0065-0136659459
31798	2014.06.17	20:36:18.596	1	1780	0065-0136653169
31799	2014.06.17	20:36:20.609	1	625	0065-0136659459
31800	2014.06.17	20:36:22.276	8	451	0065-0136659459
31801	2014.06.17	20:36:22.734	7	2947	0065-0136659459
31802	2014.06.17	20:36:27.333	1	411	0065-0136653169
31803	2014.06.17	20:36:28.597	3	223	0065-0136671473
31804	2014.06.17	20:36:28.914	4	1401	0065-0136671473
31805	2014.06.17	20:36:28.088	2	3163	0065-0136653169
31806	2014.06.17	20:36:32.465	2	223	0065-0136653169
31807	2014.06.17	20:37:12.068	5	456	0065-0136651817
31808	2014.06.17	20:37:12.655	6	1464	0065-0136651817
31809	2014.06.17	20:37:37.722	5	517	0065-0136667521
31810	2014.06.17	20:37:38.243	2	419	0065-0136673193
31811	2014.06.17	20:37:40.349	7	521	0065-0136651817
31812	2014.06.17	20:37:38.357	6	3057	0065-0136667521
31813	2014.06.17	20:37:38.858	1	3001	0065-0136673193
31814	2014.06.17	20:37:41.978	7	316	0065-0136667521
31815	2014.06.17	20:37:41.908	1	416	0065-0136673193
31816	2014.06.17	20:37:40.949	8	1408	0065-0136651817
31817	2014.06.17	20:37:44.113	8	2239	0065-0136667521
31818	2014.06.17	20:37:48.059	1	228	0065-0136667521
31819	2014.06.17	20:37:48.385	2	913	0065-0136667521
31820	2014.06.17	20:37:49.408	2	212	0065-0136667521
31821	2014.06.17	20:37:52.164	1	311	0065-0136651817
31822	2014.06.17	20:37:52.650	2	1985	0065-0136651817
31823	2014.06.17	20:37:54.663	2	223	0065-0136651817
31824	2014.06.17	20:38:08.409	8	544	0065-0136673193
31825	2014.06.17	20:38:09.130	7	2086	0065-0136673193
31826	2014.06.17	20:38:13.326	6	325	0065-0136673193
31827	2014.06.17	20:38:13.712	5	968	0065-0136673193
31828	2014.06.17	20:38:15.478	4	218	0065-0136673193
31829	2014.06.17	20:38:15.907	3	3837	0065-0136673193
31830	2014.06.17	20:38:22.681	3	339	0065-0136651817
31831	2014.06.17	20:38:23.210	4	405	0065-0136651817
31832	2014.06.17	20:38:25.254	4	408	0065-0136651817
31833	2014.06.17	20:38:25.652	3	7264	0065-0136651817
31834	2014.06.17	20:38:40.542	3	220	0065-0136651817
31835	2014.06.17	20:38:41.325	3	408	0065-0136651817
31836	2014.06.17	20:38:41.757	3	226	0065-0136651817
31837	2014.06.17	20:38:47.731	3	226	0065-0136651817
31838	2014.06.17	20:38:57.812	3	312	0065-0136667521
31839	2014.06.17	20:39:00.132	6	345	0065-0136659459
31840	2014.06.17	20:38:58.242	4	2475	0065-0136667521
31841	2014.06.17	20:39:00.549	5	1177	0065-0136659459
31842	2014.06.17	20:39:55.565	5	407	0065-0136667521
31843	2014.06.17	20:39:56.190	6	2417	0065-0136667521
31844	2014.06.17	20:39:59.889	7	312	0065-0136667521
31845	2014.06.17	20:40:00.149	8	1238	0065-0136667521
31846	2014.06.17	20:40:03.808	5	523	0065-0136671473
31847	2014.06.17	20:40:04.370	6	1095	0065-0136671473
31848	2014.06.17	20:40:05.808	6	211	0065-0136671473
31849	2014.06.17	20:40:07.728	4	412	0065-0136659459
31850	2014.06.17	20:40:08.551	7	320	0065-0136671473
31851	2014.06.17	20:40:08.187	3	1231	0065-0136659459
31852	2014.06.17	20:40:08.919	8	902	0065-0136671473
31853	2014.06.17	20:40:21.964	2	215	0065-0136659459
31854	2014.06.17	20:40:22.290	1	515	0065-0136659459
31855	2014.06.17	20:40:33.885	1	316	0065-0136667521
31856	2014.06.17	20:40:35.594	1	313	0065-0136671473
31857	2014.06.17	20:40:34.314	2	1700	0065-0136667521
31858	2014.06.17	20:40:36.247	2	609	0065-0136671473
31859	2014.06.17	20:40:40.475	3	319	0065-0136667521
31860	2014.06.17	20:40:40.876	4	2376	0065-0136667521
31861	2014.06.17	20:41:13.210	1	506	0065-0136659459
31862	2014.06.17	20:41:13.806	2	1430	0065-0136659459
31863	2014.06.17	20:41:19.424	3	352	0065-0136659459
31864	2014.06.17	20:41:19.822	4	1525	0065-0136659459
31865	2014.06.17	20:42:24.416	3	227	0065-0136671473
31866	2014.06.17	20:42:24.788	4	1162	0065-0136671473
31867	2014.06.17	20:42:35.382	2	613	0065-0136661759
31868	2014.06.17	20:42:36.141	1	411	0065-0136661759
31869	2014.06.17	20:42:54.380	1	320	0065-0136661759
31870	2014.06.17	20:42:54.714	2	422	0065-0136661759
31871	2014.06.17	20:42:55.146	2	322	0065-0136661759
31872	2014.06.17	20:43:23.502	5	219	0065-0136659459
31873	2014.06.17	20:43:23.833	6	1752	0065-0136659459
31874	2014.06.17	20:43:26.098	3	503	0065-0136661759
31875	2014.06.17	20:43:26.753	4	2020	0065-0136661759
31876	2014.06.17	20:43:32.838	4	316	0065-0136671473
31877	2014.06.17	20:43:33.127	3	230	0065-0136671473
31878	2014.06.17	20:43:32.974	5	439	0065-0136661759
31879	2014.06.17	20:43:33.467	6	222	0065-0136661759
31880	2014.06.17	20:43:34.313	7	308	0065-0136661759
31881	2014.06.17	20:43:34.668	8	311	0065-0136661759
31882	2014.06.17	20:43:35.610	2	419	0065-0136671473
31883	2014.06.17	20:43:35.867	5	319	0065-0136667521
31884	2014.06.17	20:43:36.231	1	1588	0065-0136671473
31885	2014.06.17	20:43:36.230	6	2479	0065-0136667521
31886	2014.06.17	20:43:42.508	1	214	0065-0136661759
31887	2014.06.17	20:43:43.118	8	428	0065-0136671473
31888	2014.06.17	20:43:42.766	2	1215	0065-0136661759
31889	2014.06.17	20:43:43.645	7	1709	0065-0136671473
31890	2014.06.17	20:43:48.498	6	410	0065-0136667521
31891	2014.06.17	20:43:49.648	6	418	0065-0136671473
31892	2014.06.17	20:43:50.243	5	1116	0065-0136671473
31893	2014.06.17	20:43:51.731	7	411	0065-0136659459
31894	2014.06.17	20:43:52.864	2	411	0065-0136659288
31895	2014.06.17	20:43:52.144	8	1238	0065-0136659459
31896	2014.06.17	20:43:53.386	1	1495	0065-0136659288
31897	2014.06.17	20:44:28.566	5	219	0065-0136667521
31898	2014.06.17	20:44:28.804	6	903	0065-0136667521
31899	2014.06.17	20:44:37.527	8	916	0065-0136659288
31900	2014.06.17	20:44:38.552	7	3864	0065-0136659288
31901	2014.06.17	20:44:49.484	2	516	0065-0136661759
31902	2014.06.17	20:44:50.231	1	612	0065-0136661759
31903	2014.06.17	20:44:54.682	6	809	0065-0136659288
31904	2014.06.17	20:44:55.658	5	1703	0065-0136659288
31905	2014.06.17	20:45:22.482	3	655	0065-0136653169
31906	2014.06.17	20:45:23.333	4	2252	0065-0136653169
31907	2014.06.17	20:45:44.586	6	612	0065-0136667521
31908	2014.06.17	20:45:45.306	5	4613	0065-0136667521
31909	2014.06.17	20:45:53.310	5	528	0065-0136667521
31910	2014.06.17	20:45:53.772	6	2325	0065-0136667521
31911	2014.06.17	20:45:56.280	6	1847	0065-0136667521
31912	2014.06.17	20:45:58.212	6	225	0065-0136667521
31913	2014.06.17	20:45:58.468	6	224	0065-0136667521
31914	2014.06.17	20:45:58.867	6	214	0065-0136667521
31915	2014.06.17	20:45:59.395	6	214	0065-0136667521
31916	2014.06.17	20:46:07.638	5	692	0065-0136653169
31917	2014.06.17	20:46:08.484	6	3661	0065-0136653169
31918	2014.06.17	20:46:12.527	5	306	0065-0136671473
31919	2014.06.17	20:46:12.941	6	910	0065-0136671473
31920	2014.06.17	20:46:13.977	1	313	0065-0136659459
31921	2014.06.17	20:46:14.563	7	519	0065-0136671473
31922	2014.06.17	20:46:14.415	2	901	0065-0136659459
31923	2014.06.17	20:46:15.325	2	211	0065-0136659459
31924	2014.06.17	20:46:15.051	8	1112	0065-0136671473
31925	2014.06.17	20:46:24.550	7	316	0065-0136653169
31926	2014.06.17	20:46:24.923	8	1099	0065-0136653169
31927	2014.06.17	20:46:50.445	3	834	0065-0136670531
31928	2014.06.17	20:46:51.543	1	216	0065-0136671473
31929	2014.06.17	20:46:51.752	2	1188	0065-0136671473
31930	2014.06.17	20:46:51.592	4	1934	0065-0136670531
31931	2014.06.17	20:46:53.124	1	432	0065-0136661759
31932	2014.06.17	20:46:53.749	2	618	0065-0136661759
31933	2014.06.17	20:46:56.654	7	335	0065-0136667521
31934	2014.06.17	20:46:56.951	8	2032	0065-0136667521
31935	2014.06.17	20:46:59.720	1	341	0065-0136667521
31936	2014.06.17	20:47:00.219	2	2083	0065-0136667521
31937	2014.06.17	20:47:05.575	3	1302	0065-0136671473
31938	2014.06.17	20:47:06.943	4	2522	0065-0136671473
31939	2014.06.17	20:47:08.964	5	780	0065-0136670531
31940	2014.06.17	20:47:13.508	4	373	0065-0136659288
31941	2014.06.17	20:47:10.019	6	4443	0065-0136670531
31942	2014.06.17	20:47:13.881	3	650	0065-0136659288
31943	2014.06.17	20:47:13.964	5	1191	0065-0136671473
31944	2014.06.17	20:47:15.211	6	1401	0065-0136671473
31945	2014.06.17	20:47:17.349	7	217	0065-0136671473
31946	2014.06.17	20:47:17.606	8	707	0065-0136671473
31947	2014.06.17	20:47:29.852	2	409	0065-0136661759
31948	2014.06.17	20:47:30.469	1	308	0065-0136661759
31949	2014.06.17	20:47:38.568	1	323	0065-0136661759
31950	2014.06.17	20:47:38.863	2	227	0065-0136661759
31951	2014.06.17	20:47:39.335	1	220	0065-0136671473
31952	2014.06.17	20:47:39.565	2	230	0065-0136671473
31953	2014.06.17	20:47:40.588	2	371	0065-0136671473
31954	2014.06.17	20:47:40.987	2	220	0065-0136671473
31955	2014.06.17	20:47:41.243	2	223	0065-0136671473
31956	2014.06.17	20:47:44.446	6	364	0065-0136670531
31957	2014.06.17	20:47:44.874	5	678	0065-0136670531
31958	2014.06.17	20:47:49.092	3	342	0065-0136659459
31959	2014.06.17	20:47:49.482	4	1562	0065-0136659459
31960	2014.06.17	20:47:51.351	4	2046	0065-0136659459
31961	2014.06.17	20:47:54.093	1	406	0065-0136653169
31962	2014.06.17	20:47:54.678	2	2480	0065-0136653169
31963	2014.06.17	20:48:05.944	5	597	0065-0136659459
31964	2014.06.17	20:48:06.602	6	1656	0065-0136659459
31965	2014.06.17	20:48:13.132	2	402	0065-0136659288
31966	2014.06.17	20:48:15.001	2	217	0065-0136671473
31967	2014.06.17	20:48:13.883	1	1432	0065-0136659288
31968	2014.06.17	20:48:15.496	1	505	0065-0136671473
31969	2014.06.17	20:48:26.544	7	315	0065-0136659459
31970	2014.06.17	20:48:26.934	8	1861	0065-0136659459
31971	2014.06.17	20:48:32.787	3	499	0065-0136653169
31972	2014.06.17	20:48:33.476	4	2805	0065-0136653169
31973	2014.06.17	20:48:42.174	8	345	0065-0136659459
31974	2014.06.17	20:48:42.685	8	225	0065-0136671473
31975	2014.06.17	20:48:42.429	7	513	0065-0136659459
31976	2014.06.17	20:48:43.871	6	315	0065-0136659459
31977	2014.06.17	20:48:42.956	7	1298	0065-0136671473
31978	2014.06.17	20:48:44.189	5	1106	0065-0136659459
31979	2014.06.17	20:49:23.571	1	900	0065-0136659288
31980	2014.06.17	20:49:23.993	7	522	0065-0136671473
31981	2014.06.17	20:49:24.514	2	1077	0065-0136659288
31982	2014.06.17	20:49:24.458	8	1399	0065-0136671473
31983	2014.06.17	20:49:25.633	2	322	0065-0136659288
31984	2014.06.17	20:49:26.478	1	224	0065-0136671473
31985	2014.06.17	20:49:26.719	2	1286	0065-0136671473
31986	2014.06.17	20:49:29.532	3	338	0065-0136671473
31987	2014.06.17	20:49:30.040	4	1121	0065-0136671473
31988	2014.06.17	20:49:39.451	2	416	0065-0136659288
31989	2014.06.17	20:49:40.102	1	1010	0065-0136659288
31990	2014.06.17	20:49:43.117	8	542	0065-0136659288
31991	2014.06.17	20:49:47.820	4	412	0065-0136670531
31992	2014.06.17	20:49:48.303	3	844	0065-0136670531
31993	2014.06.17	20:49:43.761	7	7630	0065-0136659288
31994	2014.06.17	20:49:53.412	7	310	0065-0136659288
31995	2014.06.17	20:50:00.296	4	321	0065-0136659459
31996	2014.06.17	20:50:00.861	3	5661	0065-0136659459
31997	2014.06.17	20:50:06.612	2	740	0065-0136670531
31998	2014.06.17	20:50:07.485	6	319	0065-0136659288
31999	2014.06.17	20:50:07.766	1	1284	0065-0136670531
32000	2014.06.17	20:50:07.876	5	1709	0065-0136659288
32001	2014.06.17	20:50:44.585	3	415	0065-0136659459
32002	2014.06.17	20:50:45.008	4	1592	0065-0136659459
32003	2014.06.17	20:50:49.553	5	422	0065-0136659459
32004	2014.06.17	20:51:09.665	5	620	0065-0136653169
32005	2014.06.17	20:51:10.394	6	3523	0065-0136653169
32006	2014.06.17	20:51:15.336	5	409	0065-0136659459
32007	2014.06.17	20:51:16.843	7	351	0065-0136653169
32008	2014.06.17	20:51:15.985	6	1337	0065-0136659459
32009	2014.06.17	20:51:17.205	8	598	0065-0136653169
32010	2014.06.17	20:51:18.877	1	222	0065-0136653169
32011	2014.06.17	20:51:19.272	2	653	0065-0136653169
32012	2014.06.17	20:51:32.933	1	411	0065-0136670531
32013	2014.06.17	20:51:33.491	2	1716	0065-0136670531
32014	2014.06.17	20:51:44.835	2	224	0065-0136671473
32015	2014.06.17	20:51:45.186	2	419	0065-0136671473
32016	2014.06.17	20:51:45.872	1	716	0065-0136671473
32017	2014.06.17	20:51:47.884	1	214	0065-0136671473
32018	2014.06.17	20:51:48.126	2	2674	0065-0136671473
32019	2014.06.17	20:51:56.737	2	408	0065-0136661759
32020	2014.06.17	20:51:57.419	1	325	0065-0136661759
32021	2014.06.17	20:51:58.042	3	807	0065-0136667521
32022	2014.06.17	20:51:59.031	4	2373	0065-0136667521
32023	2014.06.17	20:52:13.407	1	340	0065-0136661759
32024	2014.06.17	20:52:13.816	2	508	0065-0136661759
32025	2014.06.17	20:52:14.567	2	226	0065-0136661759
32026	2014.06.17	20:52:14.402	3	744	0065-0136670531
32027	2014.06.17	20:52:15.325	4	1227	0065-0136670531
32028	2014.06.17	20:52:27.189	5	429	0065-0136667521
32029	2014.06.17	20:52:27.615	6	1698	0065-0136667521
32030	2014.06.17	20:52:30.064	7	331	0065-0136667521
32031	2014.06.17	20:52:30.367	8	1302	0065-0136667521
32032	2014.06.17	20:53:07.959	2	213	0065-0136671473
32033	2014.06.17	20:53:08.241	1	556	0065-0136671473
32034	2014.06.17	20:53:11.756	1	316	0065-0136667521
32035	2014.06.17	20:53:13.626	8	320	0065-0136671473
32036	2014.06.17	20:53:12.257	2	1782	0065-0136667521
32037	2014.06.17	20:53:14.111	2	230	0065-0136667521
32038	2014.06.17	20:53:13.994	7	2959	0065-0136671473
32039	2014.06.17	20:53:17.792	6	414	0065-0136671473
32040	2014.06.17	20:53:18.259	5	1194	0065-0136671473
32041	2014.06.17	20:53:50.939	6	310	0065-0136659459
32042	2014.06.17	20:53:51.325	5	711	0065-0136659459
32043	2014.06.17	20:54:17.146	4	417	0065-0136659288
32044	2014.06.17	20:54:17.608	3	3090	0065-0136659288
32045	2014.06.17	20:55:11.554	4	313	0065-0136671473
32046	2014.06.17	20:55:11.927	3	903	0065-0136671473
32047	2014.06.17	20:55:36.866	3	699	0065-0136659288
32048	2014.06.17	20:55:37.736	4	9616	0065-0136659288
32049	2014.06.17	20:55:49.153	5	311	0065-0136659288
32050	2014.06.17	20:55:50.883	4	308	0065-0136659459
32051	2014.06.17	20:55:51.276	3	1012	0065-0136659459
32052	2014.06.17	20:55:49.538	6	2873	0065-0136659288
32053	2014.06.17	20:55:53.366	7	603	0065-0136659288
32054	2014.06.17	20:55:53.682	2	348	0065-0136659459
32055	2014.06.17	20:55:54.324	1	802	0065-0136659459
32056	2014.06.17	20:55:53.976	8	2742	0065-0136659288
32057	2014.06.17	20:56:23.370	5	675	0065-0136670531
32058	2014.06.17	20:56:24.157	6	1779	0065-0136670531
32059	2014.06.17	20:56:54.237	3	616	0065-0136661759
32060	2014.06.17	20:56:53.975	8	948	0065-0136659288
32061	2014.06.17	20:56:54.955	4	1155	0065-0136661759
32062	2014.06.17	20:56:57.497	6	341	0065-0136670531
32063	2014.06.17	20:56:57.794	5	1978	0065-0136670531
32064	2014.06.17	20:57:00.323	4	214	0065-0136670531
32065	2014.06.17	20:57:00.596	3	221	0065-0136670531
32066	2014.06.17	20:56:54.936	7	8943	0065-0136659288
32067	2014.06.17	20:57:03.998	7	218	0065-0136659288
32068	2014.06.17	20:57:04.279	8	313	0065-0136659459
32069	2014.06.17	20:57:06.108	6	419	0065-0136659288
32070	2014.06.17	20:57:06.532	5	806	0065-0136659288
32071	2014.06.17	20:57:04.669	7	3374	0065-0136659459
32072	2014.06.17	20:57:08.217	7	213	0065-0136659459
32073	2014.06.17	20:57:33.502	4	404	0065-0136661759
32074	2014.06.17	20:57:34.001	3	498	0065-0136661759
32075	2014.06.17	20:57:43.355	2	628	0065-0136661759
32076	2014.06.17	20:57:44.040	1	307	0065-0136661759
32077	2014.06.17	20:58:13.223	1	404	0065-0136661759
32078	2014.06.17	20:58:13.645	2	913	0065-0136661759
32079	2014.06.17	20:58:47.309	7	418	0065-0136659459
32080	2014.06.17	20:58:47.665	8	2186	0065-0136659459
32081	2014.06.17	20:58:52.627	1	211	0065-0136659459
32082	2014.06.17	20:58:52.931	2	709	0065-0136659459
32083	2014.06.17	20:59:12.618	3	508	0065-0136661759
32084	2014.06.17	20:59:13.263	4	2023	0065-0136661759
32085	2014.06.17	20:59:15.404	4	217	0065-0136661759
32086	2014.06.17	20:59:15.627	4	392	0065-0136661759
32087	2014.06.17	20:59:26.182	3	419	0065-0136659459
32088	2014.06.17	20:59:26.666	4	1154	0065-0136659459
32089	2014.06.17	20:59:37.441	5	1402	0065-0136661759
32090	2014.06.17	20:59:44.203	3	530	0065-0136670531
32091	2014.06.17	20:59:44.940	4	4564	0065-0136670531
32092	2014.06.17	20:59:49.508	4	1412	0065-0136670531
32093	2014.06.17	21:00:02.113	4	356	0065-0136659288
32094	2014.06.17	21:00:02.639	3	1450	0065-0136659288
