# Supplementary material for: Eco-HAB as a fully automated and ecologically relevant assessment of social impairments in mouse models of autism
Source: eLife. 2016 Oct 12;5:e19532. doi: 10.7554/eLife.19532 (PMC5092044; doi:10.7554/eLife.19532)
Supplement: Supplementary file 1. — DOI: http://dx.doi.org/10.7554/eLife.19532.038 [file elife-19532-supp1.zip › BALB VPA data cohort 1/20140617_210000.txt]

32095	2014.06.17	21:00:51.945	5	686	0065-0136670531
32096	2014.06.17	21:00:52.775	6	4483	0065-0136670531
32097	2014.06.17	21:01:27.641	4	409	0065-0136661759
32098	2014.06.17	21:01:28.108	3	408	0065-0136661759
32099	2014.06.17	21:02:02.312	3	1402	0065-0136661759
32100	2014.06.17	21:02:03.823	4	1982	0065-0136661759
32101	2014.06.17	21:02:19.686	7	611	0065-0136670531
32102	2014.06.17	21:02:20.474	8	2613	0065-0136670531
32103	2014.06.17	21:02:25.318	1	840	0065-0136670531
32104	2014.06.17	21:02:26.404	2	1685	0065-0136670531
32105	2014.06.17	21:02:29.152	2	442	0065-0136670531
32106	2014.06.17	21:02:29.647	2	212	0065-0136670531
32107	2014.06.17	21:02:54.429	4	308	0065-0136661759
32108	2014.06.17	21:02:54.744	3	428	0065-0136661759
32109	2014.06.17	21:03:26.264	3	628	0065-0136659288
32110	2014.06.17	21:03:27.050	4	3147	0065-0136659288
32111	2014.06.17	21:03:35.198	2	410	0065-0136670531
32112	2014.06.17	21:03:35.612	1	649	0065-0136670531
32113	2014.06.17	21:03:52.879	3	409	0065-0136661759
32114	2014.06.17	21:03:53.407	4	598	0065-0136661759
32115	2014.06.17	21:04:04.491	1	822	0065-0136670531
32116	2014.06.17	21:04:05.487	2	996	0065-0136670531
32117	2014.06.17	21:04:28.220	2	1038	0065-0136670531
32118	2014.06.17	21:04:29.441	1	1006	0065-0136670531
32119	2014.06.17	21:04:30.499	4	427	0065-0136661759
32120	2014.06.17	21:04:30.933	3	419	0065-0136661759
32121	2014.06.17	21:04:34.291	8	614	0065-0136670531
32122	2014.06.17	21:04:34.926	7	1977	0065-0136670531
32123	2014.06.17	21:04:37.019	7	1214	0065-0136670531
32124	2014.06.17	21:04:41.926	3	533	0065-0136661759
32125	2014.06.17	21:04:42.448	4	646	0065-0136661759
32126	2014.06.17	21:04:58.932	4	404	0065-0136661759
32127	2014.06.17	21:04:59.292	3	403	0065-0136661759
32128	2014.06.17	21:05:25.984	5	450	0065-0136659459
32129	2014.06.17	21:05:26.471	6	1894	0065-0136659459
32130	2014.06.17	21:05:33.141	7	403	0065-0136659459
32131	2014.06.17	21:05:33.603	8	1037	0065-0136659459
32132	2014.06.17	21:05:35.968	1	307	0065-0136659459
32133	2014.06.17	21:05:36.008	6	317	0065-0136670531
32134	2014.06.17	21:05:36.462	5	564	0065-0136670531
32135	2014.06.17	21:05:37.621	4	313	0065-0136670531
32136	2014.06.17	21:05:38.049	3	553	0065-0136670531
32137	2014.06.17	21:05:36.648	2	2027	0065-0136659459
32138	2014.06.17	21:06:01.444	2	620	0065-0136665886
32139	2014.06.17	21:06:02.226	1	836	0065-0136665886
32140	2014.06.17	21:06:06.810	1	422	0065-0136665886
32141	2014.06.17	21:06:07.211	2	408	0065-0136665886
32142	2014.06.17	21:06:38.790	3	402	0065-0136659459
32143	2014.06.17	21:06:39.315	4	1595	0065-0136659459
32144	2014.06.17	21:06:48.919	3	517	0065-0136661759
32145	2014.06.17	21:06:49.506	4	1183	0065-0136661759
32146	2014.06.17	21:07:02.309	5	366	0065-0136659459
32147	2014.06.17	21:07:02.673	6	1827	0065-0136659459
32148	2014.06.17	21:07:07.317	4	312	0065-0136661759
32149	2014.06.17	21:07:07.674	3	616	0065-0136661759
32150	2014.06.17	21:07:35.974	4	1004	0065-0136659288
32151	2014.06.17	21:07:37.198	3	6077	0065-0136659288
32152	2014.06.17	21:07:51.339	7	347	0065-0136659459
32153	2014.06.17	21:07:51.637	8	905	0065-0136659459
32154	2014.06.17	21:08:07.132	1	314	0065-0136659459
32155	2014.06.17	21:08:07.528	2	2097	0065-0136659459
32156	2014.06.17	21:09:21.899	2	411	0065-0136670531
32157	2014.06.17	21:09:22.521	1	997	0065-0136670531
32158	2014.06.17	21:09:23.799	1	219	0065-0136670531
32159	2014.06.17	21:09:51.748	8	639	0065-0136670531
32160	2014.06.17	21:09:52.533	7	3474	0065-0136670531
32161	2014.06.17	21:09:56.945	6	310	0065-0136670531
32162	2014.06.17	21:09:57.403	5	907	0065-0136670531
32163	2014.06.17	21:11:05.629	2	654	0065-0136659288
32164	2014.06.17	21:11:06.489	1	2870	0065-0136659288
32165	2014.06.17	21:11:10.507	4	408	0065-0136670531
32166	2014.06.17	21:11:11.133	3	1829	0065-0136670531
32167	2014.06.17	21:11:13.529	3	882	0065-0136670531
32168	2014.06.17	21:11:31.411	8	910	0065-0136659288
32169	2014.06.17	21:11:32.442	7	2663	0065-0136659288
32170	2014.06.17	21:12:06.535	6	411	0065-0136659288
32171	2014.06.17	21:12:07.003	5	2178	0065-0136659288
32172	2014.06.17	21:12:12.888	4	334	0065-0136659288
32173	2014.06.17	21:12:13.357	3	1393	0065-0136659288
32174	2014.06.17	21:13:11.183	2	804	0065-0136659288
32175	2014.06.17	21:13:12.420	1	1205	0065-0136659288
32176	2014.06.17	21:13:13.665	1	649	0065-0136659288
32177	2014.06.17	21:13:25.516	8	402	0065-0136659288
32178	2014.06.17	21:13:26.509	7	6729	0065-0136659288
32179	2014.06.17	21:15:28.390	7	617	0065-0136659288
32180	2014.06.17	21:15:29.109	8	2528	0065-0136659288
32181	2014.06.17	21:15:47.067	1	404	0065-0136659288
32182	2014.06.17	21:15:47.813	2	1498	0065-0136659288
32183	2014.06.17	21:15:54.364	2	1210	0065-0136659288
32184	2014.06.17	21:15:56.075	1	1192	0065-0136659288
32185	2014.06.17	21:16:56.792	8	448	0065-0136659288
32186	2014.06.17	21:16:57.289	7	4142	0065-0136659288
32187	2014.06.17	21:17:02.502	6	410	0065-0136659288
32188	2014.06.17	21:17:02.862	5	2594	0065-0136659288
32189	2014.06.17	21:20:20.009	4	437	0065-0136659288
32190	2014.06.17	21:20:20.450	3	4707	0065-0136659288
32191	2014.06.17	21:21:32.577	3	941	0065-0136659288
32192	2014.06.17	21:21:33.698	4	2888	0065-0136659288
32193	2014.06.17	21:21:37.269	5	430	0065-0136659288
32194	2014.06.17	21:21:37.639	6	3554	0065-0136659288
32195	2014.06.17	21:22:28.925	7	750	0065-0136659288
32196	2014.06.17	21:22:29.681	8	2113	0065-0136659288
32197	2014.06.17	21:23:31.870	1	310	0065-0136659288
32198	2014.06.17	21:23:32.276	2	2197	0065-0136659288
32199	2014.06.17	21:23:40.881	3	521	0065-0136659288
32200	2014.06.17	21:23:41.471	3	1496	0065-0136659288
32201	2014.06.17	21:23:44.271	4	1686	0065-0136659288
32202	2014.06.17	21:23:47.067	4	907	0065-0136659288
32203	2014.06.17	21:23:48.390	3	2158	0065-0136659288
32204	2014.06.17	21:24:11.203	3	507	0065-0136659288
32205	2014.06.17	21:24:11.747	4	1906	0065-0136659288
32206	2014.06.17	21:24:14.360	5	415	0065-0136659288
32207	2014.06.17	21:24:14.754	6	9374	0065-0136659288
32208	2014.06.17	21:24:24.164	6	4522	0065-0136659288
32209	2014.06.17	21:24:28.732	6	1530	0065-0136659288
32210	2014.06.17	21:35:49.839	3	1729	0065-0136651817
32211	2014.06.17	21:35:51.807	4	1817	0065-0136651817
32212	2014.06.17	21:36:11.430	5	1107	0065-0136651817
32213	2014.06.17	21:36:12.805	6	2648	0065-0136651817
32214	2014.06.17	21:36:16.762	7	714	0065-0136651817
32215	2014.06.17	21:36:17.611	8	1889	0065-0136651817
32216	2014.06.17	21:37:03.136	7	612	0065-0136659288
32217	2014.06.17	21:37:03.825	8	17446	0065-0136659288
32218	2014.06.17	21:37:22.475	1	410	0065-0136659288
32219	2014.06.17	21:37:22.928	2	1011	0065-0136659288
32220	2014.06.17	21:37:23.982	2	219	0065-0136659288
32221	2014.06.17	21:37:24.222	2	216	0065-0136659288
32222	2014.06.17	21:37:24.445	2	220	0065-0136659288
32223	2014.06.17	21:37:24.670	2	650	0065-0136659288
32224	2014.06.17	21:38:23.281	8	2183	0065-0136651817
32225	2014.06.17	21:38:25.786	7	2190	0065-0136651817
32226	2014.06.17	21:38:52.332	6	570	0065-0136651817
32227	2014.06.17	21:38:53.009	5	1592	0065-0136651817
32228	2014.06.17	21:39:20.096	3	743	0065-0136659288
32229	2014.06.17	21:39:21.085	4	4457	0065-0136659288
32230	2014.06.17	21:40:14.295	4	309	0065-0136659288
32231	2014.06.17	21:40:14.621	3	529	0065-0136659288
32232	2014.06.17	21:40:40.029	4	690	0065-0136651817
32233	2014.06.17	21:40:40.903	3	1825	0065-0136651817
32234	2014.06.17	21:43:34.577	3	438	0065-0136651817
32235	2014.06.17	21:43:35.091	4	1481	0065-0136651817
32236	2014.06.17	21:43:36.864	4	661	0065-0136651817
32237	2014.06.17	21:47:18.678	5	677	0065-0136651817
32238	2014.06.17	21:47:19.329	6	1702	0065-0136651817
32239	2014.06.17	21:47:22.084	7	615	0065-0136651817
32240	2014.06.17	21:47:22.704	8	2521	0065-0136651817
32241	2014.06.17	21:47:56.699	1	907	0065-0136651817
32242	2014.06.17	21:47:58.111	2	1203	0065-0136651817
32243	2014.06.17	22:01:00.658	2	620	0065-0136660676
32244	2014.06.17	22:01:01.671	1	1237	0065-0136660676
32245	2014.06.17	22:01:22.456	8	515	0065-0136660676
32246	2014.06.17	22:01:23.201	7	1996	0065-0136660676
32247	2014.06.17	22:01:39.782	6	311	0065-0136660676
32248	2014.06.17	22:01:40.203	5	1330	0065-0136660676
