# Supplementary material for: Eco-HAB as a fully automated and ecologically relevant assessment of social impairments in mouse models of autism
Source: eLife. 2016 Oct 12;5:e19532. doi: 10.7554/eLife.19532 (PMC5092044; doi:10.7554/eLife.19532)
Supplement: Supplementary file 1. — DOI: http://dx.doi.org/10.7554/eLife.19532.038 [file elife-19532-supp1.zip › BALB VPA data cohort 1/20140617_230000.txt]

32748	2014.06.17	23:01:11.319	1	215	0065-0136651817
32749	2014.06.17	23:01:11.055	5	499	0065-0136659459
32750	2014.06.17	23:01:11.806	2	615	0065-0136651817
32751	2014.06.17	23:01:11.845	6	1890	0065-0136659459
32752	2014.06.17	23:01:23.958	3	431	0065-0136651817
32753	2014.06.17	23:01:24.513	4	2277	0065-0136651817
32754	2014.06.17	23:01:39.049	4	550	0065-0136659288
32755	2014.06.17	23:01:39.742	3	1936	0065-0136659288
32756	2014.06.17	23:01:54.497	6	410	0065-0136659459
32757	2014.06.17	23:01:54.920	5	1407	0065-0136659459
32758	2014.06.17	23:01:56.453	5	433	0065-0136659459
32759	2014.06.17	23:02:02.388	2	329	0065-0136659288
32760	2014.06.17	23:02:03.054	1	1908	0065-0136659288
32761	2014.06.17	23:02:05.179	1	219	0065-0136659288
32762	2014.06.17	23:02:17.109	8	310	0065-0136659288
32763	2014.06.17	23:02:17.471	7	1597	0065-0136659288
32764	2014.06.17	23:02:19.785	6	1107	0065-0136659288
32765	2014.06.17	23:02:20.894	5	1110	0065-0136659288
32766	2014.06.17	23:02:36.275	2	501	0065-0136671473
32767	2014.06.17	23:02:36.962	1	1029	0065-0136671473
32768	2014.06.17	23:02:37.764	5	415	0065-0136659288
32769	2014.06.17	23:02:38.032	1	228	0065-0136671473
32770	2014.06.17	23:02:38.093	6	2081	0065-0136659288
32771	2014.06.17	23:02:40.143	5	345	0065-0136659459
32772	2014.06.17	23:02:40.505	6	2212	0065-0136659459
32773	2014.06.17	23:02:45.994	7	323	0065-0136659459
32774	2014.06.17	23:02:46.261	8	1215	0065-0136659459
32775	2014.06.17	23:03:05.010	1	220	0065-0136659459
32776	2014.06.17	23:03:05.351	8	626	0065-0136671473
32777	2014.06.17	23:03:05.317	2	1220	0065-0136659459
32778	2014.06.17	23:03:06.114	7	2691	0065-0136671473
32779	2014.06.17	23:03:12.059	7	311	0065-0136659288
32780	2014.06.17	23:03:11.929	6	527	0065-0136671473
32781	2014.06.17	23:03:12.364	8	540	0065-0136659288
32782	2014.06.17	23:03:12.460	5	712	0065-0136671473
32783	2014.06.17	23:03:13.332	1	229	0065-0136659288
32784	2014.06.17	23:03:13.809	4	218	0065-0136671473
32785	2014.06.17	23:03:14.066	3	1120	0065-0136671473
32786	2014.06.17	23:03:13.565	2	3819	0065-0136659288
32787	2014.06.17	23:03:18.291	2	325	0065-0136671473
32788	2014.06.17	23:03:18.779	1	898	0065-0136671473
32789	2014.06.17	23:04:35.574	8	326	0065-0136671473
32790	2014.06.17	23:04:35.907	7	1705	0065-0136671473
32791	2014.06.17	23:04:38.163	6	515	0065-0136671473
32792	2014.06.17	23:04:38.610	5	1020	0065-0136671473
32793	2014.06.17	23:05:14.747	3	1167	0065-0136670531
32794	2014.06.17	23:05:16.076	4	3044	0065-0136670531
32795	2014.06.17	23:05:19.127	4	214	0065-0136670531
32796	2014.06.17	23:05:19.383	4	1425	0065-0136670531
32797	2014.06.17	23:05:26.180	5	670	0065-0136670531
32798	2014.06.17	23:05:26.997	6	4014	0065-0136670531
32799	2014.06.17	23:05:34.394	6	443	0065-0136670531
32800	2014.06.17	23:05:34.823	5	790	0065-0136670531
32801	2014.06.17	23:05:47.913	4	317	0065-0136670531
32802	2014.06.17	23:05:48.265	4	422	0065-0136671473
32803	2014.06.17	23:05:48.249	3	532	0065-0136670531
32804	2014.06.17	23:05:48.856	3	2281	0065-0136671473
32805	2014.06.17	23:05:51.540	3	1613	0065-0136671473
32806	2014.06.17	23:06:04.049	3	1553	0065-0136665886
32807	2014.06.17	23:06:05.820	4	4318	0065-0136665886
32808	2014.06.17	23:06:20.285	5	1010	0065-0136665886
32809	2014.06.17	23:06:21.361	6	1804	0065-0136665886
32810	2014.06.17	23:06:23.917	7	309	0065-0136665886
32811	2014.06.17	23:06:24.311	8	853	0065-0136665886
32812	2014.06.17	23:06:25.947	1	214	0065-0136665886
32813	2014.06.17	23:06:26.345	2	746	0065-0136665886
32814	2014.06.17	23:06:27.847	2	5443	0065-0136665886
32815	2014.06.17	23:06:33.294	2	211	0065-0136665886
32816	2014.06.17	23:06:35.212	4	614	0065-0136651817
32817	2014.06.17	23:06:36.330	2	1109	0065-0136670531
32818	2014.06.17	23:06:37.511	1	221	0065-0136670531
32819	2014.06.17	23:06:37.528	2	224	0065-0136673193
32820	2014.06.17	23:06:37.751	1	323	0065-0136673193
32821	2014.06.17	23:06:38.384	8	414	0065-0136670531
32822	2014.06.17	23:06:38.874	7	902	0065-0136670531
32823	2014.06.17	23:06:40.563	6	212	0065-0136670531
32824	2014.06.17	23:06:40.860	5	535	0065-0136670531
32825	2014.06.17	23:06:36.128	3	7505	0065-0136651817
32826	2014.06.17	23:06:49.031	2	329	0065-0136651817
32827	2014.06.17	23:06:49.395	1	226	0065-0136651817
32828	2014.06.17	23:06:52.781	1	225	0065-0136673193
32829	2014.06.17	23:06:53.073	2	215	0065-0136673193
32830	2014.06.17	23:06:56.211	3	1489	0065-0136660676
32831	2014.06.17	23:06:58.503	4	229	0065-0136660676
32832	2014.06.17	23:06:58.527	3	613	0065-0136651817
32833	2014.06.17	23:06:58.742	4	779	0065-0136660676
32834	2014.06.17	23:06:59.972	4	613	0065-0136651817
32835	2014.06.17	23:07:13.017	5	219	0065-0136667521
32836	2014.06.17	23:07:14.103	5	317	0065-0136651817
32837	2014.06.17	23:07:14.526	6	417	0065-0136651817
32838	2014.06.17	23:07:15.196	7	215	0065-0136667521
32839	2014.06.17	23:07:15.420	7	413	0065-0136651817
32840	2014.06.17	23:07:15.415	8	419	0065-0136667521
32841	2014.06.17	23:07:15.844	8	220	0065-0136651817
32842	2014.06.17	23:07:16.244	1	225	0065-0136667521
32843	2014.06.17	23:07:16.480	2	1003	0065-0136667521
32844	2014.06.17	23:07:25.380	5	402	0065-0136660676
32845	2014.06.17	23:07:25.980	6	3587	0065-0136660676
32846	2014.06.17	23:07:32.599	7	719	0065-0136660676
32847	2014.06.17	23:07:33.624	8	1786	0065-0136660676
32848	2014.06.17	23:07:36.499	8	217	0065-0136660676
32849	2014.06.17	23:07:41.448	1	464	0065-0136660676
32850	2014.06.17	23:07:42.248	2	1189	0065-0136660676
32851	2014.06.17	23:07:43.973	2	217	0065-0136660676
32852	2014.06.17	23:07:44.633	3	1722	0065-0136655780
32853	2014.06.17	23:07:46.630	3	506	0065-0136660676
32854	2014.06.17	23:07:46.888	4	1876	0065-0136655780
32855	2014.06.17	23:07:48.934	4	1529	0065-0136660676
32856	2014.06.17	23:07:51.576	1	555	0065-0136651817
32857	2014.06.17	23:07:52.328	2	645	0065-0136651817
32858	2014.06.17	23:08:02.919	2	410	0065-0136653169
32859	2014.06.17	23:08:03.539	1	1011	0065-0136653169
32860	2014.06.17	23:08:04.364	4	310	0065-0136670531
32861	2014.06.17	23:08:04.762	3	2657	0065-0136670531
32862	2014.06.17	23:08:10.620	8	748	0065-0136653169
32863	2014.06.17	23:08:10.019	3	2176	0065-0136651817
32864	2014.06.17	23:08:08.607	2	3647	0065-0136659288
32865	2014.06.17	23:08:12.533	1	2281	0065-0136659288
32866	2014.06.17	23:08:11.639	7	4297	0065-0136653169
32867	2014.06.17	23:08:13.550	4	4131	0065-0136651817
32868	2014.06.17	23:08:17.724	1	227	0065-0136659288
32869	2014.06.17	23:08:17.984	2	1508	0065-0136659288
32870	2014.06.17	23:08:19.045	4	526	0065-0136651817
32871	2014.06.17	23:08:19.764	3	339	0065-0136651817
32872	2014.06.17	23:08:23.816	7	446	0065-0136653169
32873	2014.06.17	23:08:21.410	3	3807	0065-0136651817
32874	2014.06.17	23:08:24.247	8	1033	0065-0136653169
32875	2014.06.17	23:08:26.093	1	309	0065-0136653169
32876	2014.06.17	23:08:26.612	2	2057	0065-0136653169
32877	2014.06.17	23:08:32.050	3	2498	0065-0136653169
32878	2014.06.17	23:08:36.810	3	1062	0065-0136659288
32879	2014.06.17	23:08:34.924	4	3318	0065-0136653169
32880	2014.06.17	23:08:38.374	4	1776	0065-0136659288
32881	2014.06.17	23:08:41.515	5	313	0065-0136653169
32882	2014.06.17	23:08:41.911	6	1188	0065-0136653169
32883	2014.06.17	23:08:43.759	7	323	0065-0136653169
32884	2014.06.17	23:08:44.055	8	1492	0065-0136653169
32885	2014.06.17	23:08:46.856	1	308	0065-0136653169
32886	2014.06.17	23:08:47.207	2	990	0065-0136653169
32887	2014.06.17	23:09:27.808	5	218	0065-0136660676
32888	2014.06.17	23:09:28.093	6	1098	0065-0136660676
32889	2014.06.17	23:10:09.996	3	552	0065-0136665886
32890	2014.06.17	23:10:10.690	4	2431	0065-0136665886
32891	2014.06.17	23:10:40.877	2	903	0065-0136661759
32892	2014.06.17	23:10:42.084	1	649	0065-0136661759
32893	2014.06.17	23:10:49.048	1	318	0065-0136661759
32894	2014.06.17	23:10:49.377	2	403	0065-0136661759
32895	2014.06.17	23:11:39.653	3	1687	0065-0136661759
32896	2014.06.17	23:11:42.015	4	2118	0065-0136661759
32897	2014.06.17	23:11:44.262	5	604	0065-0136665886
32898	2014.06.17	23:11:44.916	6	2419	0065-0136665886
32899	2014.06.17	23:11:50.712	7	422	0065-0136665886
32900	2014.06.17	23:11:51.306	8	710	0065-0136665886
32901	2014.06.17	23:11:54.825	1	623	0065-0136665886
32902	2014.06.17	23:11:55.520	2	518	0065-0136665886
32903	2014.06.17	23:12:11.062	3	361	0065-0136665886
32904	2014.06.17	23:12:11.392	4	646	0065-0136665886
32905	2014.06.17	23:12:13.032	5	358	0065-0136661759
32906	2014.06.17	23:12:13.400	6	316	0065-0136661759
32907	2014.06.17	23:12:15.050	7	314	0065-0136661759
32908	2014.06.17	23:12:15.332	8	360	0065-0136661759
32909	2014.06.17	23:12:16.261	1	217	0065-0136661759
32910	2014.06.17	23:12:16.544	2	229	0065-0136661759
32911	2014.06.17	23:12:29.379	4	637	0065-0136665886
32912	2014.06.17	23:12:29.961	3	1019	0065-0136665886
32913	2014.06.17	23:13:18.462	5	317	0065-0136659288
32914	2014.06.17	23:13:18.865	6	2376	0065-0136659288
32915	2014.06.17	23:13:22.135	7	327	0065-0136659288
32916	2014.06.17	23:13:22.440	8	407	0065-0136659288
32917	2014.06.17	23:13:23.342	1	227	0065-0136659288
32918	2014.06.17	23:13:23.566	2	645	0065-0136659288
32919	2014.06.17	23:13:27.871	5	817	0065-0136655780
32920	2014.06.17	23:13:28.770	6	2291	0065-0136655780
32921	2014.06.17	23:13:32.506	7	442	0065-0136655780
32922	2014.06.17	23:13:34.711	7	406	0065-0136660676
32923	2014.06.17	23:13:32.998	8	2211	0065-0136655780
32924	2014.06.17	23:13:35.362	8	996	0065-0136660676
32925	2014.06.17	23:13:37.111	1	220	0065-0136660676
32926	2014.06.17	23:13:37.464	2	517	0065-0136660676
32927	2014.06.17	23:13:38.293	1	222	0065-0136655780
32928	2014.06.17	23:13:38.822	2	785	0065-0136655780
32929	2014.06.17	23:13:39.313	3	1337	0065-0136651817
32930	2014.06.17	23:13:42.412	3	221	0065-0136655780
32931	2014.06.17	23:13:44.217	3	1021	0065-0136655780
32932	2014.06.17	23:13:40.879	4	8806	0065-0136651817
32933	2014.06.17	23:13:50.538	5	439	0065-0136651817
32934	2014.06.17	23:13:52.077	3	216	0065-0136660676
32935	2014.06.17	23:13:51.024	6	3406	0065-0136651817
32936	2014.06.17	23:13:52.476	4	3265	0065-0136660676
32937	2014.06.17	23:13:59.469	5	212	0065-0136660676
32938	2014.06.17	23:13:59.762	6	3634	0065-0136660676
32939	2014.06.17	23:14:06.237	2	440	0065-0136670531
32940	2014.06.17	23:14:06.915	1	616	0065-0136670531
32941	2014.06.17	23:14:12.607	3	442	0065-0136659288
32942	2014.06.17	23:14:13.228	4	3371	0065-0136659288
32943	2014.06.17	23:14:25.075	8	532	0065-0136670531
32944	2014.06.17	23:14:25.768	7	2375	0065-0136670531
32945	2014.06.17	23:14:28.788	6	316	0065-0136670531
32946	2014.06.17	23:14:29.084	5	548	0065-0136670531
32947	2014.06.17	23:14:49.004	7	322	0065-0136660676
32948	2014.06.17	23:14:49.436	8	805	0065-0136660676
32949	2014.06.17	23:14:53.648	3	653	0065-0136665886
32950	2014.06.17	23:14:54.394	4	1921	0065-0136665886
32951	2014.06.17	23:14:59.930	5	406	0065-0136665886
32952	2014.06.17	23:15:00.418	6	1398	0065-0136665886
32953	2014.06.17	23:15:03.457	1	215	0065-0136660676
32954	2014.06.17	23:15:03.241	7	512	0065-0136665886
32955	2014.06.17	23:15:03.732	8	632	0065-0136665886
32956	2014.06.17	23:15:03.752	2	1500	0065-0136660676
32957	2014.06.17	23:15:04.387	8	1503	0065-0136665886
32958	2014.06.17	23:15:07.099	3	1429	0065-0136655780
32959	2014.06.17	23:15:09.423	2	413	0065-0136667521
32960	2014.06.17	23:15:08.707	4	2368	0065-0136655780
32961	2014.06.17	23:15:11.352	8	421	0065-0136665886
32962	2014.06.17	23:15:11.679	7	326	0065-0136665886
32963	2014.06.17	23:15:10.103	1	2391	0065-0136667521
32964	2014.06.17	23:15:12.735	6	316	0065-0136665886
32965	2014.06.17	23:15:12.966	5	315	0065-0136665886
32966	2014.06.17	23:15:13.723	4	342	0065-0136665886
32967	2014.06.17	23:15:13.636	8	428	0065-0136667521
32968	2014.06.17	23:15:14.048	3	328	0065-0136665886
32969	2014.06.17	23:15:14.044	7	1877	0065-0136667521
32970	2014.06.17	23:15:18.361	3	230	0065-0136660676
32971	2014.06.17	23:15:18.722	4	1097	0065-0136660676
32972	2014.06.17	23:15:32.101	7	421	0065-0136651817
32973	2014.06.17	23:15:32.598	8	1311	0065-0136651817
32974	2014.06.17	23:15:37.224	1	1251	0065-0136651817
32975	2014.06.17	23:15:38.371	4	424	0065-0136659288
32976	2014.06.17	23:15:38.810	3	2247	0065-0136659288
32977	2014.06.17	23:15:39.059	2	2770	0065-0136651817
32978	2014.06.17	23:15:59.628	5	505	0065-0136655780
32979	2014.06.17	23:16:00.276	6	1967	0065-0136655780
32980	2014.06.17	23:16:02.272	6	220	0065-0136655780
32981	2014.06.17	23:16:03.231	6	630	0065-0136655780
32982	2014.06.17	23:16:12.722	7	518	0065-0136655780
32983	2014.06.17	23:16:13.269	8	809	0065-0136655780
32984	2014.06.17	23:16:16.254	7	434	0065-0136667521
32985	2014.06.17	23:16:18.513	1	219	0065-0136655780
32986	2014.06.17	23:16:16.656	8	2931	0065-0136667521
32987	2014.06.17	23:16:18.874	2	977	0065-0136655780
32988	2014.06.17	23:16:44.183	3	520	0065-0136661759
32989	2014.06.17	23:16:45.413	3	441	0065-0136665886
32990	2014.06.17	23:16:44.777	4	1434	0065-0136661759
32991	2014.06.17	23:16:46.224	8	408	0065-0136667521
32992	2014.06.17	23:16:46.616	7	2217	0065-0136667521
32993	2014.06.17	23:16:46.374	4	4197	0065-0136665886
32994	2014.06.17	23:16:51.979	3	1664	0065-0136655780
32995	2014.06.17	23:16:55.997	7	309	0065-0136667521
32996	2014.06.17	23:16:57.498	6	523	0065-0136667521
32997	2014.06.17	23:16:58.093	5	2176	0065-0136667521
32998	2014.06.17	23:17:32.158	4	1890	0065-0136667521
32999	2014.06.17	23:17:34.938	3	3820	0065-0136667521
33000	2014.06.17	23:17:45.640	4	547	0065-0136670531
33001	2014.06.17	23:17:46.265	3	2051	0065-0136670531
33002	2014.06.17	23:17:49.556	3	418	0065-0136667521
33003	2014.06.17	23:17:52.846	2	218	0065-0136670531
33004	2014.06.17	23:17:53.310	1	598	0065-0136670531
33005	2014.06.17	23:17:50.241	4	3761	0065-0136667521
33006	2014.06.17	23:17:53.933	1	223	0065-0136670531
33007	2014.06.17	23:18:01.711	4	527	0065-0136667521
33008	2014.06.17	23:18:02.176	3	1934	0065-0136667521
33009	2014.06.17	23:18:05.004	2	618	0065-0136667521
33010	2014.06.17	23:18:05.753	1	2396	0065-0136667521
33011	2014.06.17	23:18:10.641	1	223	0065-0136670531
33012	2014.06.17	23:18:10.857	8	319	0065-0136667521
33013	2014.06.17	23:18:10.979	2	805	0065-0136670531
33014	2014.06.17	23:18:11.088	7	1836	0065-0136667521
33015	2014.06.17	23:18:46.797	6	321	0065-0136667521
33016	2014.06.17	23:18:47.086	5	2086	0065-0136667521
33017	2014.06.17	23:19:02.253	4	309	0065-0136660676
33018	2014.06.17	23:19:02.740	3	3824	0065-0136660676
33019	2014.06.17	23:19:16.991	3	316	0065-0136655780
33020	2014.06.17	23:19:17.509	4	2089	0065-0136655780
33021	2014.06.17	23:19:29.873	4	435	0065-0136661759
33022	2014.06.17	23:19:30.331	3	3055	0065-0136661759
33023	2014.06.17	23:19:33.558	3	215	0065-0136661759
33024	2014.06.17	23:19:33.862	3	307	0065-0136661759
33025	2014.06.17	23:19:38.013	5	616	0065-0136665886
33026	2014.06.17	23:19:38.733	6	2576	0065-0136665886
33027	2014.06.17	23:19:41.321	6	333	0065-0136665886
33028	2014.06.17	23:19:42.344	3	745	0065-0136670531
33029	2014.06.17	23:19:43.086	7	407	0065-0136665886
33030	2014.06.17	23:19:43.651	8	747	0065-0136665886
33031	2014.06.17	23:19:44.466	8	227	0065-0136665886
33032	2014.06.17	23:19:42.955	4	1995	0065-0136671473
33033	2014.06.17	23:19:45.883	1	214	0065-0136665886
33034	2014.06.17	23:19:45.400	4	1094	0065-0136670531
33035	2014.06.17	23:19:46.199	2	369	0065-0136665886
33036	2014.06.17	23:19:48.144	3	628	0065-0136661759
33037	2014.06.17	23:19:48.834	4	1373	0065-0136661759
33038	2014.06.17	23:20:08.610	4	613	0065-0136655780
33039	2014.06.17	23:20:09.279	3	1779	0065-0136655780
33040	2014.06.17	23:20:15.925	3	911	0065-0136673193
33041	2014.06.17	23:20:17.236	4	11716	0065-0136673193
33042	2014.06.17	23:20:48.465	4	312	0065-0136670531
33043	2014.06.17	23:20:48.851	3	1333	0065-0136670531
33044	2014.06.17	23:21:00.358	2	416	0065-0136670531
33045	2014.06.17	23:20:59.536	4	1510	0065-0136661759
33046	2014.06.17	23:21:00.939	1	635	0065-0136670531
33047	2014.06.17	23:21:07.293	5	811	0065-0136661759
33048	2014.06.17	23:21:08.257	6	1992	0065-0136661759
33049	2014.06.17	23:21:10.216	8	633	0065-0136670531
33050	2014.06.17	23:21:12.491	6	220	0065-0136661759
33051	2014.06.17	23:21:11.105	7	3747	0065-0136670531
33052	2014.06.17	23:21:16.016	2	426	0065-0136659288
33053	2014.06.17	23:21:16.703	1	2204	0065-0136659288
33054	2014.06.17	23:21:19.815	7	412	0065-0136661759
33055	2014.06.17	23:21:20.232	8	610	0065-0136661759
33056	2014.06.17	23:21:20.638	6	435	0065-0136670531
33057	2014.06.17	23:21:21.127	5	1335	0065-0136670531
33058	2014.06.17	23:21:29.417	8	537	0065-0136659288
33059	2014.06.17	23:21:33.145	4	333	0065-0136670531
33060	2014.06.17	23:21:33.673	4	313	0065-0136671473
33061	2014.06.17	23:21:33.520	3	533	0065-0136670531
33062	2014.06.17	23:21:34.096	3	710	0065-0136671473
33063	2014.06.17	23:21:30.043	7	5433	0065-0136659288
33064	2014.06.17	23:21:36.845	1	213	0065-0136661759
33065	2014.06.17	23:21:34.947	2	4878	0065-0136660676
33066	2014.06.17	23:21:39.867	2	515	0065-0136661759
33067	2014.06.17	23:21:40.394	2	599	0065-0136661759
33068	2014.06.17	23:21:41.209	2	350	0065-0136661759
33069	2014.06.17	23:21:41.864	2	222	0065-0136661759
33070	2014.06.17	23:21:42.375	2	524	0065-0136660676
33071	2014.06.17	23:21:42.995	1	213	0065-0136661759
33072	2014.06.17	23:21:43.250	1	225	0065-0136661759
33073	2014.06.17	23:21:43.618	1	839	0065-0136661759
33074	2014.06.17	23:21:42.966	2	1490	0065-0136671473
33075	2014.06.17	23:21:44.480	1	464	0065-0136660676
33076	2014.06.17	23:21:45.103	1	622	0065-0136671473
33077	2014.06.17	23:21:48.794	1	218	0065-0136661759
33078	2014.06.17	23:21:49.134	2	414	0065-0136661759
33079	2014.06.17	23:21:49.968	6	308	0065-0136659288
33080	2014.06.17	23:21:49.881	8	1552	0065-0136671473
33081	2014.06.17	23:21:50.393	5	2275	0065-0136659288
33082	2014.06.17	23:21:51.872	7	4072	0065-0136671473
33083	2014.06.17	23:21:55.460	2	749	0065-0136653169
33084	2014.06.17	23:21:56.143	5	314	0065-0136659288
33085	2014.06.17	23:21:56.540	1	1926	0065-0136653169
33086	2014.06.17	23:21:56.437	6	3557	0065-0136659288
33087	2014.06.17	23:22:00.324	7	419	0065-0136659288
33088	2014.06.17	23:22:00.759	8	2263	0065-0136659288
33089	2014.06.17	23:22:03.503	1	219	0065-0136659288
33090	2014.06.17	23:22:03.735	2	318	0065-0136659288
33091	2014.06.17	23:22:05.536	8	938	0065-0136653169
33092	2014.06.17	23:22:06.653	7	5075	0065-0136653169
33093	2014.06.17	23:22:12.580	7	913	0065-0136671473
33094	2014.06.17	23:22:13.163	6	404	0065-0136653169
33095	2014.06.17	23:22:13.651	5	1540	0065-0136653169
33096	2014.06.17	23:22:13.635	8	1586	0065-0136671473
33097	2014.06.17	23:22:16.426	1	438	0065-0136660676
33098	2014.06.17	23:22:17.059	2	1003	0065-0136660676
33099	2014.06.17	23:22:28.596	1	416	0065-0136671473
33100	2014.06.17	23:22:29.250	2	1012	0065-0136671473
33101	2014.06.17	23:22:33.493	3	806	0065-0136661759
33102	2014.06.17	23:22:34.486	4	1322	0065-0136661759
33103	2014.06.17	23:22:36.161	3	322	0065-0136671473
33104	2014.06.17	23:22:36.976	3	446	0065-0136665886
33105	2014.06.17	23:22:36.755	4	913	0065-0136671473
33106	2014.06.17	23:22:37.825	4	784	0065-0136665886
33107	2014.06.17	23:22:43.832	4	550	0065-0136653169
33108	2014.06.17	23:22:44.502	3	2874	0065-0136653169
33109	2014.06.17	23:22:54.972	2	404	0065-0136653169
33110	2014.06.17	23:22:55.461	1	1506	0065-0136653169
33111	2014.06.17	23:23:00.488	8	537	0065-0136653169
33112	2014.06.17	23:23:01.144	7	1413	0065-0136653169
33113	2014.06.17	23:23:06.516	3	635	0065-0136670531
33114	2014.06.17	23:23:07.362	4	5033	0065-0136670531
33115	2014.06.17	23:23:27.638	6	404	0065-0136653169
33116	2014.06.17	23:23:28.092	5	900	0065-0136653169
33117	2014.06.17	23:24:01.968	3	415	0065-0136659288
33118	2014.06.17	23:24:02.457	4	3200	0065-0136659288
33119	2014.06.17	23:25:02.219	4	1112	0065-0136667521
33120	2014.06.17	23:25:03.464	4	441	0065-0136653169
33121	2014.06.17	23:25:03.505	3	1604	0065-0136667521
33122	2014.06.17	23:25:05.134	3	1204	0065-0136653169
33123	2014.06.17	23:25:24.839	4	316	0065-0136670531
33124	2014.06.17	23:25:25.199	3	2188	0065-0136670531
33125	2014.06.17	23:25:47.740	5	223	0065-0136671473
33126	2014.06.17	23:25:47.991	6	4382	0065-0136671473
33127	2014.06.17	23:25:55.057	7	314	0065-0136671473
33128	2014.06.17	23:25:55.344	8	900	0065-0136671473
33129	2014.06.17	23:25:59.242	1	218	0065-0136671473
33130	2014.06.17	23:25:59.468	2	498	0065-0136671473
33131	2014.06.17	23:26:00.986	2	214	0065-0136671473
33132	2014.06.17	23:26:08.974	4	843	0065-0136665886
33133	2014.06.17	23:26:12.456	3	1635	0065-0136665886
33134	2014.06.17	23:26:13.719	2	513	0065-0136667521
33135	2014.06.17	23:26:15.587	3	453	0065-0136651817
33136	2014.06.17	23:26:14.496	1	1991	0065-0136667521
33137	2014.06.17	23:26:16.115	4	1217	0065-0136651817
33138	2014.06.17	23:26:20.476	4	710	0065-0136661759
33139	2014.06.17	23:26:21.163	3	348	0065-0136661759
33140	2014.06.17	23:26:21.978	4	315	0065-0136651817
33141	2014.06.17	23:26:22.281	3	2497	0065-0136651817
33142	2014.06.17	23:26:26.642	3	443	0065-0136651817
33143	2014.06.17	23:26:27.026	4	1312	0065-0136651817
33144	2014.06.17	23:26:44.370	8	1291	0065-0136667521
33145	2014.06.17	23:26:45.970	7	6684	0065-0136667521
33146	2014.06.17	23:26:53.327	6	507	0065-0136667521
33147	2014.06.17	23:26:53.874	5	4445	0065-0136667521
33148	2014.06.17	23:27:14.845	2	409	0065-0136665886
33149	2014.06.17	23:27:15.560	1	623	0065-0136665886
33150	2014.06.17	23:27:18.272	4	516	0065-0136667521
33151	2014.06.17	23:27:18.953	8	1028	0065-0136665886
33152	2014.06.17	23:27:18.803	3	3024	0065-0136667521
33153	2014.06.17	23:27:23.444	7	2793	0065-0136665886
33154	2014.06.17	23:27:26.221	2	1780	0065-0136659459
33155	2014.06.17	23:27:28.386	1	2129	0065-0136659459
33156	2014.06.17	23:27:33.075	8	806	0065-0136659459
33157	2014.06.17	23:27:36.744	3	619	0065-0136671473
33158	2014.06.17	23:27:34.102	7	4153	0065-0136659459
33159	2014.06.17	23:27:39.158	6	451	0065-0136659459
33160	2014.06.17	23:27:39.552	7	417	0065-0136665886
33161	2014.06.17	23:27:37.603	4	2927	0065-0136671473
33162	2014.06.17	23:27:40.072	8	1096	0065-0136665886
33163	2014.06.17	23:27:39.657	5	1590	0065-0136659459
33164	2014.06.17	23:27:48.506	8	403	0065-0136665886
33165	2014.06.17	23:27:48.836	7	806	0065-0136665886
33166	2014.06.17	23:27:49.912	5	1814	0065-0136651817
33167	2014.06.17	23:27:52.002	6	1402	0065-0136651817
33168	2014.06.17	23:27:53.693	7	420	0065-0136665886
33169	2014.06.17	23:27:56.556	6	467	0065-0136651817
33170	2014.06.17	23:27:56.925	5	1188	0065-0136651817
33171	2014.06.17	23:27:57.673	7	518	0065-0136665886
33172	2014.06.17	23:27:58.107	8	415	0065-0136665886
33173	2014.06.17	23:27:59.148	1	226	0065-0136665886
33174	2014.06.17	23:27:59.437	2	223	0065-0136665886
33175	2014.06.17	23:28:00.269	4	322	0065-0136651817
33176	2014.06.17	23:28:00.627	3	1803	0065-0136651817
33177	2014.06.17	23:28:03.127	2	339	0065-0136651817
33178	2014.06.17	23:28:03.477	1	357	0065-0136651817
33179	2014.06.17	23:28:09.400	8	803	0065-0136651817
33180	2014.06.17	23:28:10.680	7	3375	0065-0136651817
33181	2014.06.17	23:28:27.961	3	1521	0065-0136655780
33182	2014.06.17	23:28:29.790	4	3469	0065-0136655780
33183	2014.06.17	23:28:37.388	6	580	0065-0136651817
33184	2014.06.17	23:28:37.915	5	1080	0065-0136651817
33185	2014.06.17	23:30:07.603	3	407	0065-0136653169
33186	2014.06.17	23:30:08.159	4	2386	0065-0136653169
33187	2014.06.17	23:30:12.296	4	820	0065-0136653169
33188	2014.06.17	23:30:27.232	4	453	0065-0136673193
33189	2014.06.17	23:30:27.860	3	2100	0065-0136673193
33190	2014.06.17	23:30:51.626	2	314	0065-0136673193
33191	2014.06.17	23:30:52.151	1	1446	0065-0136673193
33192	2014.06.17	23:30:56.093	5	512	0065-0136653169
33193	2014.06.17	23:30:58.329	8	211	0065-0136673193
33194	2014.06.17	23:30:56.641	6	3278	0065-0136653169
33195	2014.06.17	23:30:58.713	8	1546	0065-0136673193
33196	2014.06.17	23:31:00.486	7	6573	0065-0136673193
33197	2014.06.17	23:31:09.405	6	552	0065-0136673193
33198	2014.06.17	23:31:10.729	7	403	0065-0136653169
33199	2014.06.17	23:31:09.991	5	1628	0065-0136673193
33200	2014.06.17	23:31:11.189	8	1030	0065-0136653169
33201	2014.06.17	23:31:21.747	1	315	0065-0136653169
33202	2014.06.17	23:31:21.828	5	500	0065-0136655780
33203	2014.06.17	23:31:22.252	2	730	0065-0136653169
33204	2014.06.17	23:31:22.488	6	2871	0065-0136655780
33205	2014.06.17	23:31:25.539	4	411	0065-0136673193
33206	2014.06.17	23:31:25.997	3	2607	0065-0136673193
33207	2014.06.17	23:31:30.448	7	935	0065-0136655780
33208	2014.06.17	23:31:31.477	8	1920	0065-0136655780
33209	2014.06.17	23:31:38.069	1	313	0065-0136655780
33210	2014.06.17	23:31:38.693	2	1189	0065-0136655780
33211	2014.06.17	23:31:40.002	2	343	0065-0136655780
33212	2014.06.17	23:31:43.901	2	414	0065-0136673193
33213	2014.06.17	23:31:44.460	1	1914	0065-0136673193
33214	2014.06.17	23:32:12.147	8	433	0065-0136673193
33215	2014.06.17	23:32:12.619	7	2176	0065-0136673193
33216	2014.06.17	23:32:12.870	3	3861	0065-0136665886
33217	2014.06.17	23:32:16.818	4	1034	0065-0136665886
33218	2014.06.17	23:32:56.950	6	725	0065-0136673193
33219	2014.06.17	23:32:57.898	5	1416	0065-0136673193
33220	2014.06.17	23:33:00.507	4	312	0065-0136673193
33221	2014.06.17	23:33:00.814	3	410	0065-0136673193
33222	2014.06.17	23:35:04.592	3	654	0065-0136655780
33223	2014.06.17	23:35:05.348	4	4841	0065-0136655780
33224	2014.06.17	23:35:12.521	4	740	0065-0136665886
33225	2014.06.17	23:35:13.396	3	644	0065-0136665886
33226	2014.06.17	23:35:31.753	2	308	0065-0136673193
33227	2014.06.17	23:35:32.215	1	1204	0065-0136673193
33228	2014.06.17	23:35:42.721	8	597	0065-0136673193
33229	2014.06.17	23:35:43.445	7	2902	0065-0136673193
33230	2014.06.17	23:35:47.544	6	617	0065-0136673193
33231	2014.06.17	23:35:48.169	5	1361	0065-0136673193
33232	2014.06.17	23:36:15.048	2	501	0065-0136665886
33233	2014.06.17	23:36:15.901	1	2052	0065-0136665886
33234	2014.06.17	23:36:22.417	8	419	0065-0136665886
33235	2014.06.17	23:36:22.886	7	1688	0065-0136665886
33236	2014.06.17	23:36:26.873	6	409	0065-0136665886
33237	2014.06.17	23:36:27.258	5	420	0065-0136665886
33238	2014.06.17	23:39:34.148	4	322	0065-0136673193
33239	2014.06.17	23:39:34.635	3	1985	0065-0136673193
33240	2014.06.17	23:39:41.719	2	412	0065-0136673193
33241	2014.06.17	23:39:42.268	1	2841	0065-0136673193
33242	2014.06.17	23:39:46.872	8	310	0065-0136673193
33243	2014.06.17	23:39:47.225	7	3389	0065-0136673193
33244	2014.06.17	23:39:51.766	6	421	0065-0136673193
33245	2014.06.17	23:39:52.288	5	3946	0065-0136673193
33246	2014.06.17	23:39:58.205	4	364	0065-0136673193
33247	2014.06.17	23:39:58.502	3	1396	0065-0136673193
33248	2014.06.17	23:39:59.796	5	643	0065-0136665886
33249	2014.06.17	23:40:00.488	6	2313	0065-0136665886
33250	2014.06.17	23:40:03.581	5	2068	0065-0136665886
33251	2014.06.17	23:40:06.527	6	1190	0065-0136665886
33252	2014.06.17	23:40:08.172	6	226	0065-0136665886
33253	2014.06.17	23:40:10.457	6	425	0065-0136665886
33254	2014.06.17	23:40:10.850	5	715	0065-0136665886
33255	2014.06.17	23:47:06.589	2	410	0065-0136670531
33256	2014.06.17	23:47:07.249	1	2117	0065-0136670531
33257	2014.06.17	23:47:09.965	1	215	0065-0136670531
33258	2014.06.17	23:47:10.555	1	212	0065-0136670531
33259	2014.06.17	23:47:11.977	1	228	0065-0136670531
33260	2014.06.17	23:47:12.488	1	216	0065-0136670531
33261	2014.06.17	23:47:28.179	8	517	0065-0136670531
33262	2014.06.17	23:47:28.782	7	5420	0065-0136670531
33263	2014.06.17	23:47:36.144	6	1428	0065-0136670531
33264	2014.06.17	23:47:38.019	5	2578	0065-0136670531
33265	2014.06.17	23:48:12.238	2	813	0065-0136661759
33266	2014.06.17	23:48:13.420	1	660	0065-0136661759
33267	2014.06.17	23:48:38.467	1	309	0065-0136661759
33268	2014.06.17	23:48:38.823	2	435	0065-0136661759
33269	2014.06.17	23:48:37.666	3	2775	0065-0136673193
33270	2014.06.17	23:48:40.550	4	5456	0065-0136673193
33271	2014.06.17	23:48:46.077	4	1711	0065-0136673193
33272	2014.06.17	23:48:52.059	3	722	0065-0136653169
33273	2014.06.17	23:48:52.882	4	2535	0065-0136653169
33274	2014.06.17	23:49:56.651	3	419	0065-0136661759
33275	2014.06.17	23:49:57.163	4	1729	0065-0136661759
33276	2014.06.17	23:50:00.533	3	516	0065-0136667521
33277	2014.06.17	23:50:01.189	4	2280	0065-0136667521
33278	2014.06.17	23:51:38.459	2	427	0065-0136660676
33279	2014.06.17	23:51:39.902	1	550	0065-0136660676
33280	2014.06.17	23:51:40.796	1	512	0065-0136660676
33281	2014.06.17	23:51:45.015	8	410	0065-0136660676
33282	2014.06.17	23:51:45.533	7	1796	0065-0136660676
33283	2014.06.17	23:51:49.888	5	707	0065-0136653169
33284	2014.06.17	23:51:57.023	7	521	0065-0136660676
33285	2014.06.17	23:51:50.672	6	7223	0065-0136653169
33286	2014.06.17	23:51:57.587	8	846	0065-0136660676
33287	2014.06.17	23:51:58.292	6	803	0065-0136653169
33288	2014.06.17	23:51:59.291	1	351	0065-0136660676
33289	2014.06.17	23:51:59.611	2	869	0065-0136660676
33290	2014.06.17	23:52:00.203	7	418	0065-0136653169
33291	2014.06.17	23:52:00.590	8	1624	0065-0136653169
33292	2014.06.17	23:52:02.652	3	342	0065-0136660676
33293	2014.06.17	23:52:03.088	4	838	0065-0136660676
33294	2014.06.17	23:53:25.643	1	309	0065-0136653169
33295	2014.06.17	23:53:26.070	2	1657	0065-0136653169
33296	2014.06.17	23:53:27.780	2	217	0065-0136653169
33297	2014.06.17	23:53:28.131	2	588	0065-0136653169
33298	2014.06.17	23:53:30.535	3	2176	0065-0136653169
33299	2014.06.17	23:53:33.072	4	1493	0065-0136653169
33300	2014.06.18	00:03:11.297	4	723	0065-0136653169
33301	2014.06.18	00:03:12.116	3	2088	0065-0136653169
