# Supplementary material for: Eco-HAB as a fully automated and ecologically relevant assessment of social impairments in mouse models of autism
Source: eLife. 2016 Oct 12;5:e19532. doi: 10.7554/eLife.19532 (PMC5092044; doi:10.7554/eLife.19532)
Supplement: Supplementary file 1. — DOI: http://dx.doi.org/10.7554/eLife.19532.038 [file elife-19532-supp1.zip › BALB VPA data cohort 1/20140618_000000.txt]

33302	2014.06.18	00:04:12.193	2	509	0065-0136653169
33303	2014.06.18	00:04:12.808	1	1139	0065-0136653169
33304	2014.06.18	00:06:34.434	8	835	0065-0136653169
33305	2014.06.18	00:06:35.293	7	3804	0065-0136653169
33306	2014.06.18	00:06:40.795	6	420	0065-0136653169
33307	2014.06.18	00:06:41.256	5	1412	0065-0136653169
33308	2014.06.18	00:08:14.023	4	750	0065-0136653169
33309	2014.06.18	00:08:14.748	3	3113	0065-0136653169
33310	2014.06.18	00:08:55.323	2	710	0065-0136653169
33311	2014.06.18	00:08:57.566	1	3456	0065-0136653169
33312	2014.06.18	00:09:03.620	1	1493	0065-0136653169
33313	2014.06.18	00:09:06.747	2	3918	0065-0136653169
33314	2014.06.18	00:09:10.789	2	221	0065-0136653169
33315	2014.06.18	00:09:16.317	2	1555	0065-0136653169
33316	2014.06.18	00:09:18.474	1	2086	0065-0136653169
33317	2014.06.18	00:09:33.232	1	426	0065-0136653169
33318	2014.06.18	00:09:34.817	2	1809	0065-0136653169
33319	2014.06.18	00:09:37.587	4	502	0065-0136661759
33320	2014.06.18	00:09:38.204	3	1331	0065-0136661759
33321	2014.06.18	00:09:48.748	3	1684	0065-0136653169
33322	2014.06.18	00:09:49.975	2	518	0065-0136661759
33323	2014.06.18	00:09:50.553	3	217	0065-0136653169
33324	2014.06.18	00:09:50.707	1	532	0065-0136661759
33325	2014.06.18	00:09:50.941	4	1558	0065-0136653169
33326	2014.06.18	00:09:59.369	8	518	0065-0136661759
33327	2014.06.18	00:09:59.951	7	1430	0065-0136661759
33328	2014.06.18	00:10:06.662	7	439	0065-0136661759
33329	2014.06.18	00:10:07.084	8	596	0065-0136661759
33330	2014.06.18	00:10:34.361	1	545	0065-0136661759
33331	2014.06.18	00:10:35.014	2	500	0065-0136661759
33332	2014.06.18	00:10:39.535	3	723	0065-0136661759
33333	2014.06.18	00:10:40.367	4	837	0065-0136661759
33334	2014.06.18	00:22:27.948	4	756	0065-0136651817
33335	2014.06.18	00:22:28.844	3	1619	0065-0136651817
33336	2014.06.18	00:23:19.316	2	452	0065-0136651817
33337	2014.06.18	00:23:19.911	1	714	0065-0136651817
33338	2014.06.18	00:23:47.884	4	805	0065-0136661759
33339	2014.06.18	00:23:48.832	3	622	0065-0136661759
33340	2014.06.18	00:23:52.925	8	596	0065-0136651817
33341	2014.06.18	00:23:53.638	7	1691	0065-0136651817
33342	2014.06.18	00:24:07.311	6	515	0065-0136651817
33343	2014.06.18	00:24:07.940	5	1825	0065-0136651817
33344	2014.06.18	00:26:17.291	2	404	0065-0136661759
33345	2014.06.18	00:26:17.878	1	414	0065-0136661759
33346	2014.06.18	00:26:22.191	1	314	0065-0136661759
33347	2014.06.18	00:26:22.547	2	403	0065-0136661759
33348	2014.06.18	00:26:24.231	3	522	0065-0136661759
33349	2014.06.18	00:26:24.750	4	2390	0065-0136661759
33350	2014.06.18	00:26:28.409	4	508	0065-0136661759
33351	2014.06.18	00:26:29.559	4	308	0065-0136651817
33352	2014.06.18	00:26:29.887	3	213	0065-0136651817
33353	2014.06.18	00:26:30.440	2	220	0065-0136651817
33354	2014.06.18	00:26:31.869	8	309	0065-0136651817
33355	2014.06.18	00:26:32.130	7	4258	0065-0136651817
33356	2014.06.18	00:26:37.307	7	214	0065-0136651817
33357	2014.06.18	00:26:40.574	6	581	0065-0136651817
33358	2014.06.18	00:26:41.134	5	1243	0065-0136651817
33359	2014.06.18	00:26:52.116	4	437	0065-0136651817
33360	2014.06.18	00:26:52.588	3	2319	0065-0136651817
33361	2014.06.18	00:26:55.016	3	326	0065-0136651817
33362	2014.06.18	00:26:55.431	3	225	0065-0136651817
33363	2014.06.18	00:27:00.857	2	413	0065-0136651817
33364	2014.06.18	00:27:01.388	1	1002	0065-0136651817
33365	2014.06.18	00:27:23.655	1	608	0065-0136651817
33366	2014.06.18	00:27:24.343	2	1235	0065-0136651817
33367	2014.06.18	00:27:39.207	3	503	0065-0136651817
33368	2014.06.18	00:27:39.800	4	2183	0065-0136651817
33369	2014.06.18	00:28:48.499	5	613	0065-0136653169
33370	2014.06.18	00:28:49.285	6	3460	0065-0136653169
33371	2014.06.18	00:28:54.386	7	610	0065-0136653169
33372	2014.06.18	00:28:55.144	8	1441	0065-0136653169
33373	2014.06.18	00:28:59.667	1	713	0065-0136653169
33374	2014.06.18	00:29:00.757	2	2468	0065-0136653169
33375	2014.06.18	00:36:19.917	5	1155	0065-0136651817
33376	2014.06.18	00:36:21.390	6	4334	0065-0136651817
33377	2014.06.18	00:36:28.588	7	714	0065-0136651817
33378	2014.06.18	00:36:29.406	8	2982	0065-0136651817
33379	2014.06.18	00:36:43.180	1	318	0065-0136651817
33380	2014.06.18	00:36:43.646	2	1548	0065-0136651817
33381	2014.06.18	00:36:58.568	3	402	0065-0136651817
33382	2014.06.18	00:36:58.920	4	1643	0065-0136651817
33383	2014.06.18	00:39:24.602	3	1585	0065-0136653169
33384	2014.06.18	00:39:26.441	4	2338	0065-0136653169
33385	2014.06.18	00:40:23.502	4	816	0065-0136651817
33386	2014.06.18	00:40:24.559	3	2940	0065-0136651817
33387	2014.06.18	00:40:29.150	2	216	0065-0136651817
33388	2014.06.18	00:40:29.399	1	688	0065-0136651817
33389	2014.06.18	00:40:44.324	8	409	0065-0136651817
33390	2014.06.18	00:40:44.715	7	1303	0065-0136651817
33391	2014.06.18	00:40:57.102	6	1309	0065-0136651817
33392	2014.06.18	00:40:58.845	5	6090	0065-0136651817
33393	2014.06.18	00:43:55.735	4	414	0065-0136651817
33394	2014.06.18	00:43:56.193	3	3795	0065-0136651817
33395	2014.06.18	00:44:00.657	2	317	0065-0136651817
33396	2014.06.18	00:44:00.909	1	420	0065-0136651817
33397	2014.06.18	00:44:43.506	1	613	0065-0136651817
33398	2014.06.18	00:44:44.449	2	1138	0065-0136651817
33399	2014.06.18	00:44:48.978	3	503	0065-0136651817
33400	2014.06.18	00:44:49.457	4	1802	0065-0136651817
33401	2014.06.18	00:44:56.231	4	339	0065-0136651817
33402	2014.06.18	00:44:56.503	3	1035	0065-0136651817
33403	2014.06.18	00:45:02.899	2	412	0065-0136651817
33404	2014.06.18	00:45:03.617	1	1313	0065-0136651817
33405	2014.06.18	00:45:24.435	8	1403	0065-0136651817
33406	2014.06.18	00:45:25.984	7	3377	0065-0136651817
33407	2014.06.18	00:47:37.517	7	516	0065-0136651817
33408	2014.06.18	00:47:37.933	8	1004	0065-0136651817
33409	2014.06.18	00:47:39.575	1	607	0065-0136651817
33410	2014.06.18	00:47:40.295	2	1821	0065-0136651817
33411	2014.06.18	00:47:42.292	2	211	0065-0136651817
33412	2014.06.18	00:48:23.982	3	613	0065-0136651817
33413	2014.06.18	00:48:24.633	4	1989	0065-0136651817
33414	2014.06.18	00:48:50.872	5	1457	0065-0136651817
33415	2014.06.18	00:48:52.373	6	2114	0065-0136651817
33416	2014.06.18	00:48:54.498	6	1177	0065-0136651817
33417	2014.06.18	00:49:14.228	6	213	0065-0136651817
33418	2014.06.18	00:49:31.280	7	613	0065-0136651817
33419	2014.06.18	00:49:31.911	8	1967	0065-0136651817
33420	2014.06.18	00:49:51.125	1	332	0065-0136651817
33421	2014.06.18	00:49:51.428	2	649	0065-0136651817
33422	2014.06.18	00:50:16.325	3	407	0065-0136651817
33423	2014.06.18	00:50:16.644	4	1125	0065-0136651817
33424	2014.06.18	00:56:43.255	4	404	0065-0136651817
33425	2014.06.18	00:56:43.691	3	3105	0065-0136651817
33426	2014.06.18	00:56:49.201	2	529	0065-0136651817
33427	2014.06.18	00:56:49.788	1	423	0065-0136651817
33428	2014.06.18	00:56:53.983	8	419	0065-0136651817
33429	2014.06.18	00:56:54.344	7	407	0065-0136651817
33430	2014.06.18	00:56:55.777	6	435	0065-0136651817
33431	2014.06.18	00:56:56.140	5	1201	0065-0136651817
33432	2014.06.18	01:07:44.913	4	505	0065-0136661759
33433	2014.06.18	01:07:45.503	3	706	0065-0136661759
