# Supplementary material for: Eco-HAB as a fully automated and ecologically relevant assessment of social impairments in mouse models of autism
Source: eLife. 2016 Oct 12;5:e19532. doi: 10.7554/eLife.19532 (PMC5092044; doi:10.7554/eLife.19532)
Supplement: Supplementary file 1. — DOI: http://dx.doi.org/10.7554/eLife.19532.038 [file elife-19532-supp1.zip › BALB VPA data cohort 1/20140618_010000.txt]

33434	2014.06.18	01:07:59.275	3	599	0065-0136661759
33435	2014.06.18	01:07:59.865	4	630	0065-0136661759
33436	2014.06.18	01:46:26.900	4	639	0065-0136653169
33437	2014.06.18	01:46:27.720	3	3120	0065-0136653169
33438	2014.06.18	01:46:46.010	2	515	0065-0136653169
33439	2014.06.18	01:46:46.932	1	1526	0065-0136653169
33440	2014.06.18	01:46:54.193	8	498	0065-0136653169
33441	2014.06.18	01:46:54.742	7	2029	0065-0136653169
33442	2014.06.18	01:46:58.232	6	412	0065-0136653169
33443	2014.06.18	01:46:58.730	5	1186	0065-0136653169
33444	2014.06.18	01:50:54.176	5	1310	0065-0136661759
33445	2014.06.18	01:50:55.651	6	3206	0065-0136661759
33446	2014.06.18	01:50:59.071	6	223	0065-0136661759
33447	2014.06.18	01:50:59.310	6	899	0065-0136661759
33448	2014.06.18	01:51:00.556	6	216	0065-0136661759
33449	2014.06.18	01:51:00.844	6	213	0065-0136661759
33450	2014.06.18	01:51:03.185	7	506	0065-0136661759
33451	2014.06.18	01:51:03.809	8	914	0065-0136661759
33452	2014.06.18	01:51:22.505	1	308	0065-0136661759
33453	2014.06.18	01:51:22.925	2	651	0065-0136661759
33454	2014.06.18	01:51:39.073	3	435	0065-0136661759
33455	2014.06.18	01:51:39.565	4	1037	0065-0136661759
33456	2014.06.18	01:51:40.843	4	790	0065-0136661759
33457	2014.06.18	01:57:08.333	4	693	0065-0136651817
33458	2014.06.18	01:57:10.010	3	1687	0065-0136651817
33459	2014.06.18	01:57:13.351	2	502	0065-0136651817
33460	2014.06.18	01:57:13.999	1	818	0065-0136651817
33461	2014.06.18	01:59:58.166	8	498	0065-0136651817
33462	2014.06.18	01:59:58.788	7	1407	0065-0136651817
33463	2014.06.18	02:00:05.279	6	453	0065-0136651817
33464	2014.06.18	02:00:05.786	5	938	0065-0136651817
