# Supplementary material for: Eco-HAB as a fully automated and ecologically relevant assessment of social impairments in mouse models of autism
Source: eLife. 2016 Oct 12;5:e19532. doi: 10.7554/eLife.19532 (PMC5092044; doi:10.7554/eLife.19532)
Supplement: Supplementary file 1. — DOI: http://dx.doi.org/10.7554/eLife.19532.038 [file elife-19532-supp1.zip › BALB VPA data cohort 1/20140618_040000.txt]

34011	2014.06.18	04:31:23.265	3	550	0065-0136651817
34012	2014.06.18	04:31:23.826	4	2799	0065-0136651817
34013	2014.06.18	04:31:26.669	4	220	0065-0136651817
34014	2014.06.18	04:31:27.436	4	441	0065-0136651817
34015	2014.06.18	04:32:07.447	5	804	0065-0136651817
34016	2014.06.18	04:32:08.371	6	1091	0065-0136651817
34017	2014.06.18	04:32:43.099	6	436	0065-0136651817
34018	2014.06.18	04:32:43.485	5	1593	0065-0136651817
34019	2014.06.18	04:34:41.933	5	1489	0065-0136671473
34020	2014.06.18	04:34:43.579	6	4739	0065-0136671473
34021	2014.06.18	04:34:50.352	7	623	0065-0136671473
34022	2014.06.18	04:34:50.975	8	1584	0065-0136671473
34023	2014.06.18	04:34:53.479	1	220	0065-0136671473
34024	2014.06.18	04:34:53.743	2	429	0065-0136671473
34025	2014.06.18	04:34:57.915	3	407	0065-0136671473
34026	2014.06.18	04:34:58.347	4	1187	0065-0136671473
34027	2014.06.18	04:37:01.651	4	1308	0065-0136651817
34028	2014.06.18	04:37:03.501	3	6471	0065-0136651817
34029	2014.06.18	04:37:13.166	3	418	0065-0136651817
34030	2014.06.18	04:37:13.567	4	695	0065-0136651817
34031	2014.06.18	04:50:35.099	4	744	0065-0136661759
34032	2014.06.18	04:50:35.983	3	1210	0065-0136661759
34033	2014.06.18	04:50:40.974	2	713	0065-0136661759
34034	2014.06.18	04:50:41.820	1	456	0065-0136661759
34035	2014.06.18	04:51:07.202	1	317	0065-0136661759
34036	2014.06.18	04:51:07.605	2	323	0065-0136661759
34037	2014.06.18	04:51:08.861	3	427	0065-0136661759
34038	2014.06.18	04:51:09.220	4	533	0065-0136661759
34039	2014.06.18	04:51:57.303	4	314	0065-0136661759
34040	2014.06.18	04:51:57.557	3	216	0065-0136661759
34041	2014.06.18	04:51:57.750	4	219	0065-0136651817
34042	2014.06.18	04:51:58.004	3	325	0065-0136651817
34043	2014.06.18	04:52:00.544	3	313	0065-0136661759
34044	2014.06.18	04:52:00.881	4	211	0065-0136661759
34045	2014.06.18	04:52:01.487	3	309	0065-0136651817
34046	2014.06.18	04:52:01.855	4	9533	0065-0136651817
34047	2014.06.18	05:00:56.998	4	507	0065-0136673193
34048	2014.06.18	05:00:57.620	3	2691	0065-0136673193
34049	2014.06.18	05:01:21.472	3	441	0065-0136673193
34050	2014.06.18	05:01:22.094	4	2880	0065-0136673193
34051	2014.06.18	05:01:28.252	5	499	0065-0136673193
34052	2014.06.18	05:01:28.878	6	2241	0065-0136673193
34053	2014.06.18	05:01:31.209	6	820	0065-0136673193
34054	2014.06.18	05:01:32.776	6	623	0065-0136673193
34055	2014.06.18	05:01:39.101	6	431	0065-0136673193
34056	2014.06.18	05:01:39.562	5	2588	0065-0136673193
34057	2014.06.18	05:01:43.076	5	904	0065-0136673193
