# Supplementary material for: Eco-HAB as a fully automated and ecologically relevant assessment of social impairments in mouse models of autism
Source: eLife. 2016 Oct 12;5:e19532. doi: 10.7554/eLife.19532 (PMC5092044; doi:10.7554/eLife.19532)
Supplement: Supplementary file 1. — DOI: http://dx.doi.org/10.7554/eLife.19532.038 [file elife-19532-supp1.zip › BALB VPA data cohort 1/20140618_050000.txt]

34058	2014.06.18	05:19:32.038	4	904	0065-0136670531
34059	2014.06.18	05:19:33.186	3	2583	0065-0136670531
34060	2014.06.18	05:19:39.004	2	410	0065-0136670531
34061	2014.06.18	05:19:39.695	1	1338	0065-0136670531
34062	2014.06.18	05:20:42.958	8	428	0065-0136670531
34063	2014.06.18	05:20:43.447	7	2896	0065-0136670531
34064	2014.06.18	05:20:58.165	7	404	0065-0136670531
34065	2014.06.18	05:20:58.533	8	2284	0065-0136670531
34066	2014.06.18	05:21:00.881	8	619	0065-0136670531
34067	2014.06.18	05:21:02.031	8	629	0065-0136670531
34068	2014.06.18	05:21:03.787	1	320	0065-0136670531
34069	2014.06.18	05:21:04.174	2	781	0065-0136670531
34070	2014.06.18	05:21:38.712	2	420	0065-0136670531
34071	2014.06.18	05:21:39.137	1	1459	0065-0136670531
34072	2014.06.18	05:21:46.999	8	507	0065-0136670531
34073	2014.06.18	05:21:47.592	7	1400	0065-0136670531
34074	2014.06.18	05:21:51.378	7	1587	0065-0136670531
34075	2014.06.18	05:21:52.957	8	1525	0065-0136670531
34076	2014.06.18	05:21:58.022	8	409	0065-0136670531
34077	2014.06.18	05:21:58.458	7	1125	0065-0136670531
34078	2014.06.18	05:22:00.476	6	411	0065-0136670531
34079	2014.06.18	05:22:01.121	5	4977	0065-0136670531
34080	2014.06.18	05:22:39.219	5	224	0065-0136670531
34081	2014.06.18	05:22:40.497	5	773	0065-0136670531
34082	2014.06.18	05:22:41.291	6	2284	0065-0136670531
34083	2014.06.18	05:22:43.607	6	781	0065-0136670531
34084	2014.06.18	05:22:45.939	6	738	0065-0136670531
34085	2014.06.18	05:22:48.495	6	371	0065-0136670531
34086	2014.06.18	05:22:48.868	5	2414	0065-0136670531
34087	2014.06.18	05:22:53.804	5	225	0065-0136670531
34088	2014.06.18	05:30:23.217	4	604	0065-0136655780
34089	2014.06.18	05:30:24.037	3	3199	0065-0136655780
34090	2014.06.18	05:30:37.331	2	450	0065-0136655780
34091	2014.06.18	05:30:38.608	1	3329	0065-0136655780
34092	2014.06.18	05:31:27.331	8	1235	0065-0136655780
34093	2014.06.18	05:31:28.739	7	3584	0065-0136655780
34094	2014.06.18	05:32:01.641	6	523	0065-0136655780
34095	2014.06.18	05:32:02.363	5	3953	0065-0136655780
34096	2014.06.18	05:32:08.617	4	431	0065-0136655780
34097	2014.06.18	05:32:09.142	3	1512	0065-0136655780
34098	2014.06.18	05:32:10.479	5	1188	0065-0136665886
34099	2014.06.18	05:32:11.753	6	1786	0065-0136665886
34100	2014.06.18	05:32:34.165	6	616	0065-0136665886
34101	2014.06.18	05:32:34.728	5	594	0065-0136665886
34102	2014.06.18	05:32:37.386	4	549	0065-0136665886
34103	2014.06.18	05:32:38.122	3	2900	0065-0136665886
34104	2014.06.18	05:34:18.945	3	310	0065-0136655780
34105	2014.06.18	05:34:19.302	4	507	0065-0136655780
34106	2014.06.18	05:34:20.734	3	539	0065-0136665886
34107	2014.06.18	05:34:21.314	4	742	0065-0136665886
34108	2014.06.18	05:37:19.092	4	1537	0065-0136653169
34109	2014.06.18	05:37:21.037	3	3239	0065-0136653169
34110	2014.06.18	05:38:11.546	2	657	0065-0136653169
34111	2014.06.18	05:38:12.422	1	2772	0065-0136653169
34112	2014.06.18	05:38:54.982	8	498	0065-0136653169
34113	2014.06.18	05:38:55.625	7	1336	0065-0136653169
34114	2014.06.18	05:39:20.554	6	597	0065-0136653169
34115	2014.06.18	05:39:21.276	5	2483	0065-0136653169
34116	2014.06.18	05:48:26.082	5	513	0065-0136665886
34117	2014.06.18	05:48:26.703	6	2280	0065-0136665886
34118	2014.06.18	05:48:32.203	7	621	0065-0136665886
34119	2014.06.18	05:48:32.967	8	1429	0065-0136665886
34120	2014.06.18	05:48:57.560	1	1907	0065-0136665886
34121	2014.06.18	05:48:59.744	2	517	0065-0136665886
34122	2014.06.18	05:49:23.686	3	1624	0065-0136665886
34123	2014.06.18	05:49:25.642	4	2496	0065-0136665886
34124	2014.06.18	05:49:31.545	5	522	0065-0136665886
34125	2014.06.18	05:49:32.042	6	804	0065-0136665886
34126	2014.06.18	05:49:44.304	7	759	0065-0136665886
34127	2014.06.18	05:49:45.219	8	1441	0065-0136665886
34128	2014.06.18	05:50:11.976	1	434	0065-0136665886
34129	2014.06.18	05:50:12.418	2	1695	0065-0136665886
34130	2014.06.18	05:50:25.736	3	408	0065-0136665886
34131	2014.06.18	05:50:26.152	4	627	0065-0136665886
34132	2014.06.18	05:51:16.400	5	521	0065-0136665886
34133	2014.06.18	05:51:16.965	6	813	0065-0136665886
34134	2014.06.18	05:51:17.843	6	217	0065-0136665886
34135	2014.06.18	05:51:29.326	7	441	0065-0136665886
34136	2014.06.18	05:51:29.675	8	752	0065-0136665886
34137	2014.06.18	05:51:40.627	1	315	0065-0136665886
34138	2014.06.18	05:51:41.118	2	1521	0065-0136665886
34139	2014.06.18	05:51:54.467	3	438	0065-0136665886
34140	2014.06.18	05:51:54.857	4	1090	0065-0136665886
34141	2014.06.18	05:57:30.440	5	526	0065-0136665886
34142	2014.06.18	05:57:30.894	6	815	0065-0136665886
34143	2014.06.18	05:57:32.842	7	445	0065-0136665886
34144	2014.06.18	05:57:33.203	8	852	0065-0136665886
34145	2014.06.18	05:57:41.335	1	422	0065-0136665886
34146	2014.06.18	05:57:41.827	2	447	0065-0136665886
34147	2014.06.18	05:57:46.686	3	639	0065-0136665886
34148	2014.06.18	05:57:47.397	4	714	0065-0136665886
34149	2014.06.18	05:57:48.986	5	411	0065-0136665886
34150	2014.06.18	05:57:49.408	6	1135	0065-0136665886
34151	2014.06.18	05:57:52.308	5	716	0065-0136655780
34152	2014.06.18	05:57:52.994	7	307	0065-0136665886
34153	2014.06.18	05:57:53.299	8	942	0065-0136665886
34154	2014.06.18	05:57:53.354	6	10964	0065-0136655780
34155	2014.06.18	05:58:08.611	6	506	0065-0136655780
34156	2014.06.18	05:58:09.162	5	1310	0065-0136655780
34157	2014.06.18	05:58:37.384	1	313	0065-0136665886
34158	2014.06.18	05:58:37.756	2	502	0065-0136665886
34159	2014.06.18	05:58:43.498	3	414	0065-0136665886
34160	2014.06.18	05:58:43.882	4	622	0065-0136665886
34161	2014.06.18	05:59:03.650	5	433	0065-0136665886
34162	2014.06.18	05:59:04.109	6	5553	0065-0136665886
34163	2014.06.18	05:59:14.124	7	530	0065-0136665886
34164	2014.06.18	05:59:14.641	8	810	0065-0136665886
34165	2014.06.18	05:59:21.021	1	311	0065-0136665886
34166	2014.06.18	05:59:21.325	2	505	0065-0136665886
34167	2014.06.18	05:59:25.558	2	724	0065-0136665886
34168	2014.06.18	05:59:26.388	1	1398	0065-0136665886
34169	2014.06.18	05:59:29.848	8	658	0065-0136665886
34170	2014.06.18	05:59:30.472	7	1298	0065-0136665886
34171	2014.06.18	05:59:55.692	6	1400	0065-0136665886
34172	2014.06.18	05:59:57.468	5	2479	0065-0136665886
34173	2014.06.18	06:00:01.509	5	2990	0065-0136665886
34174	2014.06.18	06:00:05.279	5	6348	0065-0136665886
34175	2014.06.18	06:00:14.632	4	647	0065-0136651817
34176	2014.06.18	06:00:15.453	3	3173	0065-0136651817
34177	2014.06.18	06:00:24.941	2	509	0065-0136651817
34178	2014.06.18	06:00:25.617	1	1922	0065-0136651817
34179	2014.06.18	06:00:37.371	5	1289	0065-0136655780
34180	2014.06.18	06:00:40.708	6	4815	0065-0136655780
34181	2014.06.18	06:00:45.549	6	408	0065-0136655780
34182	2014.06.18	06:00:51.109	6	408	0065-0136655780
34183	2014.06.18	06:00:51.637	5	3842	0065-0136655780
34184	2014.06.18	06:00:55.503	5	318	0065-0136655780
34185	2014.06.18	06:00:56.190	5	447	0065-0136655780
