# Supplementary material for: Eco-HAB as a fully automated and ecologically relevant assessment of social impairments in mouse models of autism
Source: eLife. 2016 Oct 12;5:e19532. doi: 10.7554/eLife.19532 (PMC5092044; doi:10.7554/eLife.19532)
Supplement: Supplementary file 1. — DOI: http://dx.doi.org/10.7554/eLife.19532.038 [file elife-19532-supp1.zip › BALB VPA data cohort 1/20140618_060000.txt]

34186	2014.06.18	06:00:58.713	5	426	0065-0136655780
34187	2014.06.18	06:00:59.209	5	775	0065-0136655780
34188	2014.06.18	06:01:00.328	5	940	0065-0136655780
34189	2014.06.18	06:01:01.876	8	719	0065-0136651817
34190	2014.06.18	06:01:02.757	7	1891	0065-0136651817
34191	2014.06.18	06:01:05.567	5	709	0065-0136665886
34192	2014.06.18	06:01:06.332	6	819	0065-0136665886
34193	2014.06.18	06:01:07.827	4	526	0065-0136655780
34194	2014.06.18	06:01:08.524	3	3551	0065-0136655780
34195	2014.06.18	06:01:08.217	6	6890	0065-0136665886
34196	2014.06.18	06:01:16.157	5	1835	0065-0136665886
34197	2014.06.18	06:01:20.204	2	550	0065-0136655780
34198	2014.06.18	06:01:20.929	1	5489	0065-0136655780
34199	2014.06.18	06:01:40.495	1	320	0065-0136655780
34200	2014.06.18	06:01:40.782	2	659	0065-0136655780
34201	2014.06.18	06:01:42.809	3	1065	0065-0136655780
34202	2014.06.18	06:01:49.854	3	352	0065-0136655780
34203	2014.06.18	06:01:50.174	4	1493	0065-0136655780
34204	2014.06.18	06:01:56.414	5	325	0065-0136655780
34205	2014.06.18	06:01:56.716	6	230	0065-0136655780
34206	2014.06.18	06:01:57.329	7	314	0065-0136655780
34207	2014.06.18	06:01:57.611	8	326	0065-0136655780
34208	2014.06.18	06:01:58.272	1	214	0065-0136655780
34209	2014.06.18	06:01:58.499	2	314	0065-0136655780
34210	2014.06.18	06:01:58.607	7	314	0065-0136651817
34211	2014.06.18	06:01:58.937	8	216	0065-0136651817
34212	2014.06.18	06:02:00.519	5	312	0065-0136665886
34213	2014.06.18	06:02:00.837	6	332	0065-0136665886
34214	2014.06.18	06:02:01.899	7	227	0065-0136665886
34215	2014.06.18	06:02:02.164	8	227	0065-0136665886
34216	2014.06.18	06:02:02.697	1	219	0065-0136665886
34217	2014.06.18	06:02:07.587	3	211	0065-0136665886
34218	2014.06.18	06:02:07.841	4	315	0065-0136665886
34219	2014.06.18	06:02:09.768	5	313	0065-0136665886
34220	2014.06.18	06:02:10.023	6	419	0065-0136665886
34221	2014.06.18	06:02:12.159	7	307	0065-0136665886
34222	2014.06.18	06:02:12.420	8	312	0065-0136665886
34223	2014.06.18	06:02:15.219	1	522	0065-0136665886
34224	2014.06.18	06:02:15.826	1	321	0065-0136665886
34225	2014.06.18	06:02:16.121	2	228	0065-0136665886
34226	2014.06.18	06:02:16.417	1	216	0065-0136651817
34227	2014.06.18	06:02:16.648	2	215	0065-0136651817
34228	2014.06.18	06:02:16.646	3	331	0065-0136665886
34229	2014.06.18	06:02:16.916	4	324	0065-0136665886
34230	2014.06.18	06:02:17.173	3	326	0065-0136651817
34231	2014.06.18	06:02:17.507	4	437	0065-0136651817
34232	2014.06.18	06:02:20.870	5	311	0065-0136651817
34233	2014.06.18	06:02:21.189	6	2740	0065-0136651817
34234	2014.06.18	06:02:25.054	6	344	0065-0136651817
34235	2014.06.18	06:02:25.390	5	1300	0065-0136651817
34236	2014.06.18	06:02:36.947	4	522	0065-0136651817
34237	2014.06.18	06:02:37.447	3	1135	0065-0136651817
34238	2014.06.18	06:03:18.537	5	1994	0065-0136659288
34239	2014.06.18	06:03:18.489	3	7706	0065-0136655780
34240	2014.06.18	06:03:20.760	6	9642	0065-0136659288
34241	2014.06.18	06:03:33.428	6	1797	0065-0136659288
34242	2014.06.18	06:03:35.233	6	432	0065-0136659288
34243	2014.06.18	06:03:36.189	5	2185	0065-0136659288
34244	2014.06.18	06:04:01.940	5	1492	0065-0136660676
34245	2014.06.18	06:04:03.877	6	3372	0065-0136660676
34246	2014.06.18	06:04:11.130	3	898	0065-0136655780
34247	2014.06.18	06:04:11.881	7	505	0065-0136660676
34248	2014.06.18	06:04:12.499	8	1931	0065-0136660676
34249	2014.06.18	06:04:12.250	4	4239	0065-0136655780
34250	2014.06.18	06:04:22.169	1	3244	0065-0136660676
34251	2014.06.18	06:04:26.342	2	2671	0065-0136660676
34252	2014.06.18	06:04:43.225	3	808	0065-0136651817
34253	2014.06.18	06:04:44.277	4	3689	0065-0136651817
34254	2014.06.18	06:04:51.820	3	515	0065-0136660676
34255	2014.06.18	06:04:52.473	4	1893	0065-0136660676
34256	2014.06.18	06:05:05.326	5	211	0065-0136651817
34257	2014.06.18	06:05:05.557	6	228	0065-0136651817
34258	2014.06.18	06:05:05.861	7	313	0065-0136665886
34259	2014.06.18	06:05:06.124	8	218	0065-0136665886
34260	2014.06.18	06:05:06.325	7	316	0065-0136651817
34261	2014.06.18	06:05:06.620	8	225	0065-0136651817
34262	2014.06.18	06:05:06.683	1	225	0065-0136665886
34263	2014.06.18	06:05:07.370	1	223	0065-0136651817
34264	2014.06.18	06:05:07.546	2	1588	0065-0136651817
34265	2014.06.18	06:05:09.490	3	415	0065-0136665886
34266	2014.06.18	06:05:09.869	4	216	0065-0136665886
34267	2014.06.18	06:05:10.145	3	228	0065-0136651817
34268	2014.06.18	06:05:10.412	4	903	0065-0136651817
34269	2014.06.18	06:05:13.025	5	434	0065-0136651817
34270	2014.06.18	06:05:13.416	6	1901	0065-0136651817
34271	2014.06.18	06:05:16.120	7	408	0065-0136651817
34272	2014.06.18	06:05:16.475	8	804	0065-0136651817
34273	2014.06.18	06:05:29.349	1	409	0065-0136651817
34274	2014.06.18	06:05:29.833	2	722	0065-0136651817
34275	2014.06.18	06:05:31.638	2	426	0065-0136651817
34276	2014.06.18	06:05:32.261	2	387	0065-0136651817
34277	2014.06.18	06:05:50.897	3	1338	0065-0136651817
34278	2014.06.18	06:05:52.265	4	1506	0065-0136651817
34279	2014.06.18	06:07:36.561	4	639	0065-0136651817
34280	2014.06.18	06:07:37.441	3	3013	0065-0136651817
34281	2014.06.18	06:07:40.461	3	413	0065-0136651817
34282	2014.06.18	06:07:41.020	3	216	0065-0136651817
34283	2014.06.18	06:07:42.899	2	432	0065-0136651817
34284	2014.06.18	06:07:43.455	1	451	0065-0136651817
34285	2014.06.18	06:07:47.625	8	601	0065-0136651817
34286	2014.06.18	06:07:48.235	7	4952	0065-0136651817
34287	2014.06.18	06:07:53.220	7	329	0065-0136651817
34288	2014.06.18	06:08:04.074	6	645	0065-0136651817
34289	2014.06.18	06:08:04.798	5	2055	0065-0136651817
34290	2014.06.18	06:09:19.276	4	502	0065-0136651817
34291	2014.06.18	06:09:19.828	3	1028	0065-0136651817
34292	2014.06.18	06:09:22.000	2	408	0065-0136651817
34293	2014.06.18	06:09:22.422	1	451	0065-0136651817
34294	2014.06.18	06:10:33.325	1	716	0065-0136651817
34295	2014.06.18	06:10:34.116	2	997	0065-0136651817
34296	2014.06.18	06:10:47.487	3	500	0065-0136651817
34297	2014.06.18	06:10:48.013	4	1097	0065-0136651817
34298	2014.06.18	06:10:52.464	5	2125	0065-0136651817
34299	2014.06.18	06:10:55.146	6	2157	0065-0136651817
34300	2014.06.18	06:11:12.909	6	586	0065-0136651817
34301	2014.06.18	06:11:13.535	5	1560	0065-0136651817
34302	2014.06.18	06:11:15.963	5	214	0065-0136651817
34303	2014.06.18	06:13:34.849	4	545	0065-0136651817
34304	2014.06.18	06:13:35.411	3	2505	0065-0136651817
34305	2014.06.18	06:13:42.663	3	230	0065-0136651817
34306	2014.06.18	06:13:56.930	3	614	0065-0136651817
34307	2014.06.18	06:13:57.517	4	2885	0065-0136651817
34308	2014.06.18	06:17:21.681	5	632	0065-0136659459
34309	2014.06.18	06:17:22.492	6	3001	0065-0136659459
34310	2014.06.18	06:17:27.896	7	546	0065-0136659459
34311	2014.06.18	06:17:28.581	8	1607	0065-0136659459
34312	2014.06.18	06:17:32.701	1	310	0065-0136659459
34313	2014.06.18	06:17:33.221	2	1006	0065-0136659459
34314	2014.06.18	06:17:58.819	3	633	0065-0136659459
34315	2014.06.18	06:17:59.593	4	3281	0065-0136659459
34316	2014.06.18	06:18:05.546	5	432	0065-0136659459
34317	2014.06.18	06:18:05.941	6	843	0065-0136659459
34318	2014.06.18	06:18:20.726	7	350	0065-0136659459
34319	2014.06.18	06:18:21.057	8	910	0065-0136659459
34320	2014.06.18	06:19:11.875	1	436	0065-0136659459
34321	2014.06.18	06:19:12.356	2	898	0065-0136659459
34322	2014.06.18	06:19:15.997	3	411	0065-0136659459
34323	2014.06.18	06:19:16.381	4	1310	0065-0136659459
34324	2014.06.18	06:19:19.863	4	2680	0065-0136671473
34325	2014.06.18	06:19:22.580	4	213	0065-0136659459
34326	2014.06.18	06:19:22.804	4	217	0065-0136651817
34327	2014.06.18	06:19:23.075	3	217	0065-0136651817
34328	2014.06.18	06:19:23.795	2	230	0065-0136651817
34329	2014.06.18	06:19:23.823	1	212	0065-0136671473
34330	2014.06.18	06:19:24.162	2	221	0065-0136659459
34331	2014.06.18	06:19:25.035	8	220	0065-0136651817
34332	2014.06.18	06:19:25.333	7	213	0065-0136651817
34333	2014.06.18	06:19:24.462	1	1696	0065-0136659459
34334	2014.06.18	06:19:26.246	6	227	0065-0136651817
34335	2014.06.18	06:19:26.600	5	810	0065-0136651817
34336	2014.06.18	06:19:37.270	5	324	0065-0136671473
34337	2014.06.18	06:19:37.667	6	523	0065-0136671473
34338	2014.06.18	06:19:38.900	7	314	0065-0136671473
34339	2014.06.18	06:19:39.033	4	357	0065-0136651817
34340	2014.06.18	06:19:39.220	8	422	0065-0136671473
34341	2014.06.18	06:19:40.067	1	228	0065-0136671473
34342	2014.06.18	06:19:40.330	2	212	0065-0136671473
34343	2014.06.18	06:19:39.370	3	1192	0065-0136651817
34344	2014.06.18	06:19:41.289	2	216	0065-0136651817
34345	2014.06.18	06:19:42.926	8	327	0065-0136651817
34346	2014.06.18	06:19:46.153	1	316	0065-0136659459
34347	2014.06.18	06:19:46.545	2	409	0065-0136659459
34348	2014.06.18	06:19:43.231	7	5829	0065-0136651817
34349	2014.06.18	06:20:22.060	6	1043	0065-0136651817
34350	2014.06.18	06:20:23.277	5	1755	0065-0136651817
34351	2014.06.18	06:21:20.113	3	648	0065-0136659459
34352	2014.06.18	06:21:20.966	4	4327	0065-0136659459
34353	2014.06.18	06:22:27.396	2	629	0065-0136671473
34354	2014.06.18	06:22:28.147	1	1109	0065-0136671473
34355	2014.06.18	06:23:37.399	8	1406	0065-0136671473
34356	2014.06.18	06:23:38.907	7	1784	0065-0136671473
34357	2014.06.18	06:23:59.538	7	516	0065-0136671473
34358	2014.06.18	06:24:00.034	8	1001	0065-0136671473
34359	2014.06.18	06:24:21.760	8	500	0065-0136671473
34360	2014.06.18	06:24:22.278	7	1610	0065-0136671473
34361	2014.06.18	06:24:24.957	6	507	0065-0136671473
34362	2014.06.18	06:24:25.674	5	3099	0065-0136671473
34363	2014.06.18	06:25:33.357	5	449	0065-0136659459
34364	2014.06.18	06:25:33.810	6	1512	0065-0136659459
34365	2014.06.18	06:25:50.936	6	455	0065-0136659459
34366	2014.06.18	06:25:51.424	5	2958	0065-0136659459
34367	2014.06.18	06:27:07.638	5	223	0065-0136659459
34368	2014.06.18	06:27:07.870	6	226	0065-0136659459
34369	2014.06.18	06:27:08.166	7	314	0065-0136671473
34370	2014.06.18	06:27:08.420	8	310	0065-0136671473
34371	2014.06.18	06:27:08.566	7	215	0065-0136659459
34372	2014.06.18	06:27:09.061	1	323	0065-0136671473
34373	2014.06.18	06:27:09.641	2	211	0065-0136659459
34374	2014.06.18	06:27:10.158	3	308	0065-0136671473
34375	2014.06.18	06:27:10.486	4	338	0065-0136671473
34376	2014.06.18	06:27:10.638	3	217	0065-0136659459
34377	2014.06.18	06:27:10.902	4	341	0065-0136659459
34378	2014.06.18	06:27:45.097	5	781	0065-0136651817
34379	2014.06.18	06:27:46.051	6	1965	0065-0136651817
34380	2014.06.18	06:27:50.529	7	516	0065-0136651817
34381	2014.06.18	06:27:51.120	8	1984	0065-0136651817
34382	2014.06.18	06:28:35.760	1	410	0065-0136651817
34383	2014.06.18	06:28:36.314	2	653	0065-0136651817
34384	2014.06.18	06:28:57.852	3	551	0065-0136651817
34385	2014.06.18	06:28:58.506	4	1632	0065-0136651817
34386	2014.06.18	06:30:08.644	5	616	0065-0136659459
34387	2014.06.18	06:30:09.345	6	2186	0065-0136659459
34388	2014.06.18	06:30:18.122	7	420	0065-0136659459
34389	2014.06.18	06:30:18.611	8	1393	0065-0136659459
34390	2014.06.18	06:30:21.021	1	213	0065-0136659459
34391	2014.06.18	06:30:21.420	2	695	0065-0136659459
34392	2014.06.18	06:30:22.235	2	218	0065-0136659459
34393	2014.06.18	06:31:06.190	4	2983	0065-0136667521
34394	2014.06.18	06:31:09.617	3	4130	0065-0136667521
34395	2014.06.18	06:31:13.473	2	1131	0065-0136659459
34396	2014.06.18	06:31:15.709	1	2703	0065-0136659459
34397	2014.06.18	06:31:20.774	2	691	0065-0136667521
34398	2014.06.18	06:31:22.115	1	212	0065-0136667521
34399	2014.06.18	06:31:22.371	1	642	0065-0136667521
34400	2014.06.18	06:31:23.042	1	2005	0065-0136667521
34401	2014.06.18	06:31:36.887	8	530	0065-0136667521
34402	2014.06.18	06:31:38.312	1	225	0065-0136659459
34403	2014.06.18	06:31:38.810	2	819	0065-0136659459
34404	2014.06.18	06:31:37.416	7	2291	0065-0136667521
34405	2014.06.18	06:31:48.827	2	315	0065-0136659459
34406	2014.06.18	06:31:49.250	6	407	0065-0136667521
34407	2014.06.18	06:31:49.221	1	594	0065-0136659459
34408	2014.06.18	06:31:49.844	1	218	0065-0136659459
34409	2014.06.18	06:31:52.030	8	312	0065-0136659459
34410	2014.06.18	06:31:52.358	7	2093	0065-0136659459
34411	2014.06.18	06:31:49.746	5	7198	0065-0136667521
34412	2014.06.18	06:32:02.802	4	510	0065-0136667521
34413	2014.06.18	06:32:03.296	3	2186	0065-0136667521
34414	2014.06.18	06:32:13.559	2	707	0065-0136667521
34415	2014.06.18	06:32:15.003	1	1786	0065-0136667521
34416	2014.06.18	06:32:16.381	4	612	0065-0136671473
34417	2014.06.18	06:32:17.004	3	2094	0065-0136671473
34418	2014.06.18	06:32:20.971	2	310	0065-0136671473
34419	2014.06.18	06:32:21.424	1	1297	0065-0136671473
34420	2014.06.18	06:32:38.643	8	419	0065-0136671473
34421	2014.06.18	06:32:39.873	8	424	0065-0136667521
34422	2014.06.18	06:32:39.101	7	1841	0065-0136671473
34423	2014.06.18	06:32:41.482	7	1811	0065-0136667521
34424	2014.06.18	06:32:48.677	6	408	0065-0136671473
34425	2014.06.18	06:32:49.124	6	315	0065-0136667521
34426	2014.06.18	06:32:49.267	5	405	0065-0136671473
34427	2014.06.18	06:32:49.746	5	594	0065-0136667521
34428	2014.06.18	06:32:59.746	5	1428	0065-0136660676
34429	2014.06.18	06:33:01.616	6	2674	0065-0136660676
34430	2014.06.18	06:33:07.018	7	706	0065-0136660676
34431	2014.06.18	06:33:07.973	8	1498	0065-0136660676
34432	2014.06.18	06:33:17.611	4	409	0065-0136667521
34433	2014.06.18	06:33:18.143	3	1493	0065-0136667521
34434	2014.06.18	06:33:29.213	1	430	0065-0136660676
34435	2014.06.18	06:33:29.844	2	1093	0065-0136660676
34436	2014.06.18	06:33:35.659	2	517	0065-0136667521
34437	2014.06.18	06:33:37.135	1	1006	0065-0136667521
34438	2014.06.18	06:33:40.813	3	403	0065-0136660676
34439	2014.06.18	06:33:41.365	4	1212	0065-0136660676
34440	2014.06.18	06:33:42.973	8	323	0065-0136667521
34441	2014.06.18	06:33:43.405	7	2511	0065-0136667521
34442	2014.06.18	06:33:50.707	7	316	0065-0136667521
34443	2014.06.18	06:33:51.039	8	3095	0065-0136667521
34444	2014.06.18	06:33:55.262	6	405	0065-0136659459
34445	2014.06.18	06:33:56.871	8	323	0065-0136667521
34446	2014.06.18	06:33:55.785	5	1890	0065-0136659459
34447	2014.06.18	06:33:58.186	1	217	0065-0136667521
34448	2014.06.18	06:33:58.459	2	1337	0065-0136667521
34449	2014.06.18	06:34:03.770	3	319	0065-0136667521
34450	2014.06.18	06:34:04.096	4	788	0065-0136667521
34451	2014.06.18	06:34:14.607	4	506	0065-0136651817
34452	2014.06.18	06:34:15.258	3	2662	0065-0136651817
34453	2014.06.18	06:34:17.781	5	597	0065-0136671473
34454	2014.06.18	06:34:18.876	2	347	0065-0136651817
34455	2014.06.18	06:34:19.333	1	415	0065-0136651817
34456	2014.06.18	06:34:18.489	6	2081	0065-0136671473
34457	2014.06.18	06:34:28.723	5	432	0065-0136660676
34458	2014.06.18	06:34:29.224	6	2066	0065-0136660676
34459	2014.06.18	06:34:36.231	8	1300	0065-0136651817
34460	2014.06.18	06:34:37.641	7	15181	0065-0136651817
34461	2014.06.18	06:34:56.271	6	307	0065-0136660676
34462	2014.06.18	06:34:56.503	5	315	0065-0136660676
34463	2014.06.18	06:34:56.654	6	329	0065-0136651817
34464	2014.06.18	06:34:56.950	5	219	0065-0136651817
34465	2014.06.18	06:34:59.949	7	1493	0065-0136671473
34466	2014.06.18	06:35:01.519	8	898	0065-0136671473
34467	2014.06.18	06:35:03.144	1	316	0065-0136671473
34468	2014.06.18	06:35:03.561	2	429	0065-0136671473
34469	2014.06.18	06:35:08.474	3	1112	0065-0136671473
34470	2014.06.18	06:35:09.784	4	6218	0065-0136671473
34471	2014.06.18	06:35:16.317	4	621	0065-0136671473
34472	2014.06.18	06:40:09.449	4	1971	0065-0136659288
34473	2014.06.18	06:40:11.758	3	4512	0065-0136659288
34474	2014.06.18	06:40:52.939	2	505	0065-0136659288
34475	2014.06.18	06:40:54.674	1	1691	0065-0136659288
34476	2014.06.18	06:41:17.268	8	519	0065-0136659288
34477	2014.06.18	06:41:17.863	7	2671	0065-0136659288
34478	2014.06.18	06:41:38.296	6	720	0065-0136659288
34479	2014.06.18	06:41:39.152	5	7536	0065-0136659288
34480	2014.06.18	06:41:58.919	4	409	0065-0136659288
34481	2014.06.18	06:41:59.546	3	4191	0065-0136659288
34482	2014.06.18	06:42:13.285	3	410	0065-0136659288
34483	2014.06.18	06:42:13.775	4	4351	0065-0136659288
34484	2014.06.18	06:42:26.229	5	601	0065-0136659288
34485	2014.06.18	06:42:26.812	6	1590	0065-0136659288
34486	2014.06.18	06:42:30.087	6	724	0065-0136659288
34487	2014.06.18	06:42:31.467	7	435	0065-0136659288
34488	2014.06.18	06:42:31.867	8	4119	0065-0136659288
34489	2014.06.18	06:43:03.078	1	335	0065-0136659288
34490	2014.06.18	06:43:03.481	2	1193	0065-0136659288
34491	2014.06.18	06:43:04.759	2	211	0065-0136659288
34492	2014.06.18	06:43:04.983	2	458	0065-0136659288
34493	2014.06.18	06:43:07.537	3	403	0065-0136659288
34494	2014.06.18	06:43:07.962	4	2658	0065-0136659288
34495	2014.06.18	06:45:50.781	5	424	0065-0136659288
34496	2014.06.18	06:45:51.596	5	216	0065-0136659459
34497	2014.06.18	06:45:51.914	6	325	0065-0136659459
34498	2014.06.18	06:45:52.305	7	332	0065-0136659288
34499	2014.06.18	06:45:52.657	7	215	0065-0136659459
34500	2014.06.18	06:45:52.907	8	325	0065-0136659459
34501	2014.06.18	06:45:53.264	1	217	0065-0136659288
34502	2014.06.18	06:45:53.455	2	345	0065-0136659288
34503	2014.06.18	06:45:53.839	1	223	0065-0136659459
34504	2014.06.18	06:45:54.181	3	353	0065-0136659288
34505	2014.06.18	06:45:54.495	4	518	0065-0136659288
34506	2014.06.18	06:45:54.174	2	4396	0065-0136659459
34507	2014.06.18	06:45:58.902	2	599	0065-0136659459
34508	2014.06.18	06:46:05.228	2	403	0065-0136659459
34509	2014.06.18	06:46:05.786	1	757	0065-0136659459
34510	2014.06.18	06:46:19.471	8	514	0065-0136659459
34511	2014.06.18	06:46:19.998	7	4188	0065-0136659459
34512	2014.06.18	06:46:28.737	6	439	0065-0136659459
34513	2014.06.18	06:46:29.121	5	1310	0065-0136659459
34514	2014.06.18	06:47:22.434	4	629	0065-0136651817
34515	2014.06.18	06:47:23.151	3	1144	0065-0136651817
34516	2014.06.18	06:47:25.093	2	324	0065-0136651817
34517	2014.06.18	06:47:25.523	1	516	0065-0136651817
34518	2014.06.18	06:47:30.318	8	620	0065-0136651817
34519	2014.06.18	06:47:30.983	7	1498	0065-0136651817
34520	2014.06.18	06:47:58.531	6	442	0065-0136651817
34521	2014.06.18	06:47:59.088	5	1895	0065-0136651817
34522	2014.06.18	06:50:02.128	4	549	0065-0136651817
34523	2014.06.18	06:50:02.688	3	1618	0065-0136651817
34524	2014.06.18	06:50:30.396	2	352	0065-0136651817
34525	2014.06.18	06:50:30.695	1	581	0065-0136651817
34526	2014.06.18	06:50:43.981	4	320	0065-0136659288
34527	2014.06.18	06:50:44.336	3	2715	0065-0136659288
34528	2014.06.18	06:50:47.843	2	309	0065-0136659288
34529	2014.06.18	06:50:49.575	1	2371	0065-0136659288
34530	2014.06.18	06:50:54.127	1	319	0065-0136659288
34531	2014.06.18	06:50:54.346	2	326	0065-0136659288
34532	2014.06.18	06:50:54.558	1	215	0065-0136651817
34533	2014.06.18	06:50:54.761	2	211	0065-0136651817
34534	2014.06.18	06:50:56.742	2	554	0065-0136659288
34535	2014.06.18	06:50:57.305	1	228	0065-0136659288
34536	2014.06.18	06:50:57.461	2	220	0065-0136651817
34537	2014.06.18	06:50:57.688	1	214	0065-0136651817
34538	2014.06.18	06:50:58.288	8	317	0065-0136651817
34539	2014.06.18	06:50:58.548	7	211	0065-0136651817
34540	2014.06.18	06:50:58.907	6	218	0065-0136659288
34541	2014.06.18	06:50:59.135	5	222	0065-0136659288
34542	2014.06.18	06:50:59.147	6	353	0065-0136651817
34543	2014.06.18	06:50:59.504	5	226	0065-0136651817
34544	2014.06.18	06:53:13.321	5	542	0065-0136651817
34545	2014.06.18	06:53:13.909	6	1903	0065-0136651817
34546	2014.06.18	06:53:16.081	6	225	0065-0136651817
34547	2014.06.18	06:53:17.383	7	606	0065-0136651817
34548	2014.06.18	06:53:17.938	8	1507	0065-0136651817
34549	2014.06.18	06:54:07.193	4	707	0065-0136667521
34550	2014.06.18	06:54:08.075	3	2309	0065-0136667521
34551	2014.06.18	06:54:18.992	5	653	0065-0136660676
34552	2014.06.18	06:54:19.772	6	2991	0065-0136660676
34553	2014.06.18	06:54:25.410	7	837	0065-0136660676
34554	2014.06.18	06:54:27.851	2	311	0065-0136667521
34555	2014.06.18	06:54:26.500	8	2089	0065-0136660676
34556	2014.06.18	06:54:28.369	1	2274	0065-0136667521
34557	2014.06.18	06:54:54.887	8	517	0065-0136667521
34558	2014.06.18	06:54:55.469	7	1678	0065-0136667521
34559	2014.06.18	06:54:57.611	7	502	0065-0136667521
34560	2014.06.18	06:55:06.352	1	216	0065-0136660676
34561	2014.06.18	06:55:07.983	6	505	0065-0136667521
34562	2014.06.18	06:55:06.769	2	1864	0065-0136660676
34563	2014.06.18	06:55:08.560	5	4176	0065-0136667521
34564	2014.06.18	06:55:17.552	3	426	0065-0136660676
34565	2014.06.18	06:55:17.976	4	719	0065-0136660676
34566	2014.06.18	06:55:20.972	5	433	0065-0136660676
34567	2014.06.18	06:55:21.466	6	1239	0065-0136660676
34568	2014.06.18	06:55:35.754	7	311	0065-0136660676
34569	2014.06.18	06:55:36.052	8	998	0065-0136660676
34570	2014.06.18	06:57:03.800	5	599	0065-0136671473
34571	2014.06.18	06:57:04.487	6	2971	0065-0136671473
34572	2014.06.18	06:57:08.537	7	419	0065-0136671473
34573	2014.06.18	06:57:09.023	8	1025	0065-0136671473
34574	2014.06.18	06:57:18.157	1	515	0065-0136671473
34575	2014.06.18	06:57:18.878	2	1683	0065-0136671473
34576	2014.06.18	06:57:53.856	1	309	0065-0136651817
34577	2014.06.18	06:57:54.249	2	1307	0065-0136651817
34578	2014.06.18	06:58:04.642	3	412	0065-0136671473
34579	2014.06.18	06:58:05.106	3	213	0065-0136651817
34580	2014.06.18	06:58:05.436	4	219	0065-0136651817
34581	2014.06.18	06:58:09.169	5	875	0065-0136651817
34582	2014.06.18	06:58:10.255	6	1003	0065-0136651817
34583	2014.06.18	06:58:43.092	7	414	0065-0136651817
34584	2014.06.18	06:58:43.510	8	1011	0065-0136651817
34585	2014.06.18	06:58:54.803	8	516	0065-0136660676
34586	2014.06.18	06:58:55.460	7	1130	0065-0136660676
34587	2014.06.18	06:58:57.026	7	226	0065-0136660676
34588	2014.06.18	06:59:43.121	1	757	0065-0136651817
34589	2014.06.18	06:59:43.972	2	1954	0065-0136651817
34590	2014.06.18	06:59:51.081	2	312	0065-0136651817
34591	2014.06.18	06:59:51.379	1	505	0065-0136651817
34592	2014.06.18	07:01:08.214	5	813	0065-0136659288
34593	2014.06.18	07:01:09.192	6	18143	0065-0136659288
34594	2014.06.18	07:01:27.500	6	228	0065-0136659288
34595	2014.06.18	07:01:27.739	8	500	0065-0136651817
34596	2014.06.18	07:01:28.059	6	215	0065-0136659288
34597	2014.06.18	07:01:29.081	6	218	0065-0136659288
34598	2014.06.18	07:01:29.864	6	1156	0065-0136659288
34599	2014.06.18	07:01:28.295	7	3954	0065-0136651817
34600	2014.06.18	07:01:34.097	6	212	0065-0136651817
34601	2014.06.18	07:01:34.062	5	311	0065-0136659288
34602	2014.06.18	07:01:34.176	7	2023	0065-0136660676
34603	2014.06.18	07:01:36.285	8	1094	0065-0136660676
34604	2014.06.18	07:01:38.303	1	408	0065-0136660676
34605	2014.06.18	07:01:38.790	2	1201	0065-0136660676
34606	2014.06.18	07:01:54.488	3	507	0065-0136660676
34607	2014.06.18	07:01:55.039	4	1928	0065-0136660676
