# Supplementary material for: Eco-HAB as a fully automated and ecologically relevant assessment of social impairments in mouse models of autism
Source: eLife. 2016 Oct 12;5:e19532. doi: 10.7554/eLife.19532 (PMC5092044; doi:10.7554/eLife.19532)
Supplement: Supplementary file 1. — DOI: http://dx.doi.org/10.7554/eLife.19532.038 [file elife-19532-supp1.zip › BALB VPA data cohort 1/20140618_080000.txt]

34991	2014.06.18	08:00:57.035	5	3974	0065-0136653169
34992	2014.06.18	08:01:10.262	5	3196	0065-0136670531
34993	2014.06.18	08:01:13.792	5	397	0065-0136670531
34994	2014.06.18	08:01:14.650	6	3303	0065-0136670531
34995	2014.06.18	08:01:19.740	7	517	0065-0136670531
34996	2014.06.18	08:01:20.374	5	1806	0065-0136659288
34997	2014.06.18	08:01:20.406	8	2491	0065-0136670531
34998	2014.06.18	08:01:22.930	8	214	0065-0136670531
34999	2014.06.18	08:01:27.466	8	453	0065-0136670531
35000	2014.06.18	08:01:27.890	7	1304	0065-0136670531
35001	2014.06.18	08:01:30.574	7	324	0065-0136670531
35002	2014.06.18	08:01:30.837	8	436	0065-0136670531
35003	2014.06.18	08:01:31.725	1	222	0065-0136670531
35004	2014.06.18	08:01:31.979	2	308	0065-0136670531
35005	2014.06.18	08:01:33.008	3	313	0065-0136670531
35006	2014.06.18	08:01:33.286	4	419	0065-0136670531
35007	2014.06.18	08:01:23.229	6	21757	0065-0136659288
35008	2014.06.18	08:01:45.915	7	1300	0065-0136659288
35009	2014.06.18	08:01:51.228	1	309	0065-0136659459
35010	2014.06.18	08:01:51.646	2	626	0065-0136659459
35011	2014.06.18	08:01:53.904	3	1315	0065-0136659459
35012	2014.06.18	08:01:47.722	8	9161	0065-0136659288
35013	2014.06.18	08:01:55.316	4	1790	0065-0136659459
35014	2014.06.18	08:02:22.535	1	312	0065-0136659288
35015	2014.06.18	08:02:23.185	2	1922	0065-0136659288
35016	2014.06.18	08:02:24.500	4	626	0065-0136665886
35017	2014.06.18	08:02:25.421	2	345	0065-0136659288
35018	2014.06.18	08:02:25.282	3	4398	0065-0136665886
35019	2014.06.18	08:02:32.088	3	443	0065-0136665886
35020	2014.06.18	08:02:32.504	4	313	0065-0136665886
35021	2014.06.18	08:02:35.251	3	500	0065-0136659288
35022	2014.06.18	08:02:35.811	4	1589	0065-0136659288
35023	2014.06.18	08:02:40.022	5	1498	0065-0136659459
35024	2014.06.18	08:02:41.620	5	1337	0065-0136665886
35025	2014.06.18	08:02:43.453	6	903	0065-0136665886
35026	2014.06.18	08:02:45.770	6	2084	0065-0136665886
35027	2014.06.18	08:02:48.694	6	3980	0065-0136665886
35028	2014.06.18	08:03:00.195	6	422	0065-0136659459
35029	2014.06.18	08:03:00.661	5	1033	0065-0136659459
35030	2014.06.18	08:03:02.891	7	10136	0065-0136665886
35031	2014.06.18	08:03:13.233	8	3735	0065-0136665886
35032	2014.06.18	08:03:21.137	1	2273	0065-0136665886
35033	2014.06.18	08:03:23.654	2	1014	0065-0136665886
35034	2014.06.18	08:03:24.676	2	215	0065-0136665886
35035	2014.06.18	08:04:03.165	3	315	0065-0136665886
35036	2014.06.18	08:04:03.463	4	318	0065-0136665886
35037	2014.06.18	08:04:10.916	5	2849	0065-0136665886
35038	2014.06.18	08:04:13.791	5	643	0065-0136665886
35039	2014.06.18	08:04:16.476	6	2235	0065-0136665886
35040	2014.06.18	08:04:18.840	6	227	0065-0136665886
35041	2014.06.18	08:04:19.303	6	376	0065-0136665886
35042	2014.06.18	08:04:24.871	7	2273	0065-0136665886
35043	2014.06.18	08:04:27.220	7	224	0065-0136665886
35044	2014.06.18	08:04:29.825	7	506	0065-0136665886
35045	2014.06.18	08:04:30.372	8	1491	0065-0136665886
35046	2014.06.18	08:04:34.757	1	424	0065-0136665886
35047	2014.06.18	08:04:35.354	2	807	0065-0136665886
35048	2014.06.18	08:04:42.942	2	426	0065-0136665886
35049	2014.06.18	08:04:43.638	1	627	0065-0136665886
35050	2014.06.18	08:04:46.603	8	403	0065-0136665886
35051	2014.06.18	08:04:47.020	7	1795	0065-0136665886
35052	2014.06.18	08:04:47.673	5	1709	0065-0136655780
35053	2014.06.18	08:04:55.266	7	511	0065-0136665886
35054	2014.06.18	08:04:55.725	8	315	0065-0136665886
35055	2014.06.18	08:04:56.401	1	310	0065-0136665886
35056	2014.06.18	08:04:56.696	2	419	0065-0136665886
35057	2014.06.18	08:04:58.216	3	418	0065-0136665886
35058	2014.06.18	08:04:58.638	4	507	0065-0136665886
35059	2014.06.18	08:04:49.880	6	11140	0065-0136655780
35060	2014.06.18	08:05:03.155	6	326	0065-0136655780
35061	2014.06.18	08:05:03.424	5	325	0065-0136655780
35062	2014.06.18	08:05:47.482	5	2392	0065-0136665886
35063	2014.06.18	08:05:50.345	6	2510	0065-0136665886
35064	2014.06.18	08:05:51.986	5	994	0065-0136659288
35065	2014.06.18	08:05:52.631	4	409	0065-0136659459
35066	2014.06.18	08:05:53.816	7	415	0065-0136665886
35067	2014.06.18	08:05:54.143	8	541	0065-0136665886
35068	2014.06.18	08:05:55.165	1	315	0065-0136665886
35069	2014.06.18	08:05:55.488	2	461	0065-0136665886
35070	2014.06.18	08:05:53.124	3	3040	0065-0136659459
35071	2014.06.18	08:05:57.245	2	308	0065-0136659459
35072	2014.06.18	08:05:57.341	3	443	0065-0136665886
35073	2014.06.18	08:05:57.791	4	228	0065-0136665886
35074	2014.06.18	08:05:57.657	1	2113	0065-0136659459
35075	2014.06.18	08:06:00.283	4	307	0065-0136651817
35076	2014.06.18	08:05:53.236	6	7499	0065-0136659288
35077	2014.06.18	08:06:00.649	3	2546	0065-0136651817
35078	2014.06.18	08:06:03.237	3	643	0065-0136651817
35079	2014.06.18	08:06:04.723	2	211	0065-0136651817
35080	2014.06.18	08:06:01.303	6	3668	0065-0136659288
35081	2014.06.18	08:06:04.749	1	325	0065-0136659459
35082	2014.06.18	08:06:05.084	1	454	0065-0136651817
35083	2014.06.18	08:06:13.088	8	313	0065-0136659459
35084	2014.06.18	08:06:13.408	7	335	0065-0136659459
35085	2014.06.18	08:06:05.041	6	11156	0065-0136659288
35086	2014.06.18	08:06:16.207	6	2371	0065-0136659459
35087	2014.06.18	08:06:18.760	5	646	0065-0136659459
35088	2014.06.18	08:07:40.915	5	4669	0065-0136661759
35089	2014.06.18	08:07:46.675	6	6552	0065-0136661759
35090	2014.06.18	08:07:57.806	7	899	0065-0136661759
35091	2014.06.18	08:07:58.822	8	906	0065-0136661759
35092	2014.06.18	08:08:01.921	1	2194	0065-0136661759
35093	2014.06.18	08:08:04.177	2	410	0065-0136661759
35094	2014.06.18	08:08:06.232	3	515	0065-0136661759
35095	2014.06.18	08:08:06.866	4	1784	0065-0136661759
35096	2014.06.18	08:08:20.500	8	513	0065-0136651817
35097	2014.06.18	08:08:20.994	7	3459	0065-0136651817
35098	2014.06.18	08:08:30.850	5	707	0065-0136659288
35099	2014.06.18	08:08:31.675	6	38229	0065-0136659288
35100	2014.06.18	08:09:10.078	6	425	0065-0136659288
35101	2014.06.18	08:09:10.770	5	2292	0065-0136659288
35102	2014.06.18	08:09:13.066	6	405	0065-0136651817
35103	2014.06.18	08:09:13.487	5	455	0065-0136651817
35104	2014.06.18	08:10:02.767	5	3858	0065-0136671473
35105	2014.06.18	08:10:09.329	6	4551	0065-0136671473
35106	2014.06.18	08:10:15.220	7	516	0065-0136671473
35107	2014.06.18	08:10:15.898	8	1889	0065-0136671473
35108	2014.06.18	08:10:23.136	1	603	0065-0136671473
35109	2014.06.18	08:10:23.953	2	811	0065-0136671473
35110	2014.06.18	08:10:24.908	5	1090	0065-0136665886
35111	2014.06.18	08:10:26.661	3	600	0065-0136671473
35112	2014.06.18	08:10:27.557	6	342	0065-0136665886
35113	2014.06.18	08:10:27.528	5	436	0065-0136673193
35114	2014.06.18	08:10:28.116	6	505	0065-0136673193
35115	2014.06.18	08:10:27.344	4	1341	0065-0136671473
35116	2014.06.18	08:10:28.852	7	425	0065-0136665886
35117	2014.06.18	08:10:29.221	8	224	0065-0136665886
35118	2014.06.18	08:10:29.539	7	223	0065-0136673193
35119	2014.06.18	08:10:29.892	1	226	0065-0136665886
35120	2014.06.18	08:10:29.780	8	410	0065-0136673193
35121	2014.06.18	08:10:30.151	2	324	0065-0136665886
35122	2014.06.18	08:10:31.122	1	229	0065-0136673193
35123	2014.06.18	08:10:31.397	2	602	0065-0136673193
35124	2014.06.18	08:10:32.428	3	339	0065-0136665886
35125	2014.06.18	08:10:32.775	4	211	0065-0136665886
35126	2014.06.18	08:10:48.181	3	613	0065-0136673193
35127	2014.06.18	08:10:48.877	4	2096	0065-0136673193
35128	2014.06.18	08:10:54.780	5	4243	0065-0136673193
35129	2014.06.18	08:11:02.590	6	3965	0065-0136673193
35130	2014.06.18	08:11:07.399	6	1686	0065-0136673193
35131	2014.06.18	08:11:10.402	6	512	0065-0136673193
35132	2014.06.18	08:11:10.962	5	6906	0065-0136673193
35133	2014.06.18	08:11:29.245	4	716	0065-0136653169
35134	2014.06.18	08:11:30.165	3	5404	0065-0136653169
35135	2014.06.18	08:11:34.957	5	910	0065-0136665886
35136	2014.06.18	08:11:39.683	6	4050	0065-0136665886
35137	2014.06.18	08:11:46.077	3	513	0065-0136653169
35138	2014.06.18	08:11:46.689	4	2581	0065-0136653169
35139	2014.06.18	08:11:50.259	6	311	0065-0136665886
35140	2014.06.18	08:11:50.548	5	422	0065-0136665886
35141	2014.06.18	08:11:57.024	4	406	0065-0136651817
35142	2014.06.18	08:11:57.720	5	615	0065-0136655780
35143	2014.06.18	08:11:57.549	3	2437	0065-0136651817
35144	2014.06.18	08:12:00.392	3	426	0065-0136651817
35145	2014.06.18	08:11:58.406	6	4078	0065-0136655780
35146	2014.06.18	08:12:08.313	7	738	0065-0136655780
35147	2014.06.18	08:12:09.270	8	3806	0065-0136655780
35148	2014.06.18	08:12:15.392	1	307	0065-0136655780
35149	2014.06.18	08:12:15.946	2	1174	0065-0136655780
35150	2014.06.18	08:12:27.392	3	223	0065-0136655780
35151	2014.06.18	08:12:27.647	4	222	0065-0136655780
35152	2014.06.18	08:12:27.775	3	403	0065-0136651817
35153	2014.06.18	08:12:28.174	4	221	0065-0136651817
35154	2014.06.18	08:13:08.342	5	4245	0065-0136651817
35155	2014.06.18	08:13:14.974	6	5497	0065-0136651817
35156	2014.06.18	08:13:26.316	6	2794	0065-0136651817
35157	2014.06.18	08:13:29.492	5	5001	0065-0136651817
35158	2014.06.18	08:14:22.277	4	916	0065-0136653169
35159	2014.06.18	08:14:23.409	3	2406	0065-0136653169
35160	2014.06.18	08:14:27.046	2	616	0065-0136653169
35161	2014.06.18	08:14:27.868	1	606	0065-0136653169
35162	2014.06.18	08:14:44.492	5	314	0065-0136671473
35163	2014.06.18	08:14:44.947	6	1498	0065-0136671473
35164	2014.06.18	08:14:46.105	8	507	0065-0136653169
35165	2014.06.18	08:14:46.656	6	227	0065-0136671473
35166	2014.06.18	08:14:51.057	5	809	0065-0136659459
35167	2014.06.18	08:14:52.598	6	2099	0065-0136659459
35168	2014.06.18	08:14:56.238	4	1890	0065-0136659288
35169	2014.06.18	08:14:59.369	4	219	0065-0136651817
35170	2014.06.18	08:14:59.738	3	2025	0065-0136651817
35171	2014.06.18	08:15:01.767	3	212	0065-0136651817
35172	2014.06.18	08:15:02.168	3	591	0065-0136651817
35173	2014.06.18	08:15:04.149	3	612	0065-0136651817
35174	2014.06.18	08:15:04.833	4	1406	0065-0136651817
35175	2014.06.18	08:15:33.389	5	1399	0065-0136665886
35176	2014.06.18	08:15:35.258	5	216	0065-0136665886
35177	2014.06.18	08:15:36.081	6	4446	0065-0136665886
35178	2014.06.18	08:15:41.865	6	1751	0065-0136665886
35179	2014.06.18	08:15:44.293	6	1861	0065-0136665886
35180	2014.06.18	08:14:46.659	7	70715	0065-0136653169
35181	2014.06.18	08:15:57.547	7	425	0065-0136653169
35182	2014.06.18	08:16:02.120	6	404	0065-0136653169
35183	2014.06.18	08:16:02.574	5	416	0065-0136653169
35184	2014.06.18	08:16:02.964	7	1012	0065-0136665886
35185	2014.06.18	08:16:04.076	8	642	0065-0136665886
35186	2014.06.18	08:16:04.970	8	225	0065-0136665886
35187	2014.06.18	08:16:05.226	8	717	0065-0136665886
35188	2014.06.18	08:16:07.744	1	552	0065-0136665886
35189	2014.06.18	08:16:08.366	2	551	0065-0136665886
35190	2014.06.18	08:16:08.925	2	216	0065-0136665886
35191	2014.06.18	08:16:07.662	7	2785	0065-0136671473
35192	2014.06.18	08:16:10.954	7	758	0065-0136659459
35193	2014.06.18	08:16:10.497	8	1295	0065-0136671473
35194	2014.06.18	08:16:12.219	3	444	0065-0136665886
35195	2014.06.18	08:16:12.472	1	211	0065-0136671473
35196	2014.06.18	08:16:12.760	2	419	0065-0136671473
35197	2014.06.18	08:16:11.840	8	1808	0065-0136659459
35198	2014.06.18	08:16:12.710	4	1690	0065-0136665886
35199	2014.06.18	08:16:15.475	1	217	0065-0136659459
35200	2014.06.18	08:16:15.450	5	500	0065-0136665886
35201	2014.06.18	08:16:16.034	6	656	0065-0136665886
35202	2014.06.18	08:16:15.844	2	909	0065-0136659459
35203	2014.06.18	08:16:17.026	2	211	0065-0136659459
35204	2014.06.18	08:16:18.322	3	328	0065-0136671473
35205	2014.06.18	08:16:18.684	4	628	0065-0136671473
35206	2014.06.18	08:16:19.088	7	715	0065-0136665886
35207	2014.06.18	08:16:19.874	8	713	0065-0136665886
35208	2014.06.18	08:16:30.625	5	316	0065-0136671473
35209	2014.06.18	08:16:31.751	1	221	0065-0136665886
35210	2014.06.18	08:16:32.012	2	227	0065-0136665886
35211	2014.06.18	08:16:30.986	6	1380	0065-0136671473
35212	2014.06.18	08:16:34.844	7	472	0065-0136671473
35213	2014.06.18	08:16:35.563	7	223	0065-0136671473
35214	2014.06.18	08:16:35.995	7	229	0065-0136671473
35215	2014.06.18	08:16:36.282	7	215	0065-0136671473
35216	2014.06.18	08:16:36.294	3	316	0065-0136659459
35217	2014.06.18	08:16:36.522	7	228	0065-0136671473
35218	2014.06.18	08:16:36.805	3	409	0065-0136665886
35219	2014.06.18	08:16:37.033	7	355	0065-0136671473
35220	2014.06.18	08:16:36.783	4	718	0065-0136659459
35221	2014.06.18	08:16:37.581	4	514	0065-0136665886
35222	2014.06.18	08:16:40.772	7	518	0065-0136671473
35223	2014.06.18	08:16:41.375	8	1396	0065-0136671473
35224	2014.06.18	08:16:48.597	5	602	0065-0136659459
35225	2014.06.18	08:16:49.246	6	407	0065-0136659459
35226	2014.06.18	08:16:49.946	4	312	0065-0136651817
35227	2014.06.18	08:16:49.763	5	515	0065-0136665886
35228	2014.06.18	08:16:50.252	6	315	0065-0136665886
35229	2014.06.18	08:16:50.272	3	610	0065-0136651817
35230	2014.06.18	08:16:51.064	7	308	0065-0136665886
35231	2014.06.18	08:16:51.440	2	228	0065-0136651817
35232	2014.06.18	08:16:51.732	1	228	0065-0136651817
35233	2014.06.18	08:16:51.392	8	3232	0065-0136665886
35234	2014.06.18	08:16:56.379	1	212	0065-0136665886
35235	2014.06.18	08:16:56.616	2	227	0065-0136665886
35236	2014.06.18	08:16:57.877	8	325	0065-0136651817
35237	2014.06.18	08:16:58.191	7	1798	0065-0136651817
35238	2014.06.18	08:17:02.448	1	308	0065-0136671473
35239	2014.06.18	08:17:02.799	2	534	0065-0136671473
35240	2014.06.18	08:17:06.184	3	314	0065-0136671473
35241	2014.06.18	08:17:07.459	7	337	0065-0136659459
35242	2014.06.18	08:17:07.875	7	212	0065-0136651817
35243	2014.06.18	08:17:07.800	8	322	0065-0136659459
35244	2014.06.18	08:17:08.470	1	230	0065-0136659459
35245	2014.06.18	08:17:08.917	1	218	0065-0136651817
35246	2014.06.18	08:17:09.046	2	324	0065-0136651817
35247	2014.06.18	08:17:06.607	4	3856	0065-0136671473
35248	2014.06.18	08:17:14.765	2	218	0065-0136659459
35249	2014.06.18	08:17:15.019	1	220	0065-0136659459
35250	2014.06.18	08:17:15.181	2	226	0065-0136651817
35251	2014.06.18	08:17:15.657	8	216	0065-0136659459
35252	2014.06.18	08:17:15.928	7	227	0065-0136659459
35253	2014.06.18	08:17:15.976	8	228	0065-0136651817
35254	2014.06.18	08:17:16.216	7	218	0065-0136651817
35255	2014.06.18	08:17:16.436	6	309	0065-0136659459
35256	2014.06.18	08:17:16.695	5	314	0065-0136659459
35257	2014.06.18	08:17:17.041	6	327	0065-0136651817
35258	2014.06.18	08:17:17.318	5	2773	0065-0136651817
35259	2014.06.18	08:17:47.197	4	2297	0065-0136651817
35260	2014.06.18	08:17:50.087	3	2496	0065-0136651817
35261	2014.06.18	08:17:59.881	2	309	0065-0136651817
35262	2014.06.18	08:17:59.928	3	409	0065-0136665886
35263	2014.06.18	08:18:00.175	1	315	0065-0136651817
35264	2014.06.18	08:18:00.328	4	213	0065-0136665886
35265	2014.06.18	08:18:50.408	4	534	0065-0136673193
35266	2014.06.18	08:18:51.035	3	2309	0065-0136673193
35267	2014.06.18	08:19:15.812	3	419	0065-0136673193
35268	2014.06.18	08:19:16.158	4	615	0065-0136673193
35269	2014.06.18	08:19:49.666	5	1476	0065-0136665886
35270	2014.06.18	08:19:52.286	6	2322	0065-0136665886
35271	2014.06.18	08:19:55.858	7	1060	0065-0136665886
35272	2014.06.18	08:19:57.061	8	805	0065-0136665886
35273	2014.06.18	08:19:58.211	8	4158	0065-0136665886
35274	2014.06.18	08:20:05.656	8	1806	0065-0136665886
35275	2014.06.18	08:20:08.036	8	808	0065-0136665886
35276	2014.06.18	08:20:10.176	8	1835	0065-0136665886
35277	2014.06.18	08:20:12.017	8	2180	0065-0136651817
35278	2014.06.18	08:20:16.412	4	503	0065-0136671473
35279	2014.06.18	08:20:17.126	8	227	0065-0136651817
35280	2014.06.18	08:20:17.033	3	1113	0065-0136671473
35281	2014.06.18	08:20:19.275	2	320	0065-0136671473
35282	2014.06.18	08:20:19.599	1	714	0065-0136671473
35283	2014.06.18	08:20:21.295	8	319	0065-0136651817
35284	2014.06.18	08:20:21.822	8	922	0065-0136671473
35285	2014.06.18	08:20:23.020	8	713	0065-0136651817
35286	2014.06.18	08:20:14.267	7	9679	0065-0136665886
35287	2014.06.18	08:20:27.968	1	307	0065-0136651817
35288	2014.06.18	08:20:23.994	8	4280	0065-0136665886
35289	2014.06.18	08:20:28.317	2	530	0065-0136651817
35290	2014.06.18	08:20:29.581	1	221	0065-0136671473
35291	2014.06.18	08:20:29.819	2	605	0065-0136671473
35292	2014.06.18	08:20:30.395	1	527	0065-0136665886
35293	2014.06.18	08:20:31.538	3	417	0065-0136671473
35294	2014.06.18	08:20:31.860	4	420	0065-0136671473
35295	2014.06.18	08:20:31.337	2	2690	0065-0136651817
35296	2014.06.18	08:20:34.038	2	913	0065-0136651817
35297	2014.06.18	08:20:36.044	3	451	0065-0136651817
35298	2014.06.18	08:20:35.683	2	1511	0065-0136665886
35299	2014.06.18	08:20:36.509	4	696	0065-0136651817
35300	2014.06.18	08:20:37.717	5	315	0065-0136651817
35301	2014.06.18	08:20:38.264	3	351	0065-0136665886
35302	2014.06.18	08:20:38.650	4	428	0065-0136665886
35303	2014.06.18	08:20:38.118	6	2306	0065-0136651817
35304	2014.06.18	08:20:41.466	7	2964	0065-0136651817
35305	2014.06.18	08:20:44.713	8	3024	0065-0136651817
35306	2014.06.18	08:20:48.371	8	616	0065-0136651817
35307	2014.06.18	08:20:48.897	7	9991	0065-0136651817
35308	2014.06.18	08:20:59.061	7	524	0065-0136651817
35309	2014.06.18	08:21:49.049	4	808	0065-0136661759
35310	2014.06.18	08:21:49.996	3	1504	0065-0136661759
35311	2014.06.18	08:22:07.714	3	519	0065-0136661759
35312	2014.06.18	08:22:08.169	4	1643	0065-0136661759
35313	2014.06.18	08:22:14.570	5	597	0065-0136671473
35314	2014.06.18	08:22:15.292	6	2369	0065-0136671473
35315	2014.06.18	08:22:29.011	5	2784	0065-0136659288
35316	2014.06.18	08:22:32.098	6	7604	0065-0136659288
35317	2014.06.18	08:22:39.011	5	2624	0065-0136665886
35318	2014.06.18	08:22:42.274	6	315	0065-0136659288
35319	2014.06.18	08:22:42.621	5	624	0065-0136659288
35320	2014.06.18	08:23:46.764	4	613	0065-0136655780
35321	2014.06.18	08:23:46.487	5	4740	0065-0136661759
35322	2014.06.18	08:23:47.516	3	7503	0065-0136655780
35323	2014.06.18	08:23:59.736	3	1833	0065-0136655780
35324	2014.06.18	08:24:02.210	4	2576	0065-0136655780
35325	2014.06.18	08:24:08.500	5	1803	0065-0136655780
35326	2014.06.18	08:24:16.299	4	422	0065-0136673193
35327	2014.06.18	08:24:16.894	3	2974	0065-0136673193
35328	2014.06.18	08:24:20.881	2	404	0065-0136673193
35329	2014.06.18	08:24:21.537	1	2156	0065-0136673193
35330	2014.06.18	08:24:29.601	8	518	0065-0136673193
35331	2014.06.18	08:24:33.914	5	1242	0065-0136667521
35332	2014.06.18	08:24:30.191	7	7115	0065-0136673193
35333	2014.06.18	08:24:39.118	6	706	0065-0136673193
35334	2014.06.18	08:24:40.496	5	1310	0065-0136673193
35335	2014.06.18	08:24:42.432	7	436	0065-0136651817
35336	2014.06.18	08:24:42.402	4	802	0065-0136667521
35337	2014.06.18	08:24:42.892	8	2426	0065-0136651817
35338	2014.06.18	08:24:43.351	3	3261	0065-0136667521
35339	2014.06.18	08:24:45.943	8	1182	0065-0136651817
35340	2014.06.18	08:24:47.173	8	324	0065-0136651817
35341	2014.06.18	08:24:47.652	8	219	0065-0136651817
35342	2014.06.18	08:24:49.302	2	336	0065-0136667521
35343	2014.06.18	08:24:49.969	1	2360	0065-0136667521
35344	2014.06.18	08:24:58.541	7	7376	0065-0136671473
35345	2014.06.18	08:25:06.131	7	1489	0065-0136671473
35346	2014.06.18	08:25:09.600	1	410	0065-0136651817
35347	2014.06.18	08:25:10.134	2	872	0065-0136651817
35348	2014.06.18	08:25:08.607	6	3175	0065-0136671473
35349	2014.06.18	08:25:12.220	5	3783	0065-0136671473
35350	2014.06.18	08:25:17.125	8	1194	0065-0136667521
35351	2014.06.18	08:25:19.622	4	323	0065-0136665886
35352	2014.06.18	08:25:19.776	3	313	0065-0136671473
35353	2014.06.18	08:25:20.287	3	412	0065-0136665886
35354	2014.06.18	08:25:21.254	2	310	0065-0136671473
35355	2014.06.18	08:25:21.611	1	521	0065-0136671473
35356	2014.06.18	08:25:22.341	2	427	0065-0136665886
35357	2014.06.18	08:25:22.555	3	422	0065-0136651817
35358	2014.06.18	08:25:22.905	1	406	0065-0136665886
35359	2014.06.18	08:25:18.947	7	4434	0065-0136667521
35360	2014.06.18	08:25:22.944	4	1124	0065-0136651817
35361	2014.06.18	08:25:25.303	8	512	0065-0136665886
35362	2014.06.18	08:25:25.898	7	2705	0065-0136665886
35363	2014.06.18	08:25:32.745	6	316	0065-0136665886
35364	2014.06.18	08:25:33.083	5	313	0065-0136665886
35365	2014.06.18	08:25:34.367	4	323	0065-0136665886
35366	2014.06.18	08:25:34.696	3	710	0065-0136665886
35367	2014.06.18	08:25:37.838	2	516	0065-0136665886
35368	2014.06.18	08:25:38.430	1	408	0065-0136665886
35369	2014.06.18	08:25:43.801	8	696	0065-0136671473
35370	2014.06.18	08:25:44.904	8	871	0065-0136665886
35371	2014.06.18	08:25:45.921	7	1384	0065-0136665886
35372	2014.06.18	08:25:49.933	6	514	0065-0136665886
35373	2014.06.18	08:25:50.383	5	526	0065-0136665886
35374	2014.06.18	08:25:52.396	5	502	0065-0136665886
35375	2014.06.18	08:25:52.824	6	350	0065-0136665886
35376	2014.06.18	08:25:53.035	5	221	0065-0136651817
35377	2014.06.18	08:25:53.271	6	218	0065-0136651817
35378	2014.06.18	08:25:53.704	7	405	0065-0136665886
35379	2014.06.18	08:25:54.073	8	222	0065-0136665886
35380	2014.06.18	08:25:54.563	1	309	0065-0136665886
35381	2014.06.18	08:25:54.837	2	221	0065-0136665886
35382	2014.06.18	08:25:54.519	7	917	0065-0136667521
35383	2014.06.18	08:25:55.495	8	1621	0065-0136667521
35384	2014.06.18	08:25:57.885	1	222	0065-0136667521
35385	2014.06.18	08:25:58.240	2	425	0065-0136667521
35386	2014.06.18	08:25:59.009	7	220	0065-0136671473
35387	2014.06.18	08:26:03.319	6	1463	0065-0136651817
35388	2014.06.18	08:26:04.760	5	586	0065-0136651817
35389	2014.06.18	08:26:06.358	5	356	0065-0136651817
35390	2014.06.18	08:26:06.659	6	808	0065-0136651817
35391	2014.06.18	08:26:13.727	7	2486	0065-0136671473
35392	2014.06.18	08:26:16.293	8	626	0065-0136671473
35393	2014.06.18	08:26:17.563	1	416	0065-0136671473
35394	2014.06.18	08:26:18.051	2	6525	0065-0136671473
35395	2014.06.18	08:26:26.347	3	520	0065-0136671473
35396	2014.06.18	08:26:26.939	4	1121	0065-0136671473
35397	2014.06.18	08:26:43.711	2	1007	0065-0136665886
35398	2014.06.18	08:26:45.275	1	1435	0065-0136665886
35399	2014.06.18	08:26:53.900	1	337	0065-0136665886
35400	2014.06.18	08:26:54.240	2	304	0065-0136665886
35401	2014.06.18	08:27:14.913	3	441	0065-0136665886
35402	2014.06.18	08:27:20.249	3	614	0065-0136667521
35403	2014.06.18	08:27:21.076	4	2278	0065-0136667521
35404	2014.06.18	08:27:32.454	3	531	0065-0136665886
35405	2014.06.18	08:27:33.216	4	2122	0065-0136665886
35406	2014.06.18	08:27:35.341	4	804	0065-0136665886
35407	2014.06.18	08:28:07.746	5	535	0065-0136659459
35408	2014.06.18	08:28:13.227	7	611	0065-0136651817
35409	2014.06.18	08:28:13.848	8	2053	0065-0136651817
35410	2014.06.18	08:28:08.435	6	9892	0065-0136659459
35411	2014.06.18	08:28:23.268	1	416	0065-0136651817
35412	2014.06.18	08:28:23.989	2	644	0065-0136651817
35413	2014.06.18	08:28:28.433	3	412	0065-0136651817
35414	2014.06.18	08:28:28.889	4	2376	0065-0136651817
35415	2014.06.18	08:28:33.630	6	697	0065-0136659459
35416	2014.06.18	08:28:35.398	5	4337	0065-0136659459
35417	2014.06.18	08:28:51.348	4	508	0065-0136659459
35418	2014.06.18	08:28:52.077	3	1685	0065-0136659459
35419	2014.06.18	08:28:53.082	5	742	0065-0136673193
35420	2014.06.18	08:28:54.062	6	3864	0065-0136673193
35421	2014.06.18	08:28:58.790	6	212	0065-0136673193
35422	2014.06.18	08:28:59.477	6	213	0065-0136673193
35423	2014.06.18	08:28:59.844	6	218	0065-0136673193
35424	2014.06.18	08:29:00.021	4	419	0065-0136665886
35425	2014.06.18	08:29:01.475	4	226	0065-0136651817
35426	2014.06.18	08:29:01.759	3	223	0065-0136651817
35427	2014.06.18	08:29:00.627	6	3824	0065-0136673193
35428	2014.06.18	08:29:04.574	6	220	0065-0136673193
35429	2014.06.18	08:29:05.525	2	331	0065-0136651817
35430	2014.06.18	08:29:05.769	3	414	0065-0136659459
35431	2014.06.18	08:29:06.299	4	550	0065-0136659459
35432	2014.06.18	08:29:09.650	3	441	0065-0136665886
35433	2014.06.18	08:29:10.085	4	222	0065-0136665886
35434	2014.06.18	08:29:10.721	3	429	0065-0136651817
35435	2014.06.18	08:29:11.155	4	2279	0065-0136651817
35436	2014.06.18	08:29:13.551	4	320	0065-0136651817
35437	2014.06.18	08:29:14.797	4	336	0065-0136651817
35438	2014.06.18	08:29:15.130	3	3200	0065-0136651817
35439	2014.06.18	08:29:18.280	6	1094	0065-0136673193
35440	2014.06.18	08:29:19.456	5	4991	0065-0136673193
35441	2014.06.18	08:30:19.031	4	312	0065-0136667521
35442	2014.06.18	08:30:21.202	2	311	0065-0136651817
35443	2014.06.18	08:30:21.564	1	415	0065-0136651817
35444	2014.06.18	08:30:19.449	3	3103	0065-0136667521
35445	2014.06.18	08:30:25.173	5	611	0065-0136655780
35446	2014.06.18	08:30:25.901	6	3503	0065-0136655780
35447	2014.06.18	08:30:30.950	6	1433	0065-0136655780
35448	2014.06.18	08:30:51.991	1	629	0065-0136651817
35449	2014.06.18	08:30:53.011	2	1090	0065-0136651817
35450	2014.06.18	08:30:58.125	3	900	0065-0136651817
35451	2014.06.18	08:30:59.030	4	931	0065-0136651817
35452	2014.06.18	08:30:59.675	7	965	0065-0136655780
35453	2014.06.18	08:31:00.892	8	4159	0065-0136655780
35454	2014.06.18	08:31:06.909	1	418	0065-0136655780
35455	2014.06.18	08:31:07.598	2	2584	0065-0136655780
35456	2014.06.18	08:31:12.071	2	214	0065-0136655780
35457	2014.06.18	08:31:12.566	2	223	0065-0136655780
35458	2014.06.18	08:31:29.867	3	406	0065-0136655780
35459	2014.06.18	08:31:30.293	4	1201	0065-0136655780
35460	2014.06.18	08:32:14.343	5	787	0065-0136655780
35461	2014.06.18	08:32:15.282	6	3264	0065-0136655780
35462	2014.06.18	08:32:19.355	6	2355	0065-0136655780
35463	2014.06.18	08:32:23.556	6	691	0065-0136655780
35464	2014.06.18	08:32:25.125	5	7696	0065-0136655780
35465	2014.06.18	08:32:45.403	2	310	0065-0136667521
35466	2014.06.18	08:32:46.132	1	2944	0065-0136667521
35467	2014.06.18	08:33:00.779	8	432	0065-0136667521
35468	2014.06.18	08:33:01.270	7	2995	0065-0136667521
35469	2014.06.18	08:33:07.145	4	309	0065-0136671473
35470	2014.06.18	08:33:07.464	3	1016	0065-0136671473
35471	2014.06.18	08:33:09.049	2	323	0065-0136671473
35472	2014.06.18	08:33:09.501	1	715	0065-0136671473
35473	2014.06.18	08:33:21.929	8	7673	0065-0136671473
35474	2014.06.18	08:33:31.607	1	322	0065-0136671473
35475	2014.06.18	08:33:32.008	2	713	0065-0136671473
35476	2014.06.18	08:33:33.829	6	1796	0065-0136667521
35477	2014.06.18	08:33:36.386	5	2481	0065-0136667521
35478	2014.06.18	08:33:59.178	3	518	0065-0136671473
35479	2014.06.18	08:33:59.765	4	908	0065-0136671473
35480	2014.06.18	08:34:13.415	5	506	0065-0136665886
35481	2014.06.18	08:34:14.005	6	2473	0065-0136665886
35482	2014.06.18	08:34:18.966	7	529	0065-0136665886
35483	2014.06.18	08:34:19.534	8	2676	0065-0136665886
35484	2014.06.18	08:34:22.925	1	312	0065-0136665886
35485	2014.06.18	08:34:23.277	2	219	0065-0136665886
35486	2014.06.18	08:34:22.888	5	647	0065-0136660676
35487	2014.06.18	08:34:24.626	3	339	0065-0136665886
35488	2014.06.18	08:34:24.988	4	815	0065-0136665886
35489	2014.06.18	08:34:24.070	6	3270	0065-0136660676
35490	2014.06.18	08:34:30.951	7	348	0065-0136660676
35491	2014.06.18	08:34:31.386	8	1991	0065-0136660676
35492	2014.06.18	08:34:37.030	1	325	0065-0136660676
35493	2014.06.18	08:34:37.526	2	1290	0065-0136660676
35494	2014.06.18	08:34:55.131	4	463	0065-0136673193
35495	2014.06.18	08:34:55.828	3	5864	0065-0136673193
35496	2014.06.18	08:35:02.495	2	226	0065-0136673193
35497	2014.06.18	08:35:02.891	1	809	0065-0136673193
35498	2014.06.18	08:35:27.298	8	430	0065-0136673193
35499	2014.06.18	08:35:27.856	7	3207	0065-0136673193
35500	2014.06.18	08:35:41.007	3	710	0065-0136660676
35501	2014.06.18	08:35:43.676	6	513	0065-0136673193
35502	2014.06.18	08:35:41.998	4	3262	0065-0136660676
35503	2014.06.18	08:35:44.295	5	1304	0065-0136673193
35504	2014.06.18	08:35:46.967	4	230	0065-0136673193
35505	2014.06.18	08:35:47.334	3	1996	0065-0136673193
35506	2014.06.18	08:35:55.859	5	3316	0065-0136660676
35507	2014.06.18	08:35:59.458	6	1028	0065-0136660676
35508	2014.06.18	08:36:00.641	6	3698	0065-0136660676
35509	2014.06.18	08:36:04.821	5	2655	0065-0136660676
35510	2014.06.18	08:36:08.160	5	222	0065-0136660676
35511	2014.06.18	08:36:08.431	5	446	0065-0136660676
35512	2014.06.18	08:36:09.885	5	711	0065-0136665886
35513	2014.06.18	08:36:12.502	2	326	0065-0136673193
35514	2014.06.18	08:36:12.899	1	795	0065-0136673193
35515	2014.06.18	08:36:10.737	6	3105	0065-0136665886
35516	2014.06.18	08:36:13.745	1	549	0065-0136673193
35517	2014.06.18	08:36:14.012	6	1935	0065-0136665886
35518	2014.06.18	08:36:17.188	7	816	0065-0136665886
35519	2014.06.18	08:36:17.824	5	444	0065-0136651817
35520	2014.06.18	08:36:18.063	8	751	0065-0136665886
35521	2014.06.18	08:36:19.496	1	321	0065-0136665886
35522	2014.06.18	08:36:19.851	2	436	0065-0136665886
35523	2014.06.18	08:36:20.947	3	347	0065-0136665886
35524	2014.06.18	08:36:21.265	4	561	0065-0136665886
35525	2014.06.18	08:36:18.374	6	5139	0065-0136651817
35526	2014.06.18	08:36:25.754	7	499	0065-0136651817
35527	2014.06.18	08:36:26.339	8	1010	0065-0136651817
35528	2014.06.18	08:36:29.207	1	212	0065-0136673193
35529	2014.06.18	08:36:29.499	2	314	0065-0136673193
35530	2014.06.18	08:36:29.816	1	213	0065-0136651817
35531	2014.06.18	08:36:30.228	3	318	0065-0136673193
35532	2014.06.18	08:36:30.546	4	221	0065-0136673193
35533	2014.06.18	08:36:31.043	3	317	0065-0136651817
35534	2014.06.18	08:36:31.376	4	1155	0065-0136651817
35535	2014.06.18	08:36:37.000	4	2069	0065-0136651817
35536	2014.06.18	08:37:11.978	5	547	0065-0136661759
35537	2014.06.18	08:37:13.870	4	809	0065-0136651817
35538	2014.06.18	08:37:12.610	6	2831	0065-0136661759
35539	2014.06.18	08:37:15.119	3	2497	0065-0136651817
35540	2014.06.18	08:37:19.015	7	810	0065-0136661759
35541	2014.06.18	08:37:19.836	8	915	0065-0136661759
35542	2014.06.18	08:37:28.067	1	527	0065-0136661759
35543	2014.06.18	08:37:32.297	8	507	0065-0136661759
35544	2014.06.18	08:37:32.822	7	1234	0065-0136661759
35545	2014.06.18	08:37:33.639	5	743	0065-0136659459
35546	2014.06.18	08:37:34.591	6	2580	0065-0136659459
35547	2014.06.18	08:37:38.063	7	311	0065-0136661759
35548	2014.06.18	08:37:38.367	8	310	0065-0136661759
35549	2014.06.18	08:37:39.136	1	319	0065-0136661759
35550	2014.06.18	08:37:37.610	6	2298	0065-0136659459
35551	2014.06.18	08:37:39.474	2	885	0065-0136661759
35552	2014.06.18	08:37:39.911	6	1870	0065-0136659459
35553	2014.06.18	08:37:44.051	3	317	0065-0136661759
35554	2014.06.18	08:37:44.347	4	222	0065-0136661759
35555	2014.06.18	08:37:44.754	3	316	0065-0136651817
35556	2014.06.18	08:37:45.082	4	311	0065-0136651817
35557	2014.06.18	08:37:45.014	7	805	0065-0136659459
35558	2014.06.18	08:37:52.431	4	534	0065-0136651817
35559	2014.06.18	08:37:52.886	3	1309	0065-0136651817
35560	2014.06.18	08:38:00.243	2	316	0065-0136651817
35561	2014.06.18	08:38:00.732	1	1096	0065-0136651817
35562	2014.06.18	08:38:05.237	5	1287	0065-0136655780
35563	2014.06.18	08:38:06.636	6	5331	0065-0136655780
35564	2014.06.18	08:38:19.357	8	308	0065-0136651817
35565	2014.06.18	08:38:19.722	7	622	0065-0136651817
35566	2014.06.18	08:38:20.474	7	423	0065-0136651817
35567	2014.06.18	08:38:21.029	6	309	0065-0136655780
35568	2014.06.18	08:38:21.291	5	318	0065-0136655780
35569	2014.06.18	08:38:35.495	7	1302	0065-0136659459
35570	2014.06.18	08:38:37.835	6	836	0065-0136651817
35571	2014.06.18	08:38:36.945	8	2866	0065-0136659459
35572	2014.06.18	08:38:38.911	5	3367	0065-0136651817
35573	2014.06.18	08:38:42.004	1	321	0065-0136659459
35574	2014.06.18	08:38:42.565	2	2004	0065-0136659459
35575	2014.06.18	08:38:50.128	3	415	0065-0136659459
35576	2014.06.18	08:38:50.690	4	1346	0065-0136659459
35577	2014.06.18	08:40:11.178	5	422	0065-0136665886
35578	2014.06.18	08:40:11.672	6	1002	0065-0136665886
35579	2014.06.18	08:40:24.034	7	214	0065-0136665886
35580	2014.06.18	08:40:24.337	7	2099	0065-0136665886
35581	2014.06.18	08:40:26.466	8	1027	0065-0136665886
35582	2014.06.18	08:40:29.086	1	332	0065-0136665886
35583	2014.06.18	08:40:29.557	2	310	0065-0136665886
35584	2014.06.18	08:40:32.743	5	339	0065-0136659459
35585	2014.06.18	08:40:33.158	6	1316	0065-0136659459
35586	2014.06.18	08:40:35.411	7	506	0065-0136659459
35587	2014.06.18	08:40:36.034	8	2581	0065-0136659459
35588	2014.06.18	08:40:39.947	3	345	0065-0136665886
35589	2014.06.18	08:40:40.370	4	617	0065-0136665886
35590	2014.06.18	08:40:43.591	5	316	0065-0136665886
35591	2014.06.18	08:40:43.973	6	1014	0065-0136665886
35592	2014.06.18	08:40:54.309	5	446	0065-0136660676
35593	2014.06.18	08:40:55.441	1	326	0065-0136659459
35594	2014.06.18	08:40:55.966	2	1500	0065-0136659459
35595	2014.06.18	08:40:58.523	2	211	0065-0136659459
35596	2014.06.18	08:41:00.811	3	418	0065-0136659459
35597	2014.06.18	08:40:54.931	6	6975	0065-0136660676
35598	2014.06.18	08:41:01.233	4	1914	0065-0136659459
35599	2014.06.18	08:41:05.394	6	230	0065-0136660676
35600	2014.06.18	08:41:05.666	6	225	0065-0136660676
35601	2014.06.18	08:41:05.921	6	221	0065-0136660676
35602	2014.06.18	08:41:30.447	7	622	0065-0136660676
35603	2014.06.18	08:41:31.130	8	839	0065-0136660676
35604	2014.06.18	08:41:45.538	6	849	0065-0136665886
35605	2014.06.18	08:41:46.498	5	1101	0065-0136665886
35606	2014.06.18	08:42:38.166	4	617	0065-0136671473
35607	2014.06.18	08:42:38.871	3	793	0065-0136671473
35608	2014.06.18	08:42:40.561	2	405	0065-0136671473
35609	2014.06.18	08:42:41.053	1	600	0065-0136671473
35610	2014.06.18	08:42:53.878	8	699	0065-0136671473
35611	2014.06.18	08:42:54.727	7	3670	0065-0136671473
35612	2014.06.18	08:43:10.031	6	810	0065-0136671473
35613	2014.06.18	08:43:10.922	5	1690	0065-0136671473
35614	2014.06.18	08:43:16.209	8	505	0065-0136660676
35615	2014.06.18	08:43:16.795	7	1213	0065-0136660676
35616	2014.06.18	08:43:19.097	7	311	0065-0136660676
35617	2014.06.18	08:43:32.795	6	715	0065-0136660676
35618	2014.06.18	08:43:33.717	5	967	0065-0136660676
35619	2014.06.18	08:43:37.431	4	313	0065-0136660676
35620	2014.06.18	08:43:37.790	3	1494	0065-0136660676
35621	2014.06.18	08:43:54.562	2	325	0065-0136660676
35622	2014.06.18	08:43:55.055	1	2623	0065-0136660676
35623	2014.06.18	08:44:24.315	4	629	0065-0136670531
35624	2014.06.18	08:44:25.190	3	3359	0065-0136670531
35625	2014.06.18	08:44:32.886	2	690	0065-0136670531
35626	2014.06.18	08:44:33.871	1	3184	0065-0136670531
35627	2014.06.18	08:44:43.877	8	463	0065-0136670531
35628	2014.06.18	08:44:44.460	1	311	0065-0136660676
35629	2014.06.18	08:44:44.334	7	1109	0065-0136670531
35630	2014.06.18	08:44:45.011	2	872	0065-0136660676
35631	2014.06.18	08:44:46.666	6	311	0065-0136670531
35632	2014.06.18	08:44:47.057	5	963	0065-0136670531
35633	2014.06.18	08:44:52.861	3	901	0065-0136660676
35634	2014.06.18	08:44:54.075	4	1310	0065-0136660676
35635	2014.06.18	08:46:03.846	5	410	0065-0136671473
35636	2014.06.18	08:46:04.261	5	214	0065-0136665886
35637	2014.06.18	08:46:04.590	6	821	0065-0136665886
35638	2014.06.18	08:46:05.674	7	223	0065-0136671473
35639	2014.06.18	08:46:05.899	7	306	0065-0136665886
35640	2014.06.18	08:46:06.226	8	214	0065-0136665886
35641	2014.06.18	08:46:06.767	1	221	0065-0136671473
35642	2014.06.18	08:46:07.055	1	211	0065-0136665886
35643	2014.06.18	08:46:07.017	2	333	0065-0136671473
35644	2014.06.18	08:46:08.026	3	224	0065-0136665886
35645	2014.06.18	08:46:08.355	4	225	0065-0136665886
35646	2014.06.18	08:46:09.772	5	1189	0065-0136665886
35647	2014.06.18	08:46:10.916	6	810	0065-0136665886
35648	2014.06.18	08:46:16.477	7	806	0065-0136665886
35649	2014.06.18	08:46:17.185	8	628	0065-0136665886
35650	2014.06.18	08:46:19.641	1	532	0065-0136665886
35651	2014.06.18	08:46:20.103	2	404	0065-0136665886
35652	2014.06.18	08:46:59.833	3	556	0065-0136665886
35653	2014.06.18	08:47:00.465	4	699	0065-0136665886
35654	2014.06.18	08:47:04.548	5	517	0065-0136665886
35655	2014.06.18	08:47:05.072	6	1043	0065-0136665886
35656	2014.06.18	08:47:06.382	6	618	0065-0136665886
35657	2014.06.18	08:47:08.916	4	456	0065-0136651817
35658	2014.06.18	08:47:09.451	3	3338	0065-0136651817
35659	2014.06.18	08:47:52.174	2	406	0065-0136651817
35660	2014.06.18	08:47:52.665	1	1010	0065-0136651817
35661	2014.06.18	08:47:55.145	4	407	0065-0136670531
35662	2014.06.18	08:47:55.637	3	1426	0065-0136670531
35663	2014.06.18	08:47:58.405	2	220	0065-0136670531
35664	2014.06.18	08:47:58.831	1	430	0065-0136670531
35665	2014.06.18	08:48:00.472	6	520	0065-0136665886
35666	2014.06.18	08:48:01.098	5	907	0065-0136665886
35667	2014.06.18	08:48:13.941	5	307	0065-0136660676
35668	2014.06.18	08:48:14.306	6	1627	0065-0136660676
35669	2014.06.18	08:48:22.071	1	307	0065-0136670531
35670	2014.06.18	08:48:22.401	2	227	0065-0136670531
35671	2014.06.18	08:48:22.471	1	218	0065-0136651817
35672	2014.06.18	08:48:22.769	2	216	0065-0136651817
35673	2014.06.18	08:48:37.846	3	426	0065-0136670531
35674	2014.06.18	08:48:38.181	4	505	0065-0136670531
35675	2014.06.18	08:48:43.446	5	512	0065-0136665886
35676	2014.06.18	08:48:44.034	6	499	0065-0136665886
35677	2014.06.18	08:48:50.733	7	741	0065-0136665886
35678	2014.06.18	08:48:51.513	8	1677	0065-0136665886
35679	2014.06.18	08:48:56.637	1	311	0065-0136665886
35680	2014.06.18	08:48:57.054	2	913	0065-0136665886
35681	2014.06.18	08:49:00.579	3	344	0065-0136665886
35682	2014.06.18	08:49:00.976	4	314	0065-0136665886
35683	2014.06.18	08:49:24.996	5	630	0065-0136670531
35684	2014.06.18	08:49:25.712	6	6928	0065-0136670531
35685	2014.06.18	08:49:36.351	6	404	0065-0136660676
35686	2014.06.18	08:49:36.944	5	1266	0065-0136660676
35687	2014.06.18	08:49:41.367	6	450	0065-0136670531
35688	2014.06.18	08:49:41.800	5	1345	0065-0136670531
35689	2014.06.18	08:49:49.069	5	310	0065-0136673193
35690	2014.06.18	08:49:49.531	6	6687	0065-0136673193
35691	2014.06.18	08:49:57.738	7	411	0065-0136673193
35692	2014.06.18	08:49:58.269	8	1504	0065-0136673193
35693	2014.06.18	08:50:00.702	1	225	0065-0136673193
35694	2014.06.18	08:50:01.056	2	914	0065-0136673193
35695	2014.06.18	08:50:02.430	2	215	0065-0136673193
35696	2014.06.18	08:50:07.310	3	325	0065-0136673193
35697	2014.06.18	08:50:07.669	4	415	0065-0136673193
35698	2014.06.18	08:50:10.656	4	518	0065-0136671473
35699	2014.06.18	08:50:11.416	3	806	0065-0136671473
35700	2014.06.18	08:50:13.037	2	212	0065-0136671473
35701	2014.06.18	08:50:13.368	1	408	0065-0136671473
35702	2014.06.18	08:50:16.097	3	308	0065-0136651817
35703	2014.06.18	08:50:16.486	4	1894	0065-0136651817
35704	2014.06.18	08:50:22.631	5	652	0065-0136659459
35705	2014.06.18	08:50:23.351	6	2457	0065-0136659459
35706	2014.06.18	08:50:26.242	6	754	0065-0136659459
35707	2014.06.18	08:50:29.006	6	216	0065-0136659459
35708	2014.06.18	08:50:30.267	8	811	0065-0136671473
35709	2014.06.18	08:50:32.237	4	416	0065-0136660676
35710	2014.06.18	08:50:31.183	7	2002	0065-0136671473
35711	2014.06.18	08:50:32.759	3	2722	0065-0136660676
35712	2014.06.18	08:50:40.571	6	707	0065-0136671473
35713	2014.06.18	08:50:41.289	5	1901	0065-0136671473
35714	2014.06.18	08:50:44.356	5	502	0065-0136671473
35715	2014.06.18	08:50:45.363	6	6498	0065-0136671473
35716	2014.06.18	08:50:59.756	7	717	0065-0136671473
35717	2014.06.18	08:51:05.493	7	520	0065-0136659459
35718	2014.06.18	08:51:06.160	8	1031	0065-0136659459
35719	2014.06.18	08:51:07.808	6	514	0065-0136671473
35720	2014.06.18	08:51:08.153	1	341	0065-0136659459
35721	2014.06.18	08:51:08.365	5	1219	0065-0136671473
35722	2014.06.18	08:51:08.617	2	3072	0065-0136659459
35723	2014.06.18	08:51:11.909	2	217	0065-0136659459
35724	2014.06.18	08:51:13.020	4	228	0065-0136671473
35725	2014.06.18	08:51:13.339	3	923	0065-0136671473
35726	2014.06.18	08:51:20.895	3	421	0065-0136659459
35727	2014.06.18	08:51:21.391	4	718	0065-0136659459
35728	2014.06.18	08:51:42.008	5	413	0065-0136670531
35729	2014.06.18	08:51:42.522	6	4878	0065-0136670531
35730	2014.06.18	08:51:49.232	6	317	0065-0136670531
35731	2014.06.18	08:51:49.484	5	326	0065-0136670531
35732	2014.06.18	08:53:47.573	3	691	0065-0136671473
35733	2014.06.18	08:53:48.387	4	1924	0065-0136671473
35734	2014.06.18	08:53:56.317	2	309	0065-0136660676
35735	2014.06.18	08:53:56.698	1	431	0065-0136660676
35736	2014.06.18	08:54:06.529	8	321	0065-0136660676
35737	2014.06.18	08:54:06.965	7	2177	0065-0136660676
35738	2014.06.18	08:54:16.209	5	1198	0065-0136671473
35739	2014.06.18	08:54:17.640	6	3573	0065-0136671473
35740	2014.06.18	08:54:22.002	7	508	0065-0136671473
35741	2014.06.18	08:54:22.520	8	515	0065-0136671473
35742	2014.06.18	08:55:01.243	1	310	0065-0136671473
35743	2014.06.18	08:55:01.725	2	707	0065-0136671473
35744	2014.06.18	08:55:12.572	2	452	0065-0136671473
35745	2014.06.18	08:55:12.999	1	510	0065-0136671473
35746	2014.06.18	08:55:16.018	8	610	0065-0136671473
35747	2014.06.18	08:55:16.703	7	1891	0065-0136671473
35748	2014.06.18	08:55:19.558	6	421	0065-0136671473
35749	2014.06.18	08:55:19.728	4	611	0065-0136665886
35750	2014.06.18	08:55:20.520	3	1429	0065-0136665886
35751	2014.06.18	08:55:19.915	5	3370	0065-0136671473
35752	2014.06.18	08:55:27.363	4	403	0065-0136670531
35753	2014.06.18	08:55:27.851	3	2356	0065-0136670531
35754	2014.06.18	08:55:49.898	3	341	0065-0136670531
35755	2014.06.18	08:55:50.256	4	404	0065-0136670531
35756	2014.06.18	08:55:58.489	6	507	0065-0136660676
35757	2014.06.18	08:55:59.231	5	720	0065-0136660676
35758	2014.06.18	08:56:23.063	3	636	0065-0136665886
35759	2014.06.18	08:56:23.801	4	530	0065-0136665886
35760	2014.06.18	08:56:26.688	5	434	0065-0136665886
35761	2014.06.18	08:56:27.147	6	844	0065-0136665886
35762	2014.06.18	08:56:28.137	6	215	0065-0136665886
35763	2014.06.18	08:56:29.860	7	415	0065-0136665886
35764	2014.06.18	08:56:30.282	8	611	0065-0136665886
35765	2014.06.18	08:56:34.778	1	223	0065-0136665886
35766	2014.06.18	08:56:35.075	2	326	0065-0136665886
35767	2014.06.18	08:56:39.311	3	428	0065-0136665886
35768	2014.06.18	08:56:39.680	4	1408	0065-0136665886
35769	2014.06.18	08:57:08.956	5	226	0065-0136660676
35770	2014.06.18	08:57:09.416	6	213	0065-0136660676
35771	2014.06.18	08:57:09.911	6	2448	0065-0136660676
35772	2014.06.18	08:57:57.926	7	318	0065-0136660676
35773	2014.06.18	08:57:58.461	8	798	0065-0136660676
35774	2014.06.18	08:58:03.013	1	310	0065-0136660676
35775	2014.06.18	08:58:03.437	2	619	0065-0136660676
35776	2014.06.18	08:58:08.887	3	622	0065-0136660676
35777	2014.06.18	08:58:09.746	4	2224	0065-0136660676
35778	2014.06.18	08:58:13.812	5	307	0065-0136660676
35779	2014.06.18	08:58:14.163	6	1243	0065-0136660676
35780	2014.06.18	08:58:34.474	4	510	0065-0136670531
35781	2014.06.18	08:58:35.103	3	4212	0065-0136670531
35782	2014.06.18	08:58:41.295	4	499	0065-0136665886
35783	2014.06.18	08:58:41.908	3	871	0065-0136665886
35784	2014.06.18	08:58:45.018	4	559	0065-0136659459
35785	2014.06.18	08:58:46.286	3	11459	0065-0136659459
35786	2014.06.18	08:58:58.828	2	442	0065-0136659459
35787	2014.06.18	08:58:58.890	3	381	0065-0136665886
35788	2014.06.18	08:58:59.282	4	412	0065-0136665886
35789	2014.06.18	08:58:59.412	1	620	0065-0136659459
35790	2014.06.18	08:59:04.179	8	408	0065-0136659459
35791	2014.06.18	08:59:04.676	7	1986	0065-0136659459
35792	2014.06.18	08:59:11.447	6	425	0065-0136659459
35793	2014.06.18	08:59:11.911	5	1801	0065-0136659459
35794	2014.06.18	08:59:19.659	3	309	0065-0136670531
35795	2014.06.18	08:59:20.082	4	1204	0065-0136670531
35796	2014.06.18	09:00:06.087	7	715	0065-0136660676
35797	2014.06.18	09:00:06.878	8	1434	0065-0136660676
