# Supplementary material for: Eco-HAB as a fully automated and ecologically relevant assessment of social impairments in mouse models of autism
Source: eLife. 2016 Oct 12;5:e19532. doi: 10.7554/eLife.19532 (PMC5092044; doi:10.7554/eLife.19532)
Supplement: Supplementary file 1. — DOI: http://dx.doi.org/10.7554/eLife.19532.038 [file elife-19532-supp1.zip › BALB VPA data cohort 1/20140618_110000.txt]

36751	2014.06.18	11:03:07.717	4	802	0065-0136670531
36752	2014.06.18	11:03:08.764	3	2846	0065-0136670531
36753	2014.06.18	11:03:47.999	5	551	0065-0136651817
36754	2014.06.18	11:03:48.524	6	1401	0065-0136651817
36755	2014.06.18	11:03:54.184	3	716	0065-0136670531
36756	2014.06.18	11:03:55.097	4	1006	0065-0136670531
36757	2014.06.18	11:03:55.507	5	902	0065-0136659459
36758	2014.06.18	11:03:56.286	7	614	0065-0136651817
36759	2014.06.18	11:03:56.495	6	2477	0065-0136659459
36760	2014.06.18	11:03:59.202	4	702	0065-0136655780
36761	2014.06.18	11:03:56.848	8	3075	0065-0136651817
36762	2014.06.18	11:04:01.367	7	1692	0065-0136659459
36763	2014.06.18	11:04:00.143	3	4994	0065-0136655780
36764	2014.06.18	11:04:03.143	8	2493	0065-0136659459
36765	2014.06.18	11:04:08.690	3	341	0065-0136655780
36766	2014.06.18	11:04:09.336	1	212	0065-0136659459
36767	2014.06.18	11:04:09.027	4	597	0065-0136655780
36768	2014.06.18	11:04:09.623	1	330	0065-0136651817
36769	2014.06.18	11:04:09.634	2	350	0065-0136659459
36770	2014.06.18	11:04:10.432	3	316	0065-0136659459
36771	2014.06.18	11:04:10.800	4	514	0065-0136659459
36772	2014.06.18	11:04:10.049	2	1304	0065-0136651817
36773	2014.06.18	11:04:11.439	2	218	0065-0136651817
36774	2014.06.18	11:04:11.695	2	613	0065-0136651817
36775	2014.06.18	11:04:12.318	2	431	0065-0136651817
36776	2014.06.18	11:04:13.564	2	526	0065-0136651817
36777	2014.06.18	11:04:14.123	2	494	0065-0136651817
36778	2014.06.18	11:04:15.833	2	224	0065-0136651817
36779	2014.06.18	11:05:28.648	3	417	0065-0136651817
36780	2014.06.18	11:05:29.330	4	1012	0065-0136651817
36781	2014.06.18	11:06:32.104	5	512	0065-0136667521
36782	2014.06.18	11:06:32.682	6	2181	0065-0136667521
36783	2014.06.18	11:06:35.543	7	317	0065-0136667521
36784	2014.06.18	11:06:35.906	8	1418	0065-0136667521
36785	2014.06.18	11:06:38.199	1	216	0065-0136667521
36786	2014.06.18	11:06:38.758	2	1907	0065-0136667521
36787	2014.06.18	11:08:05.873	5	312	0065-0136655780
36788	2014.06.18	11:08:07.487	5	445	0065-0136670531
36789	2014.06.18	11:08:09.156	6	680	0065-0136670531
36790	2014.06.18	11:08:10.224	7	314	0065-0136655780
36791	2014.06.18	11:08:10.554	8	743	0065-0136655780
36792	2014.06.18	11:08:11.896	1	213	0065-0136655780
36793	2014.06.18	11:08:12.185	2	552	0065-0136655780
36794	2014.06.18	11:08:11.519	7	1239	0065-0136670531
36795	2014.06.18	11:08:14.541	3	319	0065-0136655780
36796	2014.06.18	11:08:14.903	4	409	0065-0136655780
36797	2014.06.18	11:08:12.966	8	3141	0065-0136670531
36798	2014.06.18	11:08:20.078	4	614	0065-0136671473
36799	2014.06.18	11:08:20.772	3	4367	0065-0136671473
36800	2014.06.18	11:08:30.605	2	308	0065-0136667521
36801	2014.06.18	11:08:30.776	1	406	0065-0136671473
36802	2014.06.18	11:08:31.750	1	404	0065-0136667521
36803	2014.06.18	11:08:47.790	8	402	0065-0136670531
36804	2014.06.18	11:08:48.113	7	531	0065-0136670531
36805	2014.06.18	11:08:49.237	6	317	0065-0136670531
36806	2014.06.18	11:08:49.531	5	447	0065-0136670531
36807	2014.06.18	11:09:53.142	8	408	0065-0136667521
36808	2014.06.18	11:09:53.295	7	611	0065-0136671473
36809	2014.06.18	11:09:54.317	7	324	0065-0136667521
36810	2014.06.18	11:09:54.781	7	843	0065-0136667521
36811	2014.06.18	11:09:55.787	6	318	0065-0136671473
36812	2014.06.18	11:09:56.113	5	415	0065-0136671473
36813	2014.06.18	11:09:56.330	6	221	0065-0136667521
36814	2014.06.18	11:09:56.640	5	508	0065-0136667521
36815	2014.06.18	11:10:11.135	4	308	0065-0136659459
36816	2014.06.18	11:10:11.561	3	2308	0065-0136659459
36817	2014.06.18	11:10:17.668	4	803	0065-0136653169
36818	2014.06.18	11:10:18.718	3	2969	0065-0136653169
36819	2014.06.18	11:10:30.861	2	218	0065-0136659459
36820	2014.06.18	11:10:31.178	1	529	0065-0136659459
36821	2014.06.18	11:10:50.447	2	413	0065-0136653169
36822	2014.06.18	11:10:51.129	1	902	0065-0136653169
36823	2014.06.18	11:11:08.860	8	334	0065-0136659459
36824	2014.06.18	11:11:09.265	7	913	0065-0136659459
36825	2014.06.18	11:11:14.829	6	411	0065-0136659459
36826	2014.06.18	11:11:15.281	5	3829	0065-0136659459
36827	2014.06.18	11:11:25.250	5	425	0065-0136670531
36828	2014.06.18	11:11:25.756	6	314	0065-0136670531
36829	2014.06.18	11:11:26.204	7	320	0065-0136665886
36830	2014.06.18	11:11:26.464	8	412	0065-0136665886
36831	2014.06.18	11:11:26.747	7	307	0065-0136670531
36832	2014.06.18	11:11:27.403	1	215	0065-0136665886
36833	2014.06.18	11:11:27.687	2	429	0065-0136665886
36834	2014.06.18	11:11:27.071	8	1698	0065-0136670531
36835	2014.06.18	11:11:38.552	1	313	0065-0136670531
36836	2014.06.18	11:11:39.563	5	422	0065-0136673193
36837	2014.06.18	11:11:39.047	2	1503	0065-0136670531
36838	2014.06.18	11:11:40.133	6	2581	0065-0136673193
36839	2014.06.18	11:11:47.166	8	418	0065-0136653169
36840	2014.06.18	11:11:47.448	3	325	0065-0136665886
36841	2014.06.18	11:11:47.732	4	316	0065-0136665886
36842	2014.06.18	11:11:47.696	7	2426	0065-0136653169
36843	2014.06.18	11:12:00.948	6	406	0065-0136653169
36844	2014.06.18	11:12:01.480	5	7380	0065-0136653169
36845	2014.06.18	11:12:11.719	2	711	0065-0136670531
36846	2014.06.18	11:12:13.962	1	1777	0065-0136670531
36847	2014.06.18	11:12:18.620	8	315	0065-0136670531
36848	2014.06.18	11:12:19.985	4	435	0065-0136659459
36849	2014.06.18	11:12:19.034	7	3302	0065-0136670531
36850	2014.06.18	11:12:20.517	3	2086	0065-0136659459
36851	2014.06.18	11:12:23.399	2	222	0065-0136659459
36852	2014.06.18	11:12:23.784	1	441	0065-0136659459
36853	2014.06.18	11:12:24.147	5	811	0065-0136653169
36854	2014.06.18	11:12:24.941	6	2091	0065-0136653169
36855	2014.06.18	11:12:29.095	6	311	0065-0136673193
36856	2014.06.18	11:12:29.387	5	440	0065-0136673193
36857	2014.06.18	11:12:34.770	5	403	0065-0136655780
36858	2014.06.18	11:12:42.364	7	425	0065-0136653169
36859	2014.06.18	11:12:42.859	7	323	0065-0136670531
36860	2014.06.18	11:12:42.821	8	456	0065-0136653169
36861	2014.06.18	11:12:43.316	8	471	0065-0136670531
36862	2014.06.18	11:12:44.214	1	214	0065-0136653169
36863	2014.06.18	11:12:44.535	2	427	0065-0136653169
36864	2014.06.18	11:12:35.326	6	10463	0065-0136655780
36865	2014.06.18	11:12:45.678	3	308	0065-0136653169
36866	2014.06.18	11:12:46.038	4	715	0065-0136653169
36867	2014.06.18	11:12:49.323	8	522	0065-0136659459
36868	2014.06.18	11:12:49.955	7	607	0065-0136659459
36869	2014.06.18	11:12:51.173	6	421	0065-0136655780
36870	2014.06.18	11:12:52.419	6	357	0065-0136659459
36871	2014.06.18	11:12:51.576	5	1311	0065-0136655780
36872	2014.06.18	11:12:53.003	4	410	0065-0136673193
36873	2014.06.18	11:12:52.917	5	713	0065-0136659459
36874	2014.06.18	11:12:53.587	3	2749	0065-0136673193
36875	2014.06.18	11:12:57.364	2	325	0065-0136673193
36876	2014.06.18	11:12:57.791	1	773	0065-0136673193
36877	2014.06.18	11:13:24.482	8	318	0065-0136673193
36878	2014.06.18	11:13:24.871	7	746	0065-0136673193
36879	2014.06.18	11:13:26.749	6	226	0065-0136673193
36880	2014.06.18	11:13:27.054	5	963	0065-0136673193
36881	2014.06.18	11:13:34.743	4	312	0065-0136673193
36882	2014.06.18	11:13:35.044	3	1191	0065-0136673193
36883	2014.06.18	11:13:37.319	2	227	0065-0136673193
36884	2014.06.18	11:13:37.579	1	1001	0065-0136673193
36885	2014.06.18	11:13:38.713	1	1863	0065-0136673193
36886	2014.06.18	11:13:40.599	1	313	0065-0136673193
36887	2014.06.18	11:13:42.372	1	213	0065-0136673193
36888	2014.06.18	11:13:42.867	1	735	0065-0136673193
36889	2014.06.18	11:14:52.682	1	318	0065-0136670531
36890	2014.06.18	11:14:53.178	2	659	0065-0136670531
36891	2014.06.18	11:14:53.929	2	220	0065-0136670531
36892	2014.06.18	11:15:01.938	3	408	0065-0136670531
36893	2014.06.18	11:15:02.491	4	2678	0065-0136670531
36894	2014.06.18	11:15:22.536	1	1624	0065-0136673193
36895	2014.06.18	11:15:24.962	5	505	0065-0136659459
36896	2014.06.18	11:15:25.473	5	746	0065-0136659459
36897	2014.06.18	11:15:25.944	2	1397	0065-0136673193
36898	2014.06.18	11:15:26.304	6	1191	0065-0136659459
36899	2014.06.18	11:15:45.681	5	409	0065-0136670531
36900	2014.06.18	11:15:46.209	6	2968	0065-0136670531
36901	2014.06.18	11:16:03.858	7	812	0065-0136670531
36902	2014.06.18	11:16:04.722	8	2199	0065-0136670531
36903	2014.06.18	11:16:21.612	4	422	0065-0136655780
36904	2014.06.18	11:16:22.185	3	2377	0065-0136655780
36905	2014.06.18	11:16:35.281	8	530	0065-0136670531
36906	2014.06.18	11:16:35.900	7	2159	0065-0136670531
36907	2014.06.18	11:16:41.542	2	418	0065-0136655780
36908	2014.06.18	11:16:42.272	1	5139	0065-0136655780
36909	2014.06.18	11:16:50.967	2	211	0065-0136673193
36910	2014.06.18	11:16:51.296	1	2019	0065-0136673193
36911	2014.06.18	11:16:52.650	6	667	0065-0136670531
36912	2014.06.18	11:16:53.332	5	1622	0065-0136670531
36913	2014.06.18	11:16:55.664	5	1096	0065-0136670531
36914	2014.06.18	11:17:01.031	8	410	0065-0136673193
36915	2014.06.18	11:17:01.484	7	3841	0065-0136673193
36916	2014.06.18	11:17:07.597	5	601	0065-0136659288
36917	2014.06.18	11:17:13.348	5	615	0065-0136665886
36918	2014.06.18	11:17:08.576	6	6509	0065-0136659288
36919	2014.06.18	11:17:14.690	8	561	0065-0136655780
36920	2014.06.18	11:17:15.094	6	499	0065-0136665886
36921	2014.06.18	11:17:16.032	5	560	0065-0136660676
36922	2014.06.18	11:17:15.515	7	2809	0065-0136655780
36923	2014.06.18	11:17:16.755	6	1690	0065-0136660676
36924	2014.06.18	11:17:20.377	5	501	0065-0136671473
36925	2014.06.18	11:17:21.020	6	2699	0065-0136671473
36926	2014.06.18	11:17:26.260	6	409	0065-0136655780
36927	2014.06.18	11:17:26.655	5	2271	0065-0136655780
36928	2014.06.18	11:17:28.523	7	435	0065-0136659288
36929	2014.06.18	11:17:30.009	7	622	0065-0136660676
36930	2014.06.18	11:17:29.115	8	2124	0065-0136659288
36931	2014.06.18	11:17:31.261	6	321	0065-0136673193
36932	2014.06.18	11:17:31.255	8	618	0065-0136660676
36933	2014.06.18	11:17:31.559	5	908	0065-0136673193
36934	2014.06.18	11:17:31.910	8	812	0065-0136660676
36935	2014.06.18	11:17:31.431	7	1302	0065-0136671473
36936	2014.06.18	11:17:32.805	7	414	0065-0136659459
36937	2014.06.18	11:17:33.524	8	724	0065-0136659459
36938	2014.06.18	11:17:34.009	1	313	0065-0136660676
36939	2014.06.18	11:17:34.099	5	503	0065-0136655780
36940	2014.06.18	11:17:34.744	1	223	0065-0136671473
36941	2014.06.18	11:17:35.047	1	212	0065-0136659459
36942	2014.06.18	11:17:35.625	3	324	0065-0136660676
36943	2014.06.18	11:17:35.429	2	1116	0065-0136659459
36944	2014.06.18	11:17:36.759	3	218	0065-0136671473
36945	2014.06.18	11:17:37.254	3	219	0065-0136659459
36946	2014.06.18	11:17:37.586	4	1920	0065-0136659459
36947	2014.06.18	11:17:43.688	4	501	0065-0136651817
36948	2014.06.18	11:17:34.775	6	12468	0065-0136655780
36949	2014.06.18	11:17:44.316	3	2977	0065-0136651817
36950	2014.06.18	11:17:48.306	2	435	0065-0136651817
36951	2014.06.18	11:17:48.959	1	1405	0065-0136651817
36952	2014.06.18	11:17:49.982	4	629	0065-0136653169
36953	2014.06.18	11:17:50.738	3	1792	0065-0136653169
36954	2014.06.18	11:17:54.194	5	599	0065-0136667521
36955	2014.06.18	11:17:54.919	6	4440	0065-0136667521
36956	2014.06.18	11:17:59.887	6	506	0065-0136665886
36957	2014.06.18	11:18:00.472	5	1310	0065-0136665886
36958	2014.06.18	11:18:09.548	1	517	0065-0136659288
36959	2014.06.18	11:18:10.748	4	910	0065-0136665886
36960	2014.06.18	11:18:10.434	2	1625	0065-0136659288
36961	2014.06.18	11:18:11.762	3	1894	0065-0136665886
36962	2014.06.18	11:18:14.811	2	417	0065-0136653169
36963	2014.06.18	11:18:15.393	1	2767	0065-0136653169
36964	2014.06.18	11:18:19.519	4	612	0065-0136670531
36965	2014.06.18	11:18:22.805	8	349	0065-0136653169
36966	2014.06.18	11:18:23.159	7	646	0065-0136653169
36967	2014.06.18	11:18:24.824	6	311	0065-0136653169
36968	2014.06.18	11:18:20.277	3	5047	0065-0136670531
36969	2014.06.18	11:18:25.249	5	622	0065-0136653169
36970	2014.06.18	11:18:25.660	3	675	0065-0136659288
36971	2014.06.18	11:18:30.373	2	219	0065-0136670531
36972	2014.06.18	11:18:26.356	4	4457	0065-0136659288
36973	2014.06.18	11:18:30.709	2	218	0065-0136670531
36974	2014.06.18	11:18:31.061	1	313	0065-0136670531
36975	2014.06.18	11:18:32.834	2	409	0065-0136665886
36976	2014.06.18	11:18:33.376	1	841	0065-0136665886
36977	2014.06.18	11:18:34.369	8	311	0065-0136670531
36978	2014.06.18	11:18:34.696	7	315	0065-0136670531
36979	2014.06.18	11:18:35.120	5	408	0065-0136673193
36980	2014.06.18	11:18:36.052	4	452	0065-0136659459
36981	2014.06.18	11:18:35.575	6	1461	0065-0136670531
36982	2014.06.18	11:18:36.735	5	1291	0065-0136673193
36983	2014.06.18	11:18:37.046	6	1102	0065-0136655780
36984	2014.06.18	11:18:38.108	5	505	0065-0136670531
36985	2014.06.18	11:18:38.619	5	420	0065-0136655780
36986	2014.06.18	11:18:39.496	3	213	0065-0136655780
36987	2014.06.18	11:18:41.507	1	319	0065-0136665886
36988	2014.06.18	11:18:41.844	2	216	0065-0136665886
36989	2014.06.18	11:18:42.066	1	228	0065-0136651817
36990	2014.06.18	11:18:42.355	2	220	0065-0136651817
36991	2014.06.18	11:18:42.547	3	309	0065-0136665886
36992	2014.06.18	11:18:42.746	4	317	0065-0136665886
36993	2014.06.18	11:18:49.000	3	329	0065-0136655780
36994	2014.06.18	11:18:49.327	4	217	0065-0136655780
36995	2014.06.18	11:18:49.495	3	365	0065-0136651817
36996	2014.06.18	11:18:49.823	4	227	0065-0136651817
36997	2014.06.18	11:18:51.462	5	312	0065-0136651817
36998	2014.06.18	11:18:51.758	6	1795	0065-0136651817
36999	2014.06.18	11:19:33.507	2	314	0065-0136659459
37000	2014.06.18	11:19:33.995	1	1027	0065-0136659459
37001	2014.06.18	11:19:35.089	5	500	0065-0136673193
37002	2014.06.18	11:19:38.204	5	662	0065-0136670531
37003	2014.06.18	11:19:42.721	7	1492	0065-0136673193
37004	2014.06.18	11:19:43.027	8	2478	0065-0136651817
37005	2014.06.18	11:19:41.681	6	5338	0065-0136670531
37006	2014.06.18	11:19:48.139	7	1522	0065-0136667521
37007	2014.06.18	11:19:45.679	8	4247	0065-0136673193
37008	2014.06.18	11:19:50.990	1	213	0065-0136673193
37009	2014.06.18	11:19:47.065	6	4353	0065-0136670531
37010	2014.06.18	11:19:51.290	2	410	0065-0136673193
37011	2014.06.18	11:19:52.518	3	322	0065-0136673193
37012	2014.06.18	11:19:50.009	8	2913	0065-0136667521
37013	2014.06.18	11:19:52.844	4	639	0065-0136673193
37014	2014.06.18	11:19:53.374	6	214	0065-0136670531
37015	2014.06.18	11:19:55.946	6	747	0065-0136670531
37016	2014.06.18	11:19:56.745	6	1366	0065-0136670531
37017	2014.06.18	11:19:57.772	8	499	0065-0136659459
37018	2014.06.18	11:19:58.334	7	1045	0065-0136659459
37019	2014.06.18	11:19:58.251	5	2640	0065-0136670531
37020	2014.06.18	11:20:09.231	4	595	0065-0136670531
37021	2014.06.18	11:20:10.388	6	411	0065-0136659459
37022	2014.06.18	11:20:10.748	1	326	0065-0136667521
37023	2014.06.18	11:20:10.013	3	2483	0065-0136670531
37024	2014.06.18	11:20:10.919	5	1683	0065-0136659459
37025	2014.06.18	11:20:11.276	2	2388	0065-0136667521
37026	2014.06.18	11:20:14.855	2	607	0065-0136670531
37027	2014.06.18	11:20:15.510	2	449	0065-0136670531
37028	2014.06.18	11:20:15.973	2	216	0065-0136670531
37029	2014.06.18	11:20:16.561	1	1756	0065-0136670531
37030	2014.06.18	11:20:22.632	1	319	0065-0136670531
37031	2014.06.18	11:20:22.923	2	333	0065-0136670531
37032	2014.06.18	11:20:23.736	3	315	0065-0136670531
37033	2014.06.18	11:20:24.056	4	2010	0065-0136670531
37034	2014.06.18	11:20:40.999	5	2511	0065-0136655780
37035	2014.06.18	11:20:47.651	3	226	0065-0136667521
37036	2014.06.18	11:20:47.955	3	220	0065-0136667521
37037	2014.06.18	11:20:50.479	3	1060	0065-0136667521
37038	2014.06.18	11:20:51.691	4	5221	0065-0136667521
37039	2014.06.18	11:22:31.032	8	613	0065-0136651817
37040	2014.06.18	11:22:31.759	7	1000	0065-0136651817
37041	2014.06.18	11:22:33.553	6	407	0065-0136651817
37042	2014.06.18	11:22:34.083	5	1920	0065-0136651817
37043	2014.06.18	11:24:15.281	5	315	0065-0136651817
37044	2014.06.18	11:24:15.551	6	3597	0065-0136651817
37045	2014.06.18	11:24:21.589	6	588	0065-0136651817
37046	2014.06.18	11:24:22.213	5	1129	0065-0136651817
37047	2014.06.18	11:24:23.491	5	216	0065-0136651817
37048	2014.06.18	11:25:24.553	4	414	0065-0136651817
37049	2014.06.18	11:25:25.104	3	1501	0065-0136651817
37050	2014.06.18	11:25:37.204	4	526	0065-0136665886
37051	2014.06.18	11:25:37.805	3	1204	0065-0136665886
37052	2014.06.18	11:25:43.504	2	340	0065-0136665886
37053	2014.06.18	11:25:43.971	1	505	0065-0136665886
37054	2014.06.18	11:25:45.121	5	307	0065-0136660676
37055	2014.06.18	11:25:45.506	6	843	0065-0136660676
37056	2014.06.18	11:25:48.539	8	421	0065-0136665886
37057	2014.06.18	11:25:48.970	7	1092	0065-0136665886
37058	2014.06.18	11:25:54.181	7	411	0065-0136660676
37059	2014.06.18	11:25:54.802	8	1094	0065-0136660676
37060	2014.06.18	11:25:58.095	6	508	0065-0136665886
37061	2014.06.18	11:25:58.684	5	835	0065-0136665886
37062	2014.06.18	11:26:00.646	2	436	0065-0136651817
37063	2014.06.18	11:26:01.332	1	1396	0065-0136651817
37064	2014.06.18	11:26:26.916	4	416	0065-0136665886
37065	2014.06.18	11:26:27.852	5	513	0065-0136653169
37066	2014.06.18	11:26:27.378	3	1434	0065-0136665886
37067	2014.06.18	11:26:28.496	6	5687	0065-0136653169
37068	2014.06.18	11:26:35.297	2	212	0065-0136665886
37069	2014.06.18	11:26:35.442	7	409	0065-0136653169
37070	2014.06.18	11:26:35.903	8	1959	0065-0136653169
37071	2014.06.18	11:26:46.869	4	1791	0065-0136673193
37072	2014.06.18	11:26:48.866	3	3276	0065-0136673193
37073	2014.06.18	11:26:52.023	2	318	0065-0136665886
37074	2014.06.18	11:26:52.447	1	320	0065-0136665886
37075	2014.06.18	11:26:53.365	2	522	0065-0136673193
37076	2014.06.18	11:26:54.220	1	1883	0065-0136673193
37077	2014.06.18	11:26:56.120	1	1523	0065-0136673193
37078	2014.06.18	11:26:57.453	8	318	0065-0136665886
37079	2014.06.18	11:26:57.814	7	499	0065-0136665886
37080	2014.06.18	11:26:59.550	6	315	0065-0136665886
37081	2014.06.18	11:26:59.913	5	507	0065-0136665886
37082	2014.06.18	11:27:03.363	8	323	0065-0136673193
37083	2014.06.18	11:27:03.695	7	547	0065-0136673193
37084	2014.06.18	11:27:05.605	6	325	0065-0136673193
37085	2014.06.18	11:27:05.999	5	3318	0065-0136673193
37086	2014.06.18	11:27:33.447	1	221	0065-0136660676
37087	2014.06.18	11:27:33.850	2	1188	0065-0136660676
37088	2014.06.18	11:27:35.383	2	211	0065-0136660676
37089	2014.06.18	11:27:35.719	2	473	0065-0136660676
37090	2014.06.18	11:27:38.998	3	2691	0065-0136660676
37091	2014.06.18	11:27:41.819	4	1428	0065-0136660676
37092	2014.06.18	11:27:43.928	4	315	0065-0136660676
37093	2014.06.18	11:27:54.353	5	448	0065-0136660676
37094	2014.06.18	11:27:54.928	8	516	0065-0136651817
37095	2014.06.18	11:27:55.485	7	2372	0065-0136651817
37096	2014.06.18	11:27:55.094	6	9956	0065-0136660676
37097	2014.06.18	11:28:12.763	6	308	0065-0136660676
37098	2014.06.18	11:28:13.124	5	1682	0065-0136660676
37099	2014.06.18	11:28:17.285	6	409	0065-0136651817
37100	2014.06.18	11:28:17.741	5	1433	0065-0136651817
37101	2014.06.18	11:28:55.121	5	527	0065-0136655780
37102	2014.06.18	11:28:55.754	6	1680	0065-0136655780
37103	2014.06.18	11:29:02.671	6	419	0065-0136655780
37104	2014.06.18	11:29:04.459	1	408	0065-0136653169
37105	2014.06.18	11:29:04.992	2	1685	0065-0136653169
37106	2014.06.18	11:29:03.140	5	3645	0065-0136655780
37107	2014.06.18	11:29:07.054	2	213	0065-0136653169
37108	2014.06.18	11:29:08.076	2	348	0065-0136653169
37109	2014.06.18	11:29:12.724	3	1032	0065-0136653169
37110	2014.06.18	11:29:14.322	5	603	0065-0136659288
37111	2014.06.18	11:29:13.930	4	3475	0065-0136653169
37112	2014.06.18	11:29:15.003	6	5900	0065-0136659288
37113	2014.06.18	11:29:21.536	7	318	0065-0136659288
37114	2014.06.18	11:29:21.861	8	2248	0065-0136659288
37115	2014.06.18	11:29:27.502	5	501	0065-0136653169
37116	2014.06.18	11:29:28.087	6	2396	0065-0136653169
37117	2014.06.18	11:29:30.485	6	833	0065-0136653169
37118	2014.06.18	11:29:31.697	6	721	0065-0136653169
37119	2014.06.18	11:29:33.246	6	213	0065-0136653169
37120	2014.06.18	11:29:32.277	5	4363	0065-0136671473
37121	2014.06.18	11:29:36.654	5	719	0065-0136665886
37122	2014.06.18	11:29:39.545	7	438	0065-0136653169
37123	2014.06.18	11:29:39.109	6	1499	0065-0136665886
37124	2014.06.18	11:29:40.008	8	937	0065-0136653169
37125	2014.06.18	11:29:40.968	7	898	0065-0136671473
37126	2014.06.18	11:29:43.701	7	558	0065-0136665886
37127	2014.06.18	11:29:44.502	1	314	0065-0136653169
37128	2014.06.18	11:29:44.530	8	834	0065-0136665886
37129	2014.06.18	11:29:44.998	2	1864	0065-0136653169
37130	2014.06.18	11:29:51.370	1	220	0065-0136659288
37131	2014.06.18	11:29:51.708	2	2968	0065-0136659288
37132	2014.06.18	11:29:55.332	3	307	0065-0136659288
37133	2014.06.18	11:29:55.714	1	617	0065-0136671473
37134	2014.06.18	11:29:55.749	4	842	0065-0136659288
37135	2014.06.18	11:29:56.564	2	2975	0065-0136671473
37136	2014.06.18	11:30:01.878	5	1630	0065-0136655780
37137	2014.06.18	11:30:07.969	3	872	0065-0136653169
37138	2014.06.18	11:30:11.659	3	318	0065-0136671473
37139	2014.06.18	11:30:03.710	6	8328	0065-0136655780
37140	2014.06.18	11:30:12.160	6	910	0065-0136655780
37141	2014.06.18	11:30:14.811	6	313	0065-0136655780
37142	2014.06.18	11:30:14.040	3	1113	0065-0136671473
37143	2014.06.18	11:30:15.072	5	2973	0065-0136655780
37144	2014.06.18	11:30:16.037	3	2754	0065-0136671473
37145	2014.06.18	11:30:20.098	2	322	0065-0136671473
37146	2014.06.18	11:30:09.408	4	12835	0065-0136653169
37147	2014.06.18	11:30:20.393	1	2020	0065-0136671473
37148	2014.06.18	11:30:22.523	4	714	0065-0136653169
37149	2014.06.18	11:30:23.922	8	420	0065-0136671473
37150	2014.06.18	11:30:24.449	7	820	0065-0136671473
37151	2014.06.18	11:30:26.574	1	613	0065-0136665886
37152	2014.06.18	11:30:27.160	6	520	0065-0136671473
37153	2014.06.18	11:30:27.350	2	425	0065-0136665886
37154	2014.06.18	11:30:27.724	5	3857	0065-0136671473
37155	2014.06.18	11:30:37.171	4	2899	0065-0136653169
37156	2014.06.18	11:30:40.720	3	4737	0065-0136653169
37157	2014.06.18	11:30:45.887	5	550	0065-0136673193
37158	2014.06.18	11:30:47.098	2	321	0065-0136653169
37159	2014.06.18	11:30:47.592	1	1105	0065-0136653169
37160	2014.06.18	11:30:46.522	6	3502	0065-0136673193
37161	2014.06.18	11:30:49.865	8	1532	0065-0136653169
37162	2014.06.18	11:30:51.568	7	2741	0065-0136653169
37163	2014.06.18	11:30:54.028	3	502	0065-0136665886
37164	2014.06.18	11:30:54.583	4	4254	0065-0136665886
37165	2014.06.18	11:31:01.075	6	324	0065-0136673193
37166	2014.06.18	11:31:01.367	5	3308	0065-0136673193
37167	2014.06.18	11:31:05.589	4	313	0065-0136673193
37168	2014.06.18	11:31:07.740	5	643	0065-0136665886
37169	2014.06.18	11:31:05.913	3	2640	0065-0136673193
37170	2014.06.18	11:31:08.488	6	1617	0065-0136665886
37171	2014.06.18	11:31:25.173	7	539	0065-0136665886
37172	2014.06.18	11:31:25.792	8	1037	0065-0136665886
37173	2014.06.18	11:31:40.134	6	515	0065-0136653169
37174	2014.06.18	11:31:40.791	5	1629	0065-0136653169
37175	2014.06.18	11:31:42.500	5	313	0065-0136653169
37176	2014.06.18	11:31:45.300	1	324	0065-0136665886
37177	2014.06.18	11:31:44.530	5	1451	0065-0136653169
37178	2014.06.18	11:31:45.860	2	656	0065-0136665886
37179	2014.06.18	11:31:48.584	3	642	0065-0136665886
37180	2014.06.18	11:31:49.440	4	2178	0065-0136665886
37181	2014.06.18	11:31:52.373	5	1281	0065-0136653169
37182	2014.06.18	11:31:53.745	6	1001	0065-0136653169
37183	2014.06.18	11:31:54.752	6	212	0065-0136653169
37184	2014.06.18	11:31:55.774	6	211	0065-0136653169
37185	2014.06.18	11:31:56.141	6	229	0065-0136653169
37186	2014.06.18	11:31:56.429	6	411	0065-0136653169
37187	2014.06.18	11:31:57.116	6	985	0065-0136653169
37188	2014.06.18	11:32:02.005	6	611	0065-0136653169
37189	2014.06.18	11:32:04.817	5	528	0065-0136665886
37190	2014.06.18	11:32:02.660	6	2780	0065-0136653169
37191	2014.06.18	11:32:05.519	6	1570	0065-0136665886
37192	2014.06.18	11:32:07.708	6	212	0065-0136665886
37193	2014.06.18	11:32:07.665	7	439	0065-0136653169
37194	2014.06.18	11:32:08.156	8	1909	0065-0136653169
37195	2014.06.18	11:32:13.273	7	323	0065-0136665886
37196	2014.06.18	11:32:13.635	8	725	0065-0136665886
37197	2014.06.18	11:32:21.063	5	407	0065-0136660676
37198	2014.06.18	11:32:21.558	6	2863	0065-0136660676
37199	2014.06.18	11:32:25.018	7	353	0065-0136660676
37200	2014.06.18	11:32:25.440	8	4191	0065-0136660676
37201	2014.06.18	11:32:30.359	8	223	0065-0136660676
37202	2014.06.18	11:32:32.548	1	308	0065-0136660676
37203	2014.06.18	11:32:33.036	2	1620	0065-0136660676
37204	2014.06.18	11:32:36.479	1	407	0065-0136653169
37205	2014.06.18	11:32:37.270	2	1809	0065-0136653169
37206	2014.06.18	11:32:51.222	8	3552	0065-0136665886
37207	2014.06.18	11:32:55.507	3	409	0065-0136660676
37208	2014.06.18	11:32:55.094	7	1123	0065-0136665886
37209	2014.06.18	11:32:56.085	4	1412	0065-0136660676
37210	2014.06.18	11:33:01.028	2	548	0065-0136653169
37211	2014.06.18	11:33:01.398	6	529	0065-0136665886
37212	2014.06.18	11:33:01.715	1	813	0065-0136653169
37213	2014.06.18	11:33:01.925	5	804	0065-0136665886
37214	2014.06.18	11:33:05.717	4	527	0065-0136667521
37215	2014.06.18	11:33:14.226	8	612	0065-0136653169
37216	2014.06.18	11:33:21.101	4	318	0065-0136665886
37217	2014.06.18	11:33:06.339	3	15179	0065-0136667521
37218	2014.06.18	11:33:22.963	2	315	0065-0136667521
37219	2014.06.18	11:33:21.596	3	1782	0065-0136665886
37220	2014.06.18	11:33:23.454	1	3955	0065-0136667521
37221	2014.06.18	11:33:14.910	7	15347	0065-0136653169
37222	2014.06.18	11:33:31.494	6	509	0065-0136653169
37223	2014.06.18	11:33:32.708	8	411	0065-0136667521
37224	2014.06.18	11:33:33.159	7	4784	0065-0136667521
37225	2014.06.18	11:33:38.619	6	404	0065-0136667521
37226	2014.06.18	11:33:32.054	5	7187	0065-0136653169
37227	2014.06.18	11:33:40.462	4	2181	0065-0136651817
37228	2014.06.18	11:33:43.083	3	230	0065-0136651817
37229	2014.06.18	11:33:43.700	2	220	0065-0136665886
37230	2014.06.18	11:33:43.930	1	314	0065-0136665886
37231	2014.06.18	11:33:44.648	3	318	0065-0136670531
37232	2014.06.18	11:33:44.768	8	340	0065-0136665886
37233	2014.06.18	11:33:45.014	4	313	0065-0136670531
37234	2014.06.18	11:33:45.016	3	337	0065-0136651817
37235	2014.06.18	11:33:45.096	7	307	0065-0136665886
37236	2014.06.18	11:33:45.350	4	222	0065-0136651817
37237	2014.06.18	11:33:39.274	5	7125	0065-0136667521
37238	2014.06.18	11:33:46.575	5	213	0065-0136667521
37239	2014.06.18	11:33:46.207	6	1204	0065-0136665886
37240	2014.06.18	11:33:46.799	5	707	0065-0136667521
37241	2014.06.18	11:33:47.549	5	2656	0065-0136665886
37242	2014.06.18	11:33:50.510	4	3553	0065-0136671473
37243	2014.06.18	11:33:53.667	5	716	0065-0136655780
37244	2014.06.18	11:33:55.382	4	411	0065-0136660676
37245	2014.06.18	11:33:54.634	3	1613	0065-0136671473
37246	2014.06.18	11:33:59.517	2	314	0065-0136671473
37247	2014.06.18	11:33:59.982	1	1394	0065-0136671473
37248	2014.06.18	11:34:02.419	8	515	0065-0136671473
37249	2014.06.18	11:33:56.295	3	8126	0065-0136660676
37250	2014.06.18	11:34:03.010	7	1893	0065-0136671473
37251	2014.06.18	11:34:04.443	3	2643	0065-0136660676
37252	2014.06.18	11:34:07.059	4	726	0065-0136653169
37253	2014.06.18	11:33:54.498	6	14099	0065-0136655780
37254	2014.06.18	11:34:08.411	5	314	0065-0136659288
37255	2014.06.18	11:34:08.605	6	336	0065-0136655780
37256	2014.06.18	11:34:08.293	3	7313	0065-0136653169
37257	2014.06.18	11:34:18.134	3	306	0065-0136660676
37258	2014.06.18	11:34:18.464	4	2080	0065-0136660676
37259	2014.06.18	11:34:20.951	5	411	0065-0136651817
37260	2014.06.18	11:34:08.988	6	12621	0065-0136659288
37261	2014.06.18	11:34:24.517	6	556	0065-0136651817
37262	2014.06.18	11:34:25.364	6	220	0065-0136659288
37263	2014.06.18	11:34:25.766	7	425	0065-0136671473
37264	2014.06.18	11:34:26.158	8	707	0065-0136671473
37265	2014.06.18	11:34:26.691	4	1187	0065-0136665886
37266	2014.06.18	11:34:28.818	7	827	0065-0136655780
37267	2014.06.18	11:34:25.683	6	4069	0065-0136659288
37268	2014.06.18	11:34:29.696	7	226	0065-0136655780
37269	2014.06.18	11:34:29.932	6	710	0065-0136651817
37270	2014.06.18	11:34:30.715	6	408	0065-0136659288
37271	2014.06.18	11:34:30.447	7	1032	0065-0136655780
37272	2014.06.18	11:34:28.232	3	4128	0065-0136665886
37273	2014.06.18	11:34:31.941	5	2726	0065-0136651817
37274	2014.06.18	11:34:31.178	6	4160	0065-0136659288
37275	2014.06.18	11:34:34.816	5	634	0065-0136660676
37276	2014.06.18	11:34:35.379	6	596	0065-0136651817
37277	2014.06.18	11:34:36.849	6	1232	0065-0136651817
37278	2014.06.18	11:34:37.459	2	1312	0065-0136653169
37279	2014.06.18	11:34:38.096	6	1329	0065-0136659288
37280	2014.06.18	11:34:39.098	5	1273	0065-0136651817
37281	2014.06.18	11:34:40.668	6	429	0065-0136655780
37282	2014.06.18	11:34:40.919	5	816	0065-0136659288
37283	2014.06.18	11:34:39.372	1	2466	0065-0136653169
37284	2014.06.18	11:34:41.749	5	906	0065-0136655780
37285	2014.06.18	11:34:43.336	4	1019	0065-0136651817
37286	2014.06.18	11:34:44.751	3	2522	0065-0136651817
37287	2014.06.18	11:34:50.439	3	544	0065-0136665886
37288	2014.06.18	11:34:51.035	4	695	0065-0136665886
37289	2014.06.18	11:35:00.296	1	218	0065-0136671473
37290	2014.06.18	11:35:00.626	2	1029	0065-0136671473
37291	2014.06.18	11:35:01.873	2	215	0065-0136671473
37292	2014.06.18	11:35:09.067	3	1468	0065-0136673193
37293	2014.06.18	11:35:10.731	4	2465	0065-0136673193
37294	2014.06.18	11:35:24.225	5	644	0065-0136673193
37295	2014.06.18	11:35:24.982	6	2099	0065-0136673193
37296	2014.06.18	11:35:27.570	6	1200	0065-0136673193
37297	2014.06.18	11:35:36.190	7	661	0065-0136673193
37298	2014.06.18	11:35:37.052	7	1105	0065-0136673193
37299	2014.06.18	11:35:37.792	4	1204	0065-0136655780
37300	2014.06.18	11:35:38.426	8	2511	0065-0136673193
37301	2014.06.18	11:35:40.396	3	9947	0065-0136655780
37302	2014.06.18	11:35:52.554	3	407	0065-0136651817
37303	2014.06.18	11:35:54.444	1	316	0065-0136673193
37304	2014.06.18	11:35:54.326	4	602	0065-0136651817
37305	2014.06.18	11:35:53.001	3	2740	0065-0136655780
37306	2014.06.18	11:35:55.038	2	1298	0065-0136673193
37307	2014.06.18	11:35:55.891	4	801	0065-0136655780
37308	2014.06.18	11:36:04.352	5	405	0065-0136665886
37309	2014.06.18	11:36:04.906	6	820	0065-0136665886
37310	2014.06.18	11:36:08.550	7	435	0065-0136665886
37311	2014.06.18	11:36:10.982	8	313	0065-0136665886
37312	2014.06.18	11:36:11.573	8	219	0065-0136665886
37313	2014.06.18	11:36:11.893	8	411	0065-0136653169
37314	2014.06.18	11:36:12.660	8	4814	0065-0136665886
37315	2014.06.18	11:36:17.691	8	3869	0065-0136665886
37316	2014.06.18	11:36:24.985	3	1047	0065-0136673193
37317	2014.06.18	11:36:25.766	1	425	0065-0136653169
37318	2014.06.18	11:36:26.072	3	403	0065-0136671473
37319	2014.06.18	11:36:26.464	2	1099	0065-0136653169
37320	2014.06.18	11:36:26.659	4	1218	0065-0136671473
37321	2014.06.18	11:36:29.935	1	218	0065-0136665886
37322	2014.06.18	11:36:30.334	1	691	0065-0136665886
37323	2014.06.18	11:36:31.208	2	515	0065-0136665886
37324	2014.06.18	11:36:31.087	3	872	0065-0136653169
37325	2014.06.18	11:36:31.799	2	214	0065-0136665886
37326	2014.06.18	11:36:32.694	2	407	0065-0136665886
37327	2014.06.18	11:36:37.110	3	518	0065-0136665886
37328	2014.06.18	11:36:33.431	4	8857	0065-0136653169
37329	2014.06.18	11:36:42.506	4	223	0065-0136665886
37330	2014.06.18	11:36:42.825	4	419	0065-0136653169
37331	2014.06.18	11:36:43.368	4	2779	0065-0136665886
37332	2014.06.18	11:36:46.483	4	3821	0065-0136665886
37333	2014.06.18	11:37:05.029	4	505	0065-0136651817
37334	2014.06.18	11:37:05.627	3	1713	0065-0136651817
37335	2014.06.18	11:36:56.126	5	11343	0065-0136659288
37336	2014.06.18	11:37:08.502	6	903	0065-0136659288
37337	2014.06.18	11:37:09.524	6	1192	0065-0136659288
37338	2014.06.18	11:37:11.585	6	8249	0065-0136659288
37339	2014.06.18	11:37:20.588	7	423	0065-0136659288
37340	2014.06.18	11:37:21.014	8	8777	0065-0136659288
37341	2014.06.18	11:37:59.381	2	313	0065-0136651817
37342	2014.06.18	11:38:00.197	1	7240	0065-0136651817
37343	2014.06.18	11:38:07.804	5	1005	0065-0136673193
37344	2014.06.18	11:38:08.983	6	7887	0065-0136673193
37345	2014.06.18	11:38:18.131	7	423	0065-0136673193
37346	2014.06.18	11:38:19.385	8	3071	0065-0136673193
37347	2014.06.18	11:38:22.467	8	1242	0065-0136673193
37348	2014.06.18	11:38:32.915	5	602	0065-0136660676
37349	2014.06.18	11:38:33.759	6	2019	0065-0136660676
37350	2014.06.18	11:38:38.074	8	420	0065-0136651817
37351	2014.06.18	11:38:38.473	7	426	0065-0136660676
37352	2014.06.18	11:38:40.747	4	412	0065-0136665886
37353	2014.06.18	11:38:41.274	3	2322	0065-0136665886
37354	2014.06.18	11:38:45.251	2	623	0065-0136665886
37355	2014.06.18	11:38:48.142	2	308	0065-0136665886
37356	2014.06.18	11:38:39.448	7	9026	0065-0136651817
37357	2014.06.18	11:38:48.561	1	867	0065-0136665886
37358	2014.06.18	11:38:47.915	8	2307	0065-0136659288
37359	2014.06.18	11:38:50.327	8	2585	0065-0136651817
37360	2014.06.18	11:38:53.282	8	215	0065-0136651817
37361	2014.06.18	11:38:49.085	7	4545	0065-0136660676
37362	2014.06.18	11:38:55.493	1	332	0065-0136665886
37363	2014.06.18	11:38:55.763	2	219	0065-0136665886
37364	2014.06.18	11:38:55.892	1	212	0065-0136651817
37365	2014.06.18	11:38:56.578	4	216	0065-0136665886
37366	2014.06.18	11:38:56.643	3	323	0065-0136651817
37367	2014.06.18	11:38:56.897	4	227	0065-0136651817
37368	2014.06.18	11:38:58.442	5	1429	0065-0136651817
37369	2014.06.18	11:38:54.640	8	5932	0065-0136660676
37370	2014.06.18	11:39:00.004	6	2996	0065-0136651817
37371	2014.06.18	11:39:05.173	1	409	0065-0136659288
37372	2014.06.18	11:39:05.861	2	3166	0065-0136659288
37373	2014.06.18	11:39:12.107	3	307	0065-0136659288
37374	2014.06.18	11:39:12.457	4	534	0065-0136659288
37375	2014.06.18	11:39:24.454	4	311	0065-0136659459
37376	2014.06.18	11:39:24.919	3	3509	0065-0136659459
37377	2014.06.18	11:39:40.800	2	325	0065-0136659459
37378	2014.06.18	11:39:41.304	1	5209	0065-0136659459
37379	2014.06.18	11:39:48.724	7	629	0065-0136651817
37380	2014.06.18	11:39:52.148	5	606	0065-0136671473
37381	2014.06.18	11:39:49.975	8	6179	0065-0136651817
37382	2014.06.18	11:39:52.897	6	3555	0065-0136671473
37383	2014.06.18	11:40:54.289	5	722	0065-0136655780
37384	2014.06.18	11:40:57.262	7	328	0065-0136671473
37385	2014.06.18	11:40:57.628	8	2207	0065-0136671473
37386	2014.06.18	11:40:55.182	6	14841	0065-0136655780
37387	2014.06.18	11:41:10.358	6	5308	0065-0136655780
37388	2014.06.18	11:41:16.414	5	2274	0065-0136655780
37389	2014.06.18	11:41:18.298	8	506	0065-0136659459
37390	2014.06.18	11:41:18.850	7	1217	0065-0136659459
37391	2014.06.18	11:41:26.494	5	715	0065-0136659288
37392	2014.06.18	11:41:27.579	6	6484	0065-0136659288
37393	2014.06.18	11:41:34.208	6	350	0065-0136659288
37394	2014.06.18	11:41:36.764	7	308	0065-0136659288
37395	2014.06.18	11:41:37.052	8	1890	0065-0136659288
37396	2014.06.18	11:41:51.699	6	530	0065-0136659459
37397	2014.06.18	11:41:52.372	5	2294	0065-0136659459
37398	2014.06.18	11:41:57.565	5	409	0065-0136667521
37399	2014.06.18	11:41:58.186	6	6029	0065-0136667521
37400	2014.06.18	11:42:05.050	7	314	0065-0136667521
37401	2014.06.18	11:42:05.455	8	4705	0065-0136667521
37402	2014.06.18	11:42:10.167	8	835	0065-0136667521
37403	2014.06.18	11:43:43.145	1	321	0065-0136667521
37404	2014.06.18	11:43:43.739	2	2967	0065-0136667521
37405	2014.06.18	11:44:09.510	3	313	0065-0136667521
37406	2014.06.18	11:44:09.934	4	3076	0065-0136667521
37407	2014.06.18	11:44:27.371	8	313	0065-0136671473
37408	2014.06.18	11:44:27.689	7	810	0065-0136671473
37409	2014.06.18	11:44:28.520	7	228	0065-0136671473
37410	2014.06.18	11:44:29.579	6	422	0065-0136671473
37411	2014.06.18	11:44:30.007	5	803	0065-0136671473
37412	2014.06.18	11:44:30.550	8	1142	0065-0136673193
37413	2014.06.18	11:44:31.796	7	1995	0065-0136673193
37414	2014.06.18	11:44:39.052	6	553	0065-0136673193
37415	2014.06.18	11:44:39.661	4	430	0065-0136659459
37416	2014.06.18	11:44:39.672	5	2684	0065-0136673193
37417	2014.06.18	11:44:40.168	3	2218	0065-0136659459
37418	2014.06.18	11:44:51.030	5	905	0065-0136665886
37419	2014.06.18	11:44:52.040	6	3403	0065-0136665886
37420	2014.06.18	11:44:55.490	6	217	0065-0136665886
37421	2014.06.18	11:44:55.857	6	220	0065-0136665886
37422	2014.06.18	11:45:16.545	6	412	0065-0136665886
37423	2014.06.18	11:45:16.860	5	619	0065-0136665886
37424	2014.06.18	11:46:00.302	2	423	0065-0136659459
37425	2014.06.18	11:46:00.832	1	805	0065-0136659459
37426	2014.06.18	11:46:04.888	1	313	0065-0136659459
37427	2014.06.18	11:46:05.701	2	3184	0065-0136659459
37428	2014.06.18	11:47:12.576	3	540	0065-0136659459
37429	2014.06.18	11:47:13.192	4	1808	0065-0136659459
37430	2014.06.18	11:47:57.529	5	417	0065-0136667521
37431	2014.06.18	11:48:02.130	5	310	0065-0136659459
37432	2014.06.18	11:48:02.651	6	2879	0065-0136659459
37433	2014.06.18	11:48:07.507	6	1219	0065-0136659459
37434	2014.06.18	11:48:18.493	4	617	0065-0136653169
37435	2014.06.18	11:48:21.693	6	325	0065-0136667521
37436	2014.06.18	11:48:19.308	3	4319	0065-0136653169
37437	2014.06.18	11:48:24.727	2	312	0065-0136653169
37438	2014.06.18	11:48:22.020	5	4141	0065-0136667521
37439	2014.06.18	11:48:25.144	1	2289	0065-0136653169
37440	2014.06.18	11:48:44.091	7	499	0065-0136659459
37441	2014.06.18	11:48:44.654	8	1882	0065-0136659459
37442	2014.06.18	11:49:13.747	1	311	0065-0136659459
37443	2014.06.18	11:49:14.240	2	912	0065-0136659459
37444	2014.06.18	11:50:26.235	3	456	0065-0136659459
37445	2014.06.18	11:50:26.833	4	1406	0065-0136659459
37446	2014.06.18	11:51:20.555	4	447	0065-0136671473
37447	2014.06.18	11:51:21.049	3	1213	0065-0136671473
37448	2014.06.18	11:51:23.343	2	211	0065-0136671473
37449	2014.06.18	11:51:23.668	1	1210	0065-0136671473
37450	2014.06.18	11:51:26.059	8	331	0065-0136671473
37451	2014.06.18	11:51:26.433	7	2975	0065-0136671473
37452	2014.06.18	11:51:30.339	6	517	0065-0136671473
37453	2014.06.18	11:51:30.820	5	1117	0065-0136671473
37454	2014.06.18	11:51:54.803	4	308	0065-0136671473
37455	2014.06.18	11:51:55.314	4	313	0065-0136670531
37456	2014.06.18	11:51:55.142	3	803	0065-0136671473
37457	2014.06.18	11:51:56.557	2	322	0065-0136671473
37458	2014.06.18	11:51:56.843	1	521	0065-0136671473
37459	2014.06.18	11:51:56.133	3	5380	0065-0136670531
37460	2014.06.18	11:52:01.480	4	403	0065-0136673193
37461	2014.06.18	11:52:01.996	3	1640	0065-0136673193
37462	2014.06.18	11:52:06.926	2	434	0065-0136673193
37463	2014.06.18	11:52:07.433	1	4784	0065-0136673193
37464	2014.06.18	11:52:13.597	1	313	0065-0136673193
37465	2014.06.18	11:52:13.861	2	426	0065-0136673193
37466	2014.06.18	11:52:14.793	3	403	0065-0136673193
37467	2014.06.18	11:52:15.122	4	662	0065-0136673193
37468	2014.06.18	11:52:18.471	8	436	0065-0136671473
37469	2014.06.18	11:52:18.800	7	808	0065-0136671473
37470	2014.06.18	11:52:44.095	5	405	0065-0136665886
37471	2014.06.18	11:52:44.514	6	612	0065-0136665886
37472	2014.06.18	11:52:47.335	3	586	0065-0136670531
37473	2014.06.18	11:52:48.157	4	715	0065-0136670531
37474	2014.06.18	11:52:48.922	7	325	0065-0136671473
37475	2014.06.18	11:52:49.306	7	412	0065-0136665886
37476	2014.06.18	11:52:49.829	8	405	0065-0136665886
37477	2014.06.18	11:52:52.265	1	222	0065-0136665886
37478	2014.06.18	11:52:52.522	2	325	0065-0136665886
37479	2014.06.18	11:53:20.022	3	407	0065-0136665886
37480	2014.06.18	11:53:20.490	4	811	0065-0136665886
37481	2014.06.18	11:53:36.831	4	230	0065-0136659459
37482	2014.06.18	11:53:37.165	3	1788	0065-0136659459
37483	2014.06.18	11:53:58.040	5	407	0065-0136655780
37484	2014.06.18	11:53:58.606	6	2478	0065-0136655780
37485	2014.06.18	11:54:03.404	7	842	0065-0136655780
37486	2014.06.18	11:54:04.589	8	8383	0065-0136655780
37487	2014.06.18	11:54:12.945	7	325	0065-0136655780
37488	2014.06.18	11:54:13.783	6	308	0065-0136655780
37489	2014.06.18	11:54:14.047	5	314	0065-0136655780
37490	2014.06.18	11:55:05.149	5	410	0065-0136673193
37491	2014.06.18	11:55:05.628	5	415	0065-0136665886
37492	2014.06.18	11:55:05.670	6	595	0065-0136673193
37493	2014.06.18	11:55:06.277	6	500	0065-0136665886
37494	2014.06.18	11:55:06.973	7	320	0065-0136673193
37495	2014.06.18	11:55:07.257	8	515	0065-0136673193
37496	2014.06.18	11:55:08.913	1	215	0065-0136673193
37497	2014.06.18	11:55:09.147	2	214	0065-0136673193
37498	2014.06.18	11:55:07.868	7	1534	0065-0136665886
37499	2014.06.18	11:55:10.079	3	817	0065-0136673193
37500	2014.06.18	11:55:09.493	8	2465	0065-0136665886
37501	2014.06.18	11:55:12.097	8	316	0065-0136665886
37502	2014.06.18	11:55:10.985	4	2483	0065-0136673193
37503	2014.06.18	11:55:17.889	1	327	0065-0136665886
37504	2014.06.18	11:55:18.222	2	320	0065-0136665886
37505	2014.06.18	11:55:19.441	3	312	0065-0136665886
37506	2014.06.18	11:55:19.803	4	510	0065-0136665886
37507	2014.06.18	11:55:28.487	5	455	0065-0136665886
37508	2014.06.18	11:55:28.848	6	515	0065-0136665886
37509	2014.06.18	11:55:29.376	6	523	0065-0136665886
37510	2014.06.18	11:56:08.768	7	598	0065-0136665886
37511	2014.06.18	11:56:09.380	8	1704	0065-0136665886
37512	2014.06.18	11:56:14.189	5	609	0065-0136673193
37513	2014.06.18	11:56:15.693	1	519	0065-0136665886
37514	2014.06.18	11:56:16.219	2	326	0065-0136665886
37515	2014.06.18	11:56:14.872	6	2479	0065-0136673193
37516	2014.06.18	11:56:27.927	3	343	0065-0136665886
37517	2014.06.18	11:56:28.253	4	503	0065-0136665886
37518	2014.06.18	11:56:28.534	1	318	0065-0136671473
37519	2014.06.18	11:56:28.935	2	2065	0065-0136671473
37520	2014.06.18	11:56:42.335	5	1196	0065-0136670531
37521	2014.06.18	11:56:44.461	3	311	0065-0136671473
37522	2014.06.18	11:56:44.779	5	523	0065-0136667521
37523	2014.06.18	11:56:43.913	6	1576	0065-0136670531
37524	2014.06.18	11:56:44.851	4	1411	0065-0136671473
37525	2014.06.18	11:56:45.511	6	3168	0065-0136667521
37526	2014.06.18	11:56:50.001	6	220	0065-0136670531
37527	2014.06.18	11:56:50.259	5	230	0065-0136670531
37528	2014.06.18	11:56:50.172	7	316	0065-0136667521
37529	2014.06.18	11:56:50.467	8	5163	0065-0136667521
37530	2014.06.18	11:56:56.615	1	223	0065-0136667521
37531	2014.06.18	11:56:56.956	2	1185	0065-0136667521
37532	2014.06.18	11:56:58.202	2	224	0065-0136667521
37533	2014.06.18	11:56:58.246	5	323	0065-0136665886
37534	2014.06.18	11:56:58.467	6	521	0065-0136671473
37535	2014.06.18	11:56:59.090	6	995	0065-0136665886
37536	2014.06.18	11:57:00.319	7	327	0065-0136671473
37537	2014.06.18	11:57:00.658	8	515	0065-0136671473
37538	2014.06.18	11:57:03.904	3	510	0065-0136659459
37539	2014.06.18	11:57:05.162	7	414	0065-0136673193
37540	2014.06.18	11:57:04.484	4	2194	0065-0136659459
37541	2014.06.18	11:57:05.610	8	1533	0065-0136673193
37542	2014.06.18	11:57:09.675	4	419	0065-0136659459
37543	2014.06.18	11:57:40.004	8	407	0065-0136671473
37544	2014.06.18	11:57:40.430	7	2485	0065-0136671473
37545	2014.06.18	11:57:51.148	2	322	0065-0136667521
37546	2014.06.18	11:57:51.433	1	2512	0065-0136667521
37547	2014.06.18	11:57:54.042	6	499	0065-0136671473
37548	2014.06.18	11:57:54.555	5	1393	0065-0136671473
37549	2014.06.18	11:58:12.007	4	416	0065-0136659459
37550	2014.06.18	11:58:12.425	3	1024	0065-0136659459
37551	2014.06.18	11:58:14.187	2	212	0065-0136659459
37552	2014.06.18	11:58:14.690	1	1908	0065-0136659459
37553	2014.06.18	11:58:16.798	1	692	0065-0136659459
37554	2014.06.18	11:58:25.529	8	975	0065-0136673193
37555	2014.06.18	11:58:27.378	7	4738	0065-0136673193
37556	2014.06.18	11:58:32.157	7	216	0065-0136673193
37557	2014.06.18	11:58:32.892	7	216	0065-0136673193
37558	2014.06.18	11:58:38.197	6	433	0065-0136673193
37559	2014.06.18	11:58:38.693	5	3994	0065-0136673193
37560	2014.06.18	11:58:43.556	4	218	0065-0136673193
37561	2014.06.18	11:58:44.090	3	5485	0065-0136673193
37562	2014.06.18	11:58:58.533	1	625	0065-0136651817
37563	2014.06.18	11:58:59.334	2	824	0065-0136651817
37564	2014.06.18	11:59:08.869	3	319	0065-0136673193
37565	2014.06.18	11:59:09.132	4	320	0065-0136673193
37566	2014.06.18	11:59:09.284	3	215	0065-0136651817
37567	2014.06.18	11:59:09.547	4	222	0065-0136651817
37568	2014.06.18	11:59:10.290	5	224	0065-0136651817
37569	2014.06.18	11:59:10.547	6	6985	0065-0136651817
37570	2014.06.18	11:59:35.372	6	806	0065-0136665886
37571	2014.06.18	11:59:36.216	5	711	0065-0136665886
37572	2014.06.18	11:59:40.695	7	506	0065-0136651817
37573	2014.06.18	11:59:41.247	8	1775	0065-0136651817
37574	2014.06.18	11:59:45.769	5	502	0065-0136665886
37575	2014.06.18	11:59:46.331	6	994	0065-0136665886
37576	2014.06.18	11:59:48.005	8	323	0065-0136659459
37577	2014.06.18	11:59:48.398	7	1786	0065-0136659459
37578	2014.06.18	11:59:52.350	5	709	0065-0136671473
37579	2014.06.18	11:59:53.676	8	419	0065-0136667521
37580	2014.06.18	11:59:53.215	6	3273	0065-0136671473
37581	2014.06.18	11:59:56.554	6	459	0065-0136671473
37582	2014.06.18	11:59:54.134	7	3273	0065-0136667521
37583	2014.06.18	11:59:58.247	6	434	0065-0136659459
37584	2014.06.18	12:00:01.304	1	314	0065-0136660676
