# Supplementary material for: Eco-HAB as a fully automated and ecologically relevant assessment of social impairments in mouse models of autism
Source: eLife. 2016 Oct 12;5:e19532. doi: 10.7554/eLife.19532 (PMC5092044; doi:10.7554/eLife.19532)
Supplement: Supplementary file 1. — DOI: http://dx.doi.org/10.7554/eLife.19532.038 [file elife-19532-supp1.zip › BALB VPA data cohort 1/20140618_120000.txt]

37585	2014.06.18	11:59:58.691	5	3375	0065-0136659459
37586	2014.06.18	12:00:01.898	2	998	0065-0136660676
37587	2014.06.18	12:00:02.853	4	216	0065-0136659459
37588	2014.06.18	12:00:02.886	1	312	0065-0136651817
37589	2014.06.18	12:00:03.448	2	547	0065-0136651817
37590	2014.06.18	12:00:04.026	7	406	0065-0136671473
37591	2014.06.18	12:00:03.250	3	2396	0065-0136659459
37592	2014.06.18	12:00:04.523	8	1429	0065-0136671473
37593	2014.06.18	12:00:07.659	3	512	0065-0136660676
37594	2014.06.18	12:00:08.852	7	547	0065-0136665886
37595	2014.06.18	12:00:09.338	1	313	0065-0136671473
37596	2014.06.18	12:00:08.380	4	1586	0065-0136660676
37597	2014.06.18	12:00:09.800	3	367	0065-0136651817
37598	2014.06.18	12:00:09.805	2	597	0065-0136671473
37599	2014.06.18	12:00:09.442	8	1300	0065-0136665886
37600	2014.06.18	12:00:10.233	4	715	0065-0136651817
37601	2014.06.18	12:00:11.263	5	559	0065-0136660676
37602	2014.06.18	12:00:11.955	6	2904	0065-0136660676
37603	2014.06.18	12:00:16.351	4	622	0065-0136673193
37604	2014.06.18	12:00:18.553	6	715	0065-0136667521
37605	2014.06.18	12:00:17.405	3	4181	0065-0136673193
37606	2014.06.18	12:00:19.315	5	2564	0065-0136667521
37607	2014.06.18	12:00:22.030	8	1767	0065-0136653169
37608	2014.06.18	12:00:23.937	7	3028	0065-0136653169
37609	2014.06.18	12:00:26.803	2	229	0065-0136659459
37610	2014.06.18	12:00:27.132	1	537	0065-0136659459
37611	2014.06.18	12:00:27.746	2	311	0065-0136671473
37612	2014.06.18	12:00:28.139	1	519	0065-0136671473
37613	2014.06.18	12:00:30.209	8	321	0065-0136671473
37614	2014.06.18	12:00:30.568	7	1003	0065-0136671473
37615	2014.06.18	12:00:31.061	6	2089	0065-0136653169
37616	2014.06.18	12:00:33.365	7	515	0065-0136660676
37617	2014.06.18	12:00:33.745	6	415	0065-0136671473
37618	2014.06.18	12:00:33.292	5	1196	0065-0136653169
37619	2014.06.18	12:00:33.947	8	811	0065-0136660676
37620	2014.06.18	12:00:34.492	5	711	0065-0136671473
37621	2014.06.18	12:00:42.261	4	310	0065-0136667521
37622	2014.06.18	12:00:41.487	5	1194	0065-0136671473
37623	2014.06.18	12:00:43.244	5	306	0065-0136651817
37624	2014.06.18	12:00:42.691	6	974	0065-0136671473
37625	2014.06.18	12:00:43.667	6	739	0065-0136651817
37626	2014.06.18	12:00:44.656	6	211	0065-0136651817
37627	2014.06.18	12:00:44.879	6	357	0065-0136651817
37628	2014.06.18	12:00:42.663	3	4863	0065-0136667521
37629	2014.06.18	12:00:47.525	8	313	0065-0136659459
37630	2014.06.18	12:00:47.428	7	2458	0065-0136671473
37631	2014.06.18	12:00:49.458	8	915	0065-0136659459
37632	2014.06.18	12:00:50.535	4	1188	0065-0136655780
37633	2014.06.18	12:00:51.982	2	226	0065-0136673193
37634	2014.06.18	12:00:52.258	1	1250	0065-0136673193
37635	2014.06.18	12:00:50.400	8	4449	0065-0136671473
37636	2014.06.18	12:00:58.388	8	312	0065-0136659459
37637	2014.06.18	12:00:58.963	8	406	0065-0136671473
37638	2014.06.18	12:00:58.710	7	1004	0065-0136659459
37639	2014.06.18	12:00:59.813	7	2144	0065-0136671473
37640	2014.06.18	12:01:01.812	6	323	0065-0136659459
37641	2014.06.18	12:00:52.265	3	10676	0065-0136655780
37642	2014.06.18	12:01:02.174	5	1030	0065-0136659459
37643	2014.06.18	12:01:04.476	1	453	0065-0136665886
37644	2014.06.18	12:01:05.035	2	1011	0065-0136665886
37645	2014.06.18	12:01:06.109	6	516	0065-0136671473
37646	2014.06.18	12:01:06.742	5	1000	0065-0136671473
37647	2014.06.18	12:01:10.321	8	424	0065-0136673193
37648	2014.06.18	12:01:11.127	4	519	0065-0136653169
37649	2014.06.18	12:01:11.692	3	1685	0065-0136653169
37650	2014.06.18	12:01:10.791	7	2684	0065-0136673193
37651	2014.06.18	12:01:23.761	6	309	0065-0136673193
37652	2014.06.18	12:01:26.150	3	626	0065-0136665886
37653	2014.06.18	12:01:26.797	4	316	0065-0136665886
37654	2014.06.18	12:01:24.123	5	3951	0065-0136673193
37655	2014.06.18	12:01:28.547	3	434	0065-0136655780
37656	2014.06.18	12:01:29.107	5	325	0065-0136665886
37657	2014.06.18	12:01:29.496	6	516	0065-0136665886
37658	2014.06.18	12:01:30.183	6	213	0065-0136665886
37659	2014.06.18	12:01:30.551	6	412	0065-0136665886
37660	2014.06.18	12:01:29.081	4	1976	0065-0136655780
37661	2014.06.18	12:01:32.190	5	316	0065-0136655780
37662	2014.06.18	12:01:32.254	1	332	0065-0136660676
37663	2014.06.18	12:01:32.658	2	313	0065-0136660676
37664	2014.06.18	12:01:36.918	7	403	0065-0136665886
37665	2014.06.18	12:01:37.317	8	227	0065-0136665886
37666	2014.06.18	12:01:37.733	3	544	0065-0136653169
37667	2014.06.18	12:01:38.244	1	314	0065-0136665886
37668	2014.06.18	12:01:38.569	2	319	0065-0136665886
37669	2014.06.18	12:01:39.586	3	363	0065-0136665886
37670	2014.06.18	12:01:38.553	4	1502	0065-0136653169
37671	2014.06.18	12:01:40.086	4	2172	0065-0136665886
37672	2014.06.18	12:01:32.755	6	9589	0065-0136655780
37673	2014.06.18	12:01:42.541	5	2660	0065-0136653169
37674	2014.06.18	12:01:45.422	4	363	0065-0136673193
37675	2014.06.18	12:01:45.481	5	909	0065-0136655780
37676	2014.06.18	12:01:47.978	4	218	0065-0136671473
37677	2014.06.18	12:01:45.897	3	2567	0065-0136673193
37678	2014.06.18	12:01:48.868	3	723	0065-0136671473
37679	2014.06.18	12:01:50.114	5	410	0065-0136653169
37680	2014.06.18	12:01:51.319	2	217	0065-0136671473
37681	2014.06.18	12:01:51.638	2	214	0065-0136667521
37682	2014.06.18	12:01:51.611	1	409	0065-0136671473
37683	2014.06.18	12:01:52.075	1	324	0065-0136667521
37684	2014.06.18	12:01:50.599	6	1986	0065-0136653169
37685	2014.06.18	12:01:53.068	8	421	0065-0136667521
37686	2014.06.18	12:01:53.155	7	725	0065-0136671473
37687	2014.06.18	12:01:53.890	7	811	0065-0136667521
37688	2014.06.18	12:01:55.592	5	776	0065-0136659459
37689	2014.06.18	12:01:57.197	7	419	0065-0136653169
37690	2014.06.18	12:01:57.733	8	1437	0065-0136653169
37691	2014.06.18	12:01:55.535	6	8280	0065-0136671473
37692	2014.06.18	12:02:04.692	7	312	0065-0136667521
37693	2014.06.18	12:02:04.986	8	316	0065-0136667521
37694	2014.06.18	12:02:06.218	3	214	0065-0136673193
37695	2014.06.18	12:02:06.586	3	506	0065-0136673193
37696	2014.06.18	12:02:03.939	6	3467	0065-0136659459
37697	2014.06.18	12:02:07.132	4	520	0065-0136673193
37698	2014.06.18	12:02:10.844	7	517	0065-0136651817
37699	2014.06.18	12:02:07.933	6	4199	0065-0136659459
37700	2014.06.18	12:02:11.407	8	1315	0065-0136651817
37701	2014.06.18	12:02:14.259	1	320	0065-0136651817
37702	2014.06.18	12:02:14.659	2	995	0065-0136651817
37703	2014.06.18	12:02:12.685	5	5326	0065-0136673193
37704	2014.06.18	12:02:18.052	5	1788	0065-0136659459
37705	2014.06.18	12:02:20.822	4	218	0065-0136659459
37706	2014.06.18	12:02:21.141	3	1802	0065-0136659459
37707	2014.06.18	12:02:23.792	3	314	0065-0136660676
37708	2014.06.18	12:02:24.209	4	1586	0065-0136660676
37709	2014.06.18	12:02:27.830	7	308	0065-0136671473
37710	2014.06.18	12:02:28.180	8	515	0065-0136671473
37711	2014.06.18	12:02:29.386	1	220	0065-0136671473
37712	2014.06.18	12:02:29.576	3	434	0065-0136651817
37713	2014.06.18	12:02:29.725	2	406	0065-0136671473
37714	2014.06.18	12:02:30.253	2	227	0065-0136671473
37715	2014.06.18	12:02:29.746	5	1776	0065-0136655780
37716	2014.06.18	12:02:30.039	4	2109	0065-0136651817
37717	2014.06.18	12:02:32.850	4	619	0065-0136651817
37718	2014.06.18	12:02:33.841	3	2863	0065-0136651817
37719	2014.06.18	12:02:36.765	3	435	0065-0136671473
37720	2014.06.18	12:02:36.877	4	917	0065-0136651817
37721	2014.06.18	12:02:38.931	5	315	0065-0136651817
37722	2014.06.18	12:02:32.694	6	6684	0065-0136655780
37723	2014.06.18	12:02:39.388	6	323	0065-0136651817
37724	2014.06.18	12:02:40.810	6	325	0065-0136655780
37725	2014.06.18	12:02:37.803	4	4450	0065-0136671473
37726	2014.06.18	12:02:41.137	5	1800	0065-0136655780
37727	2014.06.18	12:02:43.771	5	436	0065-0136655780
37728	2014.06.18	12:02:48.089	1	434	0065-0136653169
37729	2014.06.18	12:02:49.217	2	3193	0065-0136653169
37730	2014.06.18	12:02:52.290	1	228	0065-0136667521
37731	2014.06.18	12:02:52.812	2	1000	0065-0136667521
37732	2014.06.18	12:02:53.794	3	408	0065-0136653169
37733	2014.06.18	12:02:54.642	3	308	0065-0136667521
37734	2014.06.18	12:02:54.740	6	450	0065-0136651817
37735	2014.06.18	12:02:54.353	4	1194	0065-0136653169
37736	2014.06.18	12:02:55.305	5	1444	0065-0136651817
37737	2014.06.18	12:02:55.758	4	5454	0065-0136667521
37738	2014.06.18	12:03:03.483	5	514	0065-0136660676
37739	2014.06.18	12:03:04.181	6	756	0065-0136660676
37740	2014.06.18	12:03:04.586	5	522	0065-0136667521
37741	2014.06.18	12:03:04.996	6	220	0065-0136660676
37742	2014.06.18	12:03:05.735	5	211	0065-0136667521
37743	2014.06.18	12:03:06.007	5	1409	0065-0136667521
37744	2014.06.18	12:03:08.309	1	312	0065-0136659288
37745	2014.06.18	12:03:08.693	2	612	0065-0136659288
37746	2014.06.18	12:03:09.316	2	1143	0065-0136659288
37747	2014.06.18	12:03:10.562	2	332	0065-0136659288
37748	2014.06.18	12:03:11.153	2	225	0065-0136659288
37749	2014.06.18	12:03:11.745	2	211	0065-0136659288
37750	2014.06.18	12:03:14.676	3	528	0065-0136659288
37751	2014.06.18	12:03:15.294	4	1993	0065-0136659288
37752	2014.06.18	12:03:17.221	5	521	0065-0136671473
37753	2014.06.18	12:03:18.643	5	322	0065-0136659288
37754	2014.06.18	12:03:17.808	6	1249	0065-0136671473
37755	2014.06.18	12:03:19.134	6	9931	0065-0136659288
37756	2014.06.18	12:03:28.265	4	944	0065-0136651817
37757	2014.06.18	12:03:29.630	6	723	0065-0136659288
37758	2014.06.18	12:03:29.246	3	2118	0065-0136651817
37759	2014.06.18	12:03:32.375	7	312	0065-0136659288
37760	2014.06.18	12:03:32.733	8	1686	0065-0136659288
37761	2014.06.18	12:03:34.710	3	211	0065-0136651817
37762	2014.06.18	12:03:35.081	1	216	0065-0136659288
37763	2014.06.18	12:03:35.324	2	941	0065-0136659288
37764	2014.06.18	12:03:38.343	2	228	0065-0136651817
37765	2014.06.18	12:03:38.707	1	813	0065-0136651817
37766	2014.06.18	12:03:53.832	3	228	0065-0136659288
37767	2014.06.18	12:03:55.214	2	312	0065-0136659459
37768	2014.06.18	12:03:55.543	1	500	0065-0136659459
37769	2014.06.18	12:03:58.160	6	345	0065-0136660676
37770	2014.06.18	12:03:58.225	3	518	0065-0136659288
37771	2014.06.18	12:03:58.626	5	709	0065-0136660676
37772	2014.06.18	12:03:58.776	4	2102	0065-0136659288
37773	2014.06.18	12:04:19.393	5	624	0065-0136665886
37774	2014.06.18	12:04:20.093	6	1814	0065-0136665886
37775	2014.06.18	12:04:23.017	6	309	0065-0136665886
37776	2014.06.18	12:04:24.949	6	5728	0065-0136665886
37777	2014.06.18	12:04:30.719	5	1502	0065-0136665886
37778	2014.06.18	12:04:33.729	4	516	0065-0136660676
37779	2014.06.18	12:04:35.527	8	532	0065-0136651817
37780	2014.06.18	12:04:36.566	5	646	0065-0136673193
37781	2014.06.18	12:04:37.329	6	6479	0065-0136673193
37782	2014.06.18	12:04:43.052	5	1458	0065-0136670531
37783	2014.06.18	12:04:36.229	7	8877	0065-0136651817
37784	2014.06.18	12:04:34.392	3	18904	0065-0136660676
37785	2014.06.18	12:04:54.121	8	513	0065-0136659459
37786	2014.06.18	12:04:54.017	4	744	0065-0136659288
37787	2014.06.18	12:04:54.671	7	2931	0065-0136659459
37788	2014.06.18	12:04:45.445	6	14636	0065-0136670531
37789	2014.06.18	12:05:01.978	6	506	0065-0136659459
37790	2014.06.18	12:04:54.937	3	7905	0065-0136659288
37791	2014.06.18	12:05:03.163	2	410	0065-0136660676
37792	2014.06.18	12:05:03.714	1	609	0065-0136660676
37793	2014.06.18	12:05:05.822	1	309	0065-0136660676
37794	2014.06.18	12:05:02.572	5	3793	0065-0136659459
37795	2014.06.18	12:05:06.150	2	508	0065-0136660676
37796	2014.06.18	12:05:08.483	5	505	0065-0136667521
37797	2014.06.18	12:05:09.039	6	2384	0065-0136667521
37798	2014.06.18	12:05:28.113	6	504	0065-0136671473
37799	2014.06.18	12:05:29.135	6	445	0065-0136670531
37800	2014.06.18	12:05:28.706	5	1060	0065-0136671473
37801	2014.06.18	12:05:29.824	5	1266	0065-0136670531
37802	2014.06.18	12:05:31.366	4	505	0065-0136671473
37803	2014.06.18	12:05:31.955	3	3182	0065-0136671473
37804	2014.06.18	12:05:37.273	2	408	0065-0136671473
37805	2014.06.18	12:05:37.767	1	596	0065-0136671473
37806	2014.06.18	12:05:36.836	6	1557	0065-0136651817
37807	2014.06.18	12:05:39.416	4	614	0065-0136665886
37808	2014.06.18	12:05:39.233	5	1596	0065-0136651817
37809	2014.06.18	12:05:40.118	3	2257	0065-0136665886
37810	2014.06.18	12:05:41.325	6	2141	0065-0136651817
37811	2014.06.18	12:05:45.494	6	774	0065-0136651817
37812	2014.06.18	12:05:41.677	5	6200	0065-0136655780
37813	2014.06.18	12:05:47.667	8	1397	0065-0136671473
37814	2014.06.18	12:05:49.928	4	698	0065-0136670531
37815	2014.06.18	12:05:49.181	7	3254	0065-0136671473
37816	2014.06.18	12:05:51.861	4	779	0065-0136659459
37817	2014.06.18	12:05:50.870	3	1990	0065-0136670531
37818	2014.06.18	12:05:52.962	3	1437	0065-0136659459
37819	2014.06.18	12:05:55.844	7	616	0065-0136651817
37820	2014.06.18	12:05:56.501	8	1299	0065-0136651817
37821	2014.06.18	12:06:01.598	1	213	0065-0136651817
37822	2014.06.18	12:06:01.837	5	910	0065-0136661759
37823	2014.06.18	12:06:02.451	3	325	0065-0136659288
37824	2014.06.18	12:06:01.954	2	947	0065-0136651817
37825	2014.06.18	12:06:03.195	6	424	0065-0136667521
37826	2014.06.18	12:06:02.883	4	2465	0065-0136659288
37827	2014.06.18	12:06:03.722	5	3658	0065-0136667521
37828	2014.06.18	12:06:06.797	4	707	0065-0136655780
37829	2014.06.18	12:06:08.387	5	1203	0065-0136661759
37830	2014.06.18	12:06:12.684	5	316	0065-0136659288
37831	2014.06.18	12:06:09.857	6	3326	0065-0136661759
37832	2014.06.18	12:06:13.228	6	221	0065-0136661759
37833	2014.06.18	12:06:13.426	4	438	0065-0136653169
37834	2014.06.18	12:06:13.867	6	217	0065-0136661759
37835	2014.06.18	12:06:14.800	4	582	0065-0136667521
37836	2014.06.18	12:06:14.234	6	1458	0065-0136659288
37837	2014.06.18	12:06:09.913	3	6268	0065-0136655780
37838	2014.06.18	12:06:15.895	6	997	0065-0136661759
37839	2014.06.18	12:06:16.319	3	780	0065-0136655780
37840	2014.06.18	12:06:17.405	3	211	0065-0136655780
37841	2014.06.18	12:06:18.036	6	407	0065-0136661759
37842	2014.06.18	12:06:18.602	4	227	0065-0136667521
37843	2014.06.18	12:06:16.757	5	2497	0065-0136659288
37844	2014.06.18	12:06:18.683	3	1458	0065-0136655780
37845	2014.06.18	12:06:18.889	4	1659	0065-0136667521
37846	2014.06.18	12:06:19.680	5	897	0065-0136661759
37847	2014.06.18	12:06:20.983	3	907	0065-0136653169
37848	2014.06.18	12:06:21.694	6	525	0065-0136671473
37849	2014.06.18	12:06:22.325	3	215	0065-0136655780
37850	2014.06.18	12:06:22.284	5	807	0065-0136671473
37851	2014.06.18	12:06:21.749	4	1371	0065-0136659288
37852	2014.06.18	12:06:23.044	3	835	0065-0136655780
37853	2014.06.18	12:06:24.962	3	1242	0065-0136651817
37854	2014.06.18	12:06:26.368	3	216	0065-0136651817
37855	2014.06.18	12:06:26.765	4	228	0065-0136651817
37856	2014.06.18	12:06:27.237	5	2089	0065-0136659288
37857	2014.06.18	12:06:30.873	3	515	0065-0136660676
37858	2014.06.18	12:06:29.362	6	2480	0065-0136659288
37859	2014.06.18	12:06:31.541	4	1097	0065-0136660676
37860	2014.06.18	12:06:43.330	4	414	0065-0136660676
37861	2014.06.18	12:06:43.765	3	2385	0065-0136660676
37862	2014.06.18	12:06:46.305	3	2098	0065-0136660676
37863	2014.06.18	12:06:49.959	4	2488	0065-0136671473
37864	2014.06.18	12:06:52.523	5	408	0065-0136667521
37865	2014.06.18	12:06:53.037	6	2675	0065-0136667521
37866	2014.06.18	12:06:52.822	3	5804	0065-0136671473
37867	2014.06.18	12:07:00.731	3	1095	0065-0136670531
37868	2014.06.18	12:07:01.972	4	724	0065-0136670531
37869	2014.06.18	12:07:08.506	4	211	0065-0136651817
37870	2014.06.18	12:07:08.766	3	216	0065-0136651817
37871	2014.06.18	12:07:25.811	2	313	0065-0136659459
37872	2014.06.18	12:07:26.237	1	644	0065-0136659459
37873	2014.06.18	12:07:32.283	5	691	0065-0136653169
37874	2014.06.18	12:07:35.127	5	1175	0065-0136670531
37875	2014.06.18	12:07:36.373	5	219	0065-0136670531
37876	2014.06.18	12:07:33.103	6	3886	0065-0136653169
37877	2014.06.18	12:07:37.091	3	225	0065-0136660676
37878	2014.06.18	12:07:37.388	4	515	0065-0136660676
37879	2014.06.18	12:07:40.063	8	308	0065-0136659459
37880	2014.06.18	12:07:38.535	6	2583	0065-0136670531
37881	2014.06.18	12:07:40.480	7	1611	0065-0136659459
37882	2014.06.18	12:07:42.856	2	214	0065-0136671473
37883	2014.06.18	12:07:43.121	1	499	0065-0136671473
37884	2014.06.18	12:07:44.312	8	307	0065-0136671473
37885	2014.06.18	12:07:45.239	5	217	0065-0136660676
37886	2014.06.18	12:07:44.618	7	1196	0065-0136671473
37887	2014.06.18	12:07:45.532	6	1223	0065-0136660676
37888	2014.06.18	12:07:46.584	7	557	0065-0136673193
37889	2014.06.18	12:07:47.219	8	1533	0065-0136673193
37890	2014.06.18	12:07:48.741	7	643	0065-0136667521
37891	2014.06.18	12:07:49.503	8	1333	0065-0136667521
37892	2014.06.18	12:07:50.565	1	322	0065-0136673193
37893	2014.06.18	12:07:50.419	7	1402	0065-0136659288
37894	2014.06.18	12:07:51.002	2	1035	0065-0136673193
37895	2014.06.18	12:07:52.417	7	322	0065-0136660676
37896	2014.06.18	12:07:52.252	8	1753	0065-0136659288
37897	2014.06.18	12:07:54.360	8	1240	0065-0136660676
37898	2014.06.18	12:07:55.517	1	314	0065-0136667521
37899	2014.06.18	12:07:57.301	3	325	0065-0136665886
37900	2014.06.18	12:07:57.706	4	218	0065-0136665886
37901	2014.06.18	12:07:57.780	3	223	0065-0136673193
37902	2014.06.18	12:07:58.020	3	417	0065-0136651817
37903	2014.06.18	12:07:58.473	4	216	0065-0136651817
37904	2014.06.18	12:07:56.052	2	2748	0065-0136667521
37905	2014.06.18	12:08:00.033	3	505	0065-0136667521
37906	2014.06.18	12:08:00.645	4	1798	0065-0136667521
37907	2014.06.18	12:08:05.302	5	714	0065-0136667521
37908	2014.06.18	12:08:06.028	6	2488	0065-0136667521
37909	2014.06.18	12:08:09.484	7	313	0065-0136667521
37910	2014.06.18	12:08:09.808	8	951	0065-0136667521
37911	2014.06.18	12:08:12.576	1	212	0065-0136667521
37912	2014.06.18	12:08:12.961	6	310	0065-0136671473
37913	2014.06.18	12:08:12.827	2	1052	0065-0136667521
37914	2014.06.18	12:08:13.322	5	702	0065-0136671473
37915	2014.06.18	12:08:14.702	4	320	0065-0136671473
37916	2014.06.18	12:08:15.403	1	314	0065-0136659288
37917	2014.06.18	12:08:15.831	2	900	0065-0136659288
37918	2014.06.18	12:08:15.034	3	2275	0065-0136671473
37919	2014.06.18	12:08:19.794	1	339	0065-0136660676
37920	2014.06.18	12:08:20.326	6	438	0065-0136670531
37921	2014.06.18	12:08:20.256	2	569	0065-0136660676
37922	2014.06.18	12:08:20.813	5	645	0065-0136670531
37923	2014.06.18	12:08:23.068	2	311	0065-0136660676
37924	2014.06.18	12:08:23.356	1	3472	0065-0136660676
37925	2014.06.18	12:08:35.101	4	510	0065-0136670531
37926	2014.06.18	12:08:36.868	8	321	0065-0136660676
37927	2014.06.18	12:08:37.288	7	962	0065-0136660676
37928	2014.06.18	12:08:43.773	2	514	0065-0136671473
37929	2014.06.18	12:08:35.851	3	9230	0065-0136670531
37930	2014.06.18	12:08:44.425	1	840	0065-0136671473
37931	2014.06.18	12:08:45.852	3	319	0065-0136659288
37932	2014.06.18	12:08:46.175	4	900	0065-0136659288
37933	2014.06.18	12:08:46.933	1	318	0065-0136671473
37934	2014.06.18	12:08:47.224	2	617	0065-0136671473
37935	2014.06.18	12:08:50.099	2	408	0065-0136671473
37936	2014.06.18	12:08:50.415	1	314	0065-0136671473
37937	2014.06.18	12:08:51.628	8	315	0065-0136671473
37938	2014.06.18	12:08:51.990	7	621	0065-0136671473
37939	2014.06.18	12:08:53.586	6	498	0065-0136671473
37940	2014.06.18	12:08:54.168	5	324	0065-0136671473
37941	2014.06.18	12:08:54.599	5	875	0065-0136673193
37942	2014.06.18	12:08:55.279	6	772	0065-0136659459
37943	2014.06.18	12:08:58.935	3	219	0065-0136667521
37944	2014.06.18	12:08:59.847	6	710	0065-0136659459
37945	2014.06.18	12:08:59.222	4	1393	0065-0136667521
37946	2014.06.18	12:08:55.654	5	9158	0065-0136671473
37947	2014.06.18	12:09:02.149	6	3169	0065-0136659459
37948	2014.06.18	12:09:06.005	5	217	0065-0136671473
37949	2014.06.18	12:09:12.338	4	1587	0065-0136673193
37950	2014.06.18	12:09:16.139	4	409	0065-0136665886
37951	2014.06.18	12:09:19.033	3	645	0065-0136665886
37952	2014.06.18	12:09:19.816	3	818	0065-0136673193
37953	2014.06.18	12:09:20.613	4	1316	0065-0136665886
37954	2014.06.18	12:09:22.066	4	1878	0065-0136665886
37955	2014.06.18	12:09:25.382	5	510	0065-0136665886
37956	2014.06.18	12:09:25.967	6	2219	0065-0136665886
37957	2014.06.18	12:09:31.939	2	411	0065-0136670531
37958	2014.06.18	12:09:32.663	1	3868	0065-0136670531
37959	2014.06.18	12:09:37.135	7	313	0065-0136659459
37960	2014.06.18	12:09:37.491	8	1601	0065-0136659459
37961	2014.06.18	12:09:40.957	8	420	0065-0136659459
37962	2014.06.18	12:09:41.385	7	2821	0065-0136659459
37963	2014.06.18	12:09:45.428	7	2084	0065-0136659459
37964	2014.06.18	12:09:47.665	7	1795	0065-0136659459
37965	2014.06.18	12:09:55.622	5	329	0065-0136659288
37966	2014.06.18	12:09:55.984	6	1605	0065-0136659288
37967	2014.06.18	12:09:59.242	6	718	0065-0136653169
37968	2014.06.18	12:10:00.286	5	3062	0065-0136653169
37969	2014.06.18	12:10:03.299	6	315	0065-0136660676
37970	2014.06.18	12:10:03.721	5	1091	0065-0136660676
37971	2014.06.18	12:10:05.486	4	313	0065-0136653169
37972	2014.06.18	12:10:06.637	1	422	0065-0136670531
37973	2014.06.18	12:10:05.856	3	1590	0065-0136653169
37974	2014.06.18	12:10:07.087	2	2416	0065-0136670531
37975	2014.06.18	12:10:09.982	5	316	0065-0136667521
37976	2014.06.18	12:10:10.136	6	618	0065-0136671473
37977	2014.06.18	12:10:10.696	3	340	0065-0136670531
37978	2014.06.18	12:10:11.189	4	804	0065-0136670531
37979	2014.06.18	12:10:11.687	3	517	0065-0136653169
37980	2014.06.18	12:10:11.271	6	994	0065-0136667521
37981	2014.06.18	12:10:12.451	4	4247	0065-0136653169
37982	2014.06.18	12:10:18.730	7	1107	0065-0136659459
37983	2014.06.18	12:10:19.791	8	1109	0065-0136659459
37984	2014.06.18	12:10:21.555	1	216	0065-0136659459
37985	2014.06.18	12:10:23.161	5	413	0065-0136653169
37986	2014.06.18	12:10:21.913	2	1681	0065-0136659459
37987	2014.06.18	12:10:23.651	6	2280	0065-0136653169
37988	2014.06.18	12:10:38.382	3	359	0065-0136673193
37989	2014.06.18	12:10:39.913	6	329	0065-0136659288
37990	2014.06.18	12:10:38.919	4	4576	0065-0136673193
37991	2014.06.18	12:10:40.222	5	4432	0065-0136659288
37992	2014.06.18	12:10:48.105	4	403	0065-0136659288
37993	2014.06.18	12:10:49.775	5	516	0065-0136673193
37994	2014.06.18	12:10:50.441	6	2126	0065-0136673193
37995	2014.06.18	12:10:48.590	3	4702	0065-0136659288
37996	2014.06.18	12:10:53.463	3	504	0065-0136659459
37997	2014.06.18	12:10:54.016	4	901	0065-0136659459
37998	2014.06.18	12:10:56.627	5	465	0065-0136651817
37999	2014.06.18	12:10:57.086	6	1956	0065-0136651817
38000	2014.06.18	12:11:00.105	6	323	0065-0136667521
38001	2014.06.18	12:11:00.493	5	3071	0065-0136667521
38002	2014.06.18	12:11:05.242	2	228	0065-0136659288
38003	2014.06.18	12:11:05.543	1	814	0065-0136659288
38004	2014.06.18	12:11:10.022	4	425	0065-0136659459
38005	2014.06.18	12:11:10.909	8	310	0065-0136659288
38006	2014.06.18	12:11:10.429	3	1931	0065-0136659459
38007	2014.06.18	12:11:11.305	7	4047	0065-0136659288
38008	2014.06.18	12:11:23.907	6	622	0065-0136665886
38009	2014.06.18	12:11:24.658	6	307	0065-0136671473
38010	2014.06.18	12:11:25.110	5	1014	0065-0136671473
38011	2014.06.18	12:11:26.890	4	322	0065-0136671473
38012	2014.06.18	12:11:27.576	4	228	0065-0136667521
38013	2014.06.18	12:11:27.220	3	677	0065-0136671473
38014	2014.06.18	12:11:27.971	3	1601	0065-0136667521
38015	2014.06.18	12:11:30.579	2	218	0065-0136667521
38016	2014.06.18	12:11:30.940	1	314	0065-0136667521
38017	2014.06.18	12:11:32.969	8	316	0065-0136667521
38018	2014.06.18	12:11:32.942	7	435	0065-0136671473
38019	2014.06.18	12:11:33.389	7	515	0065-0136667521
38020	2014.06.18	12:11:56.650	4	452	0065-0136660676
38021	2014.06.18	12:11:57.048	3	694	0065-0136659459
38022	2014.06.18	12:12:00.055	2	216	0065-0136659459
38023	2014.06.18	12:12:00.346	1	655	0065-0136659459
38024	2014.06.18	12:11:57.767	3	3858	0065-0136660676
38025	2014.06.18	12:12:01.729	3	385	0065-0136660676
38026	2014.06.18	12:12:01.783	6	623	0065-0136667521
38027	2014.06.18	12:12:02.602	5	1603	0065-0136667521
38028	2014.06.18	12:12:03.972	6	1274	0065-0136673193
38029	2014.06.18	12:12:09.924	3	809	0065-0136660676
38030	2014.06.18	12:12:05.717	5	5580	0065-0136673193
38031	2014.06.18	12:12:10.818	4	608	0065-0136660676
38032	2014.06.18	12:12:12.198	6	413	0065-0136659288
38033	2014.06.18	12:12:12.796	7	518	0065-0136651817
38034	2014.06.18	12:12:13.288	8	1399	0065-0136651817
38035	2014.06.18	12:12:12.649	5	4638	0065-0136659288
38036	2014.06.18	12:12:18.263	4	325	0065-0136673193
38037	2014.06.18	12:12:22.937	5	217	0065-0136660676
38038	2014.06.18	12:12:23.332	6	681	0065-0136660676
38039	2014.06.18	12:12:18.823	3	5989	0065-0136673193
38040	2014.06.18	12:12:25.666	2	215	0065-0136673193
38041	2014.06.18	12:12:26.031	1	1301	0065-0136673193
38042	2014.06.18	12:12:30.780	5	724	0065-0136659288
38043	2014.06.18	12:12:31.292	8	320	0065-0136659459
38044	2014.06.18	12:12:33.113	8	325	0065-0136673193
38045	2014.06.18	12:12:31.639	6	2094	0065-0136659288
38046	2014.06.18	12:12:31.686	7	2673	0065-0136659459
38047	2014.06.18	12:12:34.418	7	2417	0065-0136673193
38048	2014.06.18	12:12:50.074	6	220	0065-0136659459
38049	2014.06.18	12:12:50.493	5	2421	0065-0136659459
38050	2014.06.18	12:12:54.167	5	722	0065-0136655780
38051	2014.06.18	12:13:01.004	5	437	0065-0136665886
38052	2014.06.18	12:12:55.058	6	6475	0065-0136655780
38053	2014.06.18	12:13:01.376	7	531	0065-0136671473
38054	2014.06.18	12:13:01.907	8	575	0065-0136671473
38055	2014.06.18	12:13:03.293	1	217	0065-0136671473
38056	2014.06.18	12:13:03.658	2	527	0065-0136671473
38057	2014.06.18	12:13:01.623	6	4318	0065-0136665886
38058	2014.06.18	12:13:19.769	7	308	0065-0136665886
38059	2014.06.18	12:13:20.125	8	745	0065-0136665886
38060	2014.06.18	12:13:21.351	3	319	0065-0136671473
38061	2014.06.18	12:13:21.681	4	914	0065-0136671473
38062	2014.06.18	12:13:23.579	1	416	0065-0136665886
38063	2014.06.18	12:13:24.044	2	403	0065-0136665886
38064	2014.06.18	12:13:34.055	7	308	0065-0136660676
38065	2014.06.18	12:13:34.375	8	902	0065-0136660676
38066	2014.06.18	12:13:37.411	1	216	0065-0136660676
38067	2014.06.18	12:13:37.718	2	501	0065-0136660676
38068	2014.06.18	12:13:40.171	3	348	0065-0136665886
38069	2014.06.18	12:13:40.530	4	499	0065-0136665886
38070	2014.06.18	12:13:42.137	3	317	0065-0136660676
38071	2014.06.18	12:13:42.496	4	775	0065-0136660676
38072	2014.06.18	12:13:44.311	5	324	0065-0136660676
38073	2014.06.18	12:13:44.628	6	487	0065-0136660676
38074	2014.06.18	12:13:49.487	5	3271	0065-0136665886
38075	2014.06.18	12:13:52.790	6	1204	0065-0136665886
38076	2014.06.18	12:14:00.957	5	419	0065-0136667521
38077	2014.06.18	12:14:00.838	7	613	0065-0136665886
38078	2014.06.18	12:14:01.531	8	905	0065-0136665886
38079	2014.06.18	12:14:03.810	7	406	0065-0136659288
38080	2014.06.18	12:14:01.449	6	3169	0065-0136667521
38081	2014.06.18	12:14:04.231	8	1895	0065-0136659288
38082	2014.06.18	12:14:05.059	6	1107	0065-0136655780
38083	2014.06.18	12:14:06.175	7	436	0065-0136667521
38084	2014.06.18	12:14:06.946	1	213	0065-0136659288
38085	2014.06.18	12:14:06.627	8	1644	0065-0136667521
38086	2014.06.18	12:14:08.927	8	450	0065-0136665886
38087	2014.06.18	12:14:07.242	2	2180	0065-0136659288
38088	2014.06.18	12:14:09.450	7	1702	0065-0136665886
38089	2014.06.18	12:14:06.372	5	5594	0065-0136655780
38090	2014.06.18	12:14:13.990	1	317	0065-0136651817
38091	2014.06.18	12:14:14.390	5	556	0065-0136655780
38092	2014.06.18	12:14:14.479	2	516	0065-0136651817
38093	2014.06.18	12:14:14.915	6	1585	0065-0136655780
38094	2014.06.18	12:14:20.174	3	214	0065-0136659288
38095	2014.06.18	12:14:20.461	3	212	0065-0136651817
38096	2014.06.18	12:14:20.283	6	434	0065-0136665886
38097	2014.06.18	12:14:20.531	4	437	0065-0136659288
38098	2014.06.18	12:14:21.378	4	211	0065-0136651817
38099	2014.06.18	12:14:20.717	5	2212	0065-0136665886
38100	2014.06.18	12:14:29.436	6	406	0065-0136673193
38101	2014.06.18	12:14:29.553	7	419	0065-0136653169
38102	2014.06.18	12:14:29.981	8	1433	0065-0136653169
38103	2014.06.18	12:14:31.466	8	467	0065-0136653169
38104	2014.06.18	12:14:29.997	5	3996	0065-0136673193
38105	2014.06.18	12:14:34.467	1	1128	0065-0136653169
38106	2014.06.18	12:14:35.601	1	220	0065-0136667521
38107	2014.06.18	12:14:35.745	2	739	0065-0136653169
38108	2014.06.18	12:14:37.348	3	423	0065-0136653169
38109	2014.06.18	12:14:36.559	2	1476	0065-0136667521
38110	2014.06.18	12:14:38.093	2	224	0065-0136667521
38111	2014.06.18	12:14:38.365	2	216	0065-0136667521
38112	2014.06.18	12:14:37.848	4	898	0065-0136653169
38113	2014.06.18	12:14:38.909	6	404	0065-0136660676
38114	2014.06.18	12:14:39.547	2	217	0065-0136667521
38115	2014.06.18	12:14:39.708	6	900	0065-0136655780
38116	2014.06.18	12:14:39.406	5	1745	0065-0136660676
38117	2014.06.18	12:14:41.706	5	2305	0065-0136655780
38118	2014.06.18	12:14:44.422	5	225	0065-0136659288
38119	2014.06.18	12:14:44.707	6	1704	0065-0136659288
38120	2014.06.18	12:15:08.352	5	412	0065-0136671473
38121	2014.06.18	12:15:10.032	7	413	0065-0136659288
38122	2014.06.18	12:15:10.461	8	1317	0065-0136659288
38123	2014.06.18	12:15:08.798	6	4511	0065-0136671473
38124	2014.06.18	12:15:13.215	3	438	0065-0136667521
38125	2014.06.18	12:15:13.670	6	213	0065-0136671473
38126	2014.06.18	12:15:13.926	6	533	0065-0136671473
38127	2014.06.18	12:15:13.678	4	3075	0065-0136667521
38128	2014.06.18	12:15:16.770	5	710	0065-0136659459
38129	2014.06.18	12:15:17.599	6	1713	0065-0136659459
38130	2014.06.18	12:15:21.769	6	410	0065-0136659459
38131	2014.06.18	12:15:23.398	6	331	0065-0136659459
38132	2014.06.18	12:15:25.148	7	309	0065-0136671473
38133	2014.06.18	12:15:25.506	6	618	0065-0136659459
38134	2014.06.18	12:15:25.572	8	838	0065-0136671473
38135	2014.06.18	12:15:25.940	5	1191	0065-0136667521
38136	2014.06.18	12:15:26.322	6	1115	0065-0136659459
38137	2014.06.18	12:15:27.504	6	4847	0065-0136667521
38138	2014.06.18	12:15:34.923	1	1016	0065-0136671473
38139	2014.06.18	12:15:36.967	1	218	0065-0136659288
38140	2014.06.18	12:15:36.248	2	1481	0065-0136671473
38141	2014.06.18	12:15:37.782	2	1105	0065-0136659288
38142	2014.06.18	12:15:38.900	2	350	0065-0136659288
38143	2014.06.18	12:15:40.891	5	214	0065-0136660676
38144	2014.06.18	12:15:41.194	6	596	0065-0136660676
38145	2014.06.18	12:16:05.802	4	498	0065-0136655780
38146	2014.06.18	12:16:11.251	7	330	0065-0136660676
38147	2014.06.18	12:16:11.658	8	898	0065-0136660676
38148	2014.06.18	12:16:13.853	4	412	0065-0136670531
38149	2014.06.18	12:16:06.622	3	8038	0065-0136655780
38150	2014.06.18	12:16:15.750	1	218	0065-0136660676
38151	2014.06.18	12:16:16.026	2	1190	0065-0136660676
38152	2014.06.18	12:16:15.169	3	4393	0065-0136670531
38153	2014.06.18	12:16:29.504	6	503	0065-0136667521
38154	2014.06.18	12:16:30.092	5	1902	0065-0136667521
38155	2014.06.18	12:16:33.831	7	426	0065-0136659459
38156	2014.06.18	12:16:34.037	3	314	0065-0136660676
38157	2014.06.18	12:16:34.516	3	327	0065-0136659288
38158	2014.06.18	12:16:34.491	4	460	0065-0136660676
38159	2014.06.18	12:16:34.293	8	803	0065-0136659459
38160	2014.06.18	12:16:34.986	4	1045	0065-0136659288
38161	2014.06.18	12:16:35.757	2	525	0065-0136671473
38162	2014.06.18	12:16:36.380	2	213	0065-0136671473
38163	2014.06.18	12:16:36.084	1	2283	0065-0136659459
38164	2014.06.18	12:16:38.160	5	622	0065-0136667521
38165	2014.06.18	12:16:39.645	5	220	0065-0136660676
38166	2014.06.18	12:16:38.753	6	1382	0065-0136667521
38167	2014.06.18	12:16:38.608	1	1713	0065-0136671473
38168	2014.06.18	12:16:40.175	6	1007	0065-0136660676
38169	2014.06.18	12:16:42.089	8	405	0065-0136671473
38170	2014.06.18	12:16:42.572	7	2176	0065-0136671473
38171	2014.06.18	12:16:44.645	3	212	0065-0136655780
38172	2014.06.18	12:16:44.907	4	309	0065-0136655780
38173	2014.06.18	12:16:45.417	7	5118	0065-0136667521
38174	2014.06.18	12:16:52.791	5	217	0065-0136655780
38175	2014.06.18	12:16:50.738	7	3073	0065-0136671473
38176	2014.06.18	12:16:52.986	6	907	0065-0136655780
38177	2014.06.18	12:16:55.591	6	507	0065-0136671473
38178	2014.06.18	12:16:55.840	2	423	0065-0136670531
38179	2014.06.18	12:16:56.115	5	1303	0065-0136671473
38180	2014.06.18	12:16:56.704	1	798	0065-0136670531
38181	2014.06.18	12:16:59.307	1	222	0065-0136659459
38182	2014.06.18	12:17:00.044	8	311	0065-0136670531
38183	2014.06.18	12:16:59.675	2	1395	0065-0136659459
38184	2014.06.18	12:17:02.265	5	412	0065-0136651817
38185	2014.06.18	12:17:00.406	7	3067	0065-0136670531
38186	2014.06.18	12:17:02.651	6	1239	0065-0136651817
38187	2014.06.18	12:17:07.357	7	435	0065-0136670531
38188	2014.06.18	12:17:07.759	8	311	0065-0136670531
38189	2014.06.18	12:17:07.820	7	330	0065-0136651817
38190	2014.06.18	12:17:08.095	8	212	0065-0136651817
38191	2014.06.18	12:17:08.443	1	220	0065-0136670531
38192	2014.06.18	12:17:08.667	1	214	0065-0136651817
38193	2014.06.18	12:17:08.828	2	211	0065-0136651817
38194	2014.06.18	12:17:09.551	3	2489	0065-0136651817
38195	2014.06.18	12:17:06.513	5	6506	0065-0136653169
38196	2014.06.18	12:17:14.840	3	457	0065-0136670531
38197	2014.06.18	12:17:13.307	6	2177	0065-0136653169
38198	2014.06.18	12:17:15.370	4	1395	0065-0136670531
38199	2014.06.18	12:17:17.025	7	554	0065-0136653169
38200	2014.06.18	12:17:17.616	8	1333	0065-0136653169
38201	2014.06.18	12:17:26.693	7	308	0065-0136660676
38202	2014.06.18	12:17:27.056	8	1095	0065-0136660676
38203	2014.06.18	12:17:28.219	1	326	0065-0136653169
38204	2014.06.18	12:17:29.005	2	2310	0065-0136653169
38205	2014.06.18	12:17:34.044	6	314	0065-0136667521
38206	2014.06.18	12:17:33.805	7	930	0065-0136655780
38207	2014.06.18	12:17:34.405	5	1780	0065-0136667521
38208	2014.06.18	12:17:34.996	8	3154	0065-0136655780
38209	2014.06.18	12:17:39.592	1	213	0065-0136660676
38210	2014.06.18	12:17:38.670	8	1464	0065-0136655780
38211	2014.06.18	12:17:39.947	2	713	0065-0136660676
38212	2014.06.18	12:17:40.308	7	740	0065-0136655780
38213	2014.06.18	12:17:42.680	5	421	0065-0136671473
38214	2014.06.18	12:17:43.181	6	1190	0065-0136671473
38215	2014.06.18	12:17:55.817	3	307	0065-0136659459
38216	2014.06.18	12:17:55.579	6	713	0065-0136671473
38217	2014.06.18	12:17:56.242	5	601	0065-0136671473
38218	2014.06.18	12:17:59.356	7	447	0065-0136655780
38219	2014.06.18	12:17:56.136	4	5449	0065-0136659459
38220	2014.06.18	12:17:59.771	8	2032	0065-0136655780
38221	2014.06.18	12:18:02.461	4	215	0065-0136667521
38222	2014.06.18	12:18:02.543	3	1476	0065-0136671473
38223	2014.06.18	12:18:04.094	3	699	0065-0136667521
38224	2014.06.18	12:18:05.076	2	225	0065-0136671473
38225	2014.06.18	12:18:05.411	2	213	0065-0136667521
38226	2014.06.18	12:18:05.373	1	311	0065-0136671473
38227	2014.06.18	12:18:05.698	8	334	0065-0136655780
38228	2014.06.18	12:18:05.909	7	323	0065-0136655780
38229	2014.06.18	12:18:05.805	1	708	0065-0136667521
38230	2014.06.18	12:18:06.714	6	315	0065-0136655780
38231	2014.06.18	12:18:07.736	3	353	0065-0136653169
38232	2014.06.18	12:18:07.169	5	1407	0065-0136655780
38233	2014.06.18	12:18:08.197	4	994	0065-0136653169
38234	2014.06.18	12:18:11.241	8	313	0065-0136671473
38235	2014.06.18	12:18:11.534	7	1994	0065-0136671473
38236	2014.06.18	12:18:14.590	6	318	0065-0136671473
38237	2014.06.18	12:18:14.980	5	613	0065-0136671473
38238	2014.06.18	12:18:18.678	1	219	0065-0136667521
38239	2014.06.18	12:18:18.942	2	1921	0065-0136667521
38240	2014.06.18	12:18:22.225	3	436	0065-0136660676
38241	2014.06.18	12:18:22.814	4	1108	0065-0136660676
38242	2014.06.18	12:18:24.533	5	325	0065-0136659288
38243	2014.06.18	12:18:24.861	6	3677	0065-0136659288
38244	2014.06.18	12:18:41.364	3	310	0065-0136651817
38245	2014.06.18	12:18:41.759	4	1097	0065-0136651817
38246	2014.06.18	12:18:45.874	5	218	0065-0136660676
38247	2014.06.18	12:18:46.171	6	527	0065-0136660676
38248	2014.06.18	12:18:49.663	7	308	0065-0136659288
38249	2014.06.18	12:18:49.963	5	218	0065-0136671473
38250	2014.06.18	12:18:50.027	8	1005	0065-0136659288
38251	2014.06.18	12:18:50.228	6	1700	0065-0136671473
38252	2014.06.18	12:18:51.969	6	223	0065-0136671473
38253	2014.06.18	12:18:57.776	5	406	0065-0136665886
38254	2014.06.18	12:18:58.296	6	1760	0065-0136665886
38255	2014.06.18	12:19:04.027	4	1193	0065-0136661759
38256	2014.06.18	12:19:15.126	1	211	0065-0136659288
38257	2014.06.18	12:19:05.662	3	10659	0065-0136661759
38258	2014.06.18	12:19:15.387	2	1062	0065-0136659288
38259	2014.06.18	12:19:24.637	6	517	0065-0136665886
38260	2014.06.18	12:19:24.850	3	410	0065-0136661759
38261	2014.06.18	12:19:25.240	4	410	0065-0136661759
38262	2014.06.18	12:19:25.091	5	1403	0065-0136665886
38263	2014.06.18	12:19:29.410	4	718	0065-0136655780
38264	2014.06.18	12:19:30.361	3	7975	0065-0136655780
38265	2014.06.18	12:19:39.627	3	422	0065-0136655780
38266	2014.06.18	12:19:39.953	4	329	0065-0136655780
38267	2014.06.18	12:19:40.649	3	308	0065-0136659288
38268	2014.06.18	12:19:41.008	4	1884	0065-0136659288
38269	2014.06.18	12:19:43.611	4	708	0065-0136659459
38270	2014.06.18	12:19:44.403	3	3794	0065-0136659459
38271	2014.06.18	12:20:00.625	4	319	0065-0136665886
38272	2014.06.18	12:20:01.017	3	1929	0065-0136665886
38273	2014.06.18	12:20:02.471	5	1074	0065-0136670531
38274	2014.06.18	12:20:04.145	6	9035	0065-0136670531
38275	2014.06.18	12:20:14.753	6	2192	0065-0136671473
38276	2014.06.18	12:20:17.135	5	1107	0065-0136671473
38277	2014.06.18	12:20:18.349	5	331	0065-0136671473
38278	2014.06.18	12:20:18.911	3	409	0065-0136659459
38279	2014.06.18	12:20:19.378	4	1494	0065-0136671473
38280	2014.06.18	12:20:22.074	3	3080	0065-0136671473
38281	2014.06.18	12:20:25.827	2	319	0065-0136671473
38282	2014.06.18	12:20:26.154	1	404	0065-0136671473
38283	2014.06.18	12:20:27.455	8	312	0065-0136671473
38284	2014.06.18	12:20:27.747	7	713	0065-0136671473
38285	2014.06.18	12:20:30.359	6	317	0065-0136670531
38286	2014.06.18	12:20:30.714	5	454	0065-0136670531
38287	2014.06.18	12:20:33.961	3	317	0065-0136667521
38288	2014.06.18	12:20:34.346	4	2191	0065-0136667521
38289	2014.06.18	12:20:37.365	4	436	0065-0136651817
38290	2014.06.18	12:20:37.954	3	1208	0065-0136651817
38291	2014.06.18	12:20:39.934	2	320	0065-0136651817
38292	2014.06.18	12:20:40.498	1	564	0065-0136651817
38293	2014.06.18	12:20:42.120	8	409	0065-0136651817
38294	2014.06.18	12:20:42.810	2	405	0065-0136665886
38295	2014.06.18	12:20:42.609	7	1013	0065-0136651817
38296	2014.06.18	12:20:43.632	7	223	0065-0136651817
38297	2014.06.18	12:20:45.344	6	441	0065-0136651817
38298	2014.06.18	12:20:43.372	1	2607	0065-0136665886
38299	2014.06.18	12:20:45.890	5	1206	0065-0136651817
38300	2014.06.18	12:20:54.682	4	403	0065-0136659288
38301	2014.06.18	12:21:02.845	2	211	0065-0136659459
38302	2014.06.18	12:20:55.144	3	8151	0065-0136659288
38303	2014.06.18	12:21:03.162	1	975	0065-0136659459
38304	2014.06.18	12:21:07.055	8	340	0065-0136665886
38305	2014.06.18	12:21:07.394	7	312	0065-0136665886
38306	2014.06.18	12:21:09.196	5	432	0065-0136653169
38307	2014.06.18	12:21:09.466	6	1640	0065-0136665886
38308	2014.06.18	12:21:10.937	5	3291	0065-0136667521
38309	2014.06.18	12:21:14.930	5	1777	0065-0136665886
38310	2014.06.18	12:21:16.960	8	404	0065-0136659459
38311	2014.06.18	12:21:17.446	7	1795	0065-0136659459
38312	2014.06.18	12:21:18.845	5	613	0065-0136653169
38313	2014.06.18	12:21:19.970	3	407	0065-0136659288
38314	2014.06.18	12:21:20.321	4	1025	0065-0136659288
38315	2014.06.18	12:21:19.578	6	2463	0065-0136653169
38316	2014.06.18	12:21:22.799	7	323	0065-0136671473
38317	2014.06.18	12:21:23.158	8	708	0065-0136671473
38318	2014.06.18	12:21:23.566	7	629	0065-0136653169
38319	2014.06.18	12:21:24.899	5	408	0065-0136659288
38320	2014.06.18	12:21:24.212	8	2215	0065-0136653169
38321	2014.06.18	12:21:25.424	6	9461	0065-0136659288
38322	2014.06.18	12:21:36.335	6	404	0065-0136660676
38323	2014.06.18	12:21:36.784	5	628	0065-0136660676
38324	2014.06.18	12:21:37.584	1	213	0065-0136671473
38325	2014.06.18	12:21:37.848	2	420	0065-0136671473
38326	2014.06.18	12:21:40.001	4	1106	0065-0136655780
38327	2014.06.18	12:21:41.822	4	1781	0065-0136667521
38328	2014.06.18	12:21:43.550	3	1320	0065-0136655780
38329	2014.06.18	12:21:45.404	2	309	0065-0136655780
38330	2014.06.18	12:21:44.908	3	1990	0065-0136667521
38331	2014.06.18	12:21:49.122	4	315	0065-0136660676
38332	2014.06.18	12:21:47.279	1	2178	0065-0136653169
38333	2014.06.18	12:21:49.770	1	1136	0065-0136655780
38334	2014.06.18	12:21:51.017	1	215	0065-0136655780
38335	2014.06.18	12:21:51.305	1	219	0065-0136655780
38336	2014.06.18	12:21:49.477	3	2282	0065-0136660676
38337	2014.06.18	12:21:51.800	1	212	0065-0136655780
38338	2014.06.18	12:21:52.279	5	777	0065-0136661759
38339	2014.06.18	12:21:54.276	5	357	0065-0136661759
38340	2014.06.18	12:21:54.499	8	340	0065-0136655780
38341	2014.06.18	12:21:54.675	5	224	0065-0136661759
38342	2014.06.18	12:21:54.312	7	700	0065-0136659459
38343	2014.06.18	12:21:54.878	3	320	0065-0136660676
38344	2014.06.18	12:21:55.330	5	220	0065-0136661759
38345	2014.06.18	12:21:55.255	7	1061	0065-0136655780
38346	2014.06.18	12:21:55.490	8	846	0065-0136653169
38347	2014.06.18	12:21:55.320	4	1107	0065-0136660676
38348	2014.06.18	12:21:56.878	6	315	0065-0136659459
38349	2014.06.18	12:21:57.278	6	320	0065-0136655780
38350	2014.06.18	12:21:57.226	3	604	0065-0136667521
38351	2014.06.18	12:21:57.311	5	945	0065-0136659459
38352	2014.06.18	12:21:58.068	4	625	0065-0136667521
38353	2014.06.18	12:21:56.469	7	3909	0065-0136653169
38354	2014.06.18	12:21:58.301	5	2959	0065-0136655780
38355	2014.06.18	12:22:01.894	6	598	0065-0136659288
38356	2014.06.18	12:22:02.678	5	2672	0065-0136659288
38357	2014.06.18	12:22:06.144	5	519	0065-0136671473
38358	2014.06.18	12:22:06.814	6	1401	0065-0136671473
38359	2014.06.18	12:22:11.497	5	219	0065-0136667521
38360	2014.06.18	12:22:11.799	6	1793	0065-0136667521
38361	2014.06.18	12:22:18.314	7	310	0065-0136671473
38362	2014.06.18	12:22:18.653	8	718	0065-0136671473
38363	2014.06.18	12:22:23.493	5	325	0065-0136659288
38364	2014.06.18	12:22:27.163	1	229	0065-0136671473
38365	2014.06.18	12:22:23.827	6	3753	0065-0136659288
38366	2014.06.18	12:22:27.504	2	345	0065-0136671473
38367	2014.06.18	12:22:28.814	7	313	0065-0136659288
38368	2014.06.18	12:22:29.132	8	808	0065-0136659288
38369	2014.06.18	12:22:31.898	7	505	0065-0136653169
38370	2014.06.18	12:22:32.424	2	323	0065-0136671473
38371	2014.06.18	12:22:32.689	1	323	0065-0136671473
38372	2014.06.18	12:22:34.190	1	314	0065-0136659288
38373	2014.06.18	12:22:34.634	4	498	0065-0136665886
38374	2014.06.18	12:22:34.613	2	1503	0065-0136659288
38375	2014.06.18	12:22:35.200	3	917	0065-0136665886
38376	2014.06.18	12:22:37.042	2	226	0065-0136665886
38377	2014.06.18	12:22:37.321	1	228	0065-0136665886
38378	2014.06.18	12:22:32.422	8	9212	0065-0136653169
38379	2014.06.18	12:22:41.703	8	211	0065-0136653169
38380	2014.06.18	12:22:42.966	8	3616	0065-0136653169
38381	2014.06.18	12:22:48.365	8	309	0065-0136671473
38382	2014.06.18	12:22:47.814	4	1002	0065-0136659459
38383	2014.06.18	12:22:49.004	8	412	0065-0136665886
38384	2014.06.18	12:22:48.789	7	819	0065-0136671473
38385	2014.06.18	12:22:49.651	7	740	0065-0136665886
38386	2014.06.18	12:22:50.697	6	422	0065-0136671473
38387	2014.06.18	12:22:51.161	5	707	0065-0136671473
38388	2014.06.18	12:22:48.875	3	4403	0065-0136659459
38389	2014.06.18	12:22:54.195	3	309	0065-0136659288
38390	2014.06.18	12:22:54.491	4	8769	0065-0136659288
38391	2014.06.18	12:23:04.330	1	211	0065-0136653169
38392	2014.06.18	12:23:04.682	2	840	0065-0136653169
38393	2014.06.18	12:23:08.206	3	450	0065-0136659459
38394	2014.06.18	12:23:08.723	4	930	0065-0136659459
38395	2014.06.18	12:23:09.515	7	421	0065-0136667521
38396	2014.06.18	12:23:09.682	4	316	0065-0136659459
38397	2014.06.18	12:23:09.835	5	315	0065-0136659288
38398	2014.06.18	12:23:10.912	4	616	0065-0136659459
38399	2014.06.18	12:23:09.899	8	2484	0065-0136667521
38400	2014.06.18	12:23:13.317	8	223	0065-0136667521
38401	2014.06.18	12:23:11.609	3	2273	0065-0136659459
38402	2014.06.18	12:23:14.553	2	221	0065-0136659459
38403	2014.06.18	12:23:14.839	1	519	0065-0136659459
38404	2014.06.18	12:23:10.187	6	5436	0065-0136659288
38405	2014.06.18	12:23:15.219	3	627	0065-0136653169
38406	2014.06.18	12:23:15.699	6	229	0065-0136659288
38407	2014.06.18	12:23:17.536	6	2022	0065-0136659288
38408	2014.06.18	12:23:19.725	6	228	0065-0136659288
38409	2014.06.18	12:23:20.061	6	1841	0065-0136659288
38410	2014.06.18	12:23:23.352	6	218	0065-0136659288
38411	2014.06.18	12:23:15.943	4	10712	0065-0136653169
38412	2014.06.18	12:23:26.736	8	307	0065-0136659459
38413	2014.06.18	12:23:27.061	7	708	0065-0136659459
38414	2014.06.18	12:23:27.455	5	592	0065-0136651817
38415	2014.06.18	12:23:28.144	6	1244	0065-0136651817
38416	2014.06.18	12:23:29.697	4	724	0065-0136653169
38417	2014.06.18	12:23:33.192	6	1045	0065-0136651817
38418	2014.06.18	12:23:30.811	3	9433	0065-0136653169
38419	2014.06.18	12:23:41.659	6	523	0065-0136665886
38420	2014.06.18	12:23:42.231	5	905	0065-0136665886
38421	2014.06.18	12:23:53.206	8	315	0065-0136667521
38422	2014.06.18	12:23:53.098	3	595	0065-0136653169
38423	2014.06.18	12:23:53.739	4	2353	0065-0136653169
38424	2014.06.18	12:23:56.167	4	339	0065-0136653169
38425	2014.06.18	12:23:53.492	7	4041	0065-0136667521
38426	2014.06.18	12:23:58.209	6	307	0065-0136667521
38427	2014.06.18	12:23:57.157	4	4971	0065-0136653169
38428	2014.06.18	12:23:58.541	5	5435	0065-0136667521
38429	2014.06.18	12:24:04.867	5	311	0065-0136671473
38430	2014.06.18	12:24:05.285	6	1717	0065-0136671473
38431	2014.06.18	12:24:08.400	6	226	0065-0136671473
38432	2014.06.18	12:24:05.160	4	3903	0065-0136665886
38433	2014.06.18	12:24:09.201	3	1136	0065-0136665886
38434	2014.06.18	12:24:13.082	6	216	0065-0136659288
38435	2014.06.18	12:24:13.318	5	1876	0065-0136659288
38436	2014.06.18	12:24:16.896	5	418	0065-0136660676
38437	2014.06.18	12:24:19.044	7	514	0065-0136651817
38438	2014.06.18	12:24:17.411	6	2369	0065-0136660676
38439	2014.06.18	12:24:19.627	8	1116	0065-0136651817
38440	2014.06.18	12:24:20.898	7	515	0065-0136671473
38441	2014.06.18	12:24:21.505	7	439	0065-0136660676
38442	2014.06.18	12:24:22.358	8	1009	0065-0136660676
38443	2014.06.18	12:24:23.397	8	561	0065-0136660676
38444	2014.06.18	12:24:27.083	1	419	0065-0136651817
38445	2014.06.18	12:24:27.610	1	326	0065-0136671473
38446	2014.06.18	12:24:27.580	2	618	0065-0136651817
38447	2014.06.18	12:24:24.212	5	4222	0065-0136670531
38448	2014.06.18	12:24:28.795	2	808	0065-0136671473
38449	2014.06.18	12:24:29.626	2	229	0065-0136671473
38450	2014.06.18	12:24:30.217	2	422	0065-0136671473
38451	2014.06.18	12:24:28.701	5	2664	0065-0136670531
38452	2014.06.18	12:24:36.457	3	436	0065-0136665886
38453	2014.06.18	12:24:36.821	4	411	0065-0136665886
38454	2014.06.18	12:24:37.319	3	316	0065-0136651817
38455	2014.06.18	12:24:37.588	4	444	0065-0136651817
38456	2014.06.18	12:24:30.712	2	10121	0065-0136671473
38457	2014.06.18	12:24:41.063	2	852	0065-0136671473
38458	2014.06.18	12:24:41.608	5	674	0065-0136651817
38459	2014.06.18	12:24:41.922	1	615	0065-0136671473
38460	2014.06.18	12:24:44.248	4	317	0065-0136667521
38461	2014.06.18	12:24:42.395	6	2246	0065-0136651817
38462	2014.06.18	12:24:44.727	6	213	0065-0136651817
38463	2014.06.18	12:24:44.547	8	408	0065-0136671473
38464	2014.06.18	12:24:45.028	7	522	0065-0136671473
38465	2014.06.18	12:24:45.383	6	505	0065-0136651817
38466	2014.06.18	12:24:44.652	3	2615	0065-0136667521
38467	2014.06.18	12:24:47.524	6	319	0065-0136671473
38468	2014.06.18	12:24:48.131	6	228	0065-0136659459
38469	2014.06.18	12:24:47.887	5	722	0065-0136671473
38470	2014.06.18	12:24:48.701	5	311	0065-0136659459
38471	2014.06.18	12:25:01.409	1	313	0065-0136660676
38472	2014.06.18	12:25:01.798	2	1095	0065-0136660676
38473	2014.06.18	12:25:03.237	2	332	0065-0136660676
38474	2014.06.18	12:25:09.275	2	314	0065-0136667521
38475	2014.06.18	12:25:09.668	1	540	0065-0136667521
38476	2014.06.18	12:25:10.522	5	998	0065-0136665886
38477	2014.06.18	12:25:11.599	6	1796	0065-0136665886
38478	2014.06.18	12:25:17.611	7	321	0065-0136665886
38479	2014.06.18	12:25:17.981	8	216	0065-0136665886
38480	2014.06.18	12:25:18.123	7	325	0065-0136651817
38481	2014.06.18	12:25:18.428	8	217	0065-0136651817
38482	2014.06.18	12:25:19.443	1	317	0065-0136667521
38483	2014.06.18	12:25:19.771	2	404	0065-0136667521
38484	2014.06.18	12:25:20.682	5	603	0065-0136671473
38485	2014.06.18	12:25:20.997	3	308	0065-0136667521
38486	2014.06.18	12:25:21.249	1	228	0065-0136651817
38487	2014.06.18	12:25:21.262	4	404	0065-0136667521
38488	2014.06.18	12:25:21.481	2	310	0065-0136651817
38489	2014.06.18	12:25:22.419	3	228	0065-0136651817
38490	2014.06.18	12:25:22.652	4	211	0065-0136651817
38491	2014.06.18	12:25:21.328	6	2131	0065-0136671473
38492	2014.06.18	12:25:23.884	1	211	0065-0136665886
38493	2014.06.18	12:25:23.856	3	321	0065-0136660676
38494	2014.06.18	12:25:24.213	2	214	0065-0136665886
38495	2014.06.18	12:25:24.531	7	515	0065-0136671473
38496	2014.06.18	12:25:25.086	3	212	0065-0136665886
38497	2014.06.18	12:25:25.447	4	413	0065-0136665886
38498	2014.06.18	12:25:25.122	8	810	0065-0136671473
38499	2014.06.18	12:25:26.432	5	313	0065-0136651817
38500	2014.06.18	12:25:26.727	6	578	0065-0136651817
38501	2014.06.18	12:25:28.031	7	312	0065-0136651817
38502	2014.06.18	12:25:28.397	8	502	0065-0136651817
38503	2014.06.18	12:25:29.458	1	219	0065-0136651817
38504	2014.06.18	12:25:29.469	2	227	0065-0136671473
38505	2014.06.18	12:25:30.134	3	326	0065-0136671473
38506	2014.06.18	12:25:30.463	4	406	0065-0136671473
38507	2014.06.18	12:25:34.677	2	321	0065-0136651817
38508	2014.06.18	12:25:34.968	1	317	0065-0136651817
38509	2014.06.18	12:25:43.046	5	222	0065-0136660676
38510	2014.06.18	12:25:43.372	6	412	0065-0136660676
38511	2014.06.18	12:25:43.419	4	674	0065-0136659288
38512	2014.06.18	12:25:44.209	3	4735	0065-0136659288
38513	2014.06.18	12:26:14.739	5	524	0065-0136671473
38514	2014.06.18	12:26:15.402	6	1204	0065-0136671473
38515	2014.06.18	12:26:22.505	7	310	0065-0136671473
38516	2014.06.18	12:26:22.902	8	1196	0065-0136671473
38517	2014.06.18	12:26:26.377	2	214	0065-0136659288
38518	2014.06.18	12:26:26.704	1	3156	0065-0136659288
38519	2014.06.18	12:26:32.996	1	212	0065-0136659288
38520	2014.06.18	12:26:37.135	5	701	0065-0136673193
38521	2014.06.18	12:26:38.573	8	320	0065-0136659288
38522	2014.06.18	12:26:38.965	7	622	0065-0136659288
38523	2014.06.18	12:26:39.787	5	316	0065-0136667521
38524	2014.06.18	12:26:38.118	6	4396	0065-0136673193
38525	2014.06.18	12:26:42.576	6	4076	0065-0136667521
38526	2014.06.18	12:26:46.857	6	312	0065-0136659288
38527	2014.06.18	12:26:47.528	6	531	0065-0136673193
38528	2014.06.18	12:26:49.113	7	422	0065-0136667521
38529	2014.06.18	12:26:48.382	5	1907	0065-0136673193
38530	2014.06.18	12:26:49.611	8	3580	0065-0136667521
38531	2014.06.18	12:26:54.015	1	220	0065-0136667521
38532	2014.06.18	12:26:54.415	2	1392	0065-0136667521
38533	2014.06.18	12:26:57.506	3	218	0065-0136667521
38534	2014.06.18	12:26:57.826	4	2288	0065-0136667521
38535	2014.06.18	12:27:00.963	1	1009	0065-0136671473
38536	2014.06.18	12:27:02.113	1	2525	0065-0136671473
38537	2014.06.18	12:27:05.040	2	2658	0065-0136671473
38538	2014.06.18	12:27:07.167	5	530	0065-0136667521
38539	2014.06.18	12:27:09.872	3	506	0065-0136671473
38540	2014.06.18	12:27:07.690	6	4205	0065-0136667521
38541	2014.06.18	12:27:10.463	4	2519	0065-0136671473
38542	2014.06.18	12:27:12.817	6	1870	0065-0136667521
38543	2014.06.18	12:27:15.086	6	1708	0065-0136667521
38544	2014.06.18	12:27:16.891	6	2303	0065-0136667521
38545	2014.06.18	12:27:19.223	6	2887	0065-0136667521
38546	2014.06.18	12:27:22.615	5	323	0065-0136671473
38547	2014.06.18	12:27:23.010	6	820	0065-0136671473
38548	2014.06.18	12:27:25.394	5	323	0065-0136659288
38549	2014.06.18	12:27:25.709	6	1299	0065-0136659288
38550	2014.06.18	12:27:27.673	7	339	0065-0136671473
38551	2014.06.18	12:27:28.078	8	697	0065-0136671473
38552	2014.06.18	12:27:29.538	1	307	0065-0136671473
38553	2014.06.18	12:27:29.867	2	605	0065-0136671473
38554	2014.06.18	12:27:30.757	6	357	0065-0136660676
38555	2014.06.18	12:27:31.209	5	514	0065-0136660676
38556	2014.06.18	12:27:36.421	4	404	0065-0136659459
38557	2014.06.18	12:27:36.694	3	1499	0065-0136671473
38558	2014.06.18	12:27:38.324	3	3116	0065-0136659459
38559	2014.06.18	12:27:42.058	2	314	0065-0136671473
38560	2014.06.18	12:27:42.316	1	329	0065-0136671473
38561	2014.06.18	12:27:45.745	8	324	0065-0136671473
38562	2014.06.18	12:27:46.018	7	1788	0065-0136671473
38563	2014.06.18	12:27:48.414	7	312	0065-0136659288
38564	2014.06.18	12:27:48.761	6	326	0065-0136671473
38565	2014.06.18	12:27:48.685	8	1282	0065-0136659288
38566	2014.06.18	12:27:48.493	5	1994	0065-0136660676
38567	2014.06.18	12:27:50.342	6	629	0065-0136671473
38568	2014.06.18	12:27:50.857	5	707	0065-0136660676
38569	2014.06.18	12:27:51.672	5	808	0065-0136660676
38570	2014.06.18	12:27:52.503	5	312	0065-0136660676
38571	2014.06.18	12:27:52.918	5	2017	0065-0136660676
38572	2014.06.18	12:27:55.170	5	3939	0065-0136671473
38573	2014.06.18	12:27:59.521	4	309	0065-0136660676
38574	2014.06.18	12:27:59.940	3	1002	0065-0136660676
38575	2014.06.18	12:28:09.209	6	407	0065-0136667521
38576	2014.06.18	12:28:09.691	5	1497	0065-0136667521
38577	2014.06.18	12:28:13.077	5	996	0065-0136655780
38578	2014.06.18	12:28:14.720	6	3848	0065-0136655780
38579	2014.06.18	12:28:22.420	6	407	0065-0136655780
38580	2014.06.18	12:28:22.854	5	2374	0065-0136655780
38581	2014.06.18	12:28:34.825	2	998	0065-0136660676
38582	2014.06.18	12:28:35.906	1	511	0065-0136660676
38583	2014.06.18	12:28:38.924	1	316	0065-0136659288
38584	2014.06.18	12:28:39.963	1	211	0065-0136651817
38585	2014.06.18	12:28:40.257	2	230	0065-0136651817
38586	2014.06.18	12:28:42.007	5	615	0065-0136673193
38587	2014.06.18	12:28:42.391	8	374	0065-0136660676
38588	2014.06.18	12:28:42.902	5	409	0065-0136665886
38589	2014.06.18	12:28:42.827	7	606	0065-0136660676
38590	2014.06.18	12:28:43.642	7	230	0065-0136660676
38591	2014.06.18	12:28:43.651	6	531	0065-0136665886
38592	2014.06.18	12:28:43.865	4	424	0065-0136653169
38593	2014.06.18	12:28:45.817	2	437	0065-0136659459
38594	2014.06.18	12:28:45.526	4	1586	0065-0136655780
38595	2014.06.18	12:28:48.315	6	411	0065-0136665886
38596	2014.06.18	12:28:49.034	6	213	0065-0136665886
38597	2014.06.18	12:28:46.495	1	4301	0065-0136659459
38598	2014.06.18	12:28:53.179	4	691	0065-0136655780
38599	2014.06.18	12:28:53.929	4	222	0065-0136655780
38600	2014.06.18	12:28:53.859	6	343	0065-0136673193
38601	2014.06.18	12:28:54.244	5	214	0065-0136673193
38602	2014.06.18	12:28:44.400	3	10326	0065-0136653169
38603	2014.06.18	12:28:56.399	6	313	0065-0136665886
38604	2014.06.18	12:28:56.768	5	518	0065-0136665886
38605	2014.06.18	12:28:59.241	3	435	0065-0136651817
38606	2014.06.18	12:28:59.728	4	3115	0065-0136651817
38607	2014.06.18	12:29:05.649	5	325	0065-0136671473
38608	2014.06.18	12:29:05.983	6	1290	0065-0136671473
38609	2014.06.18	12:29:15.523	7	717	0065-0136671473
38610	2014.06.18	12:29:16.320	8	718	0065-0136671473
38611	2014.06.18	12:29:18.653	8	317	0065-0136659459
38612	2014.06.18	12:29:19.054	7	996	0065-0136659459
38613	2014.06.18	12:29:25.985	8	312	0065-0136671473
38614	2014.06.18	12:29:26.357	7	1190	0065-0136671473
38615	2014.06.18	12:29:27.604	7	415	0065-0136671473
38616	2014.06.18	12:29:28.987	6	422	0065-0136659459
38617	2014.06.18	12:29:29.484	5	1503	0065-0136659459
38618	2014.06.18	12:29:37.637	4	612	0065-0136673193
38619	2014.06.18	12:29:38.459	3	6286	0065-0136673193
38620	2014.06.18	12:29:45.001	4	414	0065-0136651817
38621	2014.06.18	12:29:45.457	3	1343	0065-0136651817
38622	2014.06.18	12:29:47.470	3	219	0065-0136651817
38623	2014.06.18	12:29:51.097	5	1338	0065-0136670531
38624	2014.06.18	12:29:52.678	3	313	0065-0136673193
38625	2014.06.18	12:29:53.068	4	646	0065-0136673193
38626	2014.06.18	12:30:00.572	2	320	0065-0136659288
38627	2014.06.18	12:30:00.960	1	755	0065-0136659288
38628	2014.06.18	12:29:52.597	6	13393	0065-0136670531
38629	2014.06.18	12:30:08.492	6	444	0065-0136670531
38630	2014.06.18	12:30:08.876	5	561	0065-0136670531
38631	2014.06.18	12:30:16.128	5	697	0065-0136665886
38632	2014.06.18	12:30:16.438	4	612	0065-0136670531
38633	2014.06.18	12:30:16.910	6	1304	0065-0136665886
38634	2014.06.18	12:30:18.221	6	313	0065-0136665886
38635	2014.06.18	12:30:18.557	6	314	0065-0136665886
38636	2014.06.18	12:30:18.908	6	219	0065-0136665886
38637	2014.06.18	12:30:17.233	3	2816	0065-0136670531
38638	2014.06.18	12:30:21.404	3	312	0065-0136670531
38639	2014.06.18	12:30:21.662	4	314	0065-0136670531
38640	2014.06.18	12:30:22.694	6	316	0065-0136665886
38641	2014.06.18	12:30:22.998	5	420	0065-0136665886
38642	2014.06.18	12:30:23.525	6	420	0065-0136660676
38643	2014.06.18	12:30:23.972	5	810	0065-0136660676
38644	2014.06.18	12:30:26.065	8	309	0065-0136659288
38645	2014.06.18	12:30:26.426	7	1684	0065-0136659288
38646	2014.06.18	12:30:28.768	3	732	0065-0136653169
38647	2014.06.18	12:30:39.021	6	614	0065-0136671473
38648	2014.06.18	12:30:40.138	5	809	0065-0136671473
38649	2014.06.18	12:30:43.175	6	321	0065-0136659288
38650	2014.06.18	12:30:43.525	5	1406	0065-0136659288
38651	2014.06.18	12:30:47.454	5	324	0065-0136660676
38652	2014.06.18	12:30:47.791	6	649	0065-0136660676
38653	2014.06.18	12:30:30.303	4	25030	0065-0136653169
38654	2014.06.18	12:31:24.115	5	314	0065-0136671473
38655	2014.06.18	12:31:24.549	6	904	0065-0136671473
38656	2014.06.18	12:31:26.514	6	224	0065-0136671473
38657	2014.06.18	12:31:27.534	7	433	0065-0136671473
38658	2014.06.18	12:31:27.934	8	616	0065-0136671473
38659	2014.06.18	12:31:29.159	1	322	0065-0136671473
38660	2014.06.18	12:31:31.070	4	317	0065-0136659288
38661	2014.06.18	12:31:29.575	2	2796	0065-0136671473
38662	2014.06.18	12:31:31.522	3	2674	0065-0136659288
38663	2014.06.18	12:31:41.101	4	402	0065-0136665886
38664	2014.06.18	12:31:41.602	3	439	0065-0136665886
38665	2014.06.18	12:31:45.884	3	336	0065-0136651817
38666	2014.06.18	12:31:46.246	4	225	0065-0136651817
38667	2014.06.18	12:31:49.600	4	612	0065-0136667521
38668	2014.06.18	12:31:50.165	3	1300	0065-0136665886
38669	2014.06.18	12:31:56.286	2	218	0065-0136665886
38670	2014.06.18	12:31:56.745	1	454	0065-0136665886
38671	2014.06.18	12:31:52.002	3	6479	0065-0136667521
38672	2014.06.18	12:31:58.508	8	437	0065-0136665886
38673	2014.06.18	12:31:58.967	7	516	0065-0136665886
38674	2014.06.18	12:32:00.302	6	313	0065-0136665886
38675	2014.06.18	12:32:00.405	3	225	0065-0136659288
38676	2014.06.18	12:32:00.649	5	419	0065-0136665886
38677	2014.06.18	12:32:00.718	4	1663	0065-0136659288
38678	2014.06.18	12:32:03.717	5	321	0065-0136659288
38679	2014.06.18	12:32:04.025	6	1696	0065-0136659288
38680	2014.06.18	12:32:07.371	3	521	0065-0136671473
38681	2014.06.18	12:32:07.962	3	320	0065-0136667521
38682	2014.06.18	12:32:08.131	4	537	0065-0136671473
38683	2014.06.18	12:32:08.690	4	1090	0065-0136667521
38684	2014.06.18	12:32:15.888	5	311	0065-0136671473
38685	2014.06.18	12:32:16.277	6	724	0065-0136671473
38686	2014.06.18	12:32:17.631	7	322	0065-0136671473
38687	2014.06.18	12:32:17.965	8	312	0065-0136671473
38688	2014.06.18	12:32:18.836	1	220	0065-0136671473
38689	2014.06.18	12:32:19.098	2	316	0065-0136671473
38690	2014.06.18	12:32:20.016	4	326	0065-0136651817
38691	2014.06.18	12:32:20.263	3	218	0065-0136659459
38692	2014.06.18	12:32:20.503	3	213	0065-0136651817
38693	2014.06.18	12:32:19.803	5	1497	0065-0136667521
38694	2014.06.18	12:32:21.448	5	531	0065-0136653169
38695	2014.06.18	12:32:21.374	6	1308	0065-0136667521
38696	2014.06.18	12:32:22.684	6	229	0065-0136667521
38697	2014.06.18	12:32:26.629	7	325	0065-0136667521
38698	2014.06.18	12:32:26.959	8	1489	0065-0136667521
38699	2014.06.18	12:32:31.813	3	601	0065-0136671473
38700	2014.06.18	12:32:32.636	4	2674	0065-0136671473
38701	2014.06.18	12:32:41.171	7	322	0065-0136659288
38702	2014.06.18	12:32:23.020	6	18753	0065-0136653169
38703	2014.06.18	12:32:42.944	7	407	0065-0136653169
38704	2014.06.18	12:32:41.527	8	1896	0065-0136659288
38705	2014.06.18	12:32:43.428	8	945	0065-0136653169
38706	2014.06.18	12:32:48.705	4	602	0065-0136655780
38707	2014.06.18	12:32:51.271	3	5866	0065-0136655780
38708	2014.06.18	12:32:58.685	3	342	0065-0136655780
38709	2014.06.18	12:32:58.977	4	410	0065-0136655780
38710	2014.06.18	12:33:14.211	5	3725	0065-0136670531
38711	2014.06.18	12:33:18.859	5	1007	0065-0136670531
38712	2014.06.18	12:33:19.993	5	1562	0065-0136670531
38713	2014.06.18	12:33:25.269	3	837	0065-0136659459
38714	2014.06.18	12:33:27.245	5	405	0065-0136671473
38715	2014.06.18	12:33:26.212	4	2484	0065-0136659459
38716	2014.06.18	12:33:27.733	6	1572	0065-0136671473
38717	2014.06.18	12:33:29.914	5	426	0065-0136659459
38718	2014.06.18	12:33:30.417	6	1197	0065-0136659459
38719	2014.06.18	12:33:32.278	5	802	0065-0136655780
38720	2014.06.18	12:33:34.831	7	312	0065-0136671473
38721	2014.06.18	12:33:35.169	8	610	0065-0136671473
38722	2014.06.18	12:33:33.293	6	6139	0065-0136655780
38723	2014.06.18	12:33:39.003	5	517	0065-0136665886
38724	2014.06.18	12:33:39.570	6	794	0065-0136665886
38725	2014.06.18	12:33:42.485	1	311	0065-0136671473
38726	2014.06.18	12:33:42.814	2	517	0065-0136671473
38727	2014.06.18	12:33:45.728	7	332	0065-0136665886
38728	2014.06.18	12:33:45.999	8	421	0065-0136665886
38729	2014.06.18	12:33:47.374	8	900	0065-0136665886
38730	2014.06.18	12:33:48.702	7	1800	0065-0136665886
38731	2014.06.18	12:33:52.499	1	310	0065-0136653169
38732	2014.06.18	12:33:52.961	2	2304	0065-0136653169
38733	2014.06.18	12:33:55.421	2	214	0065-0136653169
38734	2014.06.18	12:33:55.724	2	612	0065-0136653169
38735	2014.06.18	12:33:58.185	2	323	0065-0136671473
38736	2014.06.18	12:33:58.600	1	412	0065-0136671473
38737	2014.06.18	12:33:58.961	3	405	0065-0136653169
38738	2014.06.18	12:33:50.505	8	10952	0065-0136665886
38739	2014.06.18	12:34:01.958	8	1060	0065-0136665886
38740	2014.06.18	12:33:59.471	4	3669	0065-0136653169
38741	2014.06.18	12:34:03.284	8	218	0065-0136665886
38742	2014.06.18	12:34:04.178	5	409	0065-0136653169
38743	2014.06.18	12:34:04.302	1	323	0065-0136667521
38744	2014.06.18	12:34:04.703	2	1028	0065-0136667521
38745	2014.06.18	12:34:04.637	6	1859	0065-0136653169
38746	2014.06.18	12:34:06.506	6	1082	0065-0136653169
38747	2014.06.18	12:34:03.571	8	5044	0065-0136665886
38748	2014.06.18	12:34:09.159	1	312	0065-0136659288
38749	2014.06.18	12:34:09.110	6	410	0065-0136653169
38750	2014.06.18	12:34:09.623	2	2377	0065-0136659288
38751	2014.06.18	12:34:12.669	3	407	0065-0136659288
38752	2014.06.18	12:34:13.460	8	466	0065-0136665886
38753	2014.06.18	12:34:13.790	7	316	0065-0136665886
38754	2014.06.18	12:34:14.590	6	314	0065-0136665886
38755	2014.06.18	12:34:14.850	5	213	0065-0136665886
38756	2014.06.18	12:34:14.243	8	1003	0065-0136671473
38757	2014.06.18	12:34:13.097	4	4367	0065-0136659288
38758	2014.06.18	12:34:15.292	7	2773	0065-0136671473
38759	2014.06.18	12:34:19.382	6	423	0065-0136671473
38760	2014.06.18	12:34:19.849	5	901	0065-0136671473
38761	2014.06.18	12:34:20.981	7	431	0065-0136660676
38762	2014.06.18	12:34:21.542	8	1601	0065-0136660676
38763	2014.06.18	12:34:24.104	4	351	0065-0136671473
38764	2014.06.18	12:34:24.242	7	322	0065-0136659459
38765	2014.06.18	12:34:24.670	1	217	0065-0136660676
38766	2014.06.18	12:34:25.039	2	474	0065-0136660676
38767	2014.06.18	12:34:25.535	2	229	0065-0136660676
38768	2014.06.18	12:34:25.725	6	462	0065-0136655780
38769	2014.06.18	12:34:24.491	3	2303	0065-0136671473
38770	2014.06.18	12:34:26.192	5	1009	0065-0136655780
38771	2014.06.18	12:34:24.610	8	2663	0065-0136659459
38772	2014.06.18	12:34:28.059	2	212	0065-0136671473
38773	2014.06.18	12:34:28.311	1	336	0065-0136671473
38774	2014.06.18	12:34:32.033	1	219	0065-0136659459
38775	2014.06.18	12:34:32.672	1	217	0065-0136671473
38776	2014.06.18	12:34:32.490	4	418	0065-0136673193
38777	2014.06.18	12:34:32.404	2	725	0065-0136659459
38778	2014.06.18	12:34:33.331	2	1931	0065-0136671473
38779	2014.06.18	12:34:37.842	4	524	0065-0136655780
38780	2014.06.18	12:34:33.038	3	6763	0065-0136673193
38781	2014.06.18	12:34:40.211	3	4026	0065-0136655780
38782	2014.06.18	12:34:47.870	2	325	0065-0136671473
38783	2014.06.18	12:34:48.133	1	311	0065-0136671473
38784	2014.06.18	12:34:49.179	8	419	0065-0136671473
38785	2014.06.18	12:34:49.666	7	1511	0065-0136671473
38786	2014.06.18	12:34:51.193	2	218	0065-0136673193
38787	2014.06.18	12:34:51.455	1	309	0065-0136673193
38788	2014.06.18	12:34:51.560	2	221	0065-0136660676
38789	2014.06.18	12:34:51.854	1	307	0065-0136660676
38790	2014.06.18	12:34:44.572	3	7618	0065-0136655780
38791	2014.06.18	12:34:56.926	5	333	0065-0136659288
38792	2014.06.18	12:34:55.904	8	1622	0065-0136673193
38793	2014.06.18	12:34:57.704	7	2289	0065-0136673193
38794	2014.06.18	12:35:03.487	3	325	0065-0136655780
38795	2014.06.18	12:35:03.848	4	510	0065-0136655780
38796	2014.06.18	12:34:57.323	6	7972	0065-0136659288
38797	2014.06.18	12:35:05.821	7	317	0065-0136659288
38798	2014.06.18	12:35:05.678	6	515	0065-0136653169
38799	2014.06.18	12:35:06.495	5	2482	0065-0136653169
38800	2014.06.18	12:35:09.115	5	423	0065-0136653169
38801	2014.06.18	12:35:06.192	8	3519	0065-0136659288
38802	2014.06.18	12:35:10.078	1	318	0065-0136660676
38803	2014.06.18	12:35:10.365	2	310	0065-0136660676
38804	2014.06.18	12:35:12.697	1	226	0065-0136659288
38805	2014.06.18	12:35:13.017	2	2980	0065-0136659288
38806	2014.06.18	12:35:16.828	3	326	0065-0136660676
38807	2014.06.18	12:35:17.219	4	410	0065-0136660676
38808	2014.06.18	12:35:22.483	6	518	0065-0136671473
38809	2014.06.18	12:35:22.505	7	511	0065-0136673193
38810	2014.06.18	12:35:23.061	8	1201	0065-0136673193
38811	2014.06.18	12:35:22.981	5	6023	0065-0136671473
38812	2014.06.18	12:35:30.185	5	1599	0065-0136660676
38813	2014.06.18	12:35:31.844	6	1406	0065-0136660676
38814	2014.06.18	12:35:35.414	4	405	0065-0136671473
38815	2014.06.18	12:35:35.934	3	1156	0065-0136671473
38816	2014.06.18	12:35:38.378	3	411	0065-0136671473
38817	2014.06.18	12:35:42.157	2	221	0065-0136671473
38818	2014.06.18	12:35:42.488	1	311	0065-0136671473
38819	2014.06.18	12:35:52.999	1	312	0065-0136673193
38820	2014.06.18	12:35:53.516	2	2293	0065-0136673193
38821	2014.06.18	12:35:51.496	5	4354	0065-0136661759
38822	2014.06.18	12:35:55.856	5	1988	0065-0136661759
38823	2014.06.18	12:35:59.930	5	1916	0065-0136670531
38824	2014.06.18	12:35:58.778	6	4110	0065-0136661759
38825	2014.06.18	12:36:02.741	5	644	0065-0136670531
38826	2014.06.18	12:36:03.412	5	711	0065-0136661759
38827	2014.06.18	12:36:23.973	3	351	0065-0136659459
38828	2014.06.18	12:36:24.407	4	1195	0065-0136659459
38829	2014.06.18	12:36:28.335	3	307	0065-0136659288
38830	2014.06.18	12:36:28.768	4	3247	0065-0136659288
38831	2014.06.18	12:36:44.611	8	426	0065-0136671473
38832	2014.06.18	12:36:45.106	7	1217	0065-0136671473
38833	2014.06.18	12:36:43.972	5	6501	0065-0136655780
38834	2014.06.18	12:36:55.989	3	311	0065-0136667521
38835	2014.06.18	12:36:50.982	6	6308	0065-0136655780
38836	2014.06.18	12:36:57.436	6	440	0065-0136655780
38837	2014.06.18	12:36:56.388	4	1508	0065-0136667521
38838	2014.06.18	12:37:00.128	7	751	0065-0136655780
38839	2014.06.18	12:37:04.535	4	415	0065-0136653169
38840	2014.06.18	12:37:05.224	3	1003	0065-0136653169
38841	2014.06.18	12:37:01.048	8	5597	0065-0136655780
38842	2014.06.18	12:37:05.030	4	3860	0065-0136670531
38843	2014.06.18	12:37:09.170	3	3235	0065-0136670531
38844	2014.06.18	12:37:12.421	8	437	0065-0136655780
38845	2014.06.18	12:37:12.848	7	2116	0065-0136655780
38846	2014.06.18	12:37:14.832	6	319	0065-0136660676
38847	2014.06.18	12:37:14.195	5	1108	0065-0136661759
38848	2014.06.18	12:37:15.791	6	664	0065-0136655780
38849	2014.06.18	12:37:15.345	5	1631	0065-0136660676
38850	2014.06.18	12:37:16.869	3	316	0065-0136670531
38851	2014.06.18	12:37:17.123	4	320	0065-0136670531
38852	2014.06.18	12:37:16.991	5	3971	0065-0136655780
38853	2014.06.18	12:37:22.246	5	906	0065-0136655780
38854	2014.06.18	12:37:23.795	5	710	0065-0136667521
38855	2014.06.18	12:37:24.545	6	1494	0065-0136667521
38856	2014.06.18	12:37:40.696	6	611	0065-0136667521
38857	2014.06.18	12:37:41.288	5	1196	0065-0136667521
38858	2014.06.18	12:37:48.433	4	598	0065-0136655780
38859	2014.06.18	12:37:49.188	3	4868	0065-0136655780
38860	2014.06.18	12:38:01.390	2	357	0065-0136673193
38861	2014.06.18	12:38:01.786	1	4919	0065-0136673193
38862	2014.06.18	12:38:09.610	8	700	0065-0136673193
38863	2014.06.18	12:38:10.393	7	1507	0065-0136673193
38864	2014.06.18	12:38:12.711	6	516	0065-0136671473
38865	2014.06.18	12:38:13.332	5	2185	0065-0136671473
38866	2014.06.18	12:38:17.317	2	217	0065-0136653169
38867	2014.06.18	12:38:17.632	1	1096	0065-0136653169
38868	2014.06.18	12:38:18.380	5	607	0065-0136659288
38869	2014.06.18	12:38:19.069	6	2080	0065-0136659288
38870	2014.06.18	12:38:24.758	4	310	0065-0136671473
38871	2014.06.18	12:38:25.117	3	621	0065-0136671473
38872	2014.06.18	12:38:27.650	4	330	0065-0136667521
38873	2014.06.18	12:38:28.069	2	336	0065-0136671473
38874	2014.06.18	12:38:28.430	1	307	0065-0136671473
38875	2014.06.18	12:38:28.923	5	2084	0065-0136665886
38876	2014.06.18	12:38:31.210	6	2484	0065-0136665886
38877	2014.06.18	12:38:34.818	8	547	0065-0136653169
38878	2014.06.18	12:38:28.025	3	7749	0065-0136667521
38879	2014.06.18	12:38:35.837	3	213	0065-0136667521
38880	2014.06.18	12:38:36.109	3	211	0065-0136667521
38881	2014.06.18	12:38:36.364	3	649	0065-0136667521
38882	2014.06.18	12:38:35.530	7	1562	0065-0136653169
38883	2014.06.18	12:38:37.019	3	994	0065-0136667521
38884	2014.06.18	12:38:41.034	6	555	0065-0136673193
38885	2014.06.18	12:38:41.579	4	322	0065-0136660676
38886	2014.06.18	12:38:43.614	2	215	0065-0136667521
38887	2014.06.18	12:38:42.003	3	2128	0065-0136660676
38888	2014.06.18	12:38:43.939	1	612	0065-0136667521
38889	2014.06.18	12:38:45.473	8	309	0065-0136671473
38890	2014.06.18	12:38:41.654	5	4252	0065-0136673193
38891	2014.06.18	12:38:46.271	8	422	0065-0136667521
38892	2014.06.18	12:38:45.869	7	915	0065-0136671473
38893	2014.06.18	12:38:46.860	7	596	0065-0136667521
38894	2014.06.18	12:38:47.967	6	315	0065-0136671473
38895	2014.06.18	12:38:48.286	5	1114	0065-0136671473
38896	2014.06.18	12:38:49.964	6	411	0065-0136665886
38897	2014.06.18	12:38:50.421	2	311	0065-0136660676
38898	2014.06.18	12:38:50.378	5	526	0065-0136665886
38899	2014.06.18	12:38:50.647	7	442	0065-0136653169
38900	2014.06.18	12:38:50.808	1	363	0065-0136660676
38901	2014.06.18	12:38:51.175	1	502	0065-0136660676
38902	2014.06.18	12:38:51.112	8	1567	0065-0136653169
38903	2014.06.18	12:38:52.805	8	419	0065-0136653169
38904	2014.06.18	12:38:53.443	3	310	0065-0136655780
38905	2014.06.18	12:38:53.970	1	219	0065-0136653169
38906	2014.06.18	12:38:53.911	4	1000	0065-0136655780
38907	2014.06.18	12:38:54.335	2	2123	0065-0136653169
38908	2014.06.18	12:38:57.450	2	396	0065-0136653169
38909	2014.06.18	12:38:58.714	3	404	0065-0136653169
38910	2014.06.18	12:38:59.278	4	813	0065-0136671473
38911	2014.06.18	12:38:59.977	8	504	0065-0136660676
38912	2014.06.18	12:39:00.330	7	2070	0065-0136659288
38913	2014.06.18	12:39:02.134	8	1122	0065-0136660676
38914	2014.06.18	12:39:02.920	7	513	0065-0136667521
38915	2014.06.18	12:39:00.556	4	3122	0065-0136653169
38916	2014.06.18	12:39:03.460	5	612	0065-0136655780
38917	2014.06.18	12:39:03.704	4	709	0065-0136653169
38918	2014.06.18	12:39:03.300	8	1122	0065-0136659288
38919	2014.06.18	12:39:04.546	8	225	0065-0136659288
38920	2014.06.18	12:39:04.514	5	315	0065-0136671473
38921	2014.06.18	12:39:05.029	6	613	0065-0136671473
38922	2014.06.18	12:39:06.221	1	218	0065-0136659288
38923	2014.06.18	12:39:05.121	8	1505	0065-0136667521
38924	2014.06.18	12:39:06.445	2	1242	0065-0136659288
38925	2014.06.18	12:39:06.004	4	1811	0065-0136653169
38926	2014.06.18	12:39:09.120	7	412	0065-0136671473
38927	2014.06.18	12:39:08.975	4	597	0065-0136673193
38928	2014.06.18	12:39:09.799	1	310	0065-0136660676
38929	2014.06.18	12:39:10.215	2	419	0065-0136660676
38930	2014.06.18	12:39:09.546	8	1309	0065-0136671473
38931	2014.06.18	12:39:12.259	1	215	0065-0136671473
38932	2014.06.18	12:39:12.547	2	712	0065-0136671473
38933	2014.06.18	12:39:10.616	3	10783	0065-0136673193
38934	2014.06.18	12:39:22.710	3	308	0065-0136660676
38935	2014.06.18	12:39:23.065	4	616	0065-0136660676
38936	2014.06.18	12:39:24.276	3	212	0065-0136659288
38937	2014.06.18	12:39:25.233	5	312	0065-0136660676
38938	2014.06.18	12:39:24.566	4	1197	0065-0136659288
38939	2014.06.18	12:39:25.637	6	509	0065-0136660676
38940	2014.06.18	12:39:29.227	5	1315	0065-0136665886
38941	2014.06.18	12:39:30.573	6	1337	0065-0136665886
38942	2014.06.18	12:39:32.346	6	991	0065-0136665886
38943	2014.06.18	12:39:38.587	7	412	0065-0136655780
38944	2014.06.18	12:39:39.115	8	6060	0065-0136655780
38945	2014.06.18	12:39:53.773	1	213	0065-0136667521
38946	2014.06.18	12:39:54.467	8	422	0065-0136655780
38947	2014.06.18	12:39:54.161	2	809	0065-0136667521
38948	2014.06.18	12:39:54.808	7	631	0065-0136655780
38949	2014.06.18	12:39:54.976	2	514	0065-0136667521
38950	2014.06.18	12:39:55.464	6	521	0065-0136665886
38951	2014.06.18	12:39:55.984	5	738	0065-0136665886
38952	2014.06.18	12:40:14.449	2	315	0065-0136673193
38953	2014.06.18	12:40:15.521	5	420	0065-0136659288
38954	2014.06.18	12:40:14.970	1	1090	0065-0136673193
38955	2014.06.18	12:40:16.073	1	212	0065-0136673193
38956	2014.06.18	12:40:17.139	4	421	0065-0136659459
38957	2014.06.18	12:40:21.367	8	748	0065-0136673193
38958	2014.06.18	12:40:17.667	3	6350	0065-0136659459
38959	2014.06.18	12:40:22.149	7	2384	0065-0136673193
38960	2014.06.18	12:40:24.578	7	217	0065-0136673193
38961	2014.06.18	12:40:25.169	2	310	0065-0136659459
38962	2014.06.18	12:40:25.559	1	435	0065-0136659459
38963	2014.06.18	12:40:25.974	3	310	0065-0136667521
38964	2014.06.18	12:40:25.201	7	1500	0065-0136673193
38965	2014.06.18	12:40:27.884	5	224	0065-0136653169
38966	2014.06.18	12:40:15.961	6	12320	0065-0136659288
38967	2014.06.18	12:40:28.548	6	2447	0065-0136653169
38968	2014.06.18	12:40:31.105	6	211	0065-0136653169
38969	2014.06.18	12:40:26.403	4	6034	0065-0136667521
38970	2014.06.18	12:40:32.296	2	319	0065-0136671473
38971	2014.06.18	12:40:32.668	1	307	0065-0136671473
38972	2014.06.18	12:40:32.846	6	1799	0065-0136653169
38973	2014.06.18	12:40:34.811	6	357	0065-0136653169
38974	2014.06.18	12:40:35.306	6	226	0065-0136653169
38975	2014.06.18	12:40:35.546	6	218	0065-0136653169
38976	2014.06.18	12:40:35.801	6	340	0065-0136653169
38977	2014.06.18	12:40:35.744	8	408	0065-0136671473
38978	2014.06.18	12:40:36.983	6	775	0065-0136653169
38979	2014.06.18	12:40:35.684	7	3760	0065-0136673193
38980	2014.06.18	12:40:39.519	7	228	0065-0136673193
38981	2014.06.18	12:40:38.555	8	3122	0065-0136671473
38982	2014.06.18	12:40:42.021	8	996	0065-0136673193
38983	2014.06.18	12:40:43.624	1	211	0065-0136671473
38984	2014.06.18	12:40:44.055	1	227	0065-0136673193
38985	2014.06.18	12:40:43.878	2	533	0065-0136671473
38986	2014.06.18	12:40:44.421	2	313	0065-0136673193
38987	2014.06.18	12:40:44.172	6	643	0065-0136655780
38988	2014.06.18	12:40:45.016	3	215	0065-0136671473
38989	2014.06.18	12:40:45.240	3	212	0065-0136673193
38990	2014.06.18	12:40:45.541	4	212	0065-0136673193
38991	2014.06.18	12:40:48.005	3	317	0065-0136651817
38992	2014.06.18	12:40:48.433	4	516	0065-0136651817
38993	2014.06.18	12:40:52.218	4	361	0065-0136673193
38994	2014.06.18	12:40:52.558	3	309	0065-0136673193
38995	2014.06.18	12:40:52.661	8	408	0065-0136659459
38996	2014.06.18	12:40:44.929	5	8686	0065-0136655780
38997	2014.06.18	12:40:53.635	5	308	0065-0136651817
38998	2014.06.18	12:40:54.029	6	350	0065-0136651817
38999	2014.06.18	12:40:55.312	5	307	0065-0136665886
39000	2014.06.18	12:40:55.594	6	423	0065-0136665886
39001	2014.06.18	12:40:56.089	6	1315	0065-0136665886
39002	2014.06.18	12:40:58.038	6	412	0065-0136665886
39003	2014.06.18	12:40:58.981	6	218	0065-0136665886
39004	2014.06.18	12:40:53.182	7	6061	0065-0136659459
39005	2014.06.18	12:40:59.252	6	1128	0065-0136665886
39006	2014.06.18	12:41:05.333	4	370	0065-0136671473
39007	2014.06.18	12:41:06.202	6	309	0065-0136665886
39008	2014.06.18	12:41:05.802	3	807	0065-0136671473
39009	2014.06.18	12:41:06.495	5	222	0065-0136665886
39010	2014.06.18	12:41:09.907	6	523	0065-0136660676
39011	2014.06.18	12:41:10.504	5	2002	0065-0136660676
39012	2014.06.18	12:41:16.033	7	403	0065-0136659288
39013	2014.06.18	12:41:16.494	8	1093	0065-0136659288
39014	2014.06.18	12:41:20.099	3	404	0065-0136671473
39015	2014.06.18	12:41:20.445	4	915	0065-0136671473
39016	2014.06.18	12:41:24.492	6	322	0065-0136659459
39017	2014.06.18	12:41:24.897	5	2656	0065-0136659459
39018	2014.06.18	12:41:35.392	1	325	0065-0136659288
39019	2014.06.18	12:41:35.752	2	620	0065-0136659288
39020	2014.06.18	12:41:45.114	2	319	0065-0136673193
39021	2014.06.18	12:41:45.503	1	537	0065-0136673193
39022	2014.06.18	12:41:48.203	5	617	0065-0136671473
39023	2014.06.18	12:41:48.965	6	1107	0065-0136671473
39024	2014.06.18	12:41:50.344	8	820	0065-0136673193
39025	2014.06.18	12:41:51.237	7	2259	0065-0136673193
39026	2014.06.18	12:41:56.148	4	317	0065-0136660676
39027	2014.06.18	12:41:56.506	3	1958	0065-0136660676
39028	2014.06.18	12:41:59.031	3	580	0065-0136660676
39029	2014.06.18	12:42:00.041	5	371	0065-0136659459
39030	2014.06.18	12:42:00.500	6	2488	0065-0136659459
39031	2014.06.18	12:42:03.663	6	574	0065-0136659459
39032	2014.06.18	12:42:06.730	6	611	0065-0136673193
39033	2014.06.18	12:42:08.176	7	409	0065-0136653169
39034	2014.06.18	12:42:08.634	8	750	0065-0136653169
39035	2014.06.18	12:42:08.913	4	532	0065-0136665886
39036	2014.06.18	12:42:07.484	5	2398	0065-0136673193
39037	2014.06.18	12:42:09.845	2	226	0065-0136660676
39038	2014.06.18	12:42:10.196	1	1369	0065-0136660676
39039	2014.06.18	12:42:09.510	3	2896	0065-0136665886
39040	2014.06.18	12:42:13.390	1	315	0065-0136653169
39041	2014.06.18	12:42:13.807	2	879	0065-0136653169
39042	2014.06.18	12:42:35.679	8	316	0065-0136660676
39043	2014.06.18	12:42:35.357	6	1493	0065-0136655780
39044	2014.06.18	12:42:36.029	7	1140	0065-0136660676
39045	2014.06.18	12:42:36.925	5	617	0065-0136655780
39046	2014.06.18	12:42:38.282	3	432	0065-0136665886
39047	2014.06.18	12:42:38.673	4	524	0065-0136665886
39048	2014.06.18	12:42:38.921	7	598	0065-0136651817
39049	2014.06.18	12:42:39.577	8	2083	0065-0136651817
39050	2014.06.18	12:42:42.979	5	708	0065-0136665886
39051	2014.06.18	12:42:43.711	6	2281	0065-0136665886
39052	2014.06.18	12:42:54.454	7	432	0065-0136671473
39053	2014.06.18	12:42:54.960	8	801	0065-0136671473
39054	2014.06.18	12:42:55.407	5	527	0065-0136667521
39055	2014.06.18	12:43:01.498	1	343	0065-0136651817
39056	2014.06.18	12:42:55.964	6	6926	0065-0136667521
39057	2014.06.18	12:43:01.994	2	994	0065-0136651817
39058	2014.06.18	12:43:07.303	7	427	0065-0136659459
39059	2014.06.18	12:43:07.409	1	415	0065-0136671473
39060	2014.06.18	12:43:07.530	6	323	0065-0136665886
39061	2014.06.18	12:43:07.740	8	1362	0065-0136659459
39062	2014.06.18	12:43:08.001	2	1316	0065-0136671473
39063	2014.06.18	12:43:07.820	5	1589	0065-0136665886
39064	2014.06.18	12:43:09.291	3	420	0065-0136651817
39065	2014.06.18	12:43:09.629	1	213	0065-0136659459
39066	2014.06.18	12:43:09.791	4	1494	0065-0136651817
39067	2014.06.18	12:43:10.285	2	1305	0065-0136659459
39068	2014.06.18	12:43:11.963	2	228	0065-0136659459
39069	2014.06.18	12:43:16.404	2	229	0065-0136671473
39070	2014.06.18	12:43:16.705	1	316	0065-0136671473
39071	2014.06.18	12:43:18.889	8	335	0065-0136671473
39072	2014.06.18	12:43:19.224	7	814	0065-0136671473
39073	2014.06.18	12:43:19.627	3	2109	0065-0136659459
39074	2014.06.18	12:43:22.002	6	621	0065-0136671473
39075	2014.06.18	12:43:21.802	4	1338	0065-0136659459
39076	2014.06.18	12:43:22.628	5	805	0065-0136671473
39077	2014.06.18	12:43:37.706	6	310	0065-0136667521
39078	2014.06.18	12:43:38.027	5	2564	0065-0136667521
39079	2014.06.18	12:43:44.465	5	419	0065-0136659459
39080	2014.06.18	12:43:44.927	6	2080	0065-0136659459
39081	2014.06.18	12:43:48.042	6	230	0065-0136659459
39082	2014.06.18	12:43:49.032	6	316	0065-0136659459
39083	2014.06.18	12:43:49.367	6	224	0065-0136659459
39084	2014.06.18	12:43:54.097	5	868	0065-0136651817
39085	2014.06.18	12:43:55.006	6	2218	0065-0136651817
39086	2014.06.18	12:44:04.039	4	314	0065-0136667521
39087	2014.06.18	12:44:04.886	4	525	0065-0136655780
39088	2014.06.18	12:44:04.360	3	1831	0065-0136667521
39089	2014.06.18	12:44:17.752	2	223	0065-0136653169
39090	2014.06.18	12:44:06.341	3	11836	0065-0136655780
39091	2014.06.18	12:44:17.992	2	2709	0065-0136653169
39092	2014.06.18	12:44:21.460	1	1095	0065-0136653169
39093	2014.06.18	12:44:23.368	4	436	0065-0136673193
39094	2014.06.18	12:44:25.692	1	423	0065-0136653169
39095	2014.06.18	12:44:25.566	6	951	0065-0136651817
39096	2014.06.18	12:44:26.685	5	356	0065-0136651817
39097	2014.06.18	12:44:26.316	2	4028	0065-0136653169
39098	2014.06.18	12:44:31.300	6	309	0065-0136660676
39099	2014.06.18	12:44:27.803	5	5632	0065-0136651817
39100	2014.06.18	12:44:24.841	3	9418	0065-0136673193
39101	2014.06.18	12:44:33.825	5	524	0065-0136660676
39102	2014.06.18	12:44:35.561	3	411	0065-0136659288
39103	2014.06.18	12:44:36.020	4	1185	0065-0136659288
39104	2014.06.18	12:44:35.088	5	3878	0065-0136660676
39105	2014.06.18	12:44:38.708	3	307	0065-0136655780
39106	2014.06.18	12:44:39.040	4	318	0065-0136655780
39107	2014.06.18	12:44:39.683	3	415	0065-0136667521
39108	2014.06.18	12:44:40.142	4	2279	0065-0136667521
39109	2014.06.18	12:44:44.576	5	318	0065-0136659288
39110	2014.06.18	12:44:44.911	6	2778	0065-0136659288
39111	2014.06.18	12:44:58.349	7	339	0065-0136659459
39112	2014.06.18	12:44:58.649	8	1600	0065-0136659459
39113	2014.06.18	12:45:11.532	4	421	0065-0136667521
39114	2014.06.18	12:45:11.890	3	3837	0065-0136667521
39115	2014.06.18	12:45:17.026	2	227	0065-0136667521
39116	2014.06.18	12:45:17.315	1	683	0065-0136667521
39117	2014.06.18	12:45:22.068	5	319	0065-0136665886
39118	2014.06.18	12:45:22.435	6	310	0065-0136665886
39119	2014.06.18	12:45:22.611	5	214	0065-0136651817
39120	2014.06.18	12:45:22.802	6	219	0065-0136651817
39121	2014.06.18	12:45:23.968	8	230	0065-0136665886
39122	2014.06.18	12:45:23.917	7	309	0065-0136651817
39123	2014.06.18	12:45:24.208	8	226	0065-0136651817
39124	2014.06.18	12:45:24.502	1	227	0065-0136665886
39125	2014.06.18	12:45:24.726	2	218	0065-0136665886
39126	2014.06.18	12:45:24.757	1	216	0065-0136651817
39127	2014.06.18	12:45:24.981	2	230	0065-0136651817
39128	2014.06.18	12:45:25.229	3	217	0065-0136665886
39129	2014.06.18	12:45:25.461	4	218	0065-0136665886
39130	2014.06.18	12:45:25.580	3	211	0065-0136651817
39131	2014.06.18	12:45:25.812	4	220	0065-0136651817
39132	2014.06.18	12:45:27.068	6	342	0065-0136659288
39133	2014.06.18	12:45:27.404	5	2082	0065-0136659288
39134	2014.06.18	12:45:30.407	8	307	0065-0136667521
39135	2014.06.18	12:45:31.931	4	500	0065-0136651817
39136	2014.06.18	12:45:30.805	7	2173	0065-0136667521
39137	2014.06.18	12:45:32.418	3	1698	0065-0136651817
39138	2014.06.18	12:45:35.541	2	324	0065-0136651817
39139	2014.06.18	12:45:35.055	5	1001	0065-0136671473
39140	2014.06.18	12:45:36.452	2	847	0065-0136651817
39141	2014.06.18	12:45:36.174	6	1198	0065-0136671473
39142	2014.06.18	12:45:40.952	7	406	0065-0136671473
39143	2014.06.18	12:45:41.413	8	804	0065-0136671473
39144	2014.06.18	12:45:42.951	1	312	0065-0136671473
39145	2014.06.18	12:45:43.384	2	841	0065-0136671473
39146	2014.06.18	12:45:44.424	2	212	0065-0136671473
39147	2014.06.18	12:45:44.887	2	216	0065-0136671473
39148	2014.06.18	12:45:56.605	3	416	0065-0136671473
39149	2014.06.18	12:45:57.058	4	1019	0065-0136671473
39150	2014.06.18	12:46:32.339	5	2447	0065-0136670531
39151	2014.06.18	12:46:35.042	6	4957	0065-0136670531
39152	2014.06.18	12:46:50.949	5	326	0065-0136671473
39153	2014.06.18	12:46:51.256	6	1091	0065-0136671473
39154	2014.06.18	12:47:01.416	6	324	0065-0136670531
39155	2014.06.18	12:47:01.716	5	218	0065-0136670531
39156	2014.06.18	12:47:04.992	7	716	0065-0136671473
39157	2014.06.18	12:47:05.677	8	617	0065-0136671473
39158	2014.06.18	12:47:14.480	5	916	0065-0136655780
39159	2014.06.18	12:47:16.408	1	422	0065-0136671473
39160	2014.06.18	12:47:17.057	4	424	0065-0136659288
39161	2014.06.18	12:47:16.876	2	624	0065-0136671473
39162	2014.06.18	12:47:15.890	6	3530	0065-0136655780
39163	2014.06.18	12:47:18.115	3	3630	0065-0136659288
39164	2014.06.18	12:47:23.410	2	218	0065-0136659288
39165	2014.06.18	12:47:23.466	3	412	0065-0136671473
39166	2014.06.18	12:47:23.771	1	998	0065-0136659288
39167	2014.06.18	12:47:23.957	4	1252	0065-0136671473
39168	2014.06.18	12:47:26.076	5	221	0065-0136671473
39169	2014.06.18	12:47:26.336	6	915	0065-0136671473
39170	2014.06.18	12:47:27.742	6	213	0065-0136671473
39171	2014.06.18	12:47:32.423	6	460	0065-0136655780
39172	2014.06.18	12:47:33.153	8	433	0065-0136659288
39173	2014.06.18	12:47:32.994	5	1585	0065-0136655780
39174	2014.06.18	12:47:33.581	7	1923	0065-0136659288
39175	2014.06.18	12:48:05.604	6	332	0065-0136659288
39176	2014.06.18	12:48:05.965	5	1890	0065-0136659288
39177	2014.06.18	12:48:18.414	4	221	0065-0136659288
39178	2014.06.18	12:48:18.711	3	2197	0065-0136659288
39179	2014.06.18	12:48:28.096	6	417	0065-0136667521
39180	2014.06.18	12:48:28.489	5	1695	0065-0136667521
39181	2014.06.18	12:48:41.705	4	314	0065-0136667521
39182	2014.06.18	12:48:42.036	3	1877	0065-0136667521
39183	2014.06.18	12:48:49.320	3	404	0065-0136651817
39184	2014.06.18	12:48:49.739	4	606	0065-0136651817
39185	2014.06.18	12:49:01.011	2	212	0065-0136667521
39186	2014.06.18	12:49:01.730	2	310	0065-0136659288
39187	2014.06.18	12:49:01.362	1	904	0065-0136667521
39188	2014.06.18	12:49:02.704	1	875	0065-0136659288
39189	2014.06.18	12:49:03.630	1	600	0065-0136659288
39190	2014.06.18	12:49:09.032	8	414	0065-0136659288
39191	2014.06.18	12:49:09.429	7	3650	0065-0136659288
39192	2014.06.18	12:49:32.834	8	214	0065-0136667521
39193	2014.06.18	12:49:33.176	7	2962	0065-0136667521
39194	2014.06.18	12:49:36.292	7	1095	0065-0136667521
39195	2014.06.18	12:50:05.743	7	408	0065-0136659288
39196	2014.06.18	12:50:06.172	8	962	0065-0136659288
39197	2014.06.18	12:50:14.789	1	315	0065-0136659288
39198	2014.06.18	12:50:15.043	2	1906	0065-0136659288
39199	2014.06.18	12:50:34.777	3	218	0065-0136659288
39200	2014.06.18	12:50:35.074	4	2898	0065-0136659288
39201	2014.06.18	12:51:15.426	4	430	0065-0136659288
39202	2014.06.18	12:51:15.833	3	2877	0065-0136659288
39203	2014.06.18	12:51:51.844	5	220	0065-0136655780
39204	2014.06.18	12:51:52.113	6	230	0065-0136655780
39205	2014.06.18	12:51:52.418	5	308	0065-0136651817
39206	2014.06.18	12:51:53.872	5	405	0065-0136665886
39207	2014.06.18	12:51:52.752	6	1786	0065-0136651817
39208	2014.06.18	12:51:54.589	6	3950	0065-0136665886
39209	2014.06.18	12:52:00.928	7	308	0065-0136651817
39210	2014.06.18	12:52:02.496	6	318	0065-0136665886
39211	2014.06.18	12:52:02.785	5	356	0065-0136665886
39212	2014.06.18	12:52:01.315	8	1899	0065-0136651817
39213	2014.06.18	12:52:36.736	4	426	0065-0136665886
39214	2014.06.18	12:52:37.309	3	3737	0065-0136665886
39215	2014.06.18	12:52:57.561	7	631	0065-0136655780
39216	2014.06.18	12:52:58.503	8	3597	0065-0136655780
39217	2014.06.18	12:53:14.373	3	412	0065-0136665886
39218	2014.06.18	12:53:14.723	4	403	0065-0136665886
39219	2014.06.18	12:53:15.015	2	316	0065-0136659288
39220	2014.06.18	12:53:15.376	1	412	0065-0136659288
39221	2014.06.18	12:53:15.792	1	211	0065-0136659288
39222	2014.06.18	12:53:16.091	5	510	0065-0136665886
39223	2014.06.18	12:53:16.585	6	2471	0065-0136665886
39224	2014.06.18	12:53:20.341	8	355	0065-0136659288
39225	2014.06.18	12:53:20.670	7	1606	0065-0136659288
39226	2014.06.18	12:53:22.537	3	515	0065-0136673193
39227	2014.06.18	12:53:23.190	4	1237	0065-0136673193
39228	2014.06.18	12:53:25.517	8	313	0065-0136655780
39229	2014.06.18	12:53:25.815	7	535	0065-0136655780
39230	2014.06.18	12:53:40.644	6	322	0065-0136659288
39231	2014.06.18	12:53:41.012	5	808	0065-0136659288
39232	2014.06.18	12:53:56.586	2	421	0065-0136653169
39233	2014.06.18	12:53:57.306	1	805	0065-0136653169
39234	2014.06.18	12:53:57.903	4	320	0065-0136659288
39235	2014.06.18	12:53:57.785	6	516	0065-0136665886
39236	2014.06.18	12:53:58.408	5	624	0065-0136665886
39237	2014.06.18	12:53:58.227	3	1330	0065-0136659288
39238	2014.06.18	12:54:21.859	5	412	0065-0136673193
39239	2014.06.18	12:54:22.369	8	528	0065-0136653169
39240	2014.06.18	12:54:22.482	6	3427	0065-0136673193
39241	2014.06.18	12:54:22.930	7	3308	0065-0136653169
39242	2014.06.18	12:54:29.479	5	538	0065-0136665886
39243	2014.06.18	12:54:31.383	7	499	0065-0136667521
39244	2014.06.18	12:54:30.134	6	1889	0065-0136665886
39245	2014.06.18	12:54:31.970	8	3022	0065-0136667521
39246	2014.06.18	12:54:35.458	7	310	0065-0136671473
39247	2014.06.18	12:54:35.852	8	809	0065-0136671473
39248	2014.06.18	12:54:36.241	7	508	0065-0136665886
39249	2014.06.18	12:54:36.699	8	320	0065-0136655780
39250	2014.06.18	12:54:37.082	8	1162	0065-0136665886
39251	2014.06.18	12:54:38.258	1	224	0065-0136667521
39252	2014.06.18	12:54:38.010	6	706	0065-0136653169
39253	2014.06.18	12:54:38.525	2	803	0065-0136667521
39254	2014.06.18	12:54:38.328	8	1902	0065-0136655780
39255	2014.06.18	12:54:40.163	3	407	0065-0136667521
39256	2014.06.18	12:54:40.586	4	2189	0065-0136667521
39257	2014.06.18	12:54:38.807	5	4652	0065-0136653169
39258	2014.06.18	12:54:40.332	7	5686	0065-0136665886
39259	2014.06.18	12:54:46.469	7	2750	0065-0136655780
39260	2014.06.18	12:54:57.280	1	217	0065-0136659459
39261	2014.06.18	12:54:57.648	2	802	0065-0136659459
39262	2014.06.18	12:55:03.622	1	307	0065-0136671473
39263	2014.06.18	12:55:04.103	2	432	0065-0136671473
39264	2014.06.18	12:55:06.188	3	405	0065-0136659459
39265	2014.06.18	12:55:06.656	4	3168	0065-0136659459
39266	2014.06.18	12:55:14.370	4	408	0065-0136653169
39267	2014.06.18	12:55:14.831	3	753	0065-0136653169
39268	2014.06.18	12:55:17.707	3	418	0065-0136659288
39269	2014.06.18	12:55:18.140	4	1522	0065-0136659288
39270	2014.06.18	12:55:23.475	3	524	0065-0136671473
39271	2014.06.18	12:55:24.099	4	1013	0065-0136671473
39272	2014.06.18	12:55:35.670	2	216	0065-0136653169
39273	2014.06.18	12:55:35.495	7	442	0065-0136673193
39274	2014.06.18	12:55:36.030	1	402	0065-0136653169
39275	2014.06.18	12:55:35.980	8	5136	0065-0136673193
39276	2014.06.18	12:55:42.084	1	426	0065-0136653169
39277	2014.06.18	12:55:42.556	2	755	0065-0136653169
39278	2014.06.18	12:55:44.019	3	405	0065-0136653169
39279	2014.06.18	12:55:44.546	4	909	0065-0136653169
39280	2014.06.18	12:55:46.143	4	326	0065-0136660676
39281	2014.06.18	12:55:46.428	1	230	0065-0136673193
39282	2014.06.18	12:55:46.694	2	429	0065-0136673193
39283	2014.06.18	12:55:46.699	5	424	0065-0136653169
39284	2014.06.18	12:55:47.135	6	911	0065-0136653169
39285	2014.06.18	12:55:46.608	3	1907	0065-0136660676
39286	2014.06.18	12:55:49.962	3	406	0065-0136673193
39287	2014.06.18	12:55:50.033	2	428	0065-0136660676
39288	2014.06.18	12:55:50.597	1	539	0065-0136660676
39289	2014.06.18	12:55:50.488	4	1408	0065-0136673193
39290	2014.06.18	12:55:53.104	1	211	0065-0136651817
39291	2014.06.18	12:55:53.404	2	530	0065-0136651817
39292	2014.06.18	12:55:54.654	5	438	0065-0136659459
39293	2014.06.18	12:55:55.170	6	2093	0065-0136659459
39294	2014.06.18	12:56:00.645	8	409	0065-0136660676
39295	2014.06.18	12:56:01.336	7	935	0065-0136660676
39296	2014.06.18	12:56:01.652	5	842	0065-0136671473
39297	2014.06.18	12:56:02.530	5	333	0065-0136659288
39298	2014.06.18	12:56:02.552	6	1058	0065-0136671473
39299	2014.06.18	12:56:03.622	6	1692	0065-0136659288
39300	2014.06.18	12:56:05.779	6	427	0065-0136659288
39301	2014.06.18	12:56:06.961	6	612	0065-0136659288
39302	2014.06.18	12:56:11.092	5	822	0065-0136667521
39303	2014.06.18	12:56:14.488	7	421	0065-0136659288
39304	2014.06.18	12:56:12.041	6	2974	0065-0136667521
39305	2014.06.18	12:56:14.911	8	1430	0065-0136659288
39306	2014.06.18	12:56:16.549	7	307	0065-0136671473
39307	2014.06.18	12:56:16.885	7	315	0065-0136667521
39308	2014.06.18	12:56:17.300	7	224	0065-0136653169
39309	2014.06.18	12:56:17.297	3	498	0065-0136651817
39310	2014.06.18	12:56:17.690	8	418	0065-0136653169
39311	2014.06.18	12:56:19.395	1	321	0065-0136667521
39312	2014.06.18	12:56:19.828	2	231	0065-0136667521
39313	2014.06.18	12:56:20.068	2	313	0065-0136653169
39314	2014.06.18	12:56:17.949	4	3396	0065-0136651817
39315	2014.06.18	12:56:22.973	7	309	0065-0136659459
39316	2014.06.18	12:56:23.703	3	309	0065-0136667521
39317	2014.06.18	12:56:24.071	3	419	0065-0136653169
39318	2014.06.18	12:56:23.329	8	1595	0065-0136659459
39319	2014.06.18	12:56:24.562	4	612	0065-0136653169
39320	2014.06.18	12:56:26.683	8	420	0065-0136659459
39321	2014.06.18	12:56:27.789	4	405	0065-0136653169
39322	2014.06.18	12:56:27.175	7	3173	0065-0136659459
39323	2014.06.18	12:56:28.320	3	2315	0065-0136653169
39324	2014.06.18	12:56:31.411	7	422	0065-0136660676
39325	2014.06.18	12:56:31.908	8	878	0065-0136660676
39326	2014.06.18	12:56:33.723	1	339	0065-0136660676
39327	2014.06.18	12:56:34.142	2	323	0065-0136660676
39328	2014.06.18	12:56:36.437	6	499	0065-0136665886
39329	2014.06.18	12:56:36.987	5	1082	0065-0136665886
39330	2014.06.18	12:56:38.215	2	216	0065-0136653169
39331	2014.06.18	12:56:38.611	1	706	0065-0136653169
39332	2014.06.18	12:56:40.288	1	404	0065-0136653169
39333	2014.06.18	12:56:40.752	1	2487	0065-0136653169
39334	2014.06.18	12:56:43.307	1	214	0065-0136653169
39335	2014.06.18	12:56:43.579	1	405	0065-0136653169
39336	2014.06.18	12:56:44.122	1	553	0065-0136653169
39337	2014.06.18	12:56:44.681	1	1234	0065-0136653169
39338	2014.06.18	12:56:45.943	1	230	0065-0136653169
39339	2014.06.18	12:56:46.230	1	781	0065-0136653169
39340	2014.06.18	12:56:48.617	5	578	0065-0136651817
39341	2014.06.18	12:56:49.314	6	2811	0065-0136651817
39342	2014.06.18	12:56:54.920	3	714	0065-0136671473
39343	2014.06.18	12:56:55.713	4	2063	0065-0136671473
39344	2014.06.18	12:56:57.886	4	518	0065-0136671473
39345	2014.06.18	12:56:58.796	4	713	0065-0136671473
39346	2014.06.18	12:57:06.844	5	436	0065-0136665886
39347	2014.06.18	12:57:09.873	3	316	0065-0136660676
39348	2014.06.18	12:57:10.203	4	1195	0065-0136660676
39349	2014.06.18	12:57:12.231	4	408	0065-0136667521
39350	2014.06.18	12:57:07.333	6	5823	0065-0136665886
39351	2014.06.18	12:57:14.799	5	344	0065-0136660676
39352	2014.06.18	12:57:12.684	3	2592	0065-0136667521
39353	2014.06.18	12:57:15.192	6	711	0065-0136660676
39354	2014.06.18	12:57:17.449	7	420	0065-0136665886
39355	2014.06.18	12:57:17.961	8	1890	0065-0136665886
39356	2014.06.18	12:57:25.895	6	740	0065-0136651817
39357	2014.06.18	12:57:27.421	7	325	0065-0136655780
39358	2014.06.18	12:57:28.236	7	2191	0065-0136651817
39359	2014.06.18	12:57:30.470	8	1208	0065-0136651817
39360	2014.06.18	12:57:33.019	6	402	0065-0136659459
39361	2014.06.18	12:57:33.297	8	515	0065-0136651817
39362	2014.06.18	12:57:34.585	6	319	0065-0136660676
39363	2014.06.18	12:57:34.942	5	1050	0065-0136660676
39364	2014.06.18	12:57:35.889	4	218	0065-0136659459
39365	2014.06.18	12:57:35.773	8	334	0065-0136659288
39366	2014.06.18	12:56:47.093	1	49686	0065-0136653169
39367	2014.06.18	12:57:36.215	3	656	0065-0136659459
39368	2014.06.18	12:57:36.959	1	474	0065-0136653169
39369	2014.06.18	12:57:37.454	1	229	0065-0136653169
39370	2014.06.18	12:57:33.765	7	4245	0065-0136651817
39371	2014.06.18	12:57:41.173	8	1188	0065-0136665886
39372	2014.06.18	12:57:43.755	6	324	0065-0136659288
39373	2014.06.18	12:57:44.096	5	405	0065-0136659288
39374	2014.06.18	12:57:44.681	6	320	0065-0136651817
39375	2014.06.18	12:57:42.970	7	2496	0065-0136665886
39376	2014.06.18	12:57:45.039	5	1954	0065-0136651817
39377	2014.06.18	12:57:47.156	7	427	0065-0136665886
39378	2014.06.18	12:57:47.498	8	512	0065-0136665886
39379	2014.06.18	12:57:49.754	1	222	0065-0136665886
39380	2014.06.18	12:57:50.028	2	231	0065-0136665886
39381	2014.06.18	12:57:52.968	2	311	0065-0136667521
39382	2014.06.18	12:57:53.396	1	710	0065-0136667521
39383	2014.06.18	12:57:56.508	5	428	0065-0136671473
39384	2014.06.18	12:57:56.932	6	904	0065-0136671473
39385	2014.06.18	12:57:58.178	6	722	0065-0136671473
39386	2014.06.18	12:57:59.010	6	217	0065-0136671473
39387	2014.06.18	12:58:00.819	7	499	0065-0136671473
39388	2014.06.18	12:58:01.380	8	1397	0065-0136671473
39389	2014.06.18	12:58:04.974	5	348	0065-0136660676
39390	2014.06.18	12:58:05.431	6	1207	0065-0136660676
39391	2014.06.18	12:58:08.225	2	215	0065-0136659459
39392	2014.06.18	12:58:08.586	1	1309	0065-0136659459
39393	2014.06.18	12:58:11.413	1	415	0065-0136653169
39394	2014.06.18	12:58:12.011	2	726	0065-0136653169
39395	2014.06.18	12:58:12.762	2	223	0065-0136653169
39396	2014.06.18	12:58:13.508	4	320	0065-0136659288
39397	2014.06.18	12:58:13.822	3	425	0065-0136653169
39398	2014.06.18	12:58:14.863	1	604	0065-0136671473
39399	2014.06.18	12:58:15.509	2	426	0065-0136671473
39400	2014.06.18	12:58:17.147	8	312	0065-0136659459
39401	2014.06.18	12:58:17.471	7	2781	0065-0136659459
39402	2014.06.18	12:58:14.301	3	6250	0065-0136659288
39403	2014.06.18	12:58:20.790	1	420	0065-0136667521
39404	2014.06.18	12:58:21.491	3	307	0065-0136671473
39405	2014.06.18	12:58:21.848	4	606	0065-0136671473
39406	2014.06.18	12:58:21.389	2	2066	0065-0136667521
39407	2014.06.18	12:58:23.056	3	410	0065-0136653169
39408	2014.06.18	12:58:23.850	2	1068	0065-0136667521
39409	2014.06.18	12:58:24.589	3	442	0065-0136665886
39410	2014.06.18	12:58:23.573	4	1459	0065-0136653169
39411	2014.06.18	12:58:25.074	4	719	0065-0136665886
39412	2014.06.18	12:58:26.006	2	335	0065-0136667521
39413	2014.06.18	12:58:28.109	4	335	0065-0136651817
39414	2014.06.18	12:58:28.503	3	217	0065-0136651817
39415	2014.06.18	12:58:29.393	2	222	0065-0136651817
39416	2014.06.18	12:58:29.686	1	1428	0065-0136651817
39417	2014.06.18	12:58:31.235	3	314	0065-0136667521
39418	2014.06.18	12:58:31.655	4	903	0065-0136667521
39419	2014.06.18	12:58:38.550	1	405	0065-0136651817
39420	2014.06.18	12:58:38.980	2	663	0065-0136651817
39421	2014.06.18	12:58:49.047	3	319	0065-0136659288
39422	2014.06.18	12:58:49.299	6	345	0065-0136659459
39423	2014.06.18	12:58:49.858	6	406	0065-0136655780
39424	2014.06.18	12:58:49.686	5	1002	0065-0136659459
39425	2014.06.18	12:58:49.371	4	1410	0065-0136659288
39426	2014.06.18	12:58:51.061	5	803	0065-0136655780
39427	2014.06.18	12:58:55.677	5	429	0065-0136659288
39428	2014.06.18	12:58:56.200	6	1805	0065-0136659288
39429	2014.06.18	12:59:02.437	7	501	0065-0136660676
39430	2014.06.18	12:59:03.025	8	907	0065-0136660676
39431	2014.06.18	12:59:23.425	5	504	0065-0136667521
39432	2014.06.18	12:59:23.979	6	4571	0065-0136667521
39433	2014.06.18	12:59:52.846	6	326	0065-0136659288
39434	2014.06.18	12:59:53.217	5	1700	0065-0136659288
39435	2014.06.18	12:59:57.965	1	211	0065-0136660676
39436	2014.06.18	12:59:58.302	2	408	0065-0136660676
