# Supplementary material for: Eco-HAB as a fully automated and ecologically relevant assessment of social impairments in mouse models of autism
Source: eLife. 2016 Oct 12;5:e19532. doi: 10.7554/eLife.19532 (PMC5092044; doi:10.7554/eLife.19532)
Supplement: Supplementary file 1. — DOI: http://dx.doi.org/10.7554/eLife.19532.038 [file elife-19532-supp1.zip › BALB VPA data cohort 1/20140618_130000.txt]

39437	2014.06.18	13:00:03.800	3	212	0065-0136660676
39438	2014.06.18	13:00:04.101	4	724	0065-0136660676
39439	2014.06.18	13:00:17.194	5	308	0065-0136671473
39440	2014.06.18	13:00:16.768	4	818	0065-0136670531
39441	2014.06.18	13:00:18.328	7	364	0065-0136653169
39442	2014.06.18	13:00:18.664	8	738	0065-0136653169
39443	2014.06.18	13:00:17.718	6	1802	0065-0136671473
39444	2014.06.18	13:00:17.810	3	2081	0065-0136670531
39445	2014.06.18	13:00:23.817	3	351	0065-0136670531
39446	2014.06.18	13:00:24.180	4	504	0065-0136670531
39447	2014.06.18	13:00:27.948	7	605	0065-0136671473
39448	2014.06.18	13:00:28.568	8	718	0065-0136671473
39449	2014.06.18	13:00:39.065	1	310	0065-0136671473
39450	2014.06.18	13:00:39.456	2	419	0065-0136671473
39451	2014.06.18	13:00:46.805	3	514	0065-0136671473
39452	2014.06.18	13:00:47.407	4	611	0065-0136671473
39453	2014.06.18	13:01:49.431	5	430	0065-0136659288
39454	2014.06.18	13:01:49.828	6	1006	0065-0136659288
39455	2014.06.18	13:01:51.253	7	321	0065-0136659288
39456	2014.06.18	13:01:51.603	8	1279	0065-0136659288
39457	2014.06.18	13:02:08.201	5	439	0065-0136660676
39458	2014.06.18	13:02:08.726	6	1630	0065-0136660676
39459	2014.06.18	13:02:47.753	8	527	0065-0136659288
39460	2014.06.18	13:02:48.175	7	4942	0065-0136659288
39461	2014.06.18	13:02:53.478	4	319	0065-0136659459
39462	2014.06.18	13:02:53.876	3	4639	0065-0136659459
39463	2014.06.18	13:03:02.702	7	518	0065-0136660676
39464	2014.06.18	13:03:03.264	8	911	0065-0136660676
39465	2014.06.18	13:03:05.167	1	408	0065-0136653169
39466	2014.06.18	13:03:05.790	1	315	0065-0136660676
39467	2014.06.18	13:03:05.750	2	551	0065-0136653169
39468	2014.06.18	13:03:06.341	2	505	0065-0136660676
39469	2014.06.18	13:03:06.857	6	502	0065-0136667521
39470	2014.06.18	13:03:07.156	2	214	0065-0136660676
39471	2014.06.18	13:03:11.985	6	224	0065-0136659288
39472	2014.06.18	13:03:07.481	5	4944	0065-0136667521
39473	2014.06.18	13:03:12.449	5	2407	0065-0136659288
39474	2014.06.18	13:03:15.229	5	214	0065-0136659288
39475	2014.06.18	13:03:15.397	3	326	0065-0136660676
39476	2014.06.18	13:03:15.795	4	739	0065-0136660676
39477	2014.06.18	13:03:16.715	5	596	0065-0136659288
39478	2014.06.18	13:03:22.186	3	315	0065-0136659459
39479	2014.06.18	13:03:22.649	3	326	0065-0136653169
39480	2014.06.18	13:03:23.367	4	623	0065-0136653169
39481	2014.06.18	13:03:25.804	5	417	0065-0136667521
39482	2014.06.18	13:03:27.312	4	328	0065-0136671473
39483	2014.06.18	13:03:26.266	6	1683	0065-0136667521
39484	2014.06.18	13:03:27.777	3	1156	0065-0136671473
39485	2014.06.18	13:03:28.621	7	359	0065-0136667521
39486	2014.06.18	13:03:28.959	3	679	0065-0136671473
39487	2014.06.18	13:03:28.983	8	1932	0065-0136667521
39488	2014.06.18	13:03:35.197	8	519	0065-0136667521
39489	2014.06.18	13:03:35.820	5	522	0065-0136653169
39490	2014.06.18	13:03:36.442	6	2083	0065-0136653169
39491	2014.06.18	13:03:35.733	7	2966	0065-0136667521
39492	2014.06.18	13:03:38.870	6	655	0065-0136653169
39493	2014.06.18	13:03:44.876	2	309	0065-0136671473
39494	2014.06.18	13:03:45.242	1	408	0065-0136671473
39495	2014.06.18	13:03:51.619	5	545	0065-0136665886
39496	2014.06.18	13:03:52.338	6	1307	0065-0136665886
39497	2014.06.18	13:04:04.849	7	419	0065-0136665886
39498	2014.06.18	13:04:05.060	4	701	0065-0136673193
39499	2014.06.18	13:04:05.340	8	610	0065-0136665886
39500	2014.06.18	13:04:05.976	3	1364	0065-0136673193
39501	2014.06.18	13:04:07.706	5	599	0065-0136655780
39502	2014.06.18	13:04:09.769	2	322	0065-0136673193
39503	2014.06.18	13:04:10.191	1	842	0065-0136673193
39504	2014.06.18	13:04:08.456	6	4623	0065-0136655780
39505	2014.06.18	13:04:06.188	8	7177	0065-0136671473
39506	2014.06.18	13:04:13.440	8	1077	0065-0136665886
39507	2014.06.18	13:04:14.814	8	215	0065-0136671473
39508	2014.06.18	13:04:15.037	8	307	0065-0136665886
39509	2014.06.18	13:04:15.660	8	1787	0065-0136665886
39510	2014.06.18	13:04:17.258	6	519	0065-0136653169
39511	2014.06.18	13:04:17.881	5	2863	0065-0136653169
39512	2014.06.18	13:04:17.497	8	6749	0065-0136665886
39513	2014.06.18	13:04:26.300	6	1394	0065-0136655780
39514	2014.06.18	13:04:26.540	5	1830	0065-0136659459
39515	2014.06.18	13:04:28.094	1	325	0065-0136665886
39516	2014.06.18	13:04:28.520	8	317	0065-0136673193
39517	2014.06.18	13:04:28.542	2	423	0065-0136665886
39518	2014.06.18	13:04:28.820	7	516	0065-0136673193
39519	2014.06.18	13:04:29.015	8	320	0065-0136671473
39520	2014.06.18	13:04:28.505	5	2193	0065-0136655780
39521	2014.06.18	13:04:29.379	7	1689	0065-0136671473
39522	2014.06.18	13:04:33.217	6	517	0065-0136671473
39523	2014.06.18	13:04:33.760	5	1022	0065-0136671473
39524	2014.06.18	13:04:35.842	2	347	0065-0136665886
39525	2014.06.18	13:04:36.097	1	216	0065-0136665886
39526	2014.06.18	13:04:36.427	5	321	0065-0136671473
39527	2014.06.18	13:04:36.763	8	308	0065-0136665886
39528	2014.06.18	13:04:36.684	6	906	0065-0136671473
39529	2014.06.18	13:04:37.065	7	1396	0065-0136665886
39530	2014.06.18	13:04:39.719	6	319	0065-0136665886
39531	2014.06.18	13:04:40.165	5	429	0065-0136665886
39532	2014.06.18	13:04:47.184	4	314	0065-0136659288
39533	2014.06.18	13:04:47.577	3	2151	0065-0136659288
39534	2014.06.18	13:05:00.684	7	1102	0065-0136673193
39535	2014.06.18	13:05:03.524	6	612	0065-0136673193
39536	2014.06.18	13:05:04.240	5	4781	0065-0136673193
39537	2014.06.18	13:05:17.815	7	520	0065-0136671473
39538	2014.06.18	13:05:18.345	8	595	0065-0136671473
39539	2014.06.18	13:05:19.608	1	321	0065-0136671473
39540	2014.06.18	13:05:19.934	2	322	0065-0136671473
39541	2014.06.18	13:05:19.898	4	501	0065-0136655780
39542	2014.06.18	13:05:20.648	3	9947	0065-0136655780
39543	2014.06.18	13:05:31.373	2	515	0065-0136655780
39544	2014.06.18	13:05:31.970	1	214	0065-0136655780
39545	2014.06.18	13:05:32.012	2	317	0065-0136659288
39546	2014.06.18	13:05:32.946	8	337	0065-0136655780
39547	2014.06.18	13:05:32.434	1	1205	0065-0136659288
39548	2014.06.18	13:05:33.286	7	436	0065-0136655780
39549	2014.06.18	13:05:34.163	6	214	0065-0136655780
39550	2014.06.18	13:05:34.415	5	329	0065-0136655780
39551	2014.06.18	13:05:35.969	3	717	0065-0136651817
39552	2014.06.18	13:05:36.751	4	2234	0065-0136651817
39553	2014.06.18	13:05:41.971	5	216	0065-0136651817
39554	2014.06.18	13:05:42.262	6	226	0065-0136651817
39555	2014.06.18	13:05:42.945	8	321	0065-0136661759
39556	2014.06.18	13:05:42.935	7	404	0065-0136651817
39557	2014.06.18	13:05:43.393	8	211	0065-0136651817
39558	2014.06.18	13:05:45.277	8	315	0065-0136659288
39559	2014.06.18	13:05:45.572	7	438	0065-0136659288
39560	2014.06.18	13:05:46.431	6	313	0065-0136659288
39561	2014.06.18	13:05:47.578	8	307	0065-0136661759
39562	2014.06.18	13:05:47.937	7	215	0065-0136661759
39563	2014.06.18	13:05:48.057	8	329	0065-0136651817
39564	2014.06.18	13:05:48.305	7	217	0065-0136651817
39565	2014.06.18	13:05:48.460	6	223	0065-0136661759
39566	2014.06.18	13:05:48.776	5	211	0065-0136661759
39567	2014.06.18	13:05:48.939	6	314	0065-0136651817
39568	2014.06.18	13:05:49.256	5	216	0065-0136651817
39569	2014.06.18	13:05:49.849	4	220	0065-0136659459
39570	2014.06.18	13:05:50.155	3	219	0065-0136659459
39571	2014.06.18	13:05:50.585	4	326	0065-0136651817
39572	2014.06.18	13:05:51.019	3	4091	0065-0136651817
39573	2014.06.18	13:06:02.233	3	1794	0065-0136651817
39574	2014.06.18	13:06:04.035	4	4301	0065-0136651817
39575	2014.06.18	13:06:18.254	4	427	0065-0136660676
39576	2014.06.18	13:06:18.783	3	1891	0065-0136660676
39577	2014.06.18	13:07:10.108	4	221	0065-0136653169
39578	2014.06.18	13:07:10.398	3	215	0065-0136653169
39579	2014.06.18	13:07:10.475	4	326	0065-0136655780
39580	2014.06.18	13:07:10.949	5	313	0065-0136659288
39581	2014.06.18	13:07:11.034	4	311	0065-0136651817
39582	2014.06.18	13:07:11.275	6	409	0065-0136659288
39583	2014.06.18	13:07:13.830	4	809	0065-0136651817
39584	2014.06.18	13:07:16.753	4	1312	0065-0136651817
39585	2014.06.18	13:07:10.877	3	15462	0065-0136655780
39586	2014.06.18	13:07:28.435	3	502	0065-0136671473
39587	2014.06.18	13:07:29.116	4	1309	0065-0136671473
39588	2014.06.18	13:07:30.495	3	408	0065-0136655780
39589	2014.06.18	13:07:31.049	4	1589	0065-0136655780
39590	2014.06.18	13:07:50.832	3	403	0065-0136660676
39591	2014.06.18	13:07:51.320	4	727	0065-0136660676
39592	2014.06.18	13:07:53.633	5	349	0065-0136660676
39593	2014.06.18	13:07:53.991	6	1107	0065-0136660676
39594	2014.06.18	13:07:58.895	6	421	0065-0136659288
39595	2014.06.18	13:07:59.351	5	1977	0065-0136659288
39596	2014.06.18	13:08:04.388	4	432	0065-0136673193
39597	2014.06.18	13:08:04.891	3	1196	0065-0136673193
39598	2014.06.18	13:08:09.052	4	219	0065-0136659288
39599	2014.06.18	13:08:12.076	2	342	0065-0136659459
39600	2014.06.18	13:08:12.465	1	528	0065-0136659459
39601	2014.06.18	13:08:10.531	3	3310	0065-0136659288
39602	2014.06.18	13:08:15.805	8	606	0065-0136659459
39603	2014.06.18	13:08:18.099	2	320	0065-0136673193
39604	2014.06.18	13:08:18.613	1	1557	0065-0136673193
39605	2014.06.18	13:08:16.553	7	4144	0065-0136659459
39606	2014.06.18	13:08:33.947	2	310	0065-0136659288
39607	2014.06.18	13:08:34.410	1	1545	0065-0136659288
39608	2014.06.18	13:08:38.073	8	431	0065-0136673193
39609	2014.06.18	13:08:38.509	7	2847	0065-0136673193
39610	2014.06.18	13:08:45.640	6	978	0065-0136673193
39611	2014.06.18	13:08:46.828	5	3394	0065-0136673193
39612	2014.06.18	13:08:50.390	5	715	0065-0136673193
39613	2014.06.18	13:08:52.001	3	2085	0065-0136653169
39614	2014.06.18	13:08:54.846	8	345	0065-0136659288
39615	2014.06.18	13:08:55.272	7	1464	0065-0136659288
39616	2014.06.18	13:08:56.342	6	425	0065-0136659459
39617	2014.06.18	13:08:54.421	4	3265	0065-0136653169
39618	2014.06.18	13:08:58.371	6	319	0065-0136660676
39619	2014.06.18	13:08:56.811	5	2947	0065-0136659459
39620	2014.06.18	13:08:59.814	5	1714	0065-0136660676
39621	2014.06.18	13:09:03.719	4	542	0065-0136673193
39622	2014.06.18	13:09:04.974	5	309	0065-0136653169
39623	2014.06.18	13:09:05.368	6	1807	0065-0136653169
39624	2014.06.18	13:09:08.216	7	412	0065-0136653169
39625	2014.06.18	13:09:08.600	8	1042	0065-0136653169
39626	2014.06.18	13:09:04.414	3	7296	0065-0136673193
39627	2014.06.18	13:09:11.762	3	1397	0065-0136673193
39628	2014.06.18	13:09:16.146	4	329	0065-0136659459
39629	2014.06.18	13:09:16.555	3	1496	0065-0136659459
39630	2014.06.18	13:09:18.617	2	225	0065-0136673193
39631	2014.06.18	13:09:18.973	1	900	0065-0136673193
39632	2014.06.18	13:09:19.655	5	357	0065-0136660676
39633	2014.06.18	13:09:20.016	6	1028	0065-0136660676
39634	2014.06.18	13:09:24.223	8	408	0065-0136673193
39635	2014.06.18	13:09:30.473	1	320	0065-0136653169
39636	2014.06.18	13:09:24.644	7	8780	0065-0136673193
39637	2014.06.18	13:09:30.968	2	3463	0065-0136653169
39638	2014.06.18	13:09:49.489	6	230	0065-0136673193
39639	2014.06.18	13:09:50.374	5	437	0065-0136651817
39640	2014.06.18	13:09:51.252	5	1393	0065-0136651817
39641	2014.06.18	13:09:52.690	5	914	0065-0136665886
39642	2014.06.18	13:09:54.595	2	318	0065-0136659459
39643	2014.06.18	13:09:55.055	1	417	0065-0136659459
39644	2014.06.18	13:09:53.648	5	2177	0065-0136651817
39645	2014.06.18	13:09:50.080	6	6840	0065-0136673193
39646	2014.06.18	13:09:57.663	4	806	0065-0136651817
39647	2014.06.18	13:09:57.051	5	2276	0065-0136673193
39648	2014.06.18	13:09:58.780	3	4176	0065-0136651817
39649	2014.06.18	13:10:16.465	4	522	0065-0136667521
39650	2014.06.18	13:10:17.056	3	3456	0065-0136667521
39651	2014.06.18	13:10:23.401	2	405	0065-0136667521
39652	2014.06.18	13:10:24.343	2	316	0065-0136651817
39653	2014.06.18	13:10:24.426	7	561	0065-0136659288
39654	2014.06.18	13:10:24.797	1	358	0065-0136651817
39655	2014.06.18	13:10:24.990	8	1825	0065-0136659288
39656	2014.06.18	13:10:28.964	7	438	0065-0136660676
39657	2014.06.18	13:10:29.718	8	748	0065-0136660676
39658	2014.06.18	13:10:32.960	1	221	0065-0136667521
39659	2014.06.18	13:10:33.323	2	807	0065-0136667521
39660	2014.06.18	13:10:34.249	2	211	0065-0136667521
39661	2014.06.18	13:10:41.859	8	214	0065-0136659288
39662	2014.06.18	13:10:42.116	7	999	0065-0136659288
39663	2014.06.18	13:10:43.643	6	215	0065-0136659288
39664	2014.06.18	13:10:45.165	8	324	0065-0136660676
39665	2014.06.18	13:10:45.487	7	715	0065-0136660676
39666	2014.06.18	13:10:43.872	5	3360	0065-0136659288
39667	2014.06.18	13:10:47.242	5	410	0065-0136659288
39668	2014.06.18	13:10:47.391	4	342	0065-0136673193
39669	2014.06.18	13:10:49.831	5	959	0065-0136659288
39670	2014.06.18	13:10:50.821	5	500	0065-0136659288
39671	2014.06.18	13:10:47.858	3	6118	0065-0136673193
39672	2014.06.18	13:10:59.111	8	320	0065-0136659459
39673	2014.06.18	13:11:00.709	5	599	0065-0136659288
39674	2014.06.18	13:10:59.503	7	3672	0065-0136659459
39675	2014.06.18	13:11:06.027	2	345	0065-0136673193
39676	2014.06.18	13:11:06.486	1	1201	0065-0136673193
39677	2014.06.18	13:11:08.386	3	532	0065-0136653169
39678	2014.06.18	13:11:09.037	4	1102	0065-0136653169
39679	2014.06.18	13:11:10.638	1	213	0065-0136673193
39680	2014.06.18	13:11:10.868	2	343	0065-0136673193
39681	2014.06.18	13:11:10.262	5	999	0065-0136659288
39682	2014.06.18	13:11:11.693	3	224	0065-0136673193
39683	2014.06.18	13:11:11.476	5	842	0065-0136659288
39684	2014.06.18	13:11:11.960	4	717	0065-0136673193
39685	2014.06.18	13:11:12.682	1	229	0065-0136651817
39686	2014.06.18	13:11:12.977	2	217	0065-0136651817
39687	2014.06.18	13:11:12.961	5	419	0065-0136659288
39688	2014.06.18	13:11:13.110	4	412	0065-0136671473
39689	2014.06.18	13:11:13.594	3	4244	0065-0136671473
39690	2014.06.18	13:11:21.997	3	409	0065-0136651817
39691	2014.06.18	13:11:22.584	4	1091	0065-0136651817
39692	2014.06.18	13:11:34.737	2	307	0065-0136671473
39693	2014.06.18	13:11:35.075	1	319	0065-0136671473
39694	2014.06.18	13:11:52.147	8	618	0065-0136671473
39695	2014.06.18	13:11:52.781	7	1782	0065-0136671473
39696	2014.06.18	13:11:55.721	6	418	0065-0136671473
39697	2014.06.18	13:11:56.124	5	2179	0065-0136671473
39698	2014.06.18	13:12:00.523	4	222	0065-0136671473
39699	2014.06.18	13:12:00.818	3	1297	0065-0136671473
39700	2014.06.18	13:12:08.501	6	339	0065-0136659459
39701	2014.06.18	13:12:14.997	2	226	0065-0136667521
39702	2014.06.18	13:12:15.422	1	595	0065-0136667521
39703	2014.06.18	13:12:08.648	5	7594	0065-0136653169
39704	2014.06.18	13:12:16.253	5	1617	0065-0136653169
39705	2014.06.18	13:12:17.841	2	326	0065-0136671473
39706	2014.06.18	13:12:18.361	1	417	0065-0136671473
39707	2014.06.18	13:12:18.984	8	214	0065-0136667521
39708	2014.06.18	13:12:19.245	7	542	0065-0136667521
39709	2014.06.18	13:12:20.118	8	404	0065-0136671473
39710	2014.06.18	13:12:18.725	6	2483	0065-0136653169
39711	2014.06.18	13:12:20.507	7	1109	0065-0136671473
39712	2014.06.18	13:12:23.160	7	407	0065-0136653169
39713	2014.06.18	13:12:23.585	8	838	0065-0136653169
39714	2014.06.18	13:12:18.809	5	6158	0065-0136659459
39715	2014.06.18	13:12:26.620	5	625	0065-0136659459
39716	2014.06.18	13:12:35.211	6	432	0065-0136660676
39717	2014.06.18	13:12:35.646	5	1100	0065-0136660676
39718	2014.06.18	13:12:37.608	1	216	0065-0136653169
39719	2014.06.18	13:12:37.970	2	651	0065-0136653169
39720	2014.06.18	13:12:40.546	6	427	0065-0136671473
39721	2014.06.18	13:12:41.045	5	4160	0065-0136671473
39722	2014.06.18	13:12:46.418	4	713	0065-0136660676
39723	2014.06.18	13:12:47.273	3	1095	0065-0136660676
39724	2014.06.18	13:12:50.853	3	325	0065-0136660676
39725	2014.06.18	13:12:51.243	4	899	0065-0136660676
39726	2014.06.18	13:12:56.642	4	416	0065-0136659288
39727	2014.06.18	13:12:57.099	3	4981	0065-0136659288
39728	2014.06.18	13:13:03.085	2	215	0065-0136659288
39729	2014.06.18	13:13:03.436	1	1204	0065-0136659288
39730	2014.06.18	13:13:05.294	8	437	0065-0136659288
39731	2014.06.18	13:13:09.783	5	405	0065-0136660676
39732	2014.06.18	13:13:05.761	7	5022	0065-0136659288
39733	2014.06.18	13:13:10.211	6	874	0065-0136660676
39734	2014.06.18	13:13:41.536	6	218	0065-0136659288
39735	2014.06.18	13:13:41.811	5	2965	0065-0136659288
39736	2014.06.18	13:13:50.742	5	499	0065-0136671473
39737	2014.06.18	13:13:51.265	6	1003	0065-0136671473
39738	2014.06.18	13:13:52.639	6	219	0065-0136671473
39739	2014.06.18	13:14:25.938	2	213	0065-0136653169
39740	2014.06.18	13:14:26.270	1	409	0065-0136653169
39741	2014.06.18	13:14:28.347	7	498	0065-0136671473
39742	2014.06.18	13:14:28.936	8	690	0065-0136671473
39743	2014.06.18	13:14:30.965	8	349	0065-0136653169
39744	2014.06.18	13:14:31.908	1	218	0065-0136671473
39745	2014.06.18	13:14:32.200	2	613	0065-0136671473
39746	2014.06.18	13:14:31.351	7	3139	0065-0136653169
39747	2014.06.18	13:14:43.064	3	418	0065-0136671473
39748	2014.06.18	13:14:43.559	4	610	0065-0136671473
39749	2014.06.18	13:14:45.364	4	333	0065-0136659288
39750	2014.06.18	13:14:45.854	5	315	0065-0136671473
39751	2014.06.18	13:14:46.171	6	806	0065-0136671473
39752	2014.06.18	13:14:45.764	3	2146	0065-0136659288
39753	2014.06.18	13:15:10.055	7	413	0065-0136660676
39754	2014.06.18	13:15:10.582	8	809	0065-0136660676
39755	2014.06.18	13:15:12.047	1	220	0065-0136660676
39756	2014.06.18	13:15:12.334	2	917	0065-0136660676
39757	2014.06.18	13:15:15.705	2	213	0065-0136659288
39758	2014.06.18	13:15:16.008	1	514	0065-0136659288
39759	2014.06.18	13:15:20.774	8	315	0065-0136659288
39760	2014.06.18	13:15:22.944	6	426	0065-0136667521
39761	2014.06.18	13:15:21.129	7	4248	0065-0136659288
39762	2014.06.18	13:15:23.346	5	3459	0065-0136667521
39763	2014.06.18	13:15:30.711	5	533	0065-0136651817
39764	2014.06.18	13:15:31.427	6	2085	0065-0136651817
39765	2014.06.18	13:15:34.167	4	326	0065-0136667521
39766	2014.06.18	13:15:34.602	3	4090	0065-0136667521
39767	2014.06.18	13:15:50.533	2	216	0065-0136667521
39768	2014.06.18	13:15:50.813	1	626	0065-0136667521
39769	2014.06.18	13:15:56.174	7	505	0065-0136651817
39770	2014.06.18	13:15:56.764	8	1593	0065-0136651817
39771	2014.06.18	13:16:01.643	4	316	0065-0136659459
39772	2014.06.18	13:16:02.031	3	2182	0065-0136659459
39773	2014.06.18	13:16:05.280	2	221	0065-0136659459
39774	2014.06.18	13:16:06.781	8	212	0065-0136667521
39775	2014.06.18	13:16:07.009	7	324	0065-0136667521
39776	2014.06.18	13:16:07.052	8	310	0065-0136651817
39777	2014.06.18	13:16:07.393	7	219	0065-0136651817
39778	2014.06.18	13:16:05.603	1	2911	0065-0136659459
39779	2014.06.18	13:16:16.698	3	230	0065-0136660676
39780	2014.06.18	13:16:17.059	4	707	0065-0136660676
39781	2014.06.18	13:16:18.594	7	361	0065-0136659288
39782	2014.06.18	13:16:19.527	5	224	0065-0136660676
39783	2014.06.18	13:16:19.847	6	1216	0065-0136660676
39784	2014.06.18	13:16:18.968	8	2314	0065-0136659288
39785	2014.06.18	13:16:22.579	8	415	0065-0136659459
39786	2014.06.18	13:16:23.102	7	2092	0065-0136659459
39787	2014.06.18	13:16:31.810	7	532	0065-0136671473
39788	2014.06.18	13:16:32.275	8	502	0065-0136671473
39789	2014.06.18	13:16:57.676	6	307	0065-0136659459
39790	2014.06.18	13:16:57.995	6	770	0065-0136651817
39791	2014.06.18	13:16:57.978	5	1194	0065-0136659459
39792	2014.06.18	13:16:59.863	5	536	0065-0136651817
39793	2014.06.18	13:17:00.196	1	223	0065-0136671473
39794	2014.06.18	13:17:00.557	2	404	0065-0136671473
39795	2014.06.18	13:17:11.687	3	418	0065-0136671473
39796	2014.06.18	13:17:12.169	4	1249	0065-0136671473
39797	2014.06.18	13:17:18.076	6	408	0065-0136667521
39798	2014.06.18	13:17:18.537	5	4046	0065-0136667521
39799	2014.06.18	13:17:24.147	6	441	0065-0136660676
39800	2014.06.18	13:17:24.671	5	600	0065-0136660676
39801	2014.06.18	13:17:35.380	4	804	0065-0136651817
39802	2014.06.18	13:17:36.402	3	2468	0065-0136651817
39803	2014.06.18	13:18:00.981	5	418	0065-0136671473
39804	2014.06.18	13:18:01.401	6	2325	0065-0136671473
39805	2014.06.18	13:18:06.131	4	452	0065-0136673193
39806	2014.06.18	13:18:08.288	4	324	0065-0136659459
39807	2014.06.18	13:18:06.661	3	2075	0065-0136673193
39808	2014.06.18	13:18:09.146	7	323	0065-0136671473
39809	2014.06.18	13:18:09.415	8	5474	0065-0136671473
39810	2014.06.18	13:18:15.874	6	723	0065-0136653169
39811	2014.06.18	13:18:18.686	1	619	0065-0136671473
39812	2014.06.18	13:18:16.763	5	3653	0065-0136653169
39813	2014.06.18	13:18:19.540	2	3449	0065-0136671473
39814	2014.06.18	13:18:22.993	2	781	0065-0136671473
39815	2014.06.18	13:18:26.842	2	318	0065-0136651817
39816	2014.06.18	13:18:27.391	1	422	0065-0136651817
39817	2014.06.18	13:18:08.818	3	20167	0065-0136659459
39818	2014.06.18	13:18:31.539	2	312	0065-0136673193
39819	2014.06.18	13:18:31.943	1	676	0065-0136673193
39820	2014.06.18	13:18:32.853	1	903	0065-0136673193
39821	2014.06.18	13:18:33.779	1	1093	0065-0136673193
39822	2014.06.18	13:18:39.479	5	1108	0065-0136660676
39823	2014.06.18	13:18:34.897	1	5907	0065-0136673193
39824	2014.06.18	13:18:40.668	6	414	0065-0136660676
39825	2014.06.18	13:18:40.885	5	437	0065-0136653169
39826	2014.06.18	13:18:41.444	8	215	0065-0136673193
39827	2014.06.18	13:18:41.418	6	995	0065-0136653169
39828	2014.06.18	13:18:41.730	7	1809	0065-0136673193
39829	2014.06.18	13:18:43.217	8	322	0065-0136651817
39830	2014.06.18	13:18:43.942	6	313	0065-0136651817
39831	2014.06.18	13:18:44.304	5	307	0065-0136651817
39832	2014.06.18	13:18:44.549	6	312	0065-0136673193
39833	2014.06.18	13:18:44.367	7	839	0065-0136653169
39834	2014.06.18	13:18:44.960	2	416	0065-0136671473
39835	2014.06.18	13:18:45.428	4	403	0065-0136651817
39836	2014.06.18	13:18:44.911	5	994	0065-0136673193
39837	2014.06.18	13:18:45.583	1	609	0065-0136671473
39838	2014.06.18	13:18:45.294	8	1809	0065-0136653169
39839	2014.06.18	13:18:47.116	1	213	0065-0136671473
39840	2014.06.18	13:18:45.930	3	3264	0065-0136651817
39841	2014.06.18	13:18:49.237	3	307	0065-0136651817
39842	2014.06.18	13:18:55.295	2	1217	0065-0136651817
39843	2014.06.18	13:18:57.019	1	12319	0065-0136651817
39844	2014.06.18	13:19:16.475	1	332	0065-0136659288
39845	2014.06.18	13:19:16.912	2	2640	0065-0136659288
39846	2014.06.18	13:19:19.563	2	226	0065-0136659288
39847	2014.06.18	13:19:20.091	2	311	0065-0136659288
39848	2014.06.18	13:19:20.746	2	771	0065-0136659288
39849	2014.06.18	13:19:21.768	2	211	0065-0136659288
39850	2014.06.18	13:19:21.991	2	747	0065-0136659288
39851	2014.06.18	13:19:22.758	2	1335	0065-0136659288
39852	2014.06.18	13:19:24.991	3	308	0065-0136659288
39853	2014.06.18	13:19:25.428	4	1005	0065-0136659288
39854	2014.06.18	13:19:39.064	5	417	0065-0136659288
39855	2014.06.18	13:19:39.498	7	447	0065-0136660676
39856	2014.06.18	13:19:39.550	6	2768	0065-0136659288
39857	2014.06.18	13:19:39.990	8	2377	0065-0136660676
39858	2014.06.18	13:19:43.237	7	532	0065-0136659288
39859	2014.06.18	13:19:43.792	8	1571	0065-0136659288
39860	2014.06.18	13:19:48.827	3	412	0065-0136659459
39861	2014.06.18	13:19:49.373	4	1706	0065-0136659459
39862	2014.06.18	13:20:09.918	1	325	0065-0136659288
39863	2014.06.18	13:20:10.337	2	1604	0065-0136659288
39864	2014.06.18	13:20:12.350	2	547	0065-0136659288
39865	2014.06.18	13:20:13.260	2	1179	0065-0136659288
39866	2014.06.18	13:20:32.163	8	437	0065-0136671473
39867	2014.06.18	13:20:32.631	7	1098	0065-0136671473
39868	2014.06.18	13:20:49.217	3	315	0065-0136659288
39869	2014.06.18	13:20:49.868	4	2092	0065-0136659288
39870	2014.06.18	13:21:08.526	4	406	0065-0136667521
39871	2014.06.18	13:21:09.026	3	2962	0065-0136667521
39872	2014.06.18	13:21:13.523	2	416	0065-0136667521
39873	2014.06.18	13:21:14.174	1	2195	0065-0136667521
39874	2014.06.18	13:21:21.611	7	421	0065-0136671473
39875	2014.06.18	13:21:21.939	8	715	0065-0136671473
39876	2014.06.18	13:21:27.152	4	438	0065-0136659459
39877	2014.06.18	13:21:27.718	3	4972	0065-0136659459
39878	2014.06.18	13:21:33.412	2	213	0065-0136659459
39879	2014.06.18	13:21:33.741	1	628	0065-0136659459
39880	2014.06.18	13:21:43.740	1	214	0065-0136671473
39881	2014.06.18	13:21:44.069	2	526	0065-0136671473
39882	2014.06.18	13:21:52.897	8	424	0065-0136659459
39883	2014.06.18	13:21:53.396	7	3506	0065-0136659459
39884	2014.06.18	13:22:02.386	8	457	0065-0136667521
39885	2014.06.18	13:22:02.843	7	4541	0065-0136667521
39886	2014.06.18	13:22:15.038	5	506	0065-0136659288
39887	2014.06.18	13:22:19.104	1	326	0065-0136660676
39888	2014.06.18	13:22:19.537	2	419	0065-0136660676
39889	2014.06.18	13:22:15.530	6	4953	0065-0136659288
39890	2014.06.18	13:22:23.918	3	420	0065-0136660676
39891	2014.06.18	13:22:24.645	4	1313	0065-0136660676
39892	2014.06.18	13:22:27.447	6	419	0065-0136659459
39893	2014.06.18	13:22:27.929	5	2495	0065-0136659459
39894	2014.06.18	13:22:31.651	5	222	0065-0136659459
39895	2014.06.18	13:22:32.063	6	805	0065-0136667521
39896	2014.06.18	13:22:32.977	5	4844	0065-0136667521
39897	2014.06.18	13:22:39.910	5	547	0065-0136655780
39898	2014.06.18	13:22:40.609	6	3343	0065-0136655780
39899	2014.06.18	13:22:58.006	6	403	0065-0136655780
39900	2014.06.18	13:22:58.392	5	906	0065-0136655780
39901	2014.06.18	13:23:02.958	7	319	0065-0136659288
39902	2014.06.18	13:23:03.313	8	1026	0065-0136659288
39903	2014.06.18	13:23:07.600	4	315	0065-0136659459
39904	2014.06.18	13:23:08.028	3	2287	0065-0136659459
39905	2014.06.18	13:23:29.814	5	515	0065-0136667521
39906	2014.06.18	13:23:34.002	2	228	0065-0136659459
39907	2014.06.18	13:23:34.334	1	441	0065-0136659459
39908	2014.06.18	13:23:30.403	6	4718	0065-0136667521
39909	2014.06.18	13:23:35.196	6	3040	0065-0136667521
39910	2014.06.18	13:23:38.360	8	405	0065-0136659288
39911	2014.06.18	13:23:38.722	7	1125	0065-0136659288
39912	2014.06.18	13:23:55.166	8	420	0065-0136659459
39913	2014.06.18	13:23:55.581	7	1689	0065-0136659459
39914	2014.06.18	13:24:03.104	6	409	0065-0136659288
39915	2014.06.18	13:24:03.552	5	2953	0065-0136659288
39916	2014.06.18	13:24:37.849	5	307	0065-0136659288
39917	2014.06.18	13:24:38.152	6	1095	0065-0136659288
39918	2014.06.18	13:24:43.711	6	311	0065-0136659459
39919	2014.06.18	13:24:46.970	6	313	0065-0136667521
39920	2014.06.18	13:24:47.274	5	1100	0065-0136667521
39921	2014.06.18	13:24:49.231	4	222	0065-0136667521
39922	2014.06.18	13:24:49.942	5	341	0065-0136655780
39923	2014.06.18	13:24:49.505	3	2082	0065-0136667521
39924	2014.06.18	13:24:50.309	6	2995	0065-0136655780
39925	2014.06.18	13:24:58.163	3	710	0065-0136671473
39926	2014.06.18	13:24:58.898	3	323	0065-0136667521
39927	2014.06.18	13:24:59.023	4	411	0065-0136671473
39928	2014.06.18	13:24:59.741	4	820	0065-0136667521
39929	2014.06.18	13:25:00.716	7	716	0065-0136655780
39930	2014.06.18	13:25:01.539	8	1561	0065-0136655780
39931	2014.06.18	13:25:04.031	5	406	0065-0136671473
39932	2014.06.18	13:25:04.447	5	308	0065-0136667521
39933	2014.06.18	13:25:04.590	6	503	0065-0136671473
39934	2014.06.18	13:25:05.421	6	1890	0065-0136667521
39935	2014.06.18	13:25:19.671	5	418	0065-0136660676
39936	2014.06.18	13:25:20.149	6	981	0065-0136660676
39937	2014.06.18	13:25:22.168	1	214	0065-0136655780
39938	2014.06.18	13:25:23.090	7	323	0065-0136671473
39939	2014.06.18	13:25:22.465	2	1106	0065-0136655780
39940	2014.06.18	13:25:23.442	7	315	0065-0136667521
39941	2014.06.18	13:25:23.807	8	309	0065-0136667521
39942	2014.06.18	13:25:24.700	3	541	0065-0136655780
39943	2014.06.18	13:25:25.317	4	713	0065-0136655780
39944	2014.06.18	13:25:37.434	6	219	0065-0136659459
39945	2014.06.18	13:25:38.026	5	1796	0065-0136659459
39946	2014.06.18	13:27:00.955	4	2285	0065-0136670531
39947	2014.06.18	13:27:03.606	3	3220	0065-0136670531
39948	2014.06.18	13:27:37.281	3	444	0065-0136670531
39949	2014.06.18	13:27:37.311	6	414	0065-0136660676
39950	2014.06.18	13:27:37.762	5	915	0065-0136660676
39951	2014.06.18	13:27:37.809	4	1398	0065-0136670531
39952	2014.06.18	13:28:14.805	4	224	0065-0136659459
39953	2014.06.18	13:28:15.145	3	747	0065-0136659459
39954	2014.06.18	13:28:16.626	2	214	0065-0136659459
39955	2014.06.18	13:28:16.955	1	352	0065-0136659459
39956	2014.06.18	13:28:18.431	4	327	0065-0136660676
39957	2014.06.18	13:28:18.868	3	1906	0065-0136660676
39958	2014.06.18	13:28:21.328	3	943	0065-0136660676
39959	2014.06.18	13:28:22.287	3	216	0065-0136660676
39960	2014.06.18	13:28:22.683	8	315	0065-0136659459
39961	2014.06.18	13:28:22.942	3	212	0065-0136660676
39962	2014.06.18	13:28:23.042	7	1593	0065-0136659459
39963	2014.06.18	13:28:53.834	5	710	0065-0136670531
39964	2014.06.18	13:28:57.025	4	308	0065-0136659288
39965	2014.06.18	13:28:54.932	6	2780	0065-0136670531
39966	2014.06.18	13:28:57.417	3	2259	0065-0136659288
39967	2014.06.18	13:29:07.091	5	436	0065-0136655780
39968	2014.06.18	13:29:07.583	6	2391	0065-0136655780
39969	2014.06.18	13:29:11.428	3	324	0065-0136660676
39970	2014.06.18	13:29:10.013	6	2301	0065-0136655780
39971	2014.06.18	13:29:11.849	4	713	0065-0136660676
39972	2014.06.18	13:29:14.089	5	313	0065-0136660676
39973	2014.06.18	13:29:14.421	6	516	0065-0136660676
39974	2014.06.18	13:29:17.744	6	339	0065-0136655780
39975	2014.06.18	13:29:18.050	5	318	0065-0136655780
39976	2014.06.18	13:29:36.547	6	411	0065-0136659459
39977	2014.06.18	13:29:36.996	5	1826	0065-0136659459
39978	2014.06.18	13:29:48.670	4	319	0065-0136659459
39979	2014.06.18	13:29:48.987	3	1924	0065-0136659459
39980	2014.06.18	13:30:01.420	5	499	0065-0136665886
39981	2014.06.18	13:30:01.656	7	1091	0065-0136670531
39982	2014.06.18	13:30:02.076	6	1683	0065-0136665886
39983	2014.06.18	13:30:03.130	8	2086	0065-0136670531
39984	2014.06.18	13:30:07.188	8	315	0065-0136670531
39985	2014.06.18	13:30:07.441	7	411	0065-0136670531
39986	2014.06.18	13:30:08.481	6	321	0065-0136670531
39987	2014.06.18	13:30:08.769	5	423	0065-0136670531
39988	2014.06.18	13:30:22.535	3	341	0065-0136659459
39989	2014.06.18	13:30:34.865	2	222	0065-0136659459
39990	2014.06.18	13:30:35.133	1	644	0065-0136659459
39991	2014.06.18	13:30:35.852	1	218	0065-0136659459
39992	2014.06.18	13:30:39.426	6	309	0065-0136665886
39993	2014.06.18	13:30:39.760	5	414	0065-0136665886
39994	2014.06.18	13:30:41.195	4	429	0065-0136665886
39995	2014.06.18	13:30:41.690	3	1838	0065-0136665886
39996	2014.06.18	13:30:43.683	7	425	0065-0136660676
39997	2014.06.18	13:30:44.153	8	907	0065-0136660676
39998	2014.06.18	13:30:48.128	3	500	0065-0136665886
39999	2014.06.18	13:30:48.606	4	519	0065-0136665886
40000	2014.06.18	13:31:19.601	5	662	0065-0136670531
40001	2014.06.18	13:31:20.978	6	7269	0065-0136670531
40002	2014.06.18	13:31:30.767	5	306	0065-0136665886
40003	2014.06.18	13:31:30.419	6	738	0065-0136670531
40004	2014.06.18	13:31:31.186	6	809	0065-0136665886
40005	2014.06.18	13:31:31.830	7	841	0065-0136670531
40006	2014.06.18	13:31:35.920	7	413	0065-0136665886
40007	2014.06.18	13:31:32.748	8	3971	0065-0136670531
40008	2014.06.18	13:31:37.380	1	329	0065-0136670531
40009	2014.06.18	13:31:37.809	2	813	0065-0136670531
40010	2014.06.18	13:31:40.481	3	436	0065-0136670531
40011	2014.06.18	13:31:40.686	1	311	0065-0136651817
40012	2014.06.18	13:31:41.068	2	324	0065-0136651817
40013	2014.06.18	13:31:36.805	8	4721	0065-0136665886
40014	2014.06.18	13:31:41.033	4	523	0065-0136670531
40015	2014.06.18	13:31:44.025	8	308	0065-0136665886
40016	2014.06.18	13:31:44.326	7	307	0065-0136665886
40017	2014.06.18	13:31:44.696	8	314	0065-0136659459
40018	2014.06.18	13:31:45.259	6	312	0065-0136665886
40019	2014.06.18	13:31:45.543	5	427	0065-0136665886
40020	2014.06.18	13:31:45.029	7	3066	0065-0136659459
40021	2014.06.18	13:31:50.690	3	600	0065-0136651817
40022	2014.06.18	13:31:51.465	4	1905	0065-0136651817
40023	2014.06.18	13:32:44.282	5	313	0065-0136655780
40024	2014.06.18	13:32:44.718	6	1910	0065-0136655780
40025	2014.06.18	13:32:52.913	6	313	0065-0136659459
40026	2014.06.18	13:32:53.243	5	1095	0065-0136659459
40027	2014.06.18	13:33:00.456	7	321	0065-0136655780
40028	2014.06.18	13:33:00.824	7	1029	0065-0136655780
40029	2014.06.18	13:33:02.077	8	3938	0065-0136655780
40030	2014.06.18	13:33:25.826	4	320	0065-0136659459
40031	2014.06.18	13:33:26.287	3	2616	0065-0136659459
40032	2014.06.18	13:33:29.594	2	218	0065-0136659459
40033	2014.06.18	13:33:29.956	1	449	0065-0136659459
40034	2014.06.18	13:33:36.368	3	355	0065-0136659288
40035	2014.06.18	13:33:36.769	4	1404	0065-0136659288
40036	2014.06.18	13:33:44.313	5	318	0065-0136659288
40037	2014.06.18	13:33:44.424	8	453	0065-0136659459
40038	2014.06.18	13:33:44.912	7	1934	0065-0136659459
40039	2014.06.18	13:33:44.671	6	4060	0065-0136659288
40040	2014.06.18	13:33:49.307	7	313	0065-0136659288
40041	2014.06.18	13:33:49.665	8	1394	0065-0136659288
40042	2014.06.18	13:34:02.108	1	554	0065-0136655780
40043	2014.06.18	13:34:03.007	2	2698	0065-0136655780
40044	2014.06.18	13:34:05.718	2	3466	0065-0136655780
40045	2014.06.18	13:34:09.393	2	223	0065-0136655780
40046	2014.06.18	13:34:10.111	1	214	0065-0136659288
40047	2014.06.18	13:34:10.479	2	2386	0065-0136659288
40048	2014.06.18	13:34:14.840	2	220	0065-0136655780
40049	2014.06.18	13:34:15.078	1	222	0065-0136655780
40050	2014.06.18	13:34:15.847	8	219	0065-0136655780
40051	2014.06.18	13:34:16.106	7	331	0065-0136655780
40052	2014.06.18	13:34:18.051	5	569	0065-0136651817
40053	2014.06.18	13:34:18.809	6	1494	0065-0136651817
40054	2014.06.18	13:34:23.344	7	424	0065-0136655780
40055	2014.06.18	13:34:23.673	8	422	0065-0136655780
40056	2014.06.18	13:34:28.126	4	513	0065-0136665886
40057	2014.06.18	13:34:28.529	3	309	0065-0136659288
40058	2014.06.18	13:34:28.733	4	2289	0065-0136665886
40059	2014.06.18	13:34:31.065	4	1891	0065-0136659288
40060	2014.06.18	13:34:32.994	6	310	0065-0136659459
40061	2014.06.18	13:34:33.355	5	1818	0065-0136659459
40062	2014.06.18	13:34:45.428	7	615	0065-0136651817
40063	2014.06.18	13:34:46.086	8	1301	0065-0136651817
40064	2014.06.18	13:34:54.474	5	405	0065-0136665886
40065	2014.06.18	13:34:54.895	6	1114	0065-0136665886
40066	2014.06.18	13:35:02.550	1	312	0065-0136671473
40067	2014.06.18	13:35:02.945	2	600	0065-0136671473
40068	2014.06.18	13:35:03.061	1	524	0065-0136655780
40069	2014.06.18	13:35:03.888	2	2784	0065-0136655780
40070	2014.06.18	13:35:07.246	1	718	0065-0136655780
40071	2014.06.18	13:35:09.556	3	422	0065-0136671473
40072	2014.06.18	13:35:09.368	6	609	0065-0136665886
40073	2014.06.18	13:35:09.921	5	1007	0065-0136665886
40074	2014.06.18	13:35:10.073	4	1026	0065-0136671473
40075	2014.06.18	13:35:14.897	4	600	0065-0136665886
40076	2014.06.18	13:35:15.722	3	2866	0065-0136665886
40077	2014.06.18	13:35:25.600	4	708	0065-0136670531
40078	2014.06.18	13:35:26.458	3	9776	0065-0136670531
40079	2014.06.18	13:35:40.230	3	307	0065-0136665886
40080	2014.06.18	13:35:40.647	4	618	0065-0136665886
40081	2014.06.18	13:35:56.965	5	418	0065-0136665886
40082	2014.06.18	13:35:57.389	4	343	0065-0136659459
40083	2014.06.18	13:35:57.404	6	804	0065-0136665886
40084	2014.06.18	13:35:57.755	3	2208	0065-0136659459
40085	2014.06.18	13:36:01.205	7	348	0065-0136665886
40086	2014.06.18	13:36:03.634	3	459	0065-0136670531
40087	2014.06.18	13:36:01.661	8	2482	0065-0136665886
40088	2014.06.18	13:36:04.161	4	1009	0065-0136670531
40089	2014.06.18	13:36:05.017	1	215	0065-0136660676
40090	2014.06.18	13:36:05.286	2	414	0065-0136660676
40091	2014.06.18	13:36:06.765	3	325	0065-0136660676
40092	2014.06.18	13:36:04.457	8	2742	0065-0136665886
40093	2014.06.18	13:36:07.148	4	906	0065-0136660676
40094	2014.06.18	13:36:19.904	8	511	0065-0136651817
40095	2014.06.18	13:36:20.240	5	436	0065-0136659288
40096	2014.06.18	13:36:20.663	6	2974	0065-0136659288
40097	2014.06.18	13:36:20.493	7	7004	0065-0136651817
40098	2014.06.18	13:36:34.058	5	312	0065-0136670531
40099	2014.06.18	13:36:34.226	6	899	0065-0136671473
40100	2014.06.18	13:36:35.216	6	1121	0065-0136670531
40101	2014.06.18	13:36:39.089	5	323	0065-0136660676
40102	2014.06.18	13:36:40.101	7	454	0065-0136659288
40103	2014.06.18	13:36:40.591	8	1006	0065-0136659288
40104	2014.06.18	13:36:39.481	6	2960	0065-0136660676
40105	2014.06.18	13:36:43.232	7	408	0065-0136670531
40106	2014.06.18	13:36:43.691	8	804	0065-0136670531
40107	2014.06.18	13:36:48.347	7	320	0065-0136671473
40108	2014.06.18	13:36:48.706	8	813	0065-0136671473
40109	2014.06.18	13:37:01.658	3	338	0065-0136659459
40110	2014.06.18	13:37:02.037	4	1227	0065-0136659459
40111	2014.06.18	13:37:04.217	5	424	0065-0136659459
40112	2014.06.18	13:37:04.658	6	1041	0065-0136659459
40113	2014.06.18	13:37:08.460	6	1312	0065-0136659459
40114	2014.06.18	13:37:09.553	8	307	0065-0136659288
40115	2014.06.18	13:37:09.952	7	2410	0065-0136659288
40116	2014.06.18	13:37:49.736	6	215	0065-0136659288
40117	2014.06.18	13:37:50.000	5	902	0065-0136659288
40118	2014.06.18	13:38:17.268	8	406	0065-0136665886
40119	2014.06.18	13:38:17.659	7	1595	0065-0136665886
40120	2014.06.18	13:38:23.458	4	318	0065-0136659288
40121	2014.06.18	13:38:23.821	3	1516	0065-0136659288
40122	2014.06.18	13:38:28.939	6	329	0065-0136660676
40123	2014.06.18	13:38:29.346	5	637	0065-0136660676
40124	2014.06.18	13:38:30.971	7	649	0065-0136665886
40125	2014.06.18	13:38:31.661	8	1114	0065-0136665886
40126	2014.06.18	13:38:37.651	1	416	0065-0136665886
40127	2014.06.18	13:38:38.148	2	791	0065-0136665886
40128	2014.06.18	13:38:40.010	6	693	0065-0136651817
40129	2014.06.18	13:38:41.134	7	313	0065-0136659459
40130	2014.06.18	13:38:41.533	8	1685	0065-0136659459
40131	2014.06.18	13:38:40.798	5	2617	0065-0136651817
40132	2014.06.18	13:38:43.849	5	1006	0065-0136651817
40133	2014.06.18	13:38:44.286	3	959	0065-0136665886
40134	2014.06.18	13:38:48.500	2	333	0065-0136665886
40135	2014.06.18	13:38:48.864	1	312	0065-0136665886
40136	2014.06.18	13:38:50.016	8	409	0065-0136665886
40137	2014.06.18	13:38:50.403	7	657	0065-0136665886
40138	2014.06.18	13:38:53.429	6	313	0065-0136665886
40139	2014.06.18	13:38:53.786	5	503	0065-0136665886
40140	2014.06.18	13:39:04.769	4	321	0065-0136660676
40141	2014.06.18	13:39:05.023	3	214	0065-0136659288
40142	2014.06.18	13:39:06.597	8	714	0065-0136655780
40143	2014.06.18	13:39:07.454	7	2160	0065-0136655780
40144	2014.06.18	13:39:05.503	3	4143	0065-0136660676
40145	2014.06.18	13:39:11.338	6	519	0065-0136655780
40146	2014.06.18	13:39:11.901	5	1298	0065-0136655780
40147	2014.06.18	13:39:24.957	2	224	0065-0136659288
40148	2014.06.18	13:39:25.283	1	522	0065-0136659288
40149	2014.06.18	13:39:25.495	5	421	0065-0136665886
40150	2014.06.18	13:39:25.955	6	802	0065-0136665886
40151	2014.06.18	13:39:31.063	3	619	0065-0136660676
40152	2014.06.18	13:39:31.717	4	618	0065-0136660676
40153	2014.06.18	13:39:36.150	5	312	0065-0136660676
40154	2014.06.18	13:39:36.465	6	1210	0065-0136660676
40155	2014.06.18	13:39:46.893	1	219	0065-0136670531
40156	2014.06.18	13:39:47.244	1	431	0065-0136670531
40157	2014.06.18	13:39:47.835	2	1211	0065-0136670531
40158	2014.06.18	13:39:50.729	3	404	0065-0136670531
40159	2014.06.18	13:39:51.221	4	603	0065-0136670531
40160	2014.06.18	13:40:03.154	4	433	0065-0136651817
40161	2014.06.18	13:40:03.653	3	2911	0065-0136651817
40162	2014.06.18	13:40:07.008	3	1694	0065-0136651817
40163	2014.06.18	13:40:10.281	2	360	0065-0136651817
40164	2014.06.18	13:40:10.741	1	519	0065-0136651817
40165	2014.06.18	13:40:29.377	8	307	0065-0136659288
40166	2014.06.18	13:40:29.724	6	507	0065-0136665886
40167	2014.06.18	13:40:30.351	5	844	0065-0136665886
40168	2014.06.18	13:40:29.767	7	1636	0065-0136659288
40169	2014.06.18	13:40:32.121	6	308	0065-0136659288
40170	2014.06.18	13:40:32.413	5	14865	0065-0136659288
40171	2014.06.18	13:41:07.883	4	518	0065-0136665886
40172	2014.06.18	13:41:08.578	3	3838	0065-0136665886
40173	2014.06.18	13:41:12.619	3	219	0065-0136665886
40174	2014.06.18	13:41:18.450	3	311	0065-0136665886
40175	2014.06.18	13:41:25.391	4	1329	0065-0136673193
40176	2014.06.18	13:41:26.901	3	4300	0065-0136673193
40177	2014.06.18	13:41:32.937	7	345	0065-0136660676
40178	2014.06.18	13:41:33.214	2	309	0065-0136673193
40179	2014.06.18	13:41:33.370	8	807	0065-0136660676
40180	2014.06.18	13:41:33.783	1	4226	0065-0136673193
40181	2014.06.18	13:41:38.190	1	965	0065-0136673193
40182	2014.06.18	13:41:39.181	1	224	0065-0136673193
40183	2014.06.18	13:41:39.564	1	227	0065-0136673193
40184	2014.06.18	13:41:46.512	1	312	0065-0136673193
40185	2014.06.18	13:41:46.811	2	408	0065-0136673193
40186	2014.06.18	13:41:47.623	3	313	0065-0136673193
40187	2014.06.18	13:41:47.914	4	507	0065-0136673193
40188	2014.06.18	13:41:50.840	1	219	0065-0136660676
40189	2014.06.18	13:41:51.092	2	306	0065-0136660676
40190	2014.06.18	13:41:51.990	1	421	0065-0136653169
40191	2014.06.18	13:41:53.070	3	311	0065-0136660676
40192	2014.06.18	13:41:52.610	2	1203	0065-0136653169
40193	2014.06.18	13:41:55.527	5	1779	0065-0136655780
40194	2014.06.18	13:41:53.425	4	5745	0065-0136660676
40195	2014.06.18	13:42:00.052	3	660	0065-0136653169
40196	2014.06.18	13:41:57.442	6	3753	0065-0136655780
40197	2014.06.18	13:42:00.917	4	2756	0065-0136653169
40198	2014.06.18	13:42:03.907	7	312	0065-0136655780
40199	2014.06.18	13:42:04.233	8	3494	0065-0136655780
40200	2014.06.18	13:42:11.635	3	603	0065-0136665886
40201	2014.06.18	13:42:12.386	4	1974	0065-0136665886
40202	2014.06.18	13:42:23.186	1	322	0065-0136655780
40203	2014.06.18	13:42:23.603	2	2114	0065-0136655780
40204	2014.06.18	13:42:25.463	5	410	0065-0136660676
40205	2014.06.18	13:42:25.776	2	347	0065-0136655780
40206	2014.06.18	13:42:25.925	6	1801	0065-0136660676
40207	2014.06.18	13:42:28.275	5	403	0065-0136665886
40208	2014.06.18	13:42:28.800	6	802	0065-0136665886
40209	2014.06.18	13:42:30.078	6	1191	0065-0136665886
40210	2014.06.18	13:42:32.223	7	316	0065-0136665886
40211	2014.06.18	13:42:32.635	8	1042	0065-0136665886
40212	2014.06.18	13:42:34.001	3	407	0065-0136655780
40213	2014.06.18	13:42:34.559	4	1299	0065-0136655780
40214	2014.06.18	13:42:55.965	4	411	0065-0136659288
40215	2014.06.18	13:42:56.463	3	2610	0065-0136659288
40216	2014.06.18	13:43:20.064	2	226	0065-0136659288
40217	2014.06.18	13:43:20.400	1	405	0065-0136659288
40218	2014.06.18	13:43:20.815	1	218	0065-0136659288
40219	2014.06.18	13:43:21.118	1	229	0065-0136659288
40220	2014.06.18	13:43:36.788	8	425	0065-0136659288
40221	2014.06.18	13:43:37.184	7	907	0065-0136659288
40222	2014.06.18	13:43:38.770	6	314	0065-0136659288
40223	2014.06.18	13:43:40.030	1	724	0065-0136665886
40224	2014.06.18	13:43:41.088	2	1200	0065-0136665886
40225	2014.06.18	13:43:39.090	5	4570	0065-0136659288
40226	2014.06.18	13:43:46.549	3	1192	0065-0136665886
40227	2014.06.18	13:43:47.897	4	2314	0065-0136665886
40228	2014.06.18	13:43:53.738	5	809	0065-0136670531
40229	2014.06.18	13:43:55.001	5	403	0065-0136665886
40230	2014.06.18	13:43:55.975	6	427	0065-0136665886
40231	2014.06.18	13:43:56.696	7	356	0065-0136670531
40232	2014.06.18	13:43:57.060	8	529	0065-0136670531
40233	2014.06.18	13:44:05.608	5	219	0065-0136659288
40234	2014.06.18	13:44:05.880	6	3360	0065-0136659288
40235	2014.06.18	13:44:11.263	6	211	0065-0136659288
40236	2014.06.18	13:44:11.334	7	406	0065-0136665886
40237	2014.06.18	13:44:11.790	6	228	0065-0136659288
40238	2014.06.18	13:44:11.756	8	618	0065-0136665886
40239	2014.06.18	13:44:12.874	8	410	0065-0136665886
40240	2014.06.18	13:44:17.882	1	453	0065-0136665886
40241	2014.06.18	13:44:18.363	2	551	0065-0136665886
40242	2014.06.18	13:44:37.465	3	309	0065-0136665886
40243	2014.06.18	13:44:37.753	4	1380	0065-0136665886
40244	2014.06.18	13:44:53.773	5	618	0065-0136653169
40245	2014.06.18	13:44:54.459	6	1708	0065-0136653169
40246	2014.06.18	13:44:58.092	7	316	0065-0136659288
40247	2014.06.18	13:44:58.475	7	420	0065-0136653169
40248	2014.06.18	13:44:59.027	6	306	0065-0136660676
40249	2014.06.18	13:44:59.428	5	638	0065-0136660676
40250	2014.06.18	13:44:59.120	8	1862	0065-0136653169
40251	2014.06.18	13:45:07.495	5	444	0065-0136665886
40252	2014.06.18	13:45:07.973	6	739	0065-0136665886
40253	2014.06.18	13:46:14.588	4	623	0065-0136673193
40254	2014.06.18	13:46:15.382	3	1888	0065-0136673193
40255	2014.06.18	13:46:18.184	2	211	0065-0136673193
40256	2014.06.18	13:46:18.509	1	3708	0065-0136673193
40257	2014.06.18	13:46:35.072	1	470	0065-0136651817
40258	2014.06.18	13:46:35.599	2	621	0065-0136651817
40259	2014.06.18	13:46:36.381	2	220	0065-0136651817
40260	2014.06.18	13:46:37.987	3	450	0065-0136651817
40261	2014.06.18	13:46:38.470	4	1110	0065-0136651817
40262	2014.06.18	13:46:40.264	1	222	0065-0136659288
40263	2014.06.18	13:46:40.584	2	1153	0065-0136659288
40264	2014.06.18	13:46:43.874	2	213	0065-0136659288
40265	2014.06.18	13:47:17.451	6	508	0065-0136665886
40266	2014.06.18	13:47:17.934	5	813	0065-0136665886
40267	2014.06.18	13:47:21.075	3	308	0065-0136659288
40268	2014.06.18	13:47:21.473	4	1289	0065-0136659288
40269	2014.06.18	13:47:23.524	5	424	0065-0136665886
40270	2014.06.18	13:47:23.857	6	416	0065-0136665886
40271	2014.06.18	13:47:24.387	5	311	0065-0136651817
40272	2014.06.18	13:47:24.639	6	211	0065-0136651817
40273	2014.06.18	13:47:26.972	6	517	0065-0136665886
40274	2014.06.18	13:47:27.470	5	215	0065-0136665886
40275	2014.06.18	13:47:28.001	7	1402	0065-0136651817
40276	2014.06.18	13:47:29.802	5	524	0065-0136659288
40277	2014.06.18	13:47:29.467	8	1213	0065-0136651817
40278	2014.06.18	13:47:30.390	6	1028	0065-0136659288
40279	2014.06.18	13:47:32.087	8	407	0065-0136651817
40280	2014.06.18	13:47:32.413	7	2296	0065-0136651817
40281	2014.06.18	13:47:37.308	6	417	0065-0136659288
40282	2014.06.18	13:47:37.662	5	3347	0065-0136659288
40283	2014.06.18	13:47:43.461	5	421	0065-0136659288
40284	2014.06.18	13:47:43.889	6	2658	0065-0136659288
40285	2014.06.18	13:48:15.967	6	446	0065-0136651817
40286	2014.06.18	13:48:16.416	5	1087	0065-0136651817
40287	2014.06.18	13:48:31.363	7	329	0065-0136659288
40288	2014.06.18	13:48:31.704	8	1038	0065-0136659288
40289	2014.06.18	13:48:55.217	8	1188	0065-0136659288
40290	2014.06.18	13:48:56.596	7	1809	0065-0136659288
40291	2014.06.18	13:48:59.083	6	316	0065-0136659288
40292	2014.06.18	13:48:59.420	5	3946	0065-0136659288
40293	2014.06.18	13:49:31.000	5	868	0065-0136655780
40294	2014.06.18	13:49:31.989	6	309	0065-0136655780
40295	2014.06.18	13:49:32.039	5	309	0065-0136659288
40296	2014.06.18	13:49:32.501	6	1490	0065-0136659288
40297	2014.06.18	13:49:48.005	1	214	0065-0136653169
40298	2014.06.18	13:49:49.059	4	313	0065-0136660676
40299	2014.06.18	13:49:49.509	3	1125	0065-0136660676
40300	2014.06.18	13:49:48.336	2	2894	0065-0136653169
40301	2014.06.18	13:49:54.366	3	324	0065-0136653169
40302	2014.06.18	13:49:54.794	4	1474	0065-0136653169
40303	2014.06.18	13:49:58.578	2	421	0065-0136660676
40304	2014.06.18	13:49:59.138	1	1292	0065-0136660676
40305	2014.06.18	13:50:10.858	8	322	0065-0136660676
40306	2014.06.18	13:50:11.178	7	1316	0065-0136660676
40307	2014.06.18	13:50:33.549	7	308	0065-0136659288
40308	2014.06.18	13:50:33.845	8	515	0065-0136659288
40309	2014.06.18	13:50:34.531	8	5698	0065-0136659288
40310	2014.06.18	13:51:00.972	7	4897	0065-0136655780
40311	2014.06.18	13:51:05.922	8	1371	0065-0136655780
40312	2014.06.18	13:51:46.167	6	409	0065-0136660676
40313	2014.06.18	13:51:46.592	5	632	0065-0136660676
40314	2014.06.18	13:51:54.196	5	633	0065-0136660676
40315	2014.06.18	13:51:54.842	6	778	0065-0136660676
40316	2014.06.18	13:52:39.723	5	408	0065-0136653169
40317	2014.06.18	13:52:40.275	6	3679	0065-0136653169
40318	2014.06.18	13:52:55.054	7	317	0065-0136653169
40319	2014.06.18	13:52:55.457	8	1521	0065-0136653169
40320	2014.06.18	13:53:24.360	4	932	0065-0136651817
40321	2014.06.18	13:53:25.437	3	2913	0065-0136651817
40322	2014.06.18	13:54:16.013	2	412	0065-0136651817
40323	2014.06.18	13:54:16.538	1	596	0065-0136651817
40324	2014.06.18	13:54:55.685	1	308	0065-0136653169
40325	2014.06.18	13:54:56.147	2	1170	0065-0136653169
40326	2014.06.18	13:55:07.773	5	715	0065-0136665886
40327	2014.06.18	13:55:08.632	6	1106	0065-0136665886
40328	2014.06.18	13:55:13.256	3	314	0065-0136653169
40329	2014.06.18	13:55:13.641	4	852	0065-0136653169
40330	2014.06.18	13:55:22.790	7	520	0065-0136665886
40331	2014.06.18	13:55:23.380	8	4734	0065-0136665886
40332	2014.06.18	13:55:30.475	1	226	0065-0136665886
40333	2014.06.18	13:55:30.767	2	216	0065-0136665886
40334	2014.06.18	13:55:31.436	3	309	0065-0136665886
40335	2014.06.18	13:55:31.724	4	320	0065-0136665886
40336	2014.06.18	13:55:47.789	8	542	0065-0136655780
40337	2014.06.18	13:55:48.405	7	1368	0065-0136655780
40338	2014.06.18	13:55:54.527	6	411	0065-0136655780
40339	2014.06.18	13:55:53.763	5	3255	0065-0136665886
40340	2014.06.18	13:55:57.022	5	1198	0065-0136655780
40341	2014.06.18	13:55:59.434	8	533	0065-0136670531
40342	2014.06.18	13:56:00.151	7	1713	0065-0136670531
40343	2014.06.18	13:56:03.105	6	326	0065-0136670531
40344	2014.06.18	13:56:03.588	5	1077	0065-0136670531
40345	2014.06.18	13:56:42.147	6	343	0065-0136660676
40346	2014.06.18	13:56:42.549	5	709	0065-0136660676
40347	2014.06.18	13:56:47.331	4	313	0065-0136660676
40348	2014.06.18	13:56:47.720	3	2477	0065-0136660676
40349	2014.06.18	13:56:53.699	8	714	0065-0136651817
40350	2014.06.18	13:56:54.517	7	5246	0065-0136651817
40351	2014.06.18	13:56:59.774	7	346	0065-0136651817
40352	2014.06.18	13:57:12.787	6	424	0065-0136651817
40353	2014.06.18	13:57:13.253	5	1029	0065-0136651817
40354	2014.06.18	13:57:14.595	5	224	0065-0136651817
40355	2014.06.18	13:58:15.706	2	325	0065-0136660676
40356	2014.06.18	13:58:16.096	1	684	0065-0136660676
40357	2014.06.18	13:58:36.142	1	214	0065-0136660676
40358	2014.06.18	13:58:36.413	2	500	0065-0136660676
40359	2014.06.18	13:58:37.378	3	306	0065-0136660676
40360	2014.06.18	13:58:37.699	4	1213	0065-0136660676
40361	2014.06.18	13:58:58.365	5	313	0065-0136660676
40362	2014.06.18	13:58:58.763	6	652	0065-0136660676
40363	2014.06.18	13:59:06.224	5	411	0065-0136653169
40364	2014.06.18	13:59:06.718	6	1997	0065-0136653169
40365	2014.06.18	13:59:10.046	7	532	0065-0136653169
40366	2014.06.18	13:59:10.605	7	4358	0065-0136653169
40367	2014.06.18	13:59:15.601	8	8262	0065-0136653169
40368	2014.06.18	13:59:23.891	8	718	0065-0136653169
40369	2014.06.18	13:59:33.530	4	721	0065-0136651817
40370	2014.06.18	13:59:34.396	3	1783	0065-0136651817
40371	2014.06.18	14:00:02.125	2	328	0065-0136651817
