# Supplementary material for: Eco-HAB as a fully automated and ecologically relevant assessment of social impairments in mouse models of autism
Source: eLife. 2016 Oct 12;5:e19532. doi: 10.7554/eLife.19532 (PMC5092044; doi:10.7554/eLife.19532)
Supplement: Supplementary file 1. — DOI: http://dx.doi.org/10.7554/eLife.19532.038 [file elife-19532-supp1.zip › BALB VPA data cohort 1/20140618_140000.txt]

40372	2014.06.18	14:00:02.522	1	899	0065-0136651817
40373	2014.06.18	14:00:39.467	5	540	0065-0136665886
40374	2014.06.18	14:00:40.045	6	821	0065-0136665886
40375	2014.06.18	14:00:44.200	7	408	0065-0136665886
40376	2014.06.18	14:00:44.690	8	1192	0065-0136665886
40377	2014.06.18	14:00:48.061	8	413	0065-0136665886
40378	2014.06.18	14:00:48.419	7	354	0065-0136665886
40379	2014.06.18	14:00:49.597	6	406	0065-0136665886
40380	2014.06.18	14:00:49.930	5	512	0065-0136665886
40381	2014.06.18	14:00:50.936	5	2282	0065-0136665886
40382	2014.06.18	14:01:33.488	1	416	0065-0136653169
40383	2014.06.18	14:01:34.178	2	2466	0065-0136653169
40384	2014.06.18	14:01:38.429	5	1480	0065-0136670531
40385	2014.06.18	14:01:40.144	6	1901	0065-0136670531
40386	2014.06.18	14:01:47.396	3	4013	0065-0136653169
40387	2014.06.18	14:01:51.884	4	7209	0065-0136653169
40388	2014.06.18	14:02:02.637	6	314	0065-0136660676
40389	2014.06.18	14:02:02.998	5	1990	0065-0136660676
40390	2014.06.18	14:02:06.038	4	317	0065-0136665886
40391	2014.06.18	14:02:06.375	3	1788	0065-0136665886
40392	2014.06.18	14:02:09.163	2	214	0065-0136665886
40393	2014.06.18	14:02:09.428	1	325	0065-0136665886
40394	2014.06.18	14:02:10.969	8	309	0065-0136665886
40395	2014.06.18	14:02:11.260	7	424	0065-0136665886
40396	2014.06.18	14:02:13.166	6	326	0065-0136670531
40397	2014.06.18	14:02:13.573	5	435	0065-0136670531
40398	2014.06.18	14:02:16.688	5	427	0065-0136653169
40399	2014.06.18	14:02:17.319	6	216	0065-0136653169
40400	2014.06.18	14:02:17.942	6	3745	0065-0136653169
40401	2014.06.18	14:02:33.677	6	414	0065-0136665886
40402	2014.06.18	14:02:34.068	5	519	0065-0136665886
40403	2014.06.18	14:03:11.736	5	426	0065-0136665886
40404	2014.06.18	14:03:12.127	6	1426	0065-0136665886
40405	2014.06.18	14:03:16.411	7	407	0065-0136665886
40406	2014.06.18	14:03:16.800	8	499	0065-0136665886
40407	2014.06.18	14:03:20.294	7	2322	0065-0136653169
40408	2014.06.18	14:03:22.966	8	4597	0065-0136653169
40409	2014.06.18	14:03:36.254	1	323	0065-0136653169
40410	2014.06.18	14:03:36.730	2	1970	0065-0136653169
40411	2014.06.18	14:03:59.200	4	311	0065-0136660676
40412	2014.06.18	14:03:59.591	3	2090	0065-0136660676
40413	2014.06.18	14:04:17.278	2	331	0065-0136660676
40414	2014.06.18	14:04:17.638	1	422	0065-0136660676
40415	2014.06.18	14:04:22.300	4	725	0065-0136670531
40416	2014.06.18	14:04:27.749	1	441	0065-0136660676
40417	2014.06.18	14:04:23.282	3	5453	0065-0136670531
40418	2014.06.18	14:04:28.239	2	618	0065-0136660676
40419	2014.06.18	14:04:28.826	3	213	0065-0136670531
40420	2014.06.18	14:04:33.060	3	509	0065-0136653169
40421	2014.06.18	14:04:33.770	4	1251	0065-0136653169
40422	2014.06.18	14:04:35.922	5	406	0065-0136653169
40423	2014.06.18	14:04:36.411	6	3150	0065-0136653169
40424	2014.06.18	14:04:40.580	6	804	0065-0136653169
40425	2014.06.18	14:04:48.221	3	326	0065-0136660676
40426	2014.06.18	14:04:48.642	4	810	0065-0136660676
40427	2014.06.18	14:04:52.854	3	324	0065-0136670531
40428	2014.06.18	14:04:53.210	4	1219	0065-0136670531
40429	2014.06.18	14:05:03.543	7	463	0065-0136653169
40430	2014.06.18	14:05:04.069	8	5914	0065-0136653169
40431	2014.06.18	14:05:09.804	5	329	0065-0136660676
40432	2014.06.18	14:05:10.101	6	531	0065-0136660676
40433	2014.06.18	14:05:15.059	8	722	0065-0136665886
40434	2014.06.18	14:05:15.879	7	1122	0065-0136665886
40435	2014.06.18	14:05:23.679	7	616	0065-0136665886
40436	2014.06.18	14:05:24.309	8	1804	0065-0136665886
40437	2014.06.18	14:05:27.614	1	449	0065-0136665886
40438	2014.06.18	14:05:28.166	2	611	0065-0136665886
40439	2014.06.18	14:05:31.958	1	221	0065-0136651817
40440	2014.06.18	14:05:32.746	3	1786	0065-0136651817
40441	2014.06.18	14:05:34.680	4	1698	0065-0136651817
40442	2014.06.18	14:05:36.421	4	2064	0065-0136651817
40443	2014.06.18	14:05:39.549	5	429	0065-0136651817
40444	2014.06.18	14:05:40.006	6	1970	0065-0136651817
40445	2014.06.18	14:05:42.929	6	1508	0065-0136651817
40446	2014.06.18	14:05:44.607	6	348	0065-0136651817
40447	2014.06.18	14:05:50.517	6	444	0065-0136651817
40448	2014.06.18	14:05:51.316	6	422	0065-0136660676
40449	2014.06.18	14:05:50.938	5	1005	0065-0136651817
40450	2014.06.18	14:05:52.573	3	403	0065-0136665886
40451	2014.06.18	14:05:51.977	5	1817	0065-0136660676
40452	2014.06.18	14:05:53.002	4	1000	0065-0136665886
40453	2014.06.18	14:06:01.753	5	318	0065-0136660676
40454	2014.06.18	14:06:02.147	6	750	0065-0136660676
40455	2014.06.18	14:07:13.479	5	315	0065-0136665886
40456	2014.06.18	14:07:13.794	6	222	0065-0136665886
40457	2014.06.18	14:07:13.974	5	212	0065-0136651817
40458	2014.06.18	14:07:14.193	6	216	0065-0136651817
40459	2014.06.18	14:07:14.325	7	312	0065-0136665886
40460	2014.06.18	14:07:14.549	8	307	0065-0136665886
40461	2014.06.18	14:07:14.820	7	220	0065-0136651817
40462	2014.06.18	14:07:15.044	8	222	0065-0136651817
40463	2014.06.18	14:07:15.125	1	211	0065-0136665886
40464	2014.06.18	14:07:15.304	2	226	0065-0136665886
40465	2014.06.18	14:07:15.924	1	212	0065-0136651817
40466	2014.06.18	14:07:16.119	2	215	0065-0136651817
40467	2014.06.18	14:07:16.333	3	412	0065-0136665886
40468	2014.06.18	14:07:16.692	4	410	0065-0136665886
40469	2014.06.18	14:07:17.468	3	211	0065-0136651817
40470	2014.06.18	14:07:17.746	4	337	0065-0136651817
40471	2014.06.18	14:07:20.111	4	408	0065-0136651817
40472	2014.06.18	14:07:20.440	3	2370	0065-0136651817
40473	2014.06.18	14:08:37.445	4	405	0065-0136665886
40474	2014.06.18	14:08:38.015	3	1720	0065-0136665886
40475	2014.06.18	14:08:45.331	2	322	0065-0136665886
40476	2014.06.18	14:08:45.690	1	407	0065-0136665886
40477	2014.06.18	14:08:50.779	3	504	0065-0136651817
40478	2014.06.18	14:08:51.360	4	6038	0065-0136651817
40479	2014.06.18	14:08:58.900	4	771	0065-0136651817
40480	2014.06.18	14:08:59.794	4	936	0065-0136651817
40481	2014.06.18	14:09:31.695	4	456	0065-0136651817
40482	2014.06.18	14:09:32.157	3	1714	0065-0136651817
40483	2014.06.18	14:12:08.881	5	4435	0065-0136670531
40484	2014.06.18	14:12:13.798	6	4796	0065-0136670531
40485	2014.06.18	14:12:21.961	6	311	0065-0136670531
40486	2014.06.18	14:12:22.283	5	554	0065-0136670531
40487	2014.06.18	14:13:04.316	4	403	0065-0136670531
40488	2014.06.18	14:13:04.938	3	1405	0065-0136670531
40489	2014.06.18	14:13:07.647	2	313	0065-0136670531
40490	2014.06.18	14:13:08.692	3	336	0065-0136651817
40491	2014.06.18	14:13:09.029	4	215	0065-0136651817
40492	2014.06.18	14:13:08.106	1	1685	0065-0136670531
40493	2014.06.18	14:13:14.157	4	406	0065-0136651817
40494	2014.06.18	14:13:14.620	3	4394	0065-0136651817
40495	2014.06.18	14:13:19.445	3	911	0065-0136651817
40496	2014.06.18	14:13:21.244	2	314	0065-0136651817
40497	2014.06.18	14:13:21.634	1	309	0065-0136651817
40498	2014.06.18	14:13:27.971	8	326	0065-0136670531
40499	2014.06.18	14:13:28.293	7	408	0065-0136670531
40500	2014.06.18	14:13:29.501	6	340	0065-0136670531
40501	2014.06.18	14:13:29.792	5	330	0065-0136670531
40502	2014.06.18	14:13:29.765	1	509	0065-0136671473
40503	2014.06.18	14:13:30.415	2	1402	0065-0136671473
40504	2014.06.18	14:13:32.864	3	420	0065-0136671473
40505	2014.06.18	14:13:33.342	4	2204	0065-0136671473
40506	2014.06.18	14:14:09.935	8	403	0065-0136665886
40507	2014.06.18	14:14:10.464	7	836	0065-0136665886
40508	2014.06.18	14:14:15.669	6	409	0065-0136665886
40509	2014.06.18	14:14:16.085	5	1015	0065-0136665886
40510	2014.06.18	14:14:16.648	7	546	0065-0136660676
40511	2014.06.18	14:14:17.331	8	1396	0065-0136660676
40512	2014.06.18	14:14:17.731	5	2304	0065-0136665886
40513	2014.06.18	14:14:34.230	1	350	0065-0136660676
40514	2014.06.18	14:14:34.654	2	691	0065-0136660676
40515	2014.06.18	14:14:44.915	3	320	0065-0136660676
40516	2014.06.18	14:14:45.307	4	904	0065-0136660676
40517	2014.06.18	14:14:49.727	5	309	0065-0136671473
40518	2014.06.18	14:14:50.079	5	343	0065-0136660676
40519	2014.06.18	14:14:50.158	6	507	0065-0136671473
40520	2014.06.18	14:14:51.374	7	521	0065-0136671473
40521	2014.06.18	14:14:51.867	8	520	0065-0136671473
40522	2014.06.18	14:14:50.701	6	4639	0065-0136660676
40523	2014.06.18	14:15:01.628	8	421	0065-0136671473
40524	2014.06.18	14:15:02.049	7	516	0065-0136671473
40525	2014.06.18	14:15:03.433	6	352	0065-0136671473
40526	2014.06.18	14:15:03.801	5	512	0065-0136671473
40527	2014.06.18	14:15:25.782	5	715	0065-0136665886
40528	2014.06.18	14:15:26.596	6	899	0065-0136665886
40529	2014.06.18	14:15:28.049	6	225	0065-0136665886
40530	2014.06.18	14:15:28.576	6	228	0065-0136665886
40531	2014.06.18	14:15:32.428	7	446	0065-0136660676
40532	2014.06.18	14:15:32.923	8	901	0065-0136660676
40533	2014.06.18	14:15:35.176	7	2287	0065-0136665886
40534	2014.06.18	14:15:37.507	8	3498	0065-0136665886
40535	2014.06.18	14:16:03.098	8	619	0065-0136651817
40536	2014.06.18	14:16:03.893	7	4555	0065-0136651817
40537	2014.06.18	14:16:15.895	1	412	0065-0136665886
40538	2014.06.18	14:16:16.455	2	502	0065-0136665886
40539	2014.06.18	14:17:06.538	3	547	0065-0136665886
40540	2014.06.18	14:17:07.112	4	706	0065-0136665886
40541	2014.06.18	14:17:14.828	6	416	0065-0136651817
40542	2014.06.18	14:17:15.287	5	1284	0065-0136651817
40543	2014.06.18	14:17:41.533	5	416	0065-0136665886
40544	2014.06.18	14:17:42.001	6	1036	0065-0136665886
40545	2014.06.18	14:17:45.717	7	308	0065-0136665886
40546	2014.06.18	14:17:46.085	8	1185	0065-0136665886
40547	2014.06.18	14:17:53.424	1	618	0065-0136665886
40548	2014.06.18	14:17:54.084	2	723	0065-0136665886
40549	2014.06.18	14:18:08.619	3	444	0065-0136665886
40550	2014.06.18	14:18:09.047	4	1378	0065-0136665886
40551	2014.06.18	14:18:10.548	4	220	0065-0136665886
40552	2014.06.18	14:20:32.222	5	519	0065-0136665886
40553	2014.06.18	14:20:32.676	6	611	0065-0136665886
40554	2014.06.18	14:20:34.260	7	416	0065-0136665886
40555	2014.06.18	14:20:34.648	8	1215	0065-0136665886
40556	2014.06.18	14:20:36.698	4	350	0065-0136671473
40557	2014.06.18	14:20:37.067	3	615	0065-0136671473
40558	2014.06.18	14:20:38.369	2	224	0065-0136671473
40559	2014.06.18	14:20:38.708	1	411	0065-0136671473
40560	2014.06.18	14:21:29.470	8	322	0065-0136671473
40561	2014.06.18	14:21:29.856	7	709	0065-0136671473
40562	2014.06.18	14:21:36.834	8	441	0065-0136665886
40563	2014.06.18	14:21:37.320	7	850	0065-0136665886
40564	2014.06.18	14:21:38.310	7	703	0065-0136665886
40565	2014.06.18	14:21:41.179	6	402	0065-0136671473
40566	2014.06.18	14:21:41.699	5	802	0065-0136671473
40567	2014.06.18	14:21:46.704	1	307	0065-0136659459
40568	2014.06.18	14:21:47.128	2	740	0065-0136659459
40569	2014.06.18	14:21:49.070	3	341	0065-0136659459
40570	2014.06.18	14:21:49.526	4	807	0065-0136659459
40571	2014.06.18	14:22:23.856	1	413	0065-0136667521
40572	2014.06.18	14:22:24.512	2	1796	0065-0136667521
40573	2014.06.18	14:22:27.220	3	418	0065-0136667521
40574	2014.06.18	14:22:27.751	4	2866	0065-0136667521
40575	2014.06.18	14:22:35.148	4	708	0065-0136651817
40576	2014.06.18	14:22:36.039	3	2843	0065-0136651817
40577	2014.06.18	14:22:39.872	6	614	0065-0136665886
40578	2014.06.18	14:22:40.488	5	1404	0065-0136665886
40579	2014.06.18	14:22:43.998	4	315	0065-0136665886
40580	2014.06.18	14:22:44.394	3	648	0065-0136665886
40581	2014.06.18	14:23:01.663	3	509	0065-0136665886
40582	2014.06.18	14:23:02.177	4	811	0065-0136665886
40583	2014.06.18	14:23:07.405	5	509	0065-0136665886
40584	2014.06.18	14:23:07.829	6	522	0065-0136665886
40585	2014.06.18	14:23:10.276	7	427	0065-0136665886
40586	2014.06.18	14:23:10.648	8	514	0065-0136665886
40587	2014.06.18	14:23:11.622	5	499	0065-0136667521
40588	2014.06.18	14:23:13.006	1	310	0065-0136665886
40589	2014.06.18	14:23:13.301	2	311	0065-0136665886
40590	2014.06.18	14:23:14.636	3	312	0065-0136665886
40591	2014.06.18	14:23:14.893	4	412	0065-0136665886
40592	2014.06.18	14:23:16.095	5	416	0065-0136665886
40593	2014.06.18	14:23:16.582	6	632	0065-0136665886
40594	2014.06.18	14:23:24.394	6	228	0065-0136667521
40595	2014.06.18	14:23:24.658	5	601	0065-0136667521
40596	2014.06.18	14:23:25.832	6	548	0065-0136665886
40597	2014.06.18	14:23:26.383	5	1017	0065-0136665886
40598	2014.06.18	14:24:30.515	4	328	0065-0136659459
40599	2014.06.18	14:24:30.952	3	1831	0065-0136659459
40600	2014.06.18	14:24:36.879	3	311	0065-0136651817
40601	2014.06.18	14:24:36.857	4	621	0065-0136659459
40602	2014.06.18	14:24:42.342	5	611	0065-0136671473
40603	2014.06.18	14:24:43.022	6	726	0065-0136671473
40604	2014.06.18	14:24:43.396	8	424	0065-0136673193
40605	2014.06.18	14:24:37.496	4	6354	0065-0136651817
40606	2014.06.18	14:24:43.935	7	3183	0065-0136673193
40607	2014.06.18	14:24:46.616	6	613	0065-0136671473
40608	2014.06.18	14:24:47.182	5	1585	0065-0136671473
40609	2014.06.18	14:24:49.860	4	406	0065-0136671473
40610	2014.06.18	14:24:50.627	6	611	0065-0136673193
40611	2014.06.18	14:24:50.380	3	1123	0065-0136671473
40612	2014.06.18	14:24:51.384	5	3280	0065-0136673193
40613	2014.06.18	14:24:54.754	5	1397	0065-0136673193
40614	2014.06.18	14:24:57.882	2	402	0065-0136671473
40615	2014.06.18	14:24:58.424	1	518	0065-0136671473
40616	2014.06.18	14:24:58.534	4	419	0065-0136667521
40617	2014.06.18	14:24:59.006	3	1698	0065-0136667521
40618	2014.06.18	14:25:01.445	2	212	0065-0136667521
40619	2014.06.18	14:25:01.778	1	1388	0065-0136667521
40620	2014.06.18	14:26:08.077	8	316	0065-0136671473
40621	2014.06.18	14:26:08.407	7	845	0065-0136671473
40622	2014.06.18	14:26:14.512	6	1285	0065-0136671473
40623	2014.06.18	14:26:15.921	5	1002	0065-0136671473
40624	2014.06.18	14:26:20.825	5	403	0065-0136659459
40625	2014.06.18	14:26:21.318	6	2061	0065-0136659459
40626	2014.06.18	14:26:58.809	7	331	0065-0136659459
40627	2014.06.18	14:26:59.083	8	1010	0065-0136659459
40628	2014.06.18	14:27:15.729	8	414	0065-0136659459
40629	2014.06.18	14:27:16.083	7	2029	0065-0136659459
40630	2014.06.18	14:27:18.621	6	454	0065-0136659459
40631	2014.06.18	14:27:18.988	5	1425	0065-0136659459
40632	2014.06.18	14:27:27.727	5	518	0065-0136671473
40633	2014.06.18	14:27:28.349	6	1753	0065-0136671473
40634	2014.06.18	14:27:32.390	8	307	0065-0136667521
40635	2014.06.18	14:27:32.751	7	1800	0065-0136667521
40636	2014.06.18	14:27:37.647	6	409	0065-0136671473
40637	2014.06.18	14:27:39.220	1	326	0065-0136659288
40638	2014.06.18	14:27:39.671	2	1106	0065-0136659288
40639	2014.06.18	14:27:37.999	5	2789	0065-0136671473
40640	2014.06.18	14:27:41.129	6	1394	0065-0136667521
40641	2014.06.18	14:27:43.606	3	450	0065-0136659288
40642	2014.06.18	14:27:42.631	5	2891	0065-0136667521
40643	2014.06.18	14:27:44.188	4	1590	0065-0136659288
40644	2014.06.18	14:28:05.572	5	916	0065-0136659288
40645	2014.06.18	14:28:06.577	6	3761	0065-0136659288
40646	2014.06.18	14:28:11.487	7	412	0065-0136659288
40647	2014.06.18	14:28:11.908	8	1567	0065-0136659288
40648	2014.06.18	14:28:14.090	1	307	0065-0136659288
40649	2014.06.18	14:28:14.419	2	694	0065-0136659288
40650	2014.06.18	14:28:15.715	3	423	0065-0136659288
40651	2014.06.18	14:28:16.104	4	1023	0065-0136659288
40652	2014.06.18	14:28:38.597	4	226	0065-0136671473
40653	2014.06.18	14:28:38.896	3	1206	0065-0136671473
40654	2014.06.18	14:28:41.995	2	230	0065-0136671473
40655	2014.06.18	14:28:42.297	1	413	0065-0136671473
40656	2014.06.18	14:29:31.234	5	676	0065-0136651817
40657	2014.06.18	14:29:31.962	6	2572	0065-0136651817
40658	2014.06.18	14:29:37.795	7	437	0065-0136651817
40659	2014.06.18	14:29:38.325	8	2433	0065-0136651817
40660	2014.06.18	14:29:41.043	4	227	0065-0136659459
40661	2014.06.18	14:29:41.375	3	2520	0065-0136659459
40662	2014.06.18	14:29:43.789	5	320	0065-0136673193
40663	2014.06.18	14:29:44.173	5	219	0065-0136655780
40664	2014.06.18	14:29:44.986	7	311	0065-0136673193
40665	2014.06.18	14:29:45.306	8	515	0065-0136673193
40666	2014.06.18	14:29:44.406	6	5740	0065-0136655780
40667	2014.06.18	14:29:50.594	8	407	0065-0136671473
40668	2014.06.18	14:29:51.027	7	1008	0065-0136671473
40669	2014.06.18	14:30:09.149	7	309	0065-0136671473
40670	2014.06.18	14:30:09.444	8	501	0065-0136671473
40671	2014.06.18	14:30:32.017	3	450	0065-0136659459
40672	2014.06.18	14:30:32.466	4	1115	0065-0136659459
40673	2014.06.18	14:30:35.228	5	328	0065-0136659459
40674	2014.06.18	14:30:40.237	6	1297	0065-0136655780
40675	2014.06.18	14:30:41.826	5	3263	0065-0136655780
40676	2014.06.18	14:30:45.294	4	316	0065-0136659288
40677	2014.06.18	14:30:45.725	3	930	0065-0136659288
40678	2014.06.18	14:30:47.379	2	212	0065-0136659288
40679	2014.06.18	14:30:47.681	1	813	0065-0136659288
40680	2014.06.18	14:30:50.885	4	324	0065-0136659459
40681	2014.06.18	14:30:51.189	3	596	0065-0136659459
40682	2014.06.18	14:30:52.299	2	213	0065-0136659459
40683	2014.06.18	14:30:52.552	1	466	0065-0136659459
40684	2014.06.18	14:30:54.556	8	320	0065-0136659459
40685	2014.06.18	14:30:54.851	7	3665	0065-0136659459
40686	2014.06.18	14:31:13.822	5	817	0065-0136665886
40687	2014.06.18	14:31:14.870	6	3375	0065-0136665886
40688	2014.06.18	14:31:18.337	6	1010	0065-0136665886
40689	2014.06.18	14:31:22.625	7	314	0065-0136665886
40690	2014.06.18	14:31:23.076	1	219	0065-0136671473
40691	2014.06.18	14:31:23.023	8	511	0065-0136665886
40692	2014.06.18	14:31:23.406	2	405	0065-0136671473
40693	2014.06.18	14:31:25.551	1	226	0065-0136665886
40694	2014.06.18	14:31:26.495	3	435	0065-0136665886
40695	2014.06.18	14:31:26.908	4	228	0065-0136665886
40696	2014.06.18	14:31:26.573	1	899	0065-0136659288
40697	2014.06.18	14:31:27.687	2	1726	0065-0136659288
40698	2014.06.18	14:31:29.492	2	213	0065-0136659288
40699	2014.06.18	14:31:30.084	2	219	0065-0136659288
40700	2014.06.18	14:31:34.611	3	311	0065-0136659288
40701	2014.06.18	14:31:34.976	4	1097	0065-0136659288
40702	2014.06.18	14:31:39.908	8	421	0065-0136673193
40703	2014.06.18	14:31:40.379	7	2193	0065-0136673193
40704	2014.06.18	14:31:43.465	6	404	0065-0136673193
40705	2014.06.18	14:31:43.933	5	2306	0065-0136673193
40706	2014.06.18	14:31:46.249	5	1299	0065-0136673193
40707	2014.06.18	14:31:49.472	6	313	0065-0136659459
40708	2014.06.18	14:31:49.861	5	3071	0065-0136659459
40709	2014.06.18	14:31:56.170	5	212	0065-0136659288
40710	2014.06.18	14:31:56.780	4	308	0065-0136667521
40711	2014.06.18	14:31:56.453	6	1799	0065-0136659288
40712	2014.06.18	14:31:58.450	6	457	0065-0136659288
40713	2014.06.18	14:31:57.169	3	2490	0065-0136667521
40714	2014.06.18	14:32:19.131	7	324	0065-0136659288
40715	2014.06.18	14:32:20.077	3	318	0065-0136671473
40716	2014.06.18	14:32:19.492	8	995	0065-0136659288
40717	2014.06.18	14:32:20.828	3	338	0065-0136667521
40718	2014.06.18	14:32:20.470	4	809	0065-0136671473
40719	2014.06.18	14:32:21.348	4	525	0065-0136667521
40720	2014.06.18	14:32:38.215	5	321	0065-0136671473
40721	2014.06.18	14:32:38.598	5	217	0065-0136667521
40722	2014.06.18	14:32:38.530	6	429	0065-0136671473
40723	2014.06.18	14:32:38.994	6	508	0065-0136667521
40724	2014.06.18	14:32:43.549	7	325	0065-0136671473
40725	2014.06.18	14:32:43.807	8	308	0065-0136671473
40726	2014.06.18	14:32:44.460	7	630	0065-0136667521
40727	2014.06.18	14:32:46.167	1	219	0065-0136671473
40728	2014.06.18	14:32:46.434	2	528	0065-0136671473
40729	2014.06.18	14:32:50.974	3	613	0065-0136671473
40730	2014.06.18	14:32:45.883	8	6442	0065-0136667521
40731	2014.06.18	14:32:52.483	4	2323	0065-0136671473
40732	2014.06.18	14:33:21.051	1	215	0065-0136659288
40733	2014.06.18	14:33:21.374	2	1874	0065-0136659288
40734	2014.06.18	14:33:23.963	3	308	0065-0136659288
40735	2014.06.18	14:33:24.322	4	902	0065-0136659288
40736	2014.06.18	14:33:32.949	4	518	0065-0136670531
40737	2014.06.18	14:33:33.708	3	936	0065-0136670531
40738	2014.06.18	14:33:35.641	2	321	0065-0136670531
40739	2014.06.18	14:33:36.129	1	1406	0065-0136670531
40740	2014.06.18	14:33:42.070	4	319	0065-0136659459
40741	2014.06.18	14:33:42.398	3	2203	0065-0136659459
40742	2014.06.18	14:34:03.823	5	790	0065-0136665886
40743	2014.06.18	14:34:05.389	1	229	0065-0136670531
40744	2014.06.18	14:34:05.740	1	213	0065-0136670531
40745	2014.06.18	14:34:06.204	1	518	0065-0136670531
40746	2014.06.18	14:34:04.857	6	3164	0065-0136665886
40747	2014.06.18	14:34:06.827	2	1609	0065-0136670531
40748	2014.06.18	14:34:10.038	3	308	0065-0136670531
40749	2014.06.18	14:34:10.360	4	719	0065-0136670531
40750	2014.06.18	14:34:13.629	7	420	0065-0136665886
40751	2014.06.18	14:34:14.061	8	1274	0065-0136665886
40752	2014.06.18	14:34:28.491	2	324	0065-0136659459
40753	2014.06.18	14:34:28.918	1	538	0065-0136659459
40754	2014.06.18	14:34:31.523	5	226	0065-0136659288
40755	2014.06.18	14:34:33.167	8	434	0065-0136665886
40756	2014.06.18	14:34:31.823	6	2756	0065-0136659288
40757	2014.06.18	14:34:33.540	7	1431	0065-0136665886
40758	2014.06.18	14:34:34.762	6	1004	0065-0136659288
40759	2014.06.18	14:34:41.617	8	333	0065-0136659459
40760	2014.06.18	14:34:41.978	7	1236	0065-0136659459
40761	2014.06.18	14:34:39.650	6	10392	0065-0136659288
40762	2014.06.18	14:34:51.152	6	219	0065-0136659288
40763	2014.06.18	14:34:51.503	6	316	0065-0136659288
40764	2014.06.18	14:34:51.871	6	905	0065-0136659288
40765	2014.06.18	14:34:52.957	6	613	0065-0136665886
40766	2014.06.18	14:34:53.679	5	1337	0065-0136665886
40767	2014.06.18	14:35:17.174	6	308	0065-0136659288
40768	2014.06.18	14:35:17.561	5	2680	0065-0136659288
40769	2014.06.18	14:35:20.776	4	218	0065-0136659288
40770	2014.06.18	14:35:21.082	3	740	0065-0136659288
40771	2014.06.18	14:35:23.040	5	418	0065-0136671473
40772	2014.06.18	14:35:23.468	6	1113	0065-0136671473
40773	2014.06.18	14:35:25.673	6	220	0065-0136671473
40774	2014.06.18	14:35:38.996	6	217	0065-0136659459
40775	2014.06.18	14:35:39.286	5	1207	0065-0136659459
40776	2014.06.18	14:35:46.591	4	316	0065-0136659459
40777	2014.06.18	14:35:46.978	3	3425	0065-0136659459
40778	2014.06.18	14:35:50.866	2	310	0065-0136659459
40779	2014.06.18	14:35:51.441	2	220	0065-0136659288
40780	2014.06.18	14:35:51.224	1	941	0065-0136659459
40781	2014.06.18	14:35:52.168	1	215	0065-0136659288
40782	2014.06.18	14:36:10.740	8	403	0065-0136659459
40783	2014.06.18	14:36:11.100	7	3359	0065-0136659459
40784	2014.06.18	14:36:19.718	5	840	0065-0136670531
40785	2014.06.18	14:36:23.185	1	318	0065-0136667521
40786	2014.06.18	14:36:23.570	2	901	0065-0136667521
40787	2014.06.18	14:36:24.592	2	218	0065-0136667521
40788	2014.06.18	14:36:25.024	2	381	0065-0136667521
40789	2014.06.18	14:36:20.898	6	4878	0065-0136670531
40790	2014.06.18	14:36:30.560	3	414	0065-0136667521
40791	2014.06.18	14:36:31.191	4	2690	0065-0136667521
40792	2014.06.18	14:37:05.197	6	347	0065-0136659459
40793	2014.06.18	14:37:05.565	5	3662	0065-0136659459
40794	2014.06.18	14:37:10.996	6	420	0065-0136670531
40795	2014.06.18	14:37:11.428	5	2088	0065-0136670531
40796	2014.06.18	14:37:18.428	4	318	0065-0136659459
40797	2014.06.18	14:37:18.790	3	1828	0065-0136659459
40798	2014.06.18	14:37:20.805	8	313	0065-0136659288
40799	2014.06.18	14:37:21.158	7	1938	0065-0136659288
40800	2014.06.18	14:37:28.345	6	228	0065-0136659288
40801	2014.06.18	14:37:28.632	5	5833	0065-0136659288
40802	2014.06.18	14:37:37.649	7	318	0065-0136671473
40803	2014.06.18	14:37:38.115	2	218	0065-0136659459
40804	2014.06.18	14:37:38.449	1	341	0065-0136659459
40805	2014.06.18	14:37:37.945	8	1499	0065-0136671473
40806	2014.06.18	14:37:40.685	1	230	0065-0136671473
40807	2014.06.18	14:37:40.990	2	310	0065-0136671473
40808	2014.06.18	14:37:58.522	3	318	0065-0136671473
40809	2014.06.18	14:37:58.875	4	710	0065-0136671473
40810	2014.06.18	14:38:44.127	5	416	0065-0136667521
40811	2014.06.18	14:38:45.070	5	740	0065-0136670531
40812	2014.06.18	14:38:44.611	6	1307	0065-0136667521
40813	2014.06.18	14:38:46.080	6	409	0065-0136670531
40814	2014.06.18	14:38:46.236	5	324	0065-0136655780
40815	2014.06.18	14:38:46.495	6	532	0065-0136659288
40816	2014.06.18	14:38:48.025	8	307	0065-0136659459
40817	2014.06.18	14:38:47.230	6	5707	0065-0136655780
40818	2014.06.18	14:38:53.265	5	1106	0065-0136655780
40819	2014.06.18	14:39:00.186	6	722	0065-0136659288
40820	2014.06.18	14:38:48.442	7	13430	0065-0136659459
40821	2014.06.18	14:39:00.981	5	1783	0065-0136659288
40822	2014.06.18	14:39:02.614	6	230	0065-0136670531
40823	2014.06.18	14:39:02.854	6	225	0065-0136659459
40824	2014.06.18	14:39:02.882	5	229	0065-0136670531
40825	2014.06.18	14:39:03.268	4	213	0065-0136659288
40826	2014.06.18	14:39:03.574	3	437	0065-0136659288
40827	2014.06.18	14:39:04.750	2	218	0065-0136659288
40828	2014.06.18	14:39:05.005	1	228	0065-0136659288
40829	2014.06.18	14:39:07.230	4	326	0065-0136659459
40830	2014.06.18	14:39:06.667	8	1984	0065-0136651817
40831	2014.06.18	14:39:07.696	3	3464	0065-0136659459
40832	2014.06.18	14:39:08.784	7	2886	0065-0136651817
40833	2014.06.18	14:39:11.869	7	229	0065-0136651817
40834	2014.06.18	14:39:16.752	6	2376	0065-0136651817
40835	2014.06.18	14:39:25.029	3	313	0065-0136659459
40836	2014.06.18	14:39:25.345	4	1212	0065-0136659459
40837	2014.06.18	14:39:19.832	5	6890	0065-0136651817
40838	2014.06.18	14:39:40.472	5	999	0065-0136671473
40839	2014.06.18	14:39:42.248	6	2778	0065-0136671473
40840	2014.06.18	14:39:45.117	8	504	0065-0136659288
40841	2014.06.18	14:39:45.731	7	213	0065-0136659288
40842	2014.06.18	14:39:46.850	7	1187	0065-0136659288
40843	2014.06.18	14:39:48.542	6	541	0065-0136671473
40844	2014.06.18	14:39:57.669	7	212	0065-0136667521
40845	2014.06.18	14:39:57.737	8	314	0065-0136671473
40846	2014.06.18	14:39:58.232	8	414	0065-0136667521
40847	2014.06.18	14:40:05.026	4	556	0065-0136673193
40848	2014.06.18	14:40:05.654	3	2410	0065-0136673193
40849	2014.06.18	14:40:13.875	4	504	0065-0136670531
40850	2014.06.18	14:40:14.536	3	2209	0065-0136670531
40851	2014.06.18	14:40:18.802	3	311	0065-0136673193
40852	2014.06.18	14:40:19.196	4	622	0065-0136673193
40853	2014.06.18	14:40:24.679	2	419	0065-0136670531
40854	2014.06.18	14:40:25.268	1	1607	0065-0136670531
40855	2014.06.18	14:40:26.881	1	440	0065-0136670531
40856	2014.06.18	14:40:27.375	7	337	0065-0136659288
40857	2014.06.18	14:40:27.673	8	2201	0065-0136659288
40858	2014.06.18	14:40:32.369	8	216	0065-0136659288
40859	2014.06.18	14:40:36.795	8	1338	0065-0136671473
40860	2014.06.18	14:40:38.241	7	1465	0065-0136671473
40861	2014.06.18	14:40:47.964	1	214	0065-0136667521
40862	2014.06.18	14:40:48.292	2	2357	0065-0136667521
40863	2014.06.18	14:40:47.676	5	4052	0065-0136655780
40864	2014.06.18	14:40:52.890	6	5347	0065-0136655780
40865	2014.06.18	14:41:01.931	6	596	0065-0136671473
40866	2014.06.18	14:41:02.538	6	318	0065-0136655780
40867	2014.06.18	14:41:02.581	5	706	0065-0136671473
40868	2014.06.18	14:41:03.299	5	1103	0065-0136655780
40869	2014.06.18	14:41:04.340	4	212	0065-0136671473
40870	2014.06.18	14:41:04.635	3	624	0065-0136671473
40871	2014.06.18	14:41:09.495	2	410	0065-0136671473
40872	2014.06.18	14:41:10.022	1	2366	0065-0136671473
40873	2014.06.18	14:41:28.822	1	410	0065-0136659288
40874	2014.06.18	14:41:29.447	2	1812	0065-0136659288
40875	2014.06.18	14:41:31.539	8	1496	0065-0136671473
40876	2014.06.18	14:41:33.022	7	1005	0065-0136671473
40877	2014.06.18	14:41:34.108	7	410	0065-0136671473
40878	2014.06.18	14:41:34.588	7	340	0065-0136671473
40879	2014.06.18	14:41:36.550	6	314	0065-0136671473
40880	2014.06.18	14:41:36.953	3	505	0065-0136667521
40881	2014.06.18	14:41:36.910	5	902	0065-0136671473
40882	2014.06.18	14:41:37.703	1	1298	0065-0136653169
40883	2014.06.18	14:41:37.503	4	1794	0065-0136667521
40884	2014.06.18	14:41:40.986	4	526	0065-0136651817
40885	2014.06.18	14:41:42.648	4	313	0065-0136655780
40886	2014.06.18	14:41:41.682	3	1400	0065-0136651817
40887	2014.06.18	14:41:39.415	2	4124	0065-0136653169
40888	2014.06.18	14:41:49.862	8	835	0065-0136670531
40889	2014.06.18	14:41:51.047	7	3760	0065-0136670531
40890	2014.06.18	14:41:55.689	6	318	0065-0136670531
40891	2014.06.18	14:41:56.017	5	552	0065-0136670531
40892	2014.06.18	14:41:43.728	3	13728	0065-0136655780
40893	2014.06.18	14:41:57.695	4	713	0065-0136655780
40894	2014.06.18	14:42:00.124	4	405	0065-0136659459
40895	2014.06.18	14:42:00.582	3	3922	0065-0136659459
40896	2014.06.18	14:42:05.265	2	212	0065-0136659459
40897	2014.06.18	14:42:05.624	1	440	0065-0136659459
40898	2014.06.18	14:42:07.609	8	311	0065-0136659459
40899	2014.06.18	14:42:07.691	3	338	0065-0136659288
40900	2014.06.18	14:42:07.970	7	1308	0065-0136659459
40901	2014.06.18	14:42:08.143	4	2416	0065-0136659288
40902	2014.06.18	14:42:12.021	3	630	0065-0136653169
40903	2014.06.18	14:42:13.926	5	317	0065-0136671473
40904	2014.06.18	14:42:12.807	4	1681	0065-0136653169
40905	2014.06.18	14:42:14.252	6	816	0065-0136671473
40906	2014.06.18	14:42:16.402	5	318	0065-0136659288
40907	2014.06.18	14:42:17.718	7	316	0065-0136671473
40908	2014.06.18	14:42:18.072	8	709	0065-0136671473
40909	2014.06.18	14:42:16.760	6	4781	0065-0136659288
40910	2014.06.18	14:42:24.540	6	1404	0065-0136659288
40911	2014.06.18	14:42:25.347	4	627	0065-0136670531
40912	2014.06.18	14:42:27.463	6	321	0065-0136659288
40913	2014.06.18	14:42:26.080	3	2594	0065-0136670531
40914	2014.06.18	14:42:29.979	4	219	0065-0136670531
40915	2014.06.18	14:42:29.962	3	314	0065-0136651817
40916	2014.06.18	14:42:30.315	4	216	0065-0136651817
40917	2014.06.18	14:42:33.350	4	331	0065-0136651817
40918	2014.06.18	14:42:27.761	5	8192	0065-0136659288
40919	2014.06.18	14:42:33.748	3	2801	0065-0136651817
40920	2014.06.18	14:42:36.314	6	312	0065-0136659459
40921	2014.06.18	14:42:37.267	2	315	0065-0136651817
40922	2014.06.18	14:42:37.633	1	324	0065-0136651817
40923	2014.06.18	14:42:37.060	5	1704	0065-0136659459
40924	2014.06.18	14:42:46.104	8	413	0065-0136651817
40925	2014.06.18	14:42:46.562	7	2780	0065-0136651817
40926	2014.06.18	14:42:56.886	5	3749	0065-0136653169
40927	2014.06.18	14:43:02.097	6	7192	0065-0136653169
40928	2014.06.18	14:43:13.505	7	404	0065-0136653169
40929	2014.06.18	14:43:14.160	7	807	0065-0136651817
40930	2014.06.18	14:43:13.931	8	1123	0065-0136653169
40931	2014.06.18	14:43:15.113	8	1386	0065-0136651817
40932	2014.06.18	14:44:27.813	5	343	0065-0136659459
40933	2014.06.18	14:44:28.233	6	3988	0065-0136659459
40934	2014.06.18	14:44:56.759	5	407	0065-0136667521
40935	2014.06.18	14:44:57.229	6	5460	0065-0136667521
40936	2014.06.18	14:45:04.007	7	317	0065-0136667521
40937	2014.06.18	14:45:04.299	8	2309	0065-0136667521
40938	2014.06.18	14:45:19.443	8	522	0065-0136653169
40939	2014.06.18	14:45:19.986	8	321	0065-0136671473
40940	2014.06.18	14:45:20.179	7	1074	0065-0136653169
40941	2014.06.18	14:45:21.282	7	598	0065-0136671473
40942	2014.06.18	14:45:22.374	6	319	0065-0136653169
40943	2014.06.18	14:45:22.696	6	214	0065-0136671473
40944	2014.06.18	14:45:23.117	5	1300	0065-0136671473
40945	2014.06.18	14:45:24.491	5	899	0065-0136671473
40946	2014.06.18	14:45:44.129	4	354	0065-0136659288
40947	2014.06.18	14:45:44.612	3	2650	0065-0136659288
40948	2014.06.18	14:46:05.072	4	519	0065-0136671473
40949	2014.06.18	14:46:05.604	3	1219	0065-0136671473
40950	2014.06.18	14:46:16.985	1	430	0065-0136651817
40951	2014.06.18	14:46:17.450	2	1041	0065-0136651817
40952	2014.06.18	14:46:20.205	3	420	0065-0136651817
40953	2014.06.18	14:46:20.694	4	1342	0065-0136651817
40954	2014.06.18	14:46:27.975	1	309	0065-0136667521
40955	2014.06.18	14:46:26.823	5	1558	0065-0136651817
40956	2014.06.18	14:46:28.361	2	1145	0065-0136667521
40957	2014.06.18	14:46:30.237	7	340	0065-0136653169
40958	2014.06.18	14:46:30.593	8	655	0065-0136653169
40959	2014.06.18	14:46:29.436	6	2033	0065-0136651817
40960	2014.06.18	14:46:36.804	7	403	0065-0136659459
40961	2014.06.18	14:46:37.222	8	2206	0065-0136659459
40962	2014.06.18	14:46:39.248	3	213	0065-0136667521
40963	2014.06.18	14:46:39.511	4	994	0065-0136667521
40964	2014.06.18	14:46:37.491	7	3966	0065-0136651817
40965	2014.06.18	14:46:41.712	8	1713	0065-0136651817
40966	2014.06.18	14:46:43.565	1	214	0065-0136659459
40967	2014.06.18	14:46:43.858	2	1189	0065-0136659459
40968	2014.06.18	14:47:25.013	2	313	0065-0136671473
40969	2014.06.18	14:47:25.444	1	409	0065-0136671473
40970	2014.06.18	14:47:26.355	2	212	0065-0136659459
40971	2014.06.18	14:47:26.706	1	552	0065-0136659459
40972	2014.06.18	14:47:26.935	8	323	0065-0136671473
40973	2014.06.18	14:47:27.253	7	1925	0065-0136671473
40974	2014.06.18	14:47:29.394	7	405	0065-0136671473
40975	2014.06.18	14:47:37.957	8	310	0065-0136659459
40976	2014.06.18	14:47:38.254	1	311	0065-0136651817
40977	2014.06.18	14:47:38.279	7	2092	0065-0136659459
40978	2014.06.18	14:47:38.657	2	2095	0065-0136651817
40979	2014.06.18	14:47:56.625	7	619	0065-0136671473
40980	2014.06.18	14:47:57.255	8	612	0065-0136671473
40981	2014.06.18	14:48:05.966	1	449	0065-0136660676
40982	2014.06.18	14:48:10.503	3	436	0065-0136651817
40983	2014.06.18	14:48:10.918	4	689	0065-0136651817
40984	2014.06.18	14:48:06.728	2	5147	0065-0136660676
40985	2014.06.18	14:48:11.270	3	1024	0065-0136659288
40986	2014.06.18	14:48:12.595	4	1511	0065-0136659288
40987	2014.06.18	14:48:13.278	5	1045	0065-0136673193
40988	2014.06.18	14:48:17.899	3	507	0065-0136660676
40989	2014.06.18	14:48:18.585	4	2462	0065-0136660676
40990	2014.06.18	14:48:21.008	8	315	0065-0136671473
40991	2014.06.18	14:48:15.077	6	6596	0065-0136673193
40992	2014.06.18	14:48:21.346	7	2867	0065-0136671473
40993	2014.06.18	14:48:25.397	6	317	0065-0136659459
40994	2014.06.18	14:48:25.892	6	555	0065-0136671473
40995	2014.06.18	14:48:25.786	5	848	0065-0136659459
40996	2014.06.18	14:48:26.556	7	213	0065-0136673193
40997	2014.06.18	14:48:26.795	7	227	0065-0136673193
40998	2014.06.18	14:48:26.681	5	906	0065-0136671473
40999	2014.06.18	14:48:27.610	7	814	0065-0136673193
41000	2014.06.18	14:48:28.597	8	2415	0065-0136673193
41001	2014.06.18	14:48:40.897	5	507	0065-0136659288
41002	2014.06.18	14:48:41.787	6	5594	0065-0136659288
41003	2014.06.18	14:48:53.884	1	222	0065-0136673193
41004	2014.06.18	14:48:54.188	1	222	0065-0136673193
41005	2014.06.18	14:48:54.571	1	425	0065-0136673193
41006	2014.06.18	14:48:57.509	7	527	0065-0136659288
41007	2014.06.18	14:48:55.263	2	3535	0065-0136673193
41008	2014.06.18	14:48:58.405	8	2612	0065-0136659288
41009	2014.06.18	14:49:02.983	3	306	0065-0136673193
41010	2014.06.18	14:49:03.410	4	1149	0065-0136673193
41011	2014.06.18	14:50:09.163	1	1304	0065-0136653169
41012	2014.06.18	14:50:11.231	2	2948	0065-0136653169
41013	2014.06.18	14:50:16.102	3	542	0065-0136653169
41014	2014.06.18	14:50:16.782	4	1987	0065-0136653169
41015	2014.06.18	14:50:47.577	1	608	0065-0136659288
41016	2014.06.18	14:50:48.681	2	2468	0065-0136659288
41017	2014.06.18	14:50:51.173	2	227	0065-0136659288
41018	2014.06.18	14:50:52.893	3	330	0065-0136659288
41019	2014.06.18	14:50:53.187	4	923	0065-0136659288
41020	2014.06.18	14:50:58.359	5	312	0065-0136659288
41021	2014.06.18	14:50:58.690	6	1971	0065-0136659288
41022	2014.06.18	14:51:01.307	7	406	0065-0136659288
41023	2014.06.18	14:51:01.632	8	904	0065-0136659288
41024	2014.06.18	14:51:03.056	1	323	0065-0136659288
41025	2014.06.18	14:51:03.423	1	218	0065-0136659288
41026	2014.06.18	14:51:03.647	1	627	0065-0136659288
41027	2014.06.18	14:51:04.417	2	3519	0065-0136659288
41028	2014.06.18	14:51:12.304	3	340	0065-0136659288
41029	2014.06.18	14:51:12.627	4	1235	0065-0136659288
41030	2014.06.18	14:51:15.675	5	308	0065-0136659288
41031	2014.06.18	14:51:15.943	6	1880	0065-0136659288
41032	2014.06.18	14:51:18.214	7	901	0065-0136659288
41033	2014.06.18	14:51:19.140	8	1258	0065-0136659288
41034	2014.06.18	14:51:47.481	5	309	0065-0136667521
41035	2014.06.18	14:51:47.796	6	2528	0065-0136667521
41036	2014.06.18	14:52:03.826	4	320	0065-0136659459
41037	2014.06.18	14:52:04.226	3	1427	0065-0136659459
41038	2014.06.18	14:52:06.325	2	224	0065-0136659459
41039	2014.06.18	14:52:07.186	1	564	0065-0136659459
41040	2014.06.18	14:52:20.987	1	220	0065-0136659288
41041	2014.06.18	14:52:20.680	4	907	0065-0136655780
41042	2014.06.18	14:52:21.391	2	1912	0065-0136659288
41043	2014.06.18	14:52:23.356	2	566	0065-0136659288
41044	2014.06.18	14:52:24.075	2	409	0065-0136659288
41045	2014.06.18	14:52:22.023	3	16638	0065-0136655780
41046	2014.06.18	14:52:38.907	4	917	0065-0136655780
41047	2014.06.18	14:52:52.393	3	313	0065-0136659288
41048	2014.06.18	14:52:52.773	4	1210	0065-0136659288
41049	2014.06.18	14:52:59.191	1	506	0065-0136659459
41050	2014.06.18	14:52:59.975	2	9269	0065-0136659459
41051	2014.06.18	14:53:18.332	5	223	0065-0136659288
41052	2014.06.18	14:53:18.631	6	1286	0065-0136659288
41053	2014.06.18	14:53:26.347	6	321	0065-0136667521
41054	2014.06.18	14:53:26.720	5	3070	0065-0136667521
41055	2014.06.18	14:53:33.509	5	973	0065-0136660676
41056	2014.06.18	14:53:34.749	6	5571	0065-0136660676
41057	2014.06.18	14:53:41.599	3	360	0065-0136659459
41058	2014.06.18	14:53:41.990	4	842	0065-0136659459
41059	2014.06.18	14:53:45.059	7	1877	0065-0136660676
41060	2014.06.18	14:53:47.139	8	5303	0065-0136660676
41061	2014.06.18	14:53:53.962	1	446	0065-0136660676
41062	2014.06.18	14:53:56.933	7	420	0065-0136659288
41063	2014.06.18	14:53:57.362	8	1632	0065-0136659288
41064	2014.06.18	14:53:54.756	2	5805	0065-0136660676
41065	2014.06.18	14:54:03.007	3	316	0065-0136660676
41066	2014.06.18	14:54:03.427	4	523	0065-0136660676
41067	2014.06.18	14:54:37.537	8	402	0065-0136659288
41068	2014.06.18	14:54:37.857	7	3865	0065-0136659288
41069	2014.06.18	14:54:45.668	5	904	0065-0136660676
41070	2014.06.18	14:54:46.779	6	1929	0065-0136660676
41071	2014.06.18	14:54:51.843	6	310	0065-0136660676
41072	2014.06.18	14:54:52.202	5	1154	0065-0136660676
41073	2014.06.18	14:55:17.692	4	311	0065-0136667521
41074	2014.06.18	14:55:18.060	3	3362	0065-0136667521
41075	2014.06.18	14:55:28.298	2	220	0065-0136667521
41076	2014.06.18	14:55:30.710	1	697	0065-0136667521
41077	2014.06.18	14:55:31.493	1	225	0065-0136667521
41078	2014.06.18	14:55:34.431	1	1482	0065-0136667521
41079	2014.06.18	14:55:38.427	2	6114	0065-0136667521
41080	2014.06.18	14:55:45.493	5	518	0065-0136653169
41081	2014.06.18	14:55:46.126	6	2098	0065-0136653169
41082	2014.06.18	14:55:50.007	4	1025	0065-0136671473
41083	2014.06.18	14:55:50.637	5	597	0065-0136655780
41084	2014.06.18	14:55:52.148	7	352	0065-0136653169
41085	2014.06.18	14:55:52.537	8	1048	0065-0136653169
41086	2014.06.18	14:55:51.449	3	2296	0065-0136671473
41087	2014.06.18	14:55:51.461	6	2865	0065-0136655780
41088	2014.06.18	14:55:55.186	2	212	0065-0136671473
41089	2014.06.18	14:55:55.585	2	313	0065-0136667521
41090	2014.06.18	14:55:55.547	1	885	0065-0136671473
41091	2014.06.18	14:55:56.729	1	717	0065-0136667521
41092	2014.06.18	14:55:58.549	1	435	0065-0136667521
41093	2014.06.18	14:55:59.333	1	417	0065-0136667521
41094	2014.06.18	14:55:57.373	7	2893	0065-0136655780
41095	2014.06.18	14:56:00.411	2	214	0065-0136671473
41096	2014.06.18	14:56:00.778	2	225	0065-0136671473
41097	2014.06.18	14:56:01.561	2	218	0065-0136671473
41098	2014.06.18	14:56:01.382	6	418	0065-0136655780
41099	2014.06.18	14:56:02.088	2	1393	0065-0136671473
41100	2014.06.18	14:56:03.670	2	452	0065-0136667521
41101	2014.06.18	14:56:01.740	5	2383	0065-0136655780
41102	2014.06.18	14:56:05.732	3	325	0065-0136671473
41103	2014.06.18	14:56:06.115	3	215	0065-0136667521
41104	2014.06.18	14:56:06.062	4	416	0065-0136671473
41105	2014.06.18	14:56:06.525	4	524	0065-0136667521
41106	2014.06.18	14:56:12.665	5	426	0065-0136671473
41107	2014.06.18	14:56:12.914	4	1300	0065-0136651817
41108	2014.06.18	14:56:13.203	6	3255	0065-0136671473
41109	2014.06.18	14:56:17.620	7	340	0065-0136671473
41110	2014.06.18	14:56:17.954	8	819	0065-0136671473
41111	2014.06.18	14:56:18.643	1	311	0065-0136653169
41112	2014.06.18	14:56:19.761	1	410	0065-0136671473
41113	2014.06.18	14:56:19.264	2	1187	0065-0136653169
41114	2014.06.18	14:56:14.630	3	6942	0065-0136651817
41115	2014.06.18	14:56:20.510	2	6031	0065-0136671473
41116	2014.06.18	14:56:29.288	4	322	0065-0136667521
41117	2014.06.18	14:56:29.711	3	2426	0065-0136667521
41118	2014.06.18	14:56:39.424	5	403	0065-0136659459
41119	2014.06.18	14:56:40.120	6	3439	0065-0136659459
41120	2014.06.18	14:56:45.895	2	612	0065-0136651817
41121	2014.06.18	14:56:46.834	1	744	0065-0136651817
41122	2014.06.18	14:56:57.283	8	611	0065-0136651817
41123	2014.06.18	14:56:57.905	7	1903	0065-0136651817
41124	2014.06.18	14:57:04.135	2	217	0065-0136667521
41125	2014.06.18	14:57:04.135	7	247	0065-0136659288
41126	2014.06.18	14:57:04.439	8	725	0065-0136659288
41127	2014.06.18	14:57:04.580	1	1800	0065-0136667521
41128	2014.06.18	14:57:06.983	2	726	0065-0136671473
41129	2014.06.18	14:57:07.934	1	2673	0065-0136659288
41130	2014.06.18	14:57:11.676	5	504	0065-0136660676
41131	2014.06.18	14:57:11.202	2	2295	0065-0136659288
41132	2014.06.18	14:57:12.293	6	1438	0065-0136660676
41133	2014.06.18	14:57:14.572	3	311	0065-0136659288
41134	2014.06.18	14:57:15.499	3	314	0065-0136671473
41135	2014.06.18	14:57:14.926	4	1402	0065-0136659288
41136	2014.06.18	14:57:16.380	4	902	0065-0136671473
41137	2014.06.18	14:57:30.313	6	311	0065-0136660676
41138	2014.06.18	14:57:30.670	5	2029	0065-0136660676
41139	2014.06.18	14:57:33.696	4	214	0065-0136659288
41140	2014.06.18	14:57:36.492	4	211	0065-0136671473
41141	2014.06.18	14:57:39.878	3	418	0065-0136671473
41142	2014.06.18	14:57:43.567	2	309	0065-0136671473
41143	2014.06.18	14:57:44.002	1	600	0065-0136671473
41144	2014.06.18	14:57:49.017	1	215	0065-0136671473
41145	2014.06.18	14:57:49.384	1	211	0065-0136667521
41146	2014.06.18	14:57:49.256	2	600	0065-0136671473
41147	2014.06.18	14:57:50.183	2	219	0065-0136667521
41148	2014.06.18	14:57:51.173	2	213	0065-0136667521
41149	2014.06.18	14:57:51.429	2	1063	0065-0136667521
41150	2014.06.18	14:57:52.389	6	324	0065-0136659459
41151	2014.06.18	14:57:52.746	5	2337	0065-0136659459
41152	2014.06.18	14:57:59.047	4	323	0065-0136659459
41153	2014.06.18	14:57:59.416	3	2713	0065-0136659459
41154	2014.06.18	14:58:09.894	4	213	0065-0136660676
41155	2014.06.18	14:58:13.204	2	407	0065-0136659459
41156	2014.06.18	14:58:10.232	3	3776	0065-0136660676
41157	2014.06.18	14:58:13.759	1	538	0065-0136659459
41158	2014.06.18	14:58:15.739	1	325	0065-0136659459
41159	2014.06.18	14:58:16.031	2	2403	0065-0136659459
41160	2014.06.18	14:58:24.450	3	222	0065-0136659288
41161	2014.06.18	14:58:24.734	4	629	0065-0136659288
41162	2014.06.18	14:58:36.770	2	325	0065-0136671473
41163	2014.06.18	14:58:37.222	1	513	0065-0136671473
41164	2014.06.18	14:58:39.504	8	316	0065-0136671473
41165	2014.06.18	14:58:40.490	3	363	0065-0136659459
41166	2014.06.18	14:58:39.796	7	1492	0065-0136671473
41167	2014.06.18	14:58:40.856	4	1214	0065-0136659459
41168	2014.06.18	14:58:50.218	3	778	0065-0136653169
41169	2014.06.18	14:58:51.172	4	1102	0065-0136653169
41170	2014.06.18	14:58:57.091	2	328	0065-0136660676
41171	2014.06.18	14:58:57.426	1	1058	0065-0136660676
41172	2014.06.18	14:59:20.318	8	320	0065-0136660676
41173	2014.06.18	14:59:20.640	7	836	0065-0136660676
41174	2014.06.18	14:59:21.727	7	213	0065-0136660676
41175	2014.06.18	14:59:23.176	6	341	0065-0136660676
41176	2014.06.18	14:59:23.529	5	915	0065-0136660676
41177	2014.06.18	14:59:24.406	6	502	0065-0136671473
41178	2014.06.18	14:59:25.062	5	1207	0065-0136671473
41179	2014.06.18	14:59:35.054	4	311	0065-0136671473
41180	2014.06.18	14:59:35.397	3	699	0065-0136671473
41181	2014.06.18	14:59:36.792	2	219	0065-0136671473
41182	2014.06.18	14:59:37.118	1	519	0065-0136671473
41183	2014.06.18	14:59:54.862	1	324	0065-0136671473
41184	2014.06.18	14:59:55.150	2	524	0065-0136671473
41185	2014.06.18	15:00:02.440	6	682	0065-0136651817
