# Supplementary material for: Eco-HAB as a fully automated and ecologically relevant assessment of social impairments in mouse models of autism
Source: eLife. 2016 Oct 12;5:e19532. doi: 10.7554/eLife.19532 (PMC5092044; doi:10.7554/eLife.19532)
Supplement: Supplementary file 1. — DOI: http://dx.doi.org/10.7554/eLife.19532.038 [file elife-19532-supp1.zip › BALB VPA data cohort 1/20140618_150000.txt]

41186	2014.06.18	15:00:03.257	5	1698	0065-0136651817
41187	2014.06.18	15:00:09.267	3	325	0065-0136671473
41188	2014.06.18	15:00:09.430	4	218	0065-0136651817
41189	2014.06.18	15:00:09.938	3	3045	0065-0136659459
41190	2014.06.18	15:00:12.881	4	309	0065-0136651817
41191	2014.06.18	15:00:13.618	2	212	0065-0136659459
41192	2014.06.18	15:00:13.676	3	602	0065-0136651817
41193	2014.06.18	15:00:14.030	1	724	0065-0136659459
41194	2014.06.18	15:00:14.635	3	1828	0065-0136671473
41195	2014.06.18	15:00:16.027	4	1108	0065-0136651817
41196	2014.06.18	15:00:17.289	4	2676	0065-0136671473
41197	2014.06.18	15:00:20.084	4	215	0065-0136671473
41198	2014.06.18	15:00:25.980	4	1006	0065-0136655780
41199	2014.06.18	15:00:31.149	5	417	0065-0136671473
41200	2014.06.18	15:00:27.352	3	5355	0065-0136655780
41201	2014.06.18	15:00:31.706	6	2120	0065-0136671473
41202	2014.06.18	15:00:35.268	7	528	0065-0136671473
41203	2014.06.18	15:00:35.765	8	996	0065-0136671473
41204	2014.06.18	15:00:43.258	8	325	0065-0136671473
41205	2014.06.18	15:00:43.515	7	1299	0065-0136671473
41206	2014.06.18	15:01:06.611	2	714	0065-0136655780
41207	2014.06.18	15:01:07.794	1	4783	0065-0136655780
41208	2014.06.18	15:01:13.210	8	355	0065-0136659459
41209	2014.06.18	15:01:13.637	7	4382	0065-0136659459
41210	2014.06.18	15:01:31.168	7	413	0065-0136671473
41211	2014.06.18	15:01:31.597	8	1699	0065-0136671473
41212	2014.06.18	15:01:34.437	1	313	0065-0136671473
41213	2014.06.18	15:01:34.794	2	3573	0065-0136671473
41214	2014.06.18	15:01:41.932	8	552	0065-0136655780
41215	2014.06.18	15:01:43.992	6	323	0065-0136659459
41216	2014.06.18	15:01:42.594	7	2578	0065-0136655780
41217	2014.06.18	15:01:44.393	5	1226	0065-0136659459
41218	2014.06.18	15:01:48.609	5	1300	0065-0136659288
41219	2014.06.18	15:01:50.192	5	721	0065-0136659288
41220	2014.06.18	15:01:52.059	6	6822	0065-0136659288
41221	2014.06.18	15:02:00.094	6	315	0065-0136655780
41222	2014.06.18	15:02:03.669	3	535	0065-0136671473
41223	2014.06.18	15:02:00.511	5	6081	0065-0136655780
41224	2014.06.18	15:02:04.973	4	2676	0065-0136671473
41225	2014.06.18	15:02:10.326	4	696	0065-0136671473
41226	2014.06.18	15:02:11.114	3	2118	0065-0136671473
41227	2014.06.18	15:02:16.552	7	428	0065-0136659288
41228	2014.06.18	15:02:17.012	8	749	0065-0136659288
41229	2014.06.18	15:02:16.988	2	804	0065-0136671473
41230	2014.06.18	15:02:17.035	4	1113	0065-0136651817
41231	2014.06.18	15:02:17.929	1	611	0065-0136671473
41232	2014.06.18	15:02:20.910	8	524	0065-0136671473
41233	2014.06.18	15:02:21.474	7	717	0065-0136671473
41234	2014.06.18	15:02:23.082	6	325	0065-0136671473
41235	2014.06.18	15:02:23.450	5	1034	0065-0136671473
41236	2014.06.18	15:02:18.510	3	11882	0065-0136651817
41237	2014.06.18	15:02:41.139	4	1201	0065-0136655780
41238	2014.06.18	15:02:46.136	5	625	0065-0136671473
41239	2014.06.18	15:02:46.758	6	1221	0065-0136671473
41240	2014.06.18	15:02:42.858	3	5599	0065-0136655780
41241	2014.06.18	15:02:50.689	1	221	0065-0136659288
41242	2014.06.18	15:02:51.852	3	350	0065-0136655780
41243	2014.06.18	15:02:52.178	4	510	0065-0136655780
41244	2014.06.18	15:02:51.032	2	1891	0065-0136659288
41245	2014.06.18	15:02:54.760	3	549	0065-0136651817
41246	2014.06.18	15:02:55.421	4	2182	0065-0136651817
41247	2014.06.18	15:02:59.378	3	609	0065-0136659288
41248	2014.06.18	15:03:00.054	4	1044	0065-0136659288
41249	2014.06.18	15:03:06.618	7	326	0065-0136671473
41250	2014.06.18	15:03:06.883	8	618	0065-0136671473
41251	2014.06.18	15:03:11.267	4	313	0065-0136659459
41252	2014.06.18	15:03:11.726	3	1880	0065-0136659459
41253	2014.06.18	15:03:16.211	2	779	0065-0136659459
41254	2014.06.18	15:03:17.300	1	2214	0065-0136659459
41255	2014.06.18	15:04:04.144	4	414	0065-0136660676
41256	2014.06.18	15:04:04.668	3	3667	0065-0136660676
41257	2014.06.18	15:04:09.242	8	420	0065-0136671473
41258	2014.06.18	15:04:09.596	7	813	0065-0136671473
41259	2014.06.18	15:04:11.200	6	309	0065-0136671473
41260	2014.06.18	15:04:11.494	5	2200	0065-0136671473
41261	2014.06.18	15:04:17.064	2	309	0065-0136660676
41262	2014.06.18	15:04:17.581	1	471	0065-0136660676
41263	2014.06.18	15:04:22.405	5	650	0065-0136671473
41264	2014.06.18	15:04:35.743	8	513	0065-0136660676
41265	2014.06.18	15:04:36.298	7	1497	0065-0136660676
41266	2014.06.18	15:05:02.814	1	230	0065-0136659459
41267	2014.06.18	15:05:03.219	2	1410	0065-0136659459
41268	2014.06.18	15:05:04.689	2	212	0065-0136659459
41269	2014.06.18	15:05:19.147	5	417	0065-0136659288
41270	2014.06.18	15:05:19.638	6	2868	0065-0136659288
41271	2014.06.18	15:05:30.712	3	405	0065-0136659459
41272	2014.06.18	15:05:31.236	4	1194	0065-0136659459
41273	2014.06.18	15:05:32.645	5	708	0065-0136653169
41274	2014.06.18	15:05:33.824	4	420	0065-0136655780
41275	2014.06.18	15:05:33.567	6	5727	0065-0136653169
41276	2014.06.18	15:05:34.323	3	6609	0065-0136655780
41277	2014.06.18	15:05:41.831	5	604	0065-0136659459
41278	2014.06.18	15:05:42.599	7	314	0065-0136659288
41279	2014.06.18	15:05:42.932	8	898	0065-0136659288
41280	2014.06.18	15:05:43.590	3	434	0065-0136655780
41281	2014.06.18	15:05:44.047	4	1398	0065-0136655780
41282	2014.06.18	15:05:42.881	6	3949	0065-0136659459
41283	2014.06.18	15:05:49.934	7	611	0065-0136653169
41284	2014.06.18	15:05:50.648	8	2450	0065-0136653169
41285	2014.06.18	15:06:01.492	6	517	0065-0136660676
41286	2014.06.18	15:06:02.341	5	3273	0065-0136660676
41287	2014.06.18	15:06:10.951	5	512	0065-0136671473
41288	2014.06.18	15:06:11.572	6	220	0065-0136671473
41289	2014.06.18	15:06:12.403	6	1492	0065-0136671473
41290	2014.06.18	15:06:27.065	4	356	0065-0136660676
41291	2014.06.18	15:06:29.354	1	219	0065-0136659288
41292	2014.06.18	15:06:29.651	2	925	0065-0136659288
41293	2014.06.18	15:06:27.491	3	3178	0065-0136660676
41294	2014.06.18	15:06:30.579	2	213	0065-0136659288
41295	2014.06.18	15:06:31.392	2	230	0065-0136659288
41296	2014.06.18	15:06:32.604	3	372	0065-0136659288
41297	2014.06.18	15:06:32.805	5	967	0065-0136651817
41298	2014.06.18	15:06:33.071	4	936	0065-0136659288
41299	2014.06.18	15:06:33.856	6	2344	0065-0136651817
41300	2014.06.18	15:06:37.203	7	546	0065-0136659459
41301	2014.06.18	15:06:38.050	7	414	0065-0136651817
41302	2014.06.18	15:06:37.773	8	692	0065-0136659459
41303	2014.06.18	15:06:38.571	8	803	0065-0136651817
41304	2014.06.18	15:06:39.578	8	219	0065-0136651817
41305	2014.06.18	15:06:47.006	8	413	0065-0136659459
41306	2014.06.18	15:06:47.431	7	2675	0065-0136659459
41307	2014.06.18	15:06:54.491	3	307	0065-0136660676
41308	2014.06.18	15:06:54.812	4	724	0065-0136660676
41309	2014.06.18	15:06:59.770	5	336	0065-0136660676
41310	2014.06.18	15:07:00.167	6	2479	0065-0136660676
41311	2014.06.18	15:07:30.855	6	810	0065-0136659459
41312	2014.06.18	15:07:31.783	5	5820	0065-0136659459
41313	2014.06.18	15:07:48.140	5	309	0065-0136659288
41314	2014.06.18	15:07:48.460	6	2675	0065-0136659288
41315	2014.06.18	15:07:51.623	7	413	0065-0136659288
41316	2014.06.18	15:07:52.102	8	1073	0065-0136659288
41317	2014.06.18	15:08:15.826	1	311	0065-0136659288
41318	2014.06.18	15:08:16.053	2	744	0065-0136659288
41319	2014.06.18	15:08:17.522	2	223	0065-0136659288
41320	2014.06.18	15:08:21.169	7	403	0065-0136660676
41321	2014.06.18	15:08:21.622	8	1210	0065-0136660676
41322	2014.06.18	15:08:24.531	1	218	0065-0136660676
41323	2014.06.18	15:08:24.561	8	421	0065-0136653169
41324	2014.06.18	15:08:24.823	2	1501	0065-0136660676
41325	2014.06.18	15:08:30.139	3	307	0065-0136660676
41326	2014.06.18	15:08:30.465	4	602	0065-0136660676
41327	2014.06.18	15:08:25.116	7	9707	0065-0136653169
41328	2014.06.18	15:08:35.289	4	338	0065-0136659459
41329	2014.06.18	15:08:37.485	5	325	0065-0136660676
41330	2014.06.18	15:08:35.715	3	2783	0065-0136659459
41331	2014.06.18	15:08:37.887	6	1108	0065-0136660676
41332	2014.06.18	15:08:39.261	3	802	0065-0136659459
41333	2014.06.18	15:08:46.428	1	319	0065-0136651817
41334	2014.06.18	15:08:46.951	2	839	0065-0136651817
41335	2014.06.18	15:08:51.096	5	1031	0065-0136670531
41336	2014.06.18	15:08:54.183	3	428	0065-0136651817
41337	2014.06.18	15:08:54.714	4	1285	0065-0136651817
41338	2014.06.18	15:08:52.793	6	7416	0065-0136670531
41339	2014.06.18	15:09:15.045	6	815	0065-0136653169
41340	2014.06.18	15:09:16.127	5	4520	0065-0136653169
41341	2014.06.18	15:09:22.724	5	505	0065-0136673193
41342	2014.06.18	15:09:26.438	3	322	0065-0136659288
41343	2014.06.18	15:09:26.539	2	312	0065-0136659459
41344	2014.06.18	15:09:26.935	1	450	0065-0136659459
41345	2014.06.18	15:09:23.401	6	4641	0065-0136673193
41346	2014.06.18	15:09:27.909	1	224	0065-0136659459
41347	2014.06.18	15:09:28.964	1	212	0065-0136659459
41348	2014.06.18	15:09:29.152	6	338	0065-0136660676
41349	2014.06.18	15:09:26.791	4	3359	0065-0136659288
41350	2014.06.18	15:09:29.890	1	320	0065-0136659459
41351	2014.06.18	15:09:29.578	5	660	0065-0136660676
41352	2014.06.18	15:09:30.944	1	214	0065-0136659459
41353	2014.06.18	15:09:32.413	1	620	0065-0136659459
41354	2014.06.18	15:09:33.049	6	312	0065-0136670531
41355	2014.06.18	15:09:33.723	1	212	0065-0136659459
41356	2014.06.18	15:09:34.027	1	221	0065-0136659459
41357	2014.06.18	15:09:33.476	5	1583	0065-0136670531
41358	2014.06.18	15:09:35.688	4	542	0065-0136653169
41359	2014.06.18	15:09:36.438	3	3426	0065-0136653169
41360	2014.06.18	15:09:40.255	7	514	0065-0136673193
41361	2014.06.18	15:09:40.888	8	1722	0065-0136673193
41362	2014.06.18	15:09:43.361	2	1402	0065-0136653169
41363	2014.06.18	15:09:49.105	1	1683	0065-0136653169
41364	2014.06.18	15:09:57.101	8	328	0065-0136673193
41365	2014.06.18	15:09:57.676	8	309	0065-0136659459
41366	2014.06.18	15:09:57.978	7	314	0065-0136659459
41367	2014.06.18	15:09:58.546	6	215	0065-0136673193
41368	2014.06.18	15:09:58.812	5	221	0065-0136673193
41369	2014.06.18	15:10:15.446	6	310	0065-0136659459
41370	2014.06.18	15:10:15.841	5	1525	0065-0136659459
41371	2014.06.18	15:10:18.915	4	500	0065-0136670531
41372	2014.06.18	15:10:19.638	3	2736	0065-0136670531
41373	2014.06.18	15:10:31.134	4	315	0065-0136659459
41374	2014.06.18	15:10:31.943	1	321	0065-0136653169
41375	2014.06.18	15:10:31.492	3	1923	0065-0136659459
41376	2014.06.18	15:10:32.393	2	3163	0065-0136653169
41377	2014.06.18	15:10:44.577	3	217	0065-0136670531
41378	2014.06.18	15:10:44.904	4	619	0065-0136670531
41379	2014.06.18	15:10:55.921	5	325	0065-0136659288
41380	2014.06.18	15:10:56.262	6	2465	0065-0136659288
41381	2014.06.18	15:11:01.100	7	521	0065-0136659288
41382	2014.06.18	15:11:01.447	3	631	0065-0136667521
41383	2014.06.18	15:11:01.687	8	996	0065-0136659288
41384	2014.06.18	15:11:02.268	4	1105	0065-0136667521
41385	2014.06.18	15:11:13.215	1	220	0065-0136659288
41386	2014.06.18	15:11:13.598	2	2177	0065-0136659288
41387	2014.06.18	15:11:27.104	3	358	0065-0136659288
41388	2014.06.18	15:11:27.493	4	811	0065-0136659288
41389	2014.06.18	15:11:30.719	4	608	0065-0136665886
41390	2014.06.18	15:11:31.497	3	2883	0065-0136665886
41391	2014.06.18	15:11:37.896	2	214	0065-0136659459
41392	2014.06.18	15:11:38.228	1	450	0065-0136659459
41393	2014.06.18	15:11:43.413	8	499	0065-0136659459
41394	2014.06.18	15:11:43.941	7	1890	0065-0136659459
41395	2014.06.18	15:11:48.261	6	415	0065-0136659459
41396	2014.06.18	15:11:48.716	5	5964	0065-0136659459
41397	2014.06.18	15:12:02.939	4	308	0065-0136651817
41398	2014.06.18	15:12:03.226	3	217	0065-0136651817
41399	2014.06.18	15:12:03.779	2	229	0065-0136651817
41400	2014.06.18	15:12:04.055	1	284	0065-0136651817
41401	2014.06.18	15:12:04.787	8	216	0065-0136651817
41402	2014.06.18	15:12:05.051	7	1980	0065-0136651817
41403	2014.06.18	15:12:08.374	6	451	0065-0136651817
41404	2014.06.18	15:12:11.070	3	414	0065-0136653169
41405	2014.06.18	15:12:11.565	4	1490	0065-0136653169
41406	2014.06.18	15:12:13.265	7	622	0065-0136671473
41407	2014.06.18	15:12:08.940	5	5695	0065-0136651817
41408	2014.06.18	15:12:14.185	4	508	0065-0136670531
41409	2014.06.18	15:12:14.115	8	1202	0065-0136671473
41410	2014.06.18	15:12:14.744	3	2739	0065-0136670531
41411	2014.06.18	15:12:18.190	2	217	0065-0136670531
41412	2014.06.18	15:12:18.557	1	407	0065-0136670531
41413	2014.06.18	15:12:19.777	3	519	0065-0136665886
41414	2014.06.18	15:12:20.304	4	1100	0065-0136665886
41415	2014.06.18	15:12:24.739	5	310	0065-0136659288
41416	2014.06.18	15:12:25.067	6	516	0065-0136659288
41417	2014.06.18	15:12:25.474	1	410	0065-0136671473
41418	2014.06.18	15:12:26.049	7	342	0065-0136659288
41419	2014.06.18	15:12:26.001	2	615	0065-0136671473
41420	2014.06.18	15:12:26.752	2	223	0065-0136671473
41421	2014.06.18	15:12:26.400	8	810	0065-0136659288
41422	2014.06.18	15:12:25.569	5	1997	0065-0136655780
41423	2014.06.18	15:12:31.751	8	325	0065-0136670531
41424	2014.06.18	15:12:32.105	7	548	0065-0136670531
41425	2014.06.18	15:12:33.278	6	307	0065-0136670531
41426	2014.06.18	15:12:33.604	5	745	0065-0136670531
41427	2014.06.18	15:12:49.728	4	2185	0065-0136655780
41428	2014.06.18	15:13:05.346	5	611	0065-0136653169
41429	2014.06.18	15:13:08.600	1	324	0065-0136659288
41430	2014.06.18	15:13:06.092	6	3675	0065-0136653169
41431	2014.06.18	15:13:09.861	6	228	0065-0136653169
41432	2014.06.18	15:13:09.022	2	1738	0065-0136659288
41433	2014.06.18	15:13:10.229	6	2221	0065-0136653169
41434	2014.06.18	15:13:24.063	3	407	0065-0136671473
41435	2014.06.18	15:13:24.584	4	2573	0065-0136671473
41436	2014.06.18	15:13:38.774	7	1004	0065-0136653169
41437	2014.06.18	15:13:40.378	5	616	0065-0136655780
41438	2014.06.18	15:13:41.013	3	434	0065-0136659288
41439	2014.06.18	15:13:39.946	8	1859	0065-0136653169
41440	2014.06.18	15:13:41.140	6	3632	0065-0136655780
41441	2014.06.18	15:13:45.549	6	215	0065-0136655780
41442	2014.06.18	15:13:45.854	6	213	0065-0136655780
41443	2014.06.18	15:13:41.437	4	5161	0065-0136659288
41444	2014.06.18	15:13:48.222	5	312	0065-0136659288
41445	2014.06.18	15:13:48.649	6	411	0065-0136659288
41446	2014.06.18	15:13:49.673	7	323	0065-0136671473
41447	2014.06.18	15:13:50.072	7	224	0065-0136659288
41448	2014.06.18	15:13:50.330	8	323	0065-0136659288
41449	2014.06.18	15:13:50.768	1	212	0065-0136671473
41450	2014.06.18	15:13:51.136	1	218	0065-0136659288
41451	2014.06.18	15:13:51.393	2	431	0065-0136659288
41452	2014.06.18	15:13:52.320	2	378	0065-0136659288
41453	2014.06.18	15:13:57.434	6	629	0065-0136655780
41454	2014.06.18	15:13:58.221	5	2068	0065-0136655780
41455	2014.06.18	15:14:05.053	2	308	0065-0136659288
41456	2014.06.18	15:14:05.384	1	1131	0065-0136659288
41457	2014.06.18	15:14:06.693	1	211	0065-0136659288
41458	2014.06.18	15:14:14.723	5	610	0065-0136659459
41459	2014.06.18	15:14:17.866	6	2584	0065-0136659459
41460	2014.06.18	15:14:20.566	6	1158	0065-0136659459
41461	2014.06.18	15:14:21.886	4	214	0065-0136660676
41462	2014.06.18	15:14:23.258	1	214	0065-0136653169
41463	2014.06.18	15:14:23.394	6	315	0065-0136659459
41464	2014.06.18	15:14:23.713	6	618	0065-0136659459
41465	2014.06.18	15:14:23.617	2	1105	0065-0136653169
41466	2014.06.18	15:14:22.181	3	2582	0065-0136660676
41467	2014.06.18	15:14:24.512	6	506	0065-0136659459
41468	2014.06.18	15:14:32.381	4	403	0065-0136655780
41469	2014.06.18	15:14:32.900	3	4925	0065-0136655780
41470	2014.06.18	15:14:39.864	6	228	0065-0136659459
41471	2014.06.18	15:14:42.742	3	326	0065-0136655780
41472	2014.06.18	15:14:42.972	4	319	0065-0136655780
41473	2014.06.18	15:14:45.025	2	230	0065-0136660676
41474	2014.06.18	15:14:45.251	1	596	0065-0136660676
41475	2014.06.18	15:14:47.487	8	327	0065-0136659288
41476	2014.06.18	15:14:47.855	7	1498	0065-0136659288
41477	2014.06.18	15:14:52.854	5	436	0065-0136667521
41478	2014.06.18	15:14:54.196	8	418	0065-0136660676
41479	2014.06.18	15:14:54.694	7	498	0065-0136660676
41480	2014.06.18	15:14:55.286	7	449	0065-0136660676
41481	2014.06.18	15:14:53.314	6	4226	0065-0136667521
41482	2014.06.18	15:14:58.994	7	404	0065-0136667521
41483	2014.06.18	15:14:59.953	7	326	0065-0136660676
41484	2014.06.18	15:14:59.452	8	931	0065-0136667521
41485	2014.06.18	15:15:00.410	8	503	0065-0136660676
41486	2014.06.18	15:15:01.391	7	320	0065-0136659459
41487	2014.06.18	15:15:01.816	8	1561	0065-0136659459
41488	2014.06.18	15:15:07.024	3	318	0065-0136653169
41489	2014.06.18	15:15:07.444	4	1143	0065-0136653169
41490	2014.06.18	15:15:12.005	1	216	0065-0136667521
41491	2014.06.18	15:15:12.916	1	230	0065-0136660676
41492	2014.06.18	15:15:12.408	2	1006	0065-0136667521
41493	2014.06.18	15:15:13.238	8	411	0065-0136659459
41494	2014.06.18	15:15:13.479	2	511	0065-0136660676
41495	2014.06.18	15:15:13.600	7	2746	0065-0136659459
41496	2014.06.18	15:15:16.546	2	217	0065-0136660676
41497	2014.06.18	15:15:16.782	1	356	0065-0136660676
41498	2014.06.18	15:15:18.351	2	225	0065-0136671473
41499	2014.06.18	15:15:18.639	2	216	0065-0136667521
41500	2014.06.18	15:15:19.098	1	411	0065-0136667521
41501	2014.06.18	15:15:32.567	8	218	0065-0136660676
41502	2014.06.18	15:15:32.966	8	942	0065-0136667521
41503	2014.06.18	15:15:34.182	7	2768	0065-0136667521
41504	2014.06.18	15:15:53.012	6	600	0065-0136667521
41505	2014.06.18	15:15:53.590	5	5017	0065-0136667521
41506	2014.06.18	15:16:01.943	8	514	0065-0136671473
41507	2014.06.18	15:16:02.694	5	711	0065-0136655780
41508	2014.06.18	15:16:02.563	7	1731	0065-0136671473
41509	2014.06.18	15:16:05.058	5	313	0065-0136653169
41510	2014.06.18	15:16:03.539	6	2303	0065-0136655780
41511	2014.06.18	15:16:05.856	6	1127	0065-0136653169
41512	2014.06.18	15:16:07.357	6	4786	0065-0136653169
41513	2014.06.18	15:16:12.261	6	222	0065-0136653169
41514	2014.06.18	15:16:13.475	6	325	0065-0136671473
41515	2014.06.18	15:16:13.829	5	908	0065-0136671473
41516	2014.06.18	15:16:12.679	7	2068	0065-0136655780
41517	2014.06.18	15:16:14.851	8	553	0065-0136655780
41518	2014.06.18	15:16:15.983	6	421	0065-0136660676
41519	2014.06.18	15:16:14.884	7	1720	0065-0136653169
41520	2014.06.18	15:16:16.430	6	223	0065-0136659459
41521	2014.06.18	15:16:16.401	5	925	0065-0136660676
41522	2014.06.18	15:16:17.615	5	1630	0065-0136659459
41523	2014.06.18	15:16:19.856	4	311	0065-0136659459
41524	2014.06.18	15:16:21.049	5	313	0065-0136660676
41525	2014.06.18	15:16:20.257	3	1432	0065-0136659459
41526	2014.06.18	15:16:21.414	6	994	0065-0136660676
41527	2014.06.18	15:16:16.800	8	13396	0065-0136653169
41528	2014.06.18	15:16:32.690	2	220	0065-0136659459
41529	2014.06.18	15:16:33.660	7	307	0065-0136659288
41530	2014.06.18	15:16:33.083	1	1617	0065-0136659459
41531	2014.06.18	15:16:34.020	8	6328	0065-0136659288
41532	2014.06.18	15:16:40.683	8	214	0065-0136659288
41533	2014.06.18	15:16:40.091	5	1798	0065-0136671473
41534	2014.06.18	15:16:42.037	6	6521	0065-0136671473
41535	2014.06.18	15:16:48.111	8	555	0065-0136655780
41536	2014.06.18	15:16:49.053	8	218	0065-0136659459
41537	2014.06.18	15:16:48.810	7	635	0065-0136655780
41538	2014.06.18	15:16:50.296	7	424	0065-0136659459
41539	2014.06.18	15:16:51.079	6	818	0065-0136671473
41540	2014.06.18	15:16:54.019	7	216	0065-0136655780
41541	2014.06.18	15:16:54.387	7	225	0065-0136659459
41542	2014.06.18	15:16:54.628	8	326	0065-0136659459
41543	2014.06.18	15:16:55.028	1	218	0065-0136655780
41544	2014.06.18	15:16:55.265	2	220	0065-0136655780
41545	2014.06.18	15:16:55.996	3	219	0065-0136655780
41546	2014.06.18	15:16:56.246	4	331	0065-0136655780
41547	2014.06.18	15:17:01.099	7	435	0065-0136671473
41548	2014.06.18	15:17:01.498	8	1409	0065-0136671473
41549	2014.06.18	15:17:07.407	1	230	0065-0136671473
41550	2014.06.18	15:17:07.631	2	408	0065-0136671473
41551	2014.06.18	15:17:20.216	3	308	0065-0136671473
41552	2014.06.18	15:17:20.544	4	757	0065-0136671473
41553	2014.06.18	15:17:21.785	8	308	0065-0136659459
41554	2014.06.18	15:17:22.177	7	1617	0065-0136659459
41555	2014.06.18	15:17:23.734	5	732	0065-0136670531
41556	2014.06.18	15:17:24.483	6	218	0065-0136670531
41557	2014.06.18	15:17:24.485	5	329	0065-0136655780
41558	2014.06.18	15:17:26.432	6	408	0065-0136670531
41559	2014.06.18	15:17:26.849	5	454	0065-0136670531
41560	2014.06.18	15:17:29.499	6	220	0065-0136655780
41561	2014.06.18	15:17:29.756	5	627	0065-0136655780
41562	2014.06.18	15:17:35.008	1	211	0065-0136659288
41563	2014.06.18	15:17:35.366	2	2389	0065-0136659288
41564	2014.06.18	15:17:38.300	3	610	0065-0136659288
41565	2014.06.18	15:17:39.026	4	2370	0065-0136659288
41566	2014.06.18	15:17:53.195	4	509	0065-0136651817
41567	2014.06.18	15:17:53.812	3	1219	0065-0136651817
41568	2014.06.18	15:17:56.248	2	325	0065-0136651817
41569	2014.06.18	15:17:56.665	1	1049	0065-0136651817
41570	2014.06.18	15:18:06.321	6	308	0065-0136660676
41571	2014.06.18	15:18:06.754	5	740	0065-0136660676
41572	2014.06.18	15:18:08.755	4	217	0065-0136660676
41573	2014.06.18	15:18:09.085	3	1404	0065-0136660676
41574	2014.06.18	15:18:10.699	3	411	0065-0136660676
41575	2014.06.18	15:18:17.856	8	803	0065-0136651817
41576	2014.06.18	15:18:18.746	7	1989	0065-0136651817
41577	2014.06.18	15:18:24.077	2	213	0065-0136660676
41578	2014.06.18	15:18:24.346	1	319	0065-0136660676
41579	2014.06.18	15:18:32.107	5	309	0065-0136659288
41580	2014.06.18	15:18:36.532	5	709	0065-0136671473
41581	2014.06.18	15:18:32.536	6	5144	0065-0136659288
41582	2014.06.18	15:18:37.903	6	1307	0065-0136671473
41583	2014.06.18	15:18:41.497	6	220	0065-0136671473
41584	2014.06.18	15:18:44.475	7	693	0065-0136651817
41585	2014.06.18	15:18:44.549	8	2113	0065-0136659288
41586	2014.06.18	15:18:47.942	7	2090	0065-0136651817
41587	2014.06.18	15:18:52.189	4	508	0065-0136655780
41588	2014.06.18	15:18:52.875	3	8810	0065-0136655780
41589	2014.06.18	15:19:16.471	3	333	0065-0136655780
41590	2014.06.18	15:19:16.741	4	501	0065-0136655780
41591	2014.06.18	15:19:20.348	8	1342	0065-0136659288
41592	2014.06.18	15:19:21.306	6	409	0065-0136659459
41593	2014.06.18	15:19:21.725	5	1056	0065-0136659459
41594	2014.06.18	15:19:22.220	7	2771	0065-0136659288
41595	2014.06.18	15:19:29.964	8	223	0065-0136660676
41596	2014.06.18	15:19:30.226	7	1331	0065-0136660676
41597	2014.06.18	15:19:36.322	1	324	0065-0136653169
41598	2014.06.18	15:19:36.786	2	905	0065-0136653169
41599	2014.06.18	15:19:43.343	3	515	0065-0136653169
41600	2014.06.18	15:19:43.931	4	3183	0065-0136653169
41601	2014.06.18	15:19:47.685	4	317	0065-0136659459
41602	2014.06.18	15:19:48.005	5	327	0065-0136653169
41603	2014.06.18	15:19:50.176	5	318	0065-0136655780
41604	2014.06.18	15:19:48.366	6	2581	0065-0136653169
41605	2014.06.18	15:19:48.119	3	2926	0065-0136659459
41606	2014.06.18	15:19:51.177	7	413	0065-0136671473
41607	2014.06.18	15:19:51.772	2	316	0065-0136659459
41608	2014.06.18	15:19:51.625	8	1306	0065-0136671473
41609	2014.06.18	15:19:52.166	1	1033	0065-0136659459
41610	2014.06.18	15:19:54.629	8	317	0065-0136659459
41611	2014.06.18	15:19:50.986	6	5644	0065-0136655780
41612	2014.06.18	15:19:56.958	1	311	0065-0136671473
41613	2014.06.18	15:19:55.045	7	2710	0065-0136659459
41614	2014.06.18	15:19:57.412	2	712	0065-0136671473
41615	2014.06.18	15:19:59.090	2	424	0065-0136671473
41616	2014.06.18	15:19:59.689	1	698	0065-0136671473
41617	2014.06.18	15:20:02.149	1	427	0065-0136671473
41618	2014.06.18	15:20:02.652	2	511	0065-0136671473
41619	2014.06.18	15:20:05.533	3	313	0065-0136671473
41620	2014.06.18	15:20:05.864	4	813	0065-0136671473
41621	2014.06.18	15:20:25.667	6	316	0065-0136655780
41622	2014.06.18	15:20:25.928	5	315	0065-0136655780
41623	2014.06.18	15:20:41.184	4	498	0065-0136667521
41624	2014.06.18	15:20:41.765	3	3661	0065-0136667521
41625	2014.06.18	15:20:56.650	5	512	0065-0136671473
41626	2014.06.18	15:20:57.234	6	1434	0065-0136671473
41627	2014.06.18	15:20:58.672	6	815	0065-0136671473
41628	2014.06.18	15:21:30.382	7	412	0065-0136671473
41629	2014.06.18	15:21:30.870	8	1153	0065-0136671473
41630	2014.06.18	15:21:32.682	1	434	0065-0136671473
41631	2014.06.18	15:21:33.188	2	601	0065-0136671473
41632	2014.06.18	15:21:37.124	6	317	0065-0136659459
41633	2014.06.18	15:21:37.314	3	312	0065-0136667521
41634	2014.06.18	15:21:37.349	4	404	0065-0136671473
41635	2014.06.18	15:21:37.845	4	513	0065-0136667521
41636	2014.06.18	15:21:37.484	5	1466	0065-0136659459
41637	2014.06.18	15:21:41.296	4	358	0065-0136659459
41638	2014.06.18	15:21:41.755	3	3892	0065-0136659459
41639	2014.06.18	15:21:47.205	6	422	0065-0136659288
41640	2014.06.18	15:21:47.629	5	3663	0065-0136659288
41641	2014.06.18	15:21:51.838	4	219	0065-0136659288
41642	2014.06.18	15:21:52.755	5	1016	0065-0136655780
41643	2014.06.18	15:21:53.642	6	938	0065-0136660676
41644	2014.06.18	15:21:52.139	3	2831	0065-0136659288
41645	2014.06.18	15:21:54.632	6	2777	0065-0136655780
41646	2014.06.18	15:21:59.981	2	214	0065-0136659459
41647	2014.06.18	15:22:00.347	1	446	0065-0136659459
41648	2014.06.18	15:22:05.790	8	315	0065-0136659459
41649	2014.06.18	15:22:07.396	6	230	0065-0136660676
41650	2014.06.18	15:22:07.692	5	554	0065-0136660676
41651	2014.06.18	15:22:06.081	7	2386	0065-0136659459
41652	2014.06.18	15:22:09.279	2	214	0065-0136659288
41653	2014.06.18	15:22:09.499	1	812	0065-0136659288
41654	2014.06.18	15:22:10.592	4	216	0065-0136660676
41655	2014.06.18	15:22:11.083	7	440	0065-0136655780
41656	2014.06.18	15:22:10.878	3	1459	0065-0136660676
41657	2014.06.18	15:22:12.492	3	315	0065-0136660676
41658	2014.06.18	15:22:11.605	8	3025	0065-0136655780
41659	2014.06.18	15:22:17.087	1	226	0065-0136655780
41660	2014.06.18	15:22:17.411	2	420	0065-0136655780
41661	2014.06.18	15:22:18.883	3	319	0065-0136655780
41662	2014.06.18	15:22:19.171	4	422	0065-0136655780
41663	2014.06.18	15:22:45.424	5	1496	0065-0136665886
41664	2014.06.18	15:22:46.997	6	4061	0065-0136665886
41665	2014.06.18	15:22:51.167	6	1091	0065-0136665886
41666	2014.06.18	15:22:52.216	7	445	0065-0136653169
41667	2014.06.18	15:22:59.551	7	213	0065-0136665886
41668	2014.06.18	15:22:52.803	8	7096	0065-0136653169
41669	2014.06.18	15:23:00.471	8	224	0065-0136665886
41670	2014.06.18	15:23:01.934	6	708	0065-0136651817
41671	2014.06.18	15:23:02.733	6	352	0065-0136659459
41672	2014.06.18	15:23:02.036	8	1309	0065-0136665886
41673	2014.06.18	15:23:02.787	5	1369	0065-0136651817
41674	2014.06.18	15:23:04.368	8	335	0065-0136665886
41675	2014.06.18	15:23:04.799	8	215	0065-0136665886
41676	2014.06.18	15:23:05.120	8	213	0065-0136665886
41677	2014.06.18	15:23:04.401	5	3204	0065-0136659459
41678	2014.06.18	15:23:10.800	4	405	0065-0136651817
41679	2014.06.18	15:23:11.298	3	1987	0065-0136651817
41680	2014.06.18	15:23:14.540	1	309	0065-0136665886
41681	2014.06.18	15:23:15.005	2	701	0065-0136665886
41682	2014.06.18	15:23:18.918	3	419	0065-0136665886
41683	2014.06.18	15:23:19.302	2	314	0065-0136660676
41684	2014.06.18	15:23:19.410	4	408	0065-0136665886
41685	2014.06.18	15:23:19.699	1	325	0065-0136660676
41686	2014.06.18	15:23:20.050	1	550	0065-0136660676
41687	2014.06.18	15:23:44.720	8	906	0065-0136660676
41688	2014.06.18	15:23:45.702	7	1622	0065-0136660676
41689	2014.06.18	15:23:54.287	3	709	0065-0136651817
41690	2014.06.18	15:23:55.049	4	1727	0065-0136651817
41691	2014.06.18	15:24:00.785	4	499	0065-0136659459
41692	2014.06.18	15:24:01.445	3	3058	0065-0136659459
41693	2014.06.18	15:24:24.866	5	424	0065-0136655780
41694	2014.06.18	15:24:25.371	6	2120	0065-0136655780
41695	2014.06.18	15:24:27.495	6	1001	0065-0136655780
41696	2014.06.18	15:24:28.645	6	872	0065-0136655780
41697	2014.06.18	15:24:33.470	6	1299	0065-0136655780
41698	2014.06.18	15:24:41.713	6	432	0065-0136655780
41699	2014.06.18	15:24:55.090	5	307	0065-0136665886
41700	2014.06.18	15:24:56.010	6	1003	0065-0136665886
41701	2014.06.18	15:24:58.704	3	441	0065-0136659459
41702	2014.06.18	15:24:59.169	4	1883	0065-0136659459
41703	2014.06.18	15:25:00.456	7	2704	0065-0136665886
41704	2014.06.18	15:25:05.131	6	313	0065-0136660676
41705	2014.06.18	15:25:03.265	8	2616	0065-0136665886
41706	2014.06.18	15:25:05.521	5	1014	0065-0136660676
41707	2014.06.18	15:25:05.996	8	1106	0065-0136665886
41708	2014.06.18	15:25:08.553	8	218	0065-0136665886
41709	2014.06.18	15:25:14.783	8	435	0065-0136659288
41710	2014.06.18	15:25:15.064	4	414	0065-0136659459
41711	2014.06.18	15:25:15.463	3	1189	0065-0136659459
41712	2014.06.18	15:25:17.047	2	211	0065-0136659459
41713	2014.06.18	15:25:17.274	1	438	0065-0136659459
41714	2014.06.18	15:25:19.590	1	211	0065-0136653169
41715	2014.06.18	15:25:15.334	7	4548	0065-0136659288
41716	2014.06.18	15:25:20.310	8	313	0065-0136659459
41717	2014.06.18	15:25:20.547	6	319	0065-0136659288
41718	2014.06.18	15:25:19.907	2	1111	0065-0136653169
41719	2014.06.18	15:25:20.704	7	1107	0065-0136659459
41720	2014.06.18	15:25:20.905	5	1504	0065-0136659288
41721	2014.06.18	15:25:23.214	6	315	0065-0136659459
41722	2014.06.18	15:25:23.325	7	313	0065-0136655780
41723	2014.06.18	15:25:22.535	5	1463	0065-0136659288
41724	2014.06.18	15:25:24.036	5	916	0065-0136659459
41725	2014.06.18	15:25:25.240	4	348	0065-0136659459
41726	2014.06.18	15:25:25.513	3	502	0065-0136659459
41727	2014.06.18	15:25:23.681	8	2371	0065-0136655780
41728	2014.06.18	15:25:28.110	5	618	0065-0136651817
41729	2014.06.18	15:25:28.806	6	4930	0065-0136651817
41730	2014.06.18	15:25:35.197	2	315	0065-0136659459
41731	2014.06.18	15:25:35.562	1	413	0065-0136659459
41732	2014.06.18	15:25:37.179	7	612	0065-0136651817
41733	2014.06.18	15:25:37.802	8	5804	0065-0136651817
41734	2014.06.18	15:25:43.908	7	414	0065-0136667521
41735	2014.06.18	15:25:46.665	3	315	0065-0136653169
41736	2014.06.18	15:25:47.174	1	228	0065-0136665886
41737	2014.06.18	15:25:47.468	2	412	0065-0136665886
41738	2014.06.18	15:25:47.029	4	2290	0065-0136653169
41739	2014.06.18	15:25:50.491	5	418	0065-0136653169
41740	2014.06.18	15:25:44.368	8	7070	0065-0136667521
41741	2014.06.18	15:25:50.947	6	1505	0065-0136653169
41742	2014.06.18	15:25:53.183	6	1028	0065-0136653169
41743	2014.06.18	15:25:54.365	6	1068	0065-0136653169
41744	2014.06.18	15:25:55.483	6	1461	0065-0136653169
41745	2014.06.18	15:25:57.615	5	323	0065-0136659288
41746	2014.06.18	15:25:57.975	6	2193	0065-0136659288
41747	2014.06.18	15:26:16.897	5	311	0065-0136660676
41748	2014.06.18	15:26:17.257	6	617	0065-0136660676
41749	2014.06.18	15:26:18.719	1	225	0065-0136667521
41750	2014.06.18	15:26:19.654	8	531	0065-0136659459
41751	2014.06.18	15:26:19.007	2	1900	0065-0136667521
41752	2014.06.18	15:26:20.909	2	327	0065-0136667521
41753	2014.06.18	15:26:21.243	2	381	0065-0136667521
41754	2014.06.18	15:26:21.643	2	516	0065-0136667521
41755	2014.06.18	15:26:20.023	7	2408	0065-0136653169
41756	2014.06.18	15:26:22.580	7	650	0065-0136659459
41757	2014.06.18	15:26:23.539	7	7211	0065-0136659459
41758	2014.06.18	15:26:37.544	8	215	0065-0136655780
41759	2014.06.18	15:26:37.809	7	505	0065-0136655780
41760	2014.06.18	15:26:39.448	6	226	0065-0136655780
41761	2014.06.18	15:26:39.712	5	320	0065-0136655780
41762	2014.06.18	15:26:45.463	7	404	0065-0136659288
41763	2014.06.18	15:26:45.958	7	411	0065-0136653169
41764	2014.06.18	15:26:46.712	8	10171	0065-0136653169
41765	2014.06.18	15:27:06.391	8	1704	0065-0136651817
41766	2014.06.18	15:27:08.330	7	5363	0065-0136651817
41767	2014.06.18	15:27:54.900	3	421	0065-0136665886
41768	2014.06.18	15:27:55.367	4	713	0065-0136665886
41769	2014.06.18	15:28:00.963	2	219	0065-0136667521
41770	2014.06.18	15:28:01.201	1	809	0065-0136667521
41771	2014.06.18	15:28:03.724	8	453	0065-0136667521
41772	2014.06.18	15:28:04.261	7	2165	0065-0136667521
41773	2014.06.18	15:28:06.783	6	318	0065-0136659459
41774	2014.06.18	15:28:07.294	6	820	0065-0136667521
41775	2014.06.18	15:28:07.143	5	1123	0065-0136659459
41776	2014.06.18	15:28:09.137	4	344	0065-0136659459
41777	2014.06.18	15:28:09.533	3	1338	0065-0136659459
41778	2014.06.18	15:28:08.341	5	3983	0065-0136667521
41779	2014.06.18	15:28:14.826	5	319	0065-0136667521
41780	2014.06.18	15:28:15.511	4	635	0065-0136670531
41781	2014.06.18	15:28:15.153	6	1401	0065-0136667521
41782	2014.06.18	15:28:16.434	3	2907	0065-0136670531
41783	2014.06.18	15:28:19.639	2	222	0065-0136659459
41784	2014.06.18	15:28:20.002	1	312	0065-0136659459
41785	2014.06.18	15:28:27.415	5	308	0065-0136671473
41786	2014.06.18	15:28:27.837	6	1009	0065-0136671473
41787	2014.06.18	15:28:31.475	7	428	0065-0136671473
41788	2014.06.18	15:28:31.695	8	1599	0065-0136659459
41789	2014.06.18	15:28:33.372	8	217	0065-0136659459
41790	2014.06.18	15:28:35.533	7	4230	0065-0136659459
41791	2014.06.18	15:28:59.679	7	407	0065-0136671473
41792	2014.06.18	15:29:00.066	8	2272	0065-0136671473
41793	2014.06.18	15:29:05.034	5	629	0065-0136665886
41794	2014.06.18	15:29:05.667	6	901	0065-0136665886
41795	2014.06.18	15:29:06.641	6	216	0065-0136665886
41796	2014.06.18	15:29:06.869	3	542	0065-0136670531
41797	2014.06.18	15:29:07.365	4	630	0065-0136670531
41798	2014.06.18	15:29:08.798	6	414	0065-0136659459
41799	2014.06.18	15:29:09.331	5	1907	0065-0136659459
41800	2014.06.18	15:29:12.813	4	413	0065-0136655780
41801	2014.06.18	15:29:11.663	7	1624	0065-0136665886
41802	2014.06.18	15:29:13.404	3	1972	0065-0136655780
41803	2014.06.18	15:29:13.293	8	2335	0065-0136665886
41804	2014.06.18	15:29:15.753	8	557	0065-0136665886
41805	2014.06.18	15:29:16.424	8	218	0065-0136665886
41806	2014.06.18	15:29:17.606	8	375	0065-0136665886
41807	2014.06.18	15:29:19.611	1	229	0065-0136665886
41808	2014.06.18	15:29:19.935	2	368	0065-0136665886
41809	2014.06.18	15:29:22.190	3	322	0065-0136665886
41810	2014.06.18	15:29:22.541	4	324	0065-0136665886
41811	2014.06.18	15:29:25.434	5	315	0065-0136665886
41812	2014.06.18	15:29:25.731	6	911	0065-0136665886
41813	2014.06.18	15:29:26.374	2	406	0065-0136655780
41814	2014.06.18	15:29:26.926	1	2198	0065-0136655780
41815	2014.06.18	15:29:29.130	1	230	0065-0136655780
41816	2014.06.18	15:29:30.482	8	435	0065-0136655780
41817	2014.06.18	15:29:31.881	6	426	0065-0136667521
41818	2014.06.18	15:29:31.000	7	3036	0065-0136655780
41819	2014.06.18	15:29:34.773	6	219	0065-0136655780
41820	2014.06.18	15:29:34.835	7	326	0065-0136665886
41821	2014.06.18	15:29:32.383	5	2808	0065-0136667521
41822	2014.06.18	15:29:35.130	8	312	0065-0136665886
41823	2014.06.18	15:29:35.274	5	410	0065-0136655780
41824	2014.06.18	15:29:35.959	4	324	0065-0136667521
41825	2014.06.18	15:29:36.143	1	406	0065-0136671473
41826	2014.06.18	15:29:36.329	3	628	0065-0136667521
41827	2014.06.18	15:29:36.631	2	822	0065-0136671473
41828	2014.06.18	15:29:39.900	7	411	0065-0136651817
41829	2014.06.18	15:29:40.386	8	7316	0065-0136651817
41830	2014.06.18	15:29:51.523	1	215	0065-0136653169
41831	2014.06.18	15:29:51.810	2	1148	0065-0136653169
41832	2014.06.18	15:29:53.360	1	222	0065-0136665886
41833	2014.06.18	15:29:53.181	8	421	0065-0136651817
41834	2014.06.18	15:29:53.663	2	216	0065-0136665886
41835	2014.06.18	15:29:54.429	3	352	0065-0136665886
41836	2014.06.18	15:29:54.761	4	321	0065-0136665886
41837	2014.06.18	15:29:53.515	7	2192	0065-0136651817
41838	2014.06.18	15:29:56.023	7	320	0065-0136651817
41839	2014.06.18	15:29:56.328	8	1430	0065-0136651817
41840	2014.06.18	15:30:01.246	4	419	0065-0136670531
41841	2014.06.18	15:30:01.842	3	7902	0065-0136670531
41842	2014.06.18	15:30:11.380	2	403	0065-0136670531
41843	2014.06.18	15:30:12.096	1	3575	0065-0136670531
41844	2014.06.18	15:30:25.674	1	326	0065-0136670531
41845	2014.06.18	15:30:25.967	2	310	0065-0136670531
41846	2014.06.18	15:30:26.265	1	220	0065-0136651817
41847	2014.06.18	15:30:26.701	3	327	0065-0136670531
41848	2014.06.18	15:30:26.932	4	222	0065-0136670531
41849	2014.06.18	15:30:27.228	3	224	0065-0136651817
41850	2014.06.18	15:30:27.492	4	313	0065-0136651817
41851	2014.06.18	15:30:30.584	2	596	0065-0136653169
41852	2014.06.18	15:30:31.664	1	6912	0065-0136653169
41853	2014.06.18	15:31:26.952	5	437	0065-0136655780
41854	2014.06.18	15:31:27.377	6	1896	0065-0136655780
41855	2014.06.18	15:31:46.456	8	415	0065-0136653169
41856	2014.06.18	15:31:46.957	7	4545	0065-0136653169
41857	2014.06.18	15:32:16.435	6	418	0065-0136653169
41858	2014.06.18	15:32:16.601	5	412	0065-0136665886
41859	2014.06.18	15:32:17.511	5	531	0065-0136653169
41860	2014.06.18	15:32:18.102	5	220	0065-0136665886
41861	2014.06.18	15:32:18.502	5	2378	0065-0136653169
41862	2014.06.18	15:32:35.285	6	410	0065-0136655780
41863	2014.06.18	15:32:35.770	5	1893	0065-0136655780
41864	2014.06.18	15:32:38.318	4	309	0065-0136653169
41865	2014.06.18	15:32:38.773	3	3962	0065-0136653169
41866	2014.06.18	15:32:42.904	4	408	0065-0136655780
41867	2014.06.18	15:32:45.803	5	407	0065-0136665886
41868	2014.06.18	15:32:43.471	3	4040	0065-0136655780
41869	2014.06.18	15:32:46.324	6	3458	0065-0136665886
41870	2014.06.18	15:32:50.164	3	324	0065-0136671473
41871	2014.06.18	15:32:50.539	4	839	0065-0136671473
41872	2014.06.18	15:32:56.646	7	314	0065-0136665886
41873	2014.06.18	15:32:57.064	8	1145	0065-0136665886
41874	2014.06.18	15:32:59.314	1	327	0065-0136665886
41875	2014.06.18	15:32:59.708	2	342	0065-0136665886
41876	2014.06.18	15:33:00.404	5	441	0065-0136651817
41877	2014.06.18	15:33:00.867	5	325	0065-0136671473
41878	2014.06.18	15:33:01.021	6	803	0065-0136651817
41879	2014.06.18	15:33:02.906	6	309	0065-0136671473
41880	2014.06.18	15:33:00.571	2	3300	0065-0136665886
41881	2014.06.18	15:33:06.029	3	340	0065-0136665886
41882	2014.06.18	15:33:06.354	4	307	0065-0136665886
41883	2014.06.18	15:33:03.418	6	4295	0065-0136671473
41884	2014.06.18	15:33:12.738	7	326	0065-0136671473
41885	2014.06.18	15:33:13.038	8	519	0065-0136671473
41886	2014.06.18	15:33:16.557	3	308	0065-0136655780
41887	2014.06.18	15:33:16.912	4	1776	0065-0136655780
41888	2014.06.18	15:33:33.431	1	217	0065-0136671473
41889	2014.06.18	15:33:33.833	2	416	0065-0136671473
41890	2014.06.18	15:33:48.014	3	520	0065-0136653169
41891	2014.06.18	15:33:48.701	4	1834	0065-0136653169
41892	2014.06.18	15:34:12.679	4	344	0065-0136659459
41893	2014.06.18	15:34:13.080	3	2521	0065-0136659459
41894	2014.06.18	15:34:19.828	5	521	0065-0136653169
41895	2014.06.18	15:34:38.791	7	597	0065-0136651817
41896	2014.06.18	15:34:20.448	6	21491	0065-0136653169
41897	2014.06.18	15:34:39.508	8	7515	0065-0136651817
41898	2014.06.18	15:34:47.765	6	610	0065-0136653169
41899	2014.06.18	15:34:49.014	8	334	0065-0136651817
41900	2014.06.18	15:34:50.064	3	518	0065-0136671473
41901	2014.06.18	15:34:50.841	4	1156	0065-0136671473
41902	2014.06.18	15:35:04.493	5	369	0065-0136671473
41903	2014.06.18	15:35:04.795	6	1398	0065-0136671473
41904	2014.06.18	15:35:10.729	2	222	0065-0136659459
41905	2014.06.18	15:35:11.024	1	601	0065-0136659459
41906	2014.06.18	15:35:12.272	8	312	0065-0136659459
41907	2014.06.18	15:35:12.637	7	2057	0065-0136659459
41908	2014.06.18	15:35:22.146	7	430	0065-0136671473
41909	2014.06.18	15:35:22.579	8	1197	0065-0136671473
41910	2014.06.18	15:35:26.022	1	1013	0065-0136651817
41911	2014.06.18	15:35:27.297	2	816	0065-0136651817
41912	2014.06.18	15:35:36.720	4	499	0065-0136673193
41913	2014.06.18	15:35:37.942	3	5877	0065-0136673193
41914	2014.06.18	15:35:43.853	3	316	0065-0136651817
41915	2014.06.18	15:35:44.053	4	528	0065-0136673193
41916	2014.06.18	15:35:44.676	4	2090	0065-0136651817
41917	2014.06.18	15:35:47.273	5	310	0065-0136651817
41918	2014.06.18	15:35:47.542	6	226	0065-0136651817
41919	2014.06.18	15:35:48.752	7	418	0065-0136651817
41920	2014.06.18	15:36:01.666	8	517	0065-0136671473
41921	2014.06.18	15:36:02.287	7	2591	0065-0136671473
41922	2014.06.18	15:36:10.996	7	409	0065-0136660676
41923	2014.06.18	15:36:11.490	8	1300	0065-0136660676
41924	2014.06.18	15:36:16.097	1	222	0065-0136660676
41925	2014.06.18	15:36:16.393	2	4661	0065-0136660676
41926	2014.06.18	15:36:35.754	6	613	0065-0136671473
41927	2014.06.18	15:36:40.583	3	321	0065-0136660676
41928	2014.06.18	15:36:36.411	5	5842	0065-0136671473
41929	2014.06.18	15:36:40.906	4	2477	0065-0136660676
41930	2014.06.18	15:36:45.122	4	506	0065-0136671473
41931	2014.06.18	15:36:45.743	3	1682	0065-0136671473
41932	2014.06.18	15:36:48.188	3	499	0065-0136671473
41933	2014.06.18	15:36:49.037	4	2180	0065-0136671473
41934	2014.06.18	15:36:51.433	4	220	0065-0136671473
41935	2014.06.18	15:37:03.392	5	312	0065-0136671473
41936	2014.06.18	15:37:03.677	6	1123	0065-0136671473
41937	2014.06.18	15:37:03.157	4	2770	0065-0136655780
41938	2014.06.18	15:37:07.327	3	1888	0065-0136655780
41939	2014.06.18	15:37:11.113	3	337	0065-0136655780
41940	2014.06.18	15:37:11.449	4	3044	0065-0136655780
41941	2014.06.18	15:37:34.086	3	1587	0065-0136667521
41942	2014.06.18	15:37:36.704	4	1886	0065-0136667521
41943	2014.06.18	15:37:41.705	4	2770	0065-0136667521
41944	2014.06.18	15:37:44.822	3	4158	0065-0136667521
41945	2014.06.18	15:37:48.566	6	413	0065-0136659459
41946	2014.06.18	15:37:48.985	5	1151	0065-0136659459
41947	2014.06.18	15:37:50.190	2	323	0065-0136667521
41948	2014.06.18	15:37:50.718	1	1425	0065-0136667521
41949	2014.06.18	15:37:52.815	6	443	0065-0136651817
41950	2014.06.18	15:37:53.350	4	217	0065-0136659459
41951	2014.06.18	15:37:53.672	3	331	0065-0136659459
41952	2014.06.18	15:37:53.232	5	915	0065-0136651817
41953	2014.06.18	15:37:54.503	3	1470	0065-0136659459
41954	2014.06.18	15:37:58.545	3	314	0065-0136659459
41955	2014.06.18	15:37:58.664	8	318	0065-0136667521
41956	2014.06.18	15:37:58.941	4	617	0065-0136659459
41957	2014.06.18	15:37:59.249	7	1497	0065-0136667521
41958	2014.06.18	15:37:59.932	4	3056	0065-0136659459
41959	2014.06.18	15:38:03.966	6	520	0065-0136667521
41960	2014.06.18	15:38:04.590	5	3361	0065-0136667521
41961	2014.06.18	15:38:08.813	4	1027	0065-0136665886
41962	2014.06.18	15:38:10.222	3	426	0065-0136665886
41963	2014.06.18	15:38:11.130	4	216	0065-0136659459
41964	2014.06.18	15:38:11.420	3	805	0065-0136659459
41965	2014.06.18	15:38:11.385	4	2802	0065-0136651817
41966	2014.06.18	15:38:13.898	2	310	0065-0136665886
41967	2014.06.18	15:38:14.295	1	437	0065-0136665886
41968	2014.06.18	15:38:15.341	8	317	0065-0136665886
41969	2014.06.18	15:38:15.741	7	662	0065-0136665886
41970	2014.06.18	15:38:18.311	6	307	0065-0136665886
41971	2014.06.18	15:38:14.872	3	3777	0065-0136651817
41972	2014.06.18	15:38:18.664	5	410	0065-0136665886
41973	2014.06.18	15:38:21.076	5	308	0065-0136655780
41974	2014.06.18	15:38:22.797	2	330	0065-0136659459
41975	2014.06.18	15:38:23.159	1	1747	0065-0136659459
41976	2014.06.18	15:38:21.394	6	4164	0065-0136655780
41977	2014.06.18	15:38:29.419	7	324	0065-0136671473
41978	2014.06.18	15:38:29.717	8	714	0065-0136671473
41979	2014.06.18	15:38:31.066	1	225	0065-0136671473
41980	2014.06.18	15:38:31.360	2	520	0065-0136671473
41981	2014.06.18	15:38:35.272	3	337	0065-0136671473
41982	2014.06.18	15:38:35.604	4	1300	0065-0136671473
41983	2014.06.18	15:38:56.810	8	421	0065-0136659459
41984	2014.06.18	15:38:57.226	7	7901	0065-0136659459
41985	2014.06.18	15:39:36.940	6	506	0065-0136655780
41986	2014.06.18	15:39:37.561	5	1993	0065-0136655780
41987	2014.06.18	15:39:51.925	3	746	0065-0136651817
41988	2014.06.18	15:39:52.881	5	514	0065-0136665886
41989	2014.06.18	15:39:53.474	6	2308	0065-0136665886
41990	2014.06.18	15:39:53.173	4	2873	0065-0136651817
41991	2014.06.18	15:39:57.694	7	405	0065-0136665886
41992	2014.06.18	15:39:58.088	8	516	0065-0136665886
41993	2014.06.18	15:39:58.234	6	409	0065-0136659459
41994	2014.06.18	15:39:59.152	1	230	0065-0136665886
41995	2014.06.18	15:39:58.727	5	1289	0065-0136659459
41996	2014.06.18	15:39:59.472	2	2519	0065-0136665886
41997	2014.06.18	15:40:02.423	4	312	0065-0136659459
41998	2014.06.18	15:40:02.821	3	4045	0065-0136659459
41999	2014.06.18	15:40:08.482	2	211	0065-0136659459
42000	2014.06.18	15:40:08.492	3	563	0065-0136665886
42001	2014.06.18	15:40:09.327	1	414	0065-0136659459
42002	2014.06.18	15:40:09.292	4	1496	0065-0136665886
42003	2014.06.18	15:40:10.660	8	314	0065-0136659459
42004	2014.06.18	15:40:10.990	7	1341	0065-0136659459
42005	2014.06.18	15:40:17.370	5	307	0065-0136660676
42006	2014.06.18	15:40:17.709	6	1204	0065-0136660676
42007	2014.06.18	15:40:20.357	5	214	0065-0136665886
42008	2014.06.18	15:40:20.585	6	218	0065-0136665886
42009	2014.06.18	15:40:20.554	4	307	0065-0136651817
42010	2014.06.18	15:40:20.889	3	2575	0065-0136651817
42011	2014.06.18	15:40:24.201	2	316	0065-0136651817
42012	2014.06.18	15:40:24.613	1	325	0065-0136651817
42013	2014.06.18	15:40:25.196	7	408	0065-0136665886
42014	2014.06.18	15:40:25.548	8	978	0065-0136665886
42015	2014.06.18	15:40:30.923	1	224	0065-0136665886
42016	2014.06.18	15:40:31.214	2	229	0065-0136665886
42017	2014.06.18	15:40:31.880	3	356	0065-0136665886
42018	2014.06.18	15:40:32.246	4	909	0065-0136665886
42019	2014.06.18	15:40:33.154	7	503	0065-0136660676
42020	2014.06.18	15:40:33.806	8	1190	0065-0136660676
42021	2014.06.18	15:40:39.371	4	311	0065-0136667521
42022	2014.06.18	15:40:39.836	3	5771	0065-0136667521
42023	2014.06.18	15:40:46.789	2	406	0065-0136667521
42024	2014.06.18	15:40:47.375	1	917	0065-0136667521
42025	2014.06.18	15:40:51.528	1	410	0065-0136660676
42026	2014.06.18	15:40:52.078	2	722	0065-0136660676
42027	2014.06.18	15:41:02.097	8	436	0065-0136659288
42028	2014.06.18	15:41:02.622	7	2572	0065-0136659288
42029	2014.06.18	15:41:06.385	6	311	0065-0136659288
42030	2014.06.18	15:41:06.842	5	1300	0065-0136659288
42031	2014.06.18	15:41:10.174	3	315	0065-0136660676
42032	2014.06.18	15:41:10.601	4	552	0065-0136660676
42033	2014.06.18	15:41:11.938	5	626	0065-0136665886
42034	2014.06.18	15:41:12.631	6	2490	0065-0136665886
42035	2014.06.18	15:41:19.688	7	312	0065-0136665886
42036	2014.06.18	15:41:20.021	8	1593	0065-0136665886
42037	2014.06.18	15:41:27.002	8	408	0065-0136665886
42038	2014.06.18	15:41:27.295	7	418	0065-0136665886
42039	2014.06.18	15:41:28.287	6	317	0065-0136665886
42040	2014.06.18	15:41:28.584	5	811	0065-0136665886
42041	2014.06.18	15:41:29.973	8	415	0065-0136667521
42042	2014.06.18	15:41:30.443	7	2403	0065-0136667521
42043	2014.06.18	15:41:32.856	7	614	0065-0136667521
42044	2014.06.18	15:41:38.941	6	339	0065-0136659459
42045	2014.06.18	15:41:39.334	5	2291	0065-0136659459
42046	2014.06.18	15:41:50.756	8	712	0065-0136651817
42047	2014.06.18	15:41:51.617	7	1689	0065-0136651817
42048	2014.06.18	15:41:55.571	6	406	0065-0136651817
42049	2014.06.18	15:41:56.027	5	930	0065-0136651817
42050	2014.06.18	15:42:00.768	3	499	0065-0136659459
42051	2014.06.18	15:42:01.782	2	220	0065-0136659459
42052	2014.06.18	15:42:02.080	1	340	0065-0136659459
42053	2014.06.18	15:42:03.009	8	320	0065-0136659459
42054	2014.06.18	15:42:00.393	4	4417	0065-0136651817
42055	2014.06.18	15:42:03.331	7	1521	0065-0136659459
42056	2014.06.18	15:42:04.987	3	2050	0065-0136651817
42057	2014.06.18	15:42:13.408	5	419	0065-0136659288
42058	2014.06.18	15:42:13.926	6	4268	0065-0136659288
42059	2014.06.18	15:42:23.764	4	214	0065-0136660676
42060	2014.06.18	15:42:24.093	3	1051	0065-0136660676
42061	2014.06.18	15:42:29.425	7	719	0065-0136659288
42062	2014.06.18	15:42:30.213	8	1252	0065-0136659288
42063	2014.06.18	15:42:38.114	1	213	0065-0136659288
42064	2014.06.18	15:42:38.400	2	1803	0065-0136659288
42065	2014.06.18	15:42:42.698	2	217	0065-0136660676
42066	2014.06.18	15:42:43.065	1	628	0065-0136660676
42067	2014.06.18	15:42:45.820	8	308	0065-0136660676
42068	2014.06.18	15:42:46.267	7	742	0065-0136660676
42069	2014.06.18	15:42:49.462	3	554	0065-0136651817
42070	2014.06.18	15:42:50.253	6	403	0065-0136667521
42071	2014.06.18	15:42:50.122	4	1895	0065-0136651817
42072	2014.06.18	15:42:50.676	5	2399	0065-0136667521
42073	2014.06.18	15:42:54.080	3	348	0065-0136659288
42074	2014.06.18	15:42:54.467	4	1839	0065-0136659288
42075	2014.06.18	15:43:41.479	4	1500	0065-0136659288
42076	2014.06.18	15:43:42.950	3	530	0065-0136659288
42077	2014.06.18	15:43:43.909	3	753	0065-0136659288
42078	2014.06.18	15:43:43.508	4	1340	0065-0136665886
42079	2014.06.18	15:43:45.027	3	2801	0065-0136665886
42080	2014.06.18	15:43:51.589	2	222	0065-0136659288
42081	2014.06.18	15:43:51.953	1	620	0065-0136659288
42082	2014.06.18	15:43:52.697	7	314	0065-0136659459
42083	2014.06.18	15:43:53.104	8	1386	0065-0136659459
42084	2014.06.18	15:43:57.288	1	212	0065-0136659459
42085	2014.06.18	15:43:57.691	2	1093	0065-0136659459
42086	2014.06.18	15:44:04.447	8	343	0065-0136659288
42087	2014.06.18	15:44:06.883	3	403	0065-0136665886
42088	2014.06.18	15:44:07.310	4	413	0065-0136665886
42089	2014.06.18	15:44:04.843	7	3474	0065-0136659288
42090	2014.06.18	15:44:10.094	3	324	0065-0136659459
42091	2014.06.18	15:44:10.489	4	1024	0065-0136659459
42092	2014.06.18	15:44:20.596	5	505	0065-0136671473
42093	2014.06.18	15:44:21.215	6	812	0065-0136671473
42094	2014.06.18	15:44:22.677	7	413	0065-0136671473
42095	2014.06.18	15:44:23.105	8	812	0065-0136671473
42096	2014.06.18	15:44:24.363	1	220	0065-0136671473
42097	2014.06.18	15:44:24.642	2	503	0065-0136671473
42098	2014.06.18	15:44:27.110	6	310	0065-0136660676
42099	2014.06.18	15:44:27.561	5	707	0065-0136660676
42100	2014.06.18	15:45:07.494	3	409	0065-0136671473
42101	2014.06.18	15:45:07.917	4	1205	0065-0136671473
42102	2014.06.18	15:45:11.848	7	328	0065-0136659288
42103	2014.06.18	15:45:12.242	8	5148	0065-0136659288
42104	2014.06.18	15:45:18.840	5	629	0065-0136665886
42105	2014.06.18	15:45:19.707	4	213	0065-0136660676
42106	2014.06.18	15:45:19.507	6	2002	0065-0136665886
42107	2014.06.18	15:45:21.536	6	518	0065-0136665886
42108	2014.06.18	15:45:20.034	3	2273	0065-0136660676
42109	2014.06.18	15:45:23.865	7	408	0065-0136665886
42110	2014.06.18	15:45:24.287	8	1619	0065-0136665886
42111	2014.06.18	15:45:25.932	8	212	0065-0136665886
42112	2014.06.18	15:45:26.187	8	1217	0065-0136665886
42113	2014.06.18	15:45:31.864	4	1683	0065-0136651817
42114	2014.06.18	15:45:34.308	1	316	0065-0136659288
42115	2014.06.18	15:45:34.287	8	419	0065-0136665886
42116	2014.06.18	15:45:34.620	7	340	0065-0136665886
42117	2014.06.18	15:45:35.529	6	409	0065-0136665886
42118	2014.06.18	15:45:33.901	3	2131	0065-0136651817
42119	2014.06.18	15:45:35.885	5	429	0065-0136665886
42120	2014.06.18	15:45:34.827	2	2027	0065-0136659288
42121	2014.06.18	15:45:37.343	4	307	0065-0136665886
42122	2014.06.18	15:45:38.933	2	341	0065-0136659288
42123	2014.06.18	15:45:37.767	3	1730	0065-0136665886
42124	2014.06.18	15:45:39.620	2	373	0065-0136659288
42125	2014.06.18	15:45:40.339	2	215	0065-0136659288
42126	2014.06.18	15:45:40.610	2	229	0065-0136659288
42127	2014.06.18	15:45:40.930	2	343	0065-0136659288
42128	2014.06.18	15:45:43.965	3	322	0065-0136665886
42129	2014.06.18	15:45:44.243	4	427	0065-0136665886
42130	2014.06.18	15:45:49.483	4	311	0065-0136659459
42131	2014.06.18	15:45:49.877	3	1568	0065-0136659459
42132	2014.06.18	15:46:13.296	3	345	0065-0136659288
42133	2014.06.18	15:46:13.653	4	1000	0065-0136659288
42134	2014.06.18	15:46:35.279	5	317	0065-0136671473
42135	2014.06.18	15:46:35.706	6	1134	0065-0136671473
42136	2014.06.18	15:46:48.970	5	418	0065-0136665886
42137	2014.06.18	15:46:49.396	6	817	0065-0136665886
42138	2014.06.18	15:46:51.265	6	226	0065-0136665886
42139	2014.06.18	15:46:51.665	6	213	0065-0136665886
42140	2014.06.18	15:46:52.780	7	439	0065-0136665886
42141	2014.06.18	15:46:53.135	8	804	0065-0136665886
42142	2014.06.18	15:46:59.828	7	324	0065-0136671473
42143	2014.06.18	15:47:00.084	8	504	0065-0136671473
42144	2014.06.18	15:47:01.741	1	214	0065-0136665886
42145	2014.06.18	15:47:02.026	2	426	0065-0136665886
42146	2014.06.18	15:47:09.439	2	319	0065-0136660676
42147	2014.06.18	15:47:09.806	1	357	0065-0136660676
42148	2014.06.18	15:47:12.570	1	512	0065-0136671473
42149	2014.06.18	15:47:10.075	3	3128	0065-0136651817
42150	2014.06.18	15:47:13.353	2	1362	0065-0136671473
42151	2014.06.18	15:47:13.285	4	1429	0065-0136651817
42152	2014.06.18	15:47:21.051	3	344	0065-0136665886
42153	2014.06.18	15:47:22.577	8	406	0065-0136660676
42154	2014.06.18	15:47:21.465	4	2788	0065-0136665886
42155	2014.06.18	15:47:24.404	4	421	0065-0136651817
42156	2014.06.18	15:47:23.063	7	2454	0065-0136660676
42157	2014.06.18	15:47:25.652	7	221	0065-0136660676
42158	2014.06.18	15:47:28.016	3	711	0065-0136671473
42159	2014.06.18	15:47:29.963	4	342	0065-0136671473
42160	2014.06.18	15:47:30.137	5	307	0065-0136651817
42161	2014.06.18	15:47:30.435	6	564	0065-0136651817
42162	2014.06.18	15:47:31.532	7	404	0065-0136651817
42163	2014.06.18	15:47:31.921	8	413	0065-0136651817
42164	2014.06.18	15:47:32.984	1	215	0065-0136651817
42165	2014.06.18	15:47:33.275	2	321	0065-0136651817
42166	2014.06.18	15:47:39.614	3	1189	0065-0136651817
42167	2014.06.18	15:47:46.180	3	1593	0065-0136651817
42168	2014.06.18	15:47:37.600	4	12019	0065-0136671473
42169	2014.06.18	15:47:49.886	3	900	0065-0136651817
42170	2014.06.18	15:47:50.986	4	11284	0065-0136651817
42171	2014.06.18	15:48:17.337	6	311	0065-0136660676
42172	2014.06.18	15:48:17.774	5	594	0065-0136660676
42173	2014.06.18	15:48:07.120	4	16147	0065-0136651817
42174	2014.06.18	15:48:28.910	5	427	0065-0136660676
42175	2014.06.18	15:48:29.367	6	949	0065-0136660676
42176	2014.06.18	15:48:23.404	3	7597	0065-0136651817
42177	2014.06.18	15:48:31.664	3	211	0065-0136651817
42178	2014.06.18	15:48:32.159	3	213	0065-0136651817
42179	2014.06.18	15:48:37.643	2	461	0065-0136651817
42180	2014.06.18	15:48:38.107	1	738	0065-0136651817
42181	2014.06.18	15:49:20.864	8	2449	0065-0136651817
42182	2014.06.18	15:49:23.315	7	1603	0065-0136651817
42183	2014.06.18	15:49:37.245	6	403	0065-0136651817
42184	2014.06.18	15:49:37.362	7	421	0065-0136660676
42185	2014.06.18	15:49:37.638	5	1073	0065-0136651817
42186	2014.06.18	15:49:37.829	8	1189	0065-0136660676
42187	2014.06.18	15:49:43.991	1	217	0065-0136660676
42188	2014.06.18	15:49:44.361	2	901	0065-0136660676
42189	2014.06.18	15:49:45.320	2	215	0065-0136660676
42190	2014.06.18	15:49:45.544	2	230	0065-0136660676
42191	2014.06.18	15:49:59.315	5	407	0065-0136659288
42192	2014.06.18	15:49:59.770	6	9080	0065-0136659288
42193	2014.06.18	15:50:52.231	4	408	0065-0136667521
42194	2014.06.18	15:50:54.011	5	306	0065-0136671473
42195	2014.06.18	15:50:52.795	3	1887	0065-0136667521
42196	2014.06.18	15:50:54.434	6	1311	0065-0136671473
42197	2014.06.18	15:50:55.391	7	409	0065-0136659288
42198	2014.06.18	15:50:56.414	7	311	0065-0136671473
42199	2014.06.18	15:50:56.934	8	619	0065-0136671473
42200	2014.06.18	15:51:03.579	3	307	0065-0136660676
42201	2014.06.18	15:51:03.972	4	724	0065-0136660676
42202	2014.06.18	15:51:06.396	1	410	0065-0136671473
42203	2014.06.18	15:51:06.735	2	3265	0065-0136667521
42204	2014.06.18	15:51:07.115	1	3071	0065-0136659288
42205	2014.06.18	15:51:10.122	2	504	0065-0136671473
42206	2014.06.18	15:51:10.713	2	3763	0065-0136659288
42207	2014.06.18	15:51:15.928	3	342	0065-0136659288
42208	2014.06.18	15:51:16.319	4	2466	0065-0136659288
42209	2014.06.18	15:51:33.432	2	212	0065-0136667521
42210	2014.06.18	15:51:33.755	1	846	0065-0136667521
42211	2014.06.18	15:52:06.711	8	339	0065-0136667521
42212	2014.06.18	15:52:07.063	7	1697	0065-0136667521
42213	2014.06.18	15:52:36.256	3	311	0065-0136671473
42214	2014.06.18	15:52:36.686	4	971	0065-0136671473
42215	2014.06.18	15:53:25.670	6	428	0065-0136667521
42216	2014.06.18	15:53:23.506	4	3026	0065-0136670531
42217	2014.06.18	15:53:26.169	5	1784	0065-0136667521
42218	2014.06.18	15:53:27.027	3	2861	0065-0136670531
42219	2014.06.18	15:54:23.354	2	351	0065-0136670531
42220	2014.06.18	15:54:24.041	1	2249	0065-0136670531
42221	2014.06.18	15:54:26.520	5	310	0065-0136659288
42222	2014.06.18	15:54:26.821	6	409	0065-0136659288
42223	2014.06.18	15:54:27.174	5	211	0065-0136651817
42224	2014.06.18	15:54:27.396	6	225	0065-0136651817
42225	2014.06.18	15:54:27.754	7	307	0065-0136659288
42226	2014.06.18	15:54:28.073	7	316	0065-0136651817
42227	2014.06.18	15:54:28.388	8	217	0065-0136651817
42228	2014.06.18	15:54:29.203	5	621	0065-0136671473
42229	2014.06.18	15:54:29.823	6	1026	0065-0136671473
42230	2014.06.18	15:54:28.609	1	4237	0065-0136670531
42231	2014.06.18	15:54:33.225	1	693	0065-0136659288
42232	2014.06.18	15:54:33.628	2	937	0065-0136670531
42233	2014.06.18	15:54:35.015	1	215	0065-0136651817
42234	2014.06.18	15:54:34.666	2	595	0065-0136659288
42235	2014.06.18	15:54:35.385	3	406	0065-0136670531
42236	2014.06.18	15:54:35.744	4	316	0065-0136670531
42237	2014.06.18	15:54:35.297	7	2465	0065-0136671473
42238	2014.06.18	15:54:37.846	8	1005	0065-0136671473
42239	2014.06.18	15:54:40.141	1	509	0065-0136671473
42240	2014.06.18	15:54:40.705	2	818	0065-0136671473
42241	2014.06.18	15:56:36.274	3	424	0065-0136659288
42242	2014.06.18	15:56:36.940	4	2561	0065-0136659288
42243	2014.06.18	15:56:50.146	5	422	0065-0136659288
42244	2014.06.18	15:56:50.639	6	9004	0065-0136659288
42245	2014.06.18	15:57:02.228	4	351	0065-0136660676
42246	2014.06.18	15:57:02.809	3	1408	0065-0136660676
42247	2014.06.18	15:58:01.863	2	320	0065-0136671473
42248	2014.06.18	15:58:02.195	1	415	0065-0136671473
42249	2014.06.18	15:58:05.629	7	331	0065-0136659288
42250	2014.06.18	15:58:05.993	8	2338	0065-0136659288
42251	2014.06.18	15:58:15.944	8	421	0065-0136671473
42252	2014.06.18	15:58:16.399	7	1994	0065-0136671473
42253	2014.06.18	15:58:21.377	6	437	0065-0136671473
42254	2014.06.18	15:58:21.841	5	999	0065-0136671473
42255	2014.06.18	15:58:54.781	5	554	0065-0136673193
42256	2014.06.18	15:58:55.547	6	4332	0065-0136673193
42257	2014.06.18	15:59:12.287	6	312	0065-0136673193
42258	2014.06.18	15:59:12.579	5	840	0065-0136673193
42259	2014.06.18	15:59:16.597	1	332	0065-0136659288
42260	2014.06.18	15:59:17.032	2	720	0065-0136659288
42261	2014.06.18	15:59:18.342	2	314	0065-0136659288
42262	2014.06.18	15:59:19.770	3	324	0065-0136659288
42263	2014.06.18	15:59:20.104	4	999	0065-0136659288
42264	2014.06.18	15:59:27.436	5	310	0065-0136659288
42265	2014.06.18	15:59:28.940	3	515	0065-0136651817
42266	2014.06.18	15:59:29.592	4	907	0065-0136651817
42267	2014.06.18	15:59:27.798	6	4151	0065-0136659288
