# Supplementary material for: Eco-HAB as a fully automated and ecologically relevant assessment of social impairments in mouse models of autism
Source: eLife. 2016 Oct 12;5:e19532. doi: 10.7554/eLife.19532 (PMC5092044; doi:10.7554/eLife.19532)
Supplement: Supplementary file 1. — DOI: http://dx.doi.org/10.7554/eLife.19532.038 [file elife-19532-supp1.zip › BALB VPA data cohort 1/20140618_160000.txt]

42268	2014.06.18	16:00:16.986	6	533	0065-0136659288
42269	2014.06.18	16:00:17.487	5	3258	0065-0136659288
42270	2014.06.18	16:00:29.245	5	425	0065-0136651817
42271	2014.06.18	16:00:29.783	6	1011	0065-0136651817
42272	2014.06.18	16:00:37.744	7	315	0065-0136651817
42273	2014.06.18	16:00:39.740	2	226	0065-0136660676
42274	2014.06.18	16:00:40.100	1	311	0065-0136660676
42275	2014.06.18	16:00:38.110	8	2463	0065-0136651817
42276	2014.06.18	16:00:48.414	8	329	0065-0136660676
42277	2014.06.18	16:00:48.786	7	692	0065-0136660676
42278	2014.06.18	16:01:05.231	6	818	0065-0136653169
42279	2014.06.18	16:01:06.673	5	998	0065-0136653169
42280	2014.06.18	16:01:20.839	6	625	0065-0136660676
42281	2014.06.18	16:01:21.641	5	1036	0065-0136660676
42282	2014.06.18	16:01:55.071	4	340	0065-0136671473
42283	2014.06.18	16:01:55.408	3	901	0065-0136671473
42284	2014.06.18	16:01:57.000	2	312	0065-0136671473
42285	2014.06.18	16:01:57.393	1	665	0065-0136671473
42286	2014.06.18	16:01:58.889	4	604	0065-0136667521
42287	2014.06.18	16:01:59.801	3	3753	0065-0136667521
42288	2014.06.18	16:02:03.638	5	2451	0065-0136670531
42289	2014.06.18	16:02:06.656	6	4926	0065-0136670531
42290	2014.06.18	16:02:11.593	6	739	0065-0136670531
42291	2014.06.18	16:02:14.469	8	406	0065-0136671473
42292	2014.06.18	16:02:14.967	7	1594	0065-0136671473
42293	2014.06.18	16:02:18.030	6	325	0065-0136670531
42294	2014.06.18	16:02:18.319	5	331	0065-0136670531
42295	2014.06.18	16:02:29.868	5	420	0065-0136659288
42296	2014.06.18	16:02:30.363	6	4150	0065-0136659288
42297	2014.06.18	16:02:38.490	7	410	0065-0136659288
42298	2014.06.18	16:02:38.877	8	1378	0065-0136659288
42299	2014.06.18	16:02:49.309	5	747	0065-0136665886
42300	2014.06.18	16:02:50.155	6	1298	0065-0136665886
42301	2014.06.18	16:02:54.311	7	411	0065-0136671473
42302	2014.06.18	16:02:54.803	6	414	0065-0136665886
42303	2014.06.18	16:02:54.772	8	503	0065-0136671473
42304	2014.06.18	16:02:55.187	5	517	0065-0136665886
42305	2014.06.18	16:02:56.173	1	308	0065-0136671473
42306	2014.06.18	16:02:56.432	2	315	0065-0136671473
42307	2014.06.18	16:03:02.659	1	608	0065-0136659288
42308	2014.06.18	16:03:03.382	2	1195	0065-0136659288
42309	2014.06.18	16:03:04.596	2	1124	0065-0136659288
42310	2014.06.18	16:03:39.506	3	326	0065-0136671473
42311	2014.06.18	16:03:39.878	4	1594	0065-0136671473
42312	2014.06.18	16:03:59.064	4	1238	0065-0136673193
42313	2014.06.18	16:04:01.529	8	499	0065-0136651817
42314	2014.06.18	16:04:02.115	7	1118	0065-0136651817
42315	2014.06.18	16:04:04.152	6	435	0065-0136651817
42316	2014.06.18	16:04:04.708	5	1173	0065-0136651817
42317	2014.06.18	16:04:00.641	3	9062	0065-0136673193
42318	2014.06.18	16:04:15.769	3	319	0065-0136673193
42319	2014.06.18	16:04:16.061	4	1321	0065-0136673193
42320	2014.06.18	16:04:20.246	4	504	0065-0136660676
42321	2014.06.18	16:04:20.961	3	3726	0065-0136660676
42322	2014.06.18	16:04:35.580	2	620	0065-0136660676
42323	2014.06.18	16:04:36.401	1	434	0065-0136660676
42324	2014.06.18	16:04:47.819	2	222	0065-0136667521
42325	2014.06.18	16:04:48.264	3	307	0065-0136659288
42326	2014.06.18	16:04:48.156	1	711	0065-0136667521
42327	2014.06.18	16:04:48.681	4	802	0065-0136659288
42328	2014.06.18	16:04:53.079	8	215	0065-0136660676
42329	2014.06.18	16:04:53.411	7	786	0065-0136660676
42330	2014.06.18	16:04:54.418	7	217	0065-0136660676
42331	2014.06.18	16:04:54.657	7	213	0065-0136660676
42332	2014.06.18	16:04:54.945	7	485	0065-0136660676
42333	2014.06.18	16:04:59.287	4	417	0065-0136673193
42334	2014.06.18	16:04:59.734	3	2088	0065-0136673193
42335	2014.06.18	16:05:16.593	8	502	0065-0136667521
42336	2014.06.18	16:05:17.141	7	2422	0065-0136667521
42337	2014.06.18	16:05:33.260	6	425	0065-0136667521
42338	2014.06.18	16:05:33.688	5	2095	0065-0136667521
42339	2014.06.18	16:05:52.193	4	695	0065-0136651817
42340	2014.06.18	16:05:53.078	3	2569	0065-0136651817
42341	2014.06.18	16:05:59.708	2	417	0065-0136673193
42342	2014.06.18	16:06:00.290	1	1472	0065-0136673193
42343	2014.06.18	16:06:10.208	1	319	0065-0136673193
42344	2014.06.18	16:06:10.604	2	1298	0065-0136673193
42345	2014.06.18	16:06:14.343	3	355	0065-0136673193
42346	2014.06.18	16:06:14.766	4	1017	0065-0136673193
42347	2014.06.18	16:06:18.567	4	717	0065-0136665886
42348	2014.06.18	16:06:17.936	5	1687	0065-0136655780
42349	2014.06.18	16:06:19.758	3	3827	0065-0136665886
42350	2014.06.18	16:06:23.519	4	211	0065-0136667521
42351	2014.06.18	16:06:24.185	2	213	0065-0136665886
42352	2014.06.18	16:06:24.520	1	314	0065-0136665886
42353	2014.06.18	16:06:25.570	8	310	0065-0136665886
42354	2014.06.18	16:06:23.784	3	2846	0065-0136667521
42355	2014.06.18	16:06:25.935	7	1041	0065-0136665886
42356	2014.06.18	16:06:26.708	3	838	0065-0136667521
42357	2014.06.18	16:06:27.405	7	407	0065-0136660676
42358	2014.06.18	16:06:28.070	6	434	0065-0136665886
42359	2014.06.18	16:06:27.934	8	833	0065-0136660676
42360	2014.06.18	16:06:28.463	5	432	0065-0136665886
42361	2014.06.18	16:06:27.698	3	1601	0065-0136667521
42362	2014.06.18	16:06:32.107	1	219	0065-0136660676
42363	2014.06.18	16:06:32.429	2	408	0065-0136660676
42364	2014.06.18	16:06:34.057	3	1249	0065-0136667521
42365	2014.06.18	16:06:40.859	5	309	0065-0136671473
42366	2014.06.18	16:06:41.281	6	1011	0065-0136671473
42367	2014.06.18	16:06:44.984	3	320	0065-0136660676
42368	2014.06.18	16:06:45.450	4	630	0065-0136660676
42369	2014.06.18	16:06:51.535	3	621	0065-0136651817
42370	2014.06.18	16:06:52.351	4	1394	0065-0136651817
42371	2014.06.18	16:06:55.268	5	440	0065-0136651817
42372	2014.06.18	16:06:55.818	6	1469	0065-0136651817
42373	2014.06.18	16:06:59.501	5	307	0065-0136660676
42374	2014.06.18	16:06:59.891	6	624	0065-0136660676
42375	2014.06.18	16:07:14.850	7	316	0065-0136671473
42376	2014.06.18	16:07:15.235	8	812	0065-0136671473
42377	2014.06.18	16:07:18.409	1	322	0065-0136671473
42378	2014.06.18	16:07:18.809	2	548	0065-0136671473
42379	2014.06.18	16:08:02.100	3	501	0065-0136659459
42380	2014.06.18	16:08:02.847	4	1141	0065-0136659459
42381	2014.06.18	16:08:43.985	6	597	0065-0136660676
42382	2014.06.18	16:08:44.612	5	690	0065-0136660676
42383	2014.06.18	16:09:13.319	5	438	0065-0136660676
42384	2014.06.18	16:09:13.502	4	456	0065-0136659288
42385	2014.06.18	16:09:13.746	6	596	0065-0136660676
42386	2014.06.18	16:09:16.298	2	308	0065-0136667521
42387	2014.06.18	16:09:16.722	5	312	0065-0136655780
42388	2014.06.18	16:09:16.687	1	715	0065-0136667521
42389	2014.06.18	16:09:17.149	6	1188	0065-0136655780
42390	2014.06.18	16:09:21.386	8	311	0065-0136667521
42391	2014.06.18	16:09:21.778	7	4450	0065-0136667521
42392	2014.06.18	16:09:28.331	6	599	0065-0136655780
42393	2014.06.18	16:09:29.150	5	4590	0065-0136655780
42394	2014.06.18	16:09:37.233	5	513	0065-0136655780
42395	2014.06.18	16:09:46.722	7	528	0065-0136651817
42396	2014.06.18	16:09:37.851	6	9945	0065-0136655780
42397	2014.06.18	16:09:47.505	8	1208	0065-0136651817
42398	2014.06.18	16:09:48.208	5	1001	0065-0136655780
42399	2014.06.18	16:09:13.973	3	47187	0065-0136659288
42400	2014.06.18	16:10:06.474	7	322	0065-0136660676
42401	2014.06.18	16:10:06.866	8	709	0065-0136660676
42402	2014.06.18	16:10:09.345	3	501	0065-0136671473
42403	2014.06.18	16:10:09.988	4	1209	0065-0136671473
42404	2014.06.18	16:10:44.183	5	628	0065-0136671473
42405	2014.06.18	16:10:44.951	1	216	0065-0136660676
42406	2014.06.18	16:10:45.272	2	610	0065-0136660676
42407	2014.06.18	16:10:44.977	6	1097	0065-0136671473
42408	2014.06.18	16:10:58.313	7	320	0065-0136671473
42409	2014.06.18	16:10:58.640	8	598	0065-0136671473
42410	2014.06.18	16:11:01.651	3	320	0065-0136660676
42411	2014.06.18	16:11:02.080	4	1495	0065-0136660676
42412	2014.06.18	16:11:05.556	5	343	0065-0136660676
42413	2014.06.18	16:11:05.952	6	686	0065-0136660676
42414	2014.06.18	16:11:46.463	3	420	0065-0136659288
42415	2014.06.18	16:11:46.985	4	3205	0065-0136659288
42416	2014.06.18	16:11:55.792	1	306	0065-0136671473
42417	2014.06.18	16:11:56.157	2	550	0065-0136671473
42418	2014.06.18	16:11:55.962	4	1219	0065-0136655780
42419	2014.06.18	16:11:57.406	3	4422	0065-0136655780
42420	2014.06.18	16:12:04.485	6	512	0065-0136667521
42421	2014.06.18	16:12:07.662	3	340	0065-0136655780
42422	2014.06.18	16:12:07.960	4	502	0065-0136655780
42423	2014.06.18	16:12:05.029	5	3566	0065-0136667521
42424	2014.06.18	16:12:09.781	4	316	0065-0136667521
42425	2014.06.18	16:12:10.218	3	5639	0065-0136667521
42426	2014.06.18	16:12:26.704	3	320	0065-0136671473
42427	2014.06.18	16:12:27.066	4	941	0065-0136671473
42428	2014.06.18	16:12:37.841	5	512	0065-0136659459
42429	2014.06.18	16:12:38.384	5	312	0065-0136671473
42430	2014.06.18	16:12:40.138	7	319	0065-0136659459
42431	2014.06.18	16:12:39.213	6	1681	0065-0136671473
42432	2014.06.18	16:12:40.492	8	1488	0065-0136659459
42433	2014.06.18	16:12:56.538	1	219	0065-0136659459
42434	2014.06.18	16:12:57.090	2	836	0065-0136659459
42435	2014.06.18	16:12:58.959	2	1240	0065-0136659459
42436	2014.06.18	16:13:00.828	5	316	0065-0136659288
42437	2014.06.18	16:13:01.162	6	5215	0065-0136659288
42438	2014.06.18	16:13:06.434	6	308	0065-0136659288
42439	2014.06.18	16:13:08.817	2	437	0065-0136659459
42440	2014.06.18	16:13:06.833	6	2477	0065-0136659288
42441	2014.06.18	16:13:09.282	1	403	0065-0136659459
42442	2014.06.18	16:13:11.857	7	317	0065-0136671473
42443	2014.06.18	16:13:12.152	8	708	0065-0136671473
42444	2014.06.18	16:13:14.117	8	221	0065-0136671473
42445	2014.06.18	16:13:16.522	4	219	0065-0136655780
42446	2014.06.18	16:13:16.595	5	219	0065-0136665886
42447	2014.06.18	16:13:16.820	3	218	0065-0136655780
42448	2014.06.18	16:13:16.818	6	308	0065-0136665886
42449	2014.06.18	16:13:17.716	1	215	0065-0136671473
42450	2014.06.18	16:13:17.627	7	310	0065-0136665886
42451	2014.06.18	16:13:17.919	8	322	0065-0136665886
42452	2014.06.18	16:13:18.052	2	407	0065-0136671473
42453	2014.06.18	16:13:18.770	1	215	0065-0136665886
42454	2014.06.18	16:13:19.074	2	821	0065-0136665886
42455	2014.06.18	16:13:20.686	3	423	0065-0136655780
42456	2014.06.18	16:13:21.133	3	408	0065-0136667521
42457	2014.06.18	16:13:22.772	7	507	0065-0136659288
42458	2014.06.18	16:13:23.002	3	310	0065-0136671473
42459	2014.06.18	16:13:23.455	4	558	0065-0136671473
42460	2014.06.18	16:13:23.366	8	3233	0065-0136659288
42461	2014.06.18	16:13:51.281	4	1012	0065-0136653169
42462	2014.06.18	16:13:53.577	5	213	0065-0136667521
42463	2014.06.18	16:13:52.430	3	2610	0065-0136653169
42464	2014.06.18	16:13:56.409	2	426	0065-0136653169
42465	2014.06.18	16:13:53.848	6	3174	0065-0136667521
42466	2014.06.18	16:13:58.185	7	321	0065-0136667521
42467	2014.06.18	16:13:57.136	1	2586	0065-0136653169
42468	2014.06.18	16:13:59.764	2	317	0065-0136665886
42469	2014.06.18	16:13:58.476	8	1634	0065-0136667521
42470	2014.06.18	16:14:00.186	1	451	0065-0136665886
42471	2014.06.18	16:14:03.764	1	229	0065-0136665886
42472	2014.06.18	16:14:06.383	8	312	0065-0136665886
42473	2014.06.18	16:14:06.640	1	314	0065-0136659288
42474	2014.06.18	16:14:06.703	7	319	0065-0136665886
42475	2014.06.18	16:14:07.226	2	1404	0065-0136659288
42476	2014.06.18	16:14:08.712	2	322	0065-0136659288
42477	2014.06.18	16:14:09.514	8	1159	0065-0136653169
42478	2014.06.18	16:14:10.810	7	1467	0065-0136653169
42479	2014.06.18	16:14:12.794	6	313	0065-0136665886
42480	2014.06.18	16:14:13.083	5	1988	0065-0136665886
42481	2014.06.18	16:14:15.080	5	1349	0065-0136665886
42482	2014.06.18	16:14:38.374	4	1682	0065-0136670531
42483	2014.06.18	16:14:40.598	3	4674	0065-0136670531
42484	2014.06.18	16:14:47.547	3	220	0065-0136659288
42485	2014.06.18	16:14:48.616	1	227	0065-0136667521
42486	2014.06.18	16:14:47.847	4	1998	0065-0136659288
42487	2014.06.18	16:14:48.971	2	3008	0065-0136667521
42488	2014.06.18	16:14:56.749	3	317	0065-0136667521
42489	2014.06.18	16:14:57.048	4	3461	0065-0136667521
42490	2014.06.18	16:15:01.297	5	324	0065-0136667521
42491	2014.06.18	16:15:02.762	7	420	0065-0136660676
42492	2014.06.18	16:15:03.218	8	1027	0065-0136660676
42493	2014.06.18	16:15:05.600	3	313	0065-0136670531
42494	2014.06.18	16:15:06.058	4	714	0065-0136670531
42495	2014.06.18	16:15:01.724	6	6856	0065-0136667521
42496	2014.06.18	16:15:08.657	6	219	0065-0136667521
42497	2014.06.18	16:15:08.928	6	2211	0065-0136667521
42498	2014.06.18	16:15:11.165	6	2468	0065-0136667521
42499	2014.06.18	16:15:13.965	1	217	0065-0136660676
42500	2014.06.18	16:15:14.280	6	1429	0065-0136667521
42501	2014.06.18	16:15:14.261	2	2083	0065-0136660676
42502	2014.06.18	16:15:17.955	6	213	0065-0136667521
42503	2014.06.18	16:15:30.883	5	813	0065-0136670531
42504	2014.06.18	16:15:31.529	3	323	0065-0136660676
42505	2014.06.18	16:15:31.953	4	1494	0065-0136660676
42506	2014.06.18	16:15:32.075	6	4094	0065-0136670531
42507	2014.06.18	16:15:39.590	5	348	0065-0136660676
42508	2014.06.18	16:15:40.016	6	693	0065-0136660676
42509	2014.06.18	16:15:47.632	7	803	0065-0136670531
42510	2014.06.18	16:15:48.831	7	949	0065-0136653169
42511	2014.06.18	16:15:48.583	8	1197	0065-0136670531
42512	2014.06.18	16:15:50.111	1	214	0065-0136670531
42513	2014.06.18	16:15:50.369	2	316	0065-0136670531
42514	2014.06.18	16:15:50.772	5	507	0065-0136665886
42515	2014.06.18	16:15:51.133	3	315	0065-0136670531
42516	2014.06.18	16:15:51.489	4	311	0065-0136670531
42517	2014.06.18	16:15:49.958	8	3700	0065-0136653169
42518	2014.06.18	16:15:51.326	6	2401	0065-0136665886
42519	2014.06.18	16:15:57.412	7	425	0065-0136665886
42520	2014.06.18	16:15:57.880	8	605	0065-0136665886
42521	2014.06.18	16:16:01.059	8	312	0065-0136665886
42522	2014.06.18	16:16:01.327	7	415	0065-0136665886
42523	2014.06.18	16:16:02.236	6	415	0065-0136665886
42524	2014.06.18	16:16:02.561	5	617	0065-0136665886
42525	2014.06.18	16:16:07.274	5	307	0065-0136655780
42526	2014.06.18	16:16:07.668	6	3502	0065-0136655780
42527	2014.06.18	16:16:11.406	6	214	0065-0136655780
42528	2014.06.18	16:16:11.630	6	1014	0065-0136655780
42529	2014.06.18	16:16:13.275	6	422	0065-0136655780
42530	2014.06.18	16:16:22.992	5	720	0065-0136659288
42531	2014.06.18	16:16:24.146	7	547	0065-0136655780
42532	2014.06.18	16:16:23.978	6	3266	0065-0136659288
42533	2014.06.18	16:16:27.876	6	215	0065-0136659288
42534	2014.06.18	16:16:28.371	6	689	0065-0136659288
42535	2014.06.18	16:16:24.798	8	5661	0065-0136655780
42536	2014.06.18	16:16:34.656	1	313	0065-0136653169
42537	2014.06.18	16:16:35.072	2	1802	0065-0136653169
42538	2014.06.18	16:16:37.053	2	442	0065-0136653169
42539	2014.06.18	16:16:37.500	2	1279	0065-0136653169
42540	2014.06.18	16:16:39.928	2	219	0065-0136653169
42541	2014.06.18	16:16:39.822	7	420	0065-0136659288
42542	2014.06.18	16:16:40.356	8	3007	0065-0136659288
42543	2014.06.18	16:17:03.041	1	309	0065-0136659459
42544	2014.06.18	16:17:03.504	1	325	0065-0136651817
42545	2014.06.18	16:17:03.558	2	318	0065-0136659459
42546	2014.06.18	16:17:03.909	2	342	0065-0136651817
42547	2014.06.18	16:17:06.842	5	404	0065-0136665886
42548	2014.06.18	16:17:07.189	6	307	0065-0136667521
42549	2014.06.18	16:17:07.625	5	3461	0065-0136667521
42550	2014.06.18	16:17:20.451	3	631	0065-0136651817
42551	2014.06.18	16:17:21.267	4	1034	0065-0136651817
42552	2014.06.18	16:17:26.076	5	614	0065-0136665886
42553	2014.06.18	16:17:26.694	6	1441	0065-0136665886
42554	2014.06.18	16:17:45.788	8	411	0065-0136659288
42555	2014.06.18	16:17:46.219	7	3601	0065-0136659288
42556	2014.06.18	16:18:00.180	4	310	0065-0136667521
42557	2014.06.18	16:18:05.413	1	318	0065-0136655780
42558	2014.06.18	16:18:00.550	3	6603	0065-0136667521
42559	2014.06.18	16:18:05.914	2	3122	0065-0136655780
42560	2014.06.18	16:18:09.094	2	215	0065-0136655780
42561	2014.06.18	16:18:14.299	6	326	0065-0136665886
42562	2014.06.18	16:18:14.560	5	456	0065-0136665886
42563	2014.06.18	16:18:20.150	2	308	0065-0136667521
42564	2014.06.18	16:18:20.151	5	605	0065-0136671473
42565	2014.06.18	16:18:20.571	1	875	0065-0136667521
42566	2014.06.18	16:18:20.896	6	1403	0065-0136671473
42567	2014.06.18	16:18:26.007	6	444	0065-0136671473
42568	2014.06.18	16:18:26.534	6	443	0065-0136671473
42569	2014.06.18	16:18:27.927	4	551	0065-0136665886
42570	2014.06.18	16:18:28.774	7	406	0065-0136671473
42571	2014.06.18	16:18:29.191	8	898	0065-0136671473
42572	2014.06.18	16:18:28.524	3	2259	0065-0136665886
42573	2014.06.18	16:18:35.944	6	333	0065-0136659288
42574	2014.06.18	16:18:36.317	5	3614	0065-0136659288
42575	2014.06.18	16:18:40.790	5	873	0065-0136659288
42576	2014.06.18	16:18:42.470	3	526	0065-0136653169
42577	2014.06.18	16:18:43.333	3	230	0065-0136655780
42578	2014.06.18	16:18:43.070	4	659	0065-0136653169
42579	2014.06.18	16:18:43.788	4	321	0065-0136655780
42580	2014.06.18	16:18:44.544	5	224	0065-0136653169
42581	2014.06.18	16:18:44.323	3	595	0065-0136659459
42582	2014.06.18	16:18:44.810	6	404	0065-0136653169
42583	2014.06.18	16:18:45.361	7	212	0065-0136673193
42584	2014.06.18	16:18:45.761	7	318	0065-0136653169
42585	2014.06.18	16:18:45.629	8	1415	0065-0136673193
42586	2014.06.18	16:18:47.114	8	410	0065-0136653169
42587	2014.06.18	16:18:47.530	8	3291	0065-0136653169
42588	2014.06.18	16:18:54.005	3	323	0065-0136665886
42589	2014.06.18	16:18:58.059	1	218	0065-0136671473
42590	2014.06.18	16:18:58.442	1	225	0065-0136667521
42591	2014.06.18	16:18:58.349	2	406	0065-0136671473
42592	2014.06.18	16:18:54.539	4	4497	0065-0136665886
42593	2014.06.18	16:18:58.780	2	323	0065-0136667521
42594	2014.06.18	16:19:23.871	8	318	0065-0136673193
42595	2014.06.18	16:19:24.240	7	604	0065-0136673193
42596	2014.06.18	16:19:24.715	4	326	0065-0136659288
42597	2014.06.18	16:19:25.418	6	220	0065-0136673193
42598	2014.06.18	16:19:25.125	3	2209	0065-0136659288
42599	2014.06.18	16:19:25.694	5	4482	0065-0136673193
42600	2014.06.18	16:19:33.551	8	1714	0065-0136653169
42601	2014.06.18	16:19:35.474	7	3857	0065-0136653169
42602	2014.06.18	16:19:30.454	5	8975	0065-0136673193
42603	2014.06.18	16:19:43.247	6	708	0065-0136653169
42604	2014.06.18	16:19:44.225	5	852	0065-0136653169
42605	2014.06.18	16:19:47.196	5	2745	0065-0136655780
42606	2014.06.18	16:19:49.349	6	1496	0065-0136653169
42607	2014.06.18	16:19:50.365	2	529	0065-0136659288
42608	2014.06.18	16:19:50.850	6	2666	0065-0136655780
42609	2014.06.18	16:19:53.182	1	2001	0065-0136659288
42610	2014.06.18	16:20:29.188	2	423	0065-0136671473
42611	2014.06.18	16:20:29.648	1	528	0065-0136671473
42612	2014.06.18	16:20:33.360	8	437	0065-0136671473
42613	2014.06.18	16:20:33.819	7	2099	0065-0136671473
42614	2014.06.18	16:20:40.167	5	768	0065-0136651817
42615	2014.06.18	16:20:41.107	6	2811	0065-0136651817
42616	2014.06.18	16:20:46.043	7	405	0065-0136651817
42617	2014.06.18	16:20:46.794	7	598	0065-0136653169
42618	2014.06.18	16:20:46.506	8	3372	0065-0136651817
42619	2014.06.18	16:20:50.101	8	2104	0065-0136653169
42620	2014.06.18	16:20:48.888	7	3625	0065-0136655780
42621	2014.06.18	16:21:00.340	8	600	0065-0136659288
42622	2014.06.18	16:21:01.064	7	1884	0065-0136659288
42623	2014.06.18	16:21:03.011	5	808	0065-0136659459
42624	2014.06.18	16:21:03.999	6	3774	0065-0136659459
42625	2014.06.18	16:21:08.472	6	423	0065-0136671473
42626	2014.06.18	16:21:09.034	5	994	0065-0136671473
42627	2014.06.18	16:21:12.650	7	520	0065-0136659459
42628	2014.06.18	16:21:13.311	8	3353	0065-0136659459
42629	2014.06.18	16:21:24.401	1	216	0065-0136659459
42630	2014.06.18	16:21:24.738	2	707	0065-0136659459
42631	2014.06.18	16:21:32.131	1	410	0065-0136653169
42632	2014.06.18	16:21:32.853	2	2993	0065-0136653169
42633	2014.06.18	16:21:36.000	2	533	0065-0136653169
42634	2014.06.18	16:21:36.559	2	838	0065-0136653169
42635	2014.06.18	16:21:40.134	1	408	0065-0136651817
42636	2014.06.18	16:21:40.550	6	449	0065-0136660676
42637	2014.06.18	16:21:40.839	3	222	0065-0136659459
42638	2014.06.18	16:21:40.762	2	1529	0065-0136651817
42639	2014.06.18	16:21:41.201	4	1306	0065-0136659459
42640	2014.06.18	16:21:41.065	5	1523	0065-0136660676
42641	2014.06.18	16:21:42.391	2	421	0065-0136651817
42642	2014.06.18	16:21:42.855	2	454	0065-0136651817
42643	2014.06.18	16:21:43.542	2	217	0065-0136651817
42644	2014.06.18	16:21:47.111	4	310	0065-0136660676
42645	2014.06.18	16:21:47.791	5	307	0065-0136671473
42646	2014.06.18	16:21:47.580	3	1001	0065-0136660676
42647	2014.06.18	16:21:48.217	6	1002	0065-0136671473
42648	2014.06.18	16:21:54.273	3	565	0065-0136651817
42649	2014.06.18	16:21:54.906	4	1689	0065-0136651817
42650	2014.06.18	16:22:11.759	7	659	0065-0136655780
42651	2014.06.18	16:22:12.555	8	1628	0065-0136655780
42652	2014.06.18	16:22:16.377	7	410	0065-0136659288
42653	2014.06.18	16:22:16.772	8	2384	0065-0136659288
42654	2014.06.18	16:22:19.296	8	2345	0065-0136659288
42655	2014.06.18	16:22:31.062	7	414	0065-0136671473
42656	2014.06.18	16:22:31.483	8	802	0065-0136671473
42657	2014.06.18	16:22:39.503	8	523	0065-0136671473
42658	2014.06.18	16:22:39.931	7	1693	0065-0136671473
42659	2014.06.18	16:22:41.468	8	218	0065-0136659288
42660	2014.06.18	16:22:41.721	7	1114	0065-0136659288
42661	2014.06.18	16:22:43.649	6	406	0065-0136659288
42662	2014.06.18	16:22:44.104	5	3754	0065-0136659288
42663	2014.06.18	16:23:05.303	7	423	0065-0136671473
42664	2014.06.18	16:23:05.685	8	520	0065-0136671473
42665	2014.06.18	16:23:07.010	1	227	0065-0136671473
42666	2014.06.18	16:23:07.242	2	310	0065-0136671473
42667	2014.06.18	16:23:23.944	3	310	0065-0136671473
42668	2014.06.18	16:23:24.269	4	1798	0065-0136671473
42669	2014.06.18	16:23:26.353	1	323	0065-0136655780
42670	2014.06.18	16:23:26.813	2	707	0065-0136655780
42671	2014.06.18	16:23:41.500	5	336	0065-0136671473
42672	2014.06.18	16:23:41.862	6	1515	0065-0136671473
42673	2014.06.18	16:23:43.539	6	392	0065-0136671473
42674	2014.06.18	16:23:47.112	4	211	0065-0136659459
42675	2014.06.18	16:23:47.509	3	627	0065-0136659459
42676	2014.06.18	16:23:48.844	2	219	0065-0136659459
42677	2014.06.18	16:23:49.097	1	332	0065-0136659459
42678	2014.06.18	16:23:50.334	8	317	0065-0136659459
42679	2014.06.18	16:23:50.658	7	1720	0065-0136659459
42680	2014.06.18	16:23:55.040	6	342	0065-0136659459
42681	2014.06.18	16:23:55.366	5	2492	0065-0136659459
42682	2014.06.18	16:24:01.357	5	404	0065-0136659288
42683	2014.06.18	16:24:01.782	6	4347	0065-0136659288
42684	2014.06.18	16:25:04.858	4	313	0065-0136651817
42685	2014.06.18	16:25:06.376	2	211	0065-0136659459
42686	2014.06.18	16:25:06.691	1	307	0065-0136659459
42687	2014.06.18	16:25:05.329	3	3326	0065-0136651817
42688	2014.06.18	16:25:16.201	4	547	0065-0136673193
42689	2014.06.18	16:25:22.410	8	612	0065-0136659459
42690	2014.06.18	16:25:23.007	7	1883	0065-0136659459
42691	2014.06.18	16:25:29.548	6	524	0065-0136671473
42692	2014.06.18	16:25:30.076	6	324	0065-0136659288
42693	2014.06.18	16:25:30.558	5	323	0065-0136659288
42694	2014.06.18	16:25:31.026	4	215	0065-0136671473
42695	2014.06.18	16:25:31.377	4	224	0065-0136659288
42696	2014.06.18	16:25:31.432	3	506	0065-0136671473
42697	2014.06.18	16:25:32.098	2	214	0065-0136673193
42698	2014.06.18	16:25:32.360	1	2576	0065-0136673193
42699	2014.06.18	16:25:31.943	3	6017	0065-0136659288
42700	2014.06.18	16:25:38.680	2	313	0065-0136651817
42701	2014.06.18	16:25:39.069	1	533	0065-0136651817
42702	2014.06.18	16:25:40.940	8	409	0065-0136651817
42703	2014.06.18	16:25:41.369	7	2183	0065-0136651817
42704	2014.06.18	16:25:53.877	6	437	0065-0136651817
42705	2014.06.18	16:25:54.327	5	655	0065-0136651817
42706	2014.06.18	16:25:59.260	3	732	0065-0136653169
42707	2014.06.18	16:26:00.074	3	307	0065-0136655780
42708	2014.06.18	16:26:00.562	4	211	0065-0136655780
42709	2014.06.18	16:26:01.212	5	311	0065-0136653169
42710	2014.06.18	16:26:01.530	6	307	0065-0136653169
42711	2014.06.18	16:26:01.820	5	217	0065-0136651817
42712	2014.06.18	16:26:02.073	6	215	0065-0136651817
42713	2014.06.18	16:26:02.719	7	225	0065-0136651817
42714	2014.06.18	16:26:02.938	8	221	0065-0136651817
42715	2014.06.18	16:26:03.443	1	214	0065-0136653169
42716	2014.06.18	16:26:03.666	1	225	0065-0136651817
42717	2014.06.18	16:26:03.924	2	216	0065-0136651817
42718	2014.06.18	16:26:05.874	3	453	0065-0136651817
42719	2014.06.18	16:26:06.426	4	8538	0065-0136651817
42720	2014.06.18	16:26:19.900	6	342	0065-0136659459
42721	2014.06.18	16:26:20.286	5	551	0065-0136659459
42722	2014.06.18	16:26:21.314	4	309	0065-0136659459
42723	2014.06.18	16:26:21.721	3	934	0065-0136659459
42724	2014.06.18	16:26:23.361	1	216	0065-0136673193
42725	2014.06.18	16:26:23.689	5	326	0065-0136651817
42726	2014.06.18	16:26:24.021	6	323	0065-0136651817
42727	2014.06.18	16:26:25.074	7	421	0065-0136651817
42728	2014.06.18	16:26:23.702	2	1843	0065-0136673193
42729	2014.06.18	16:26:25.413	8	1096	0065-0136651817
42730	2014.06.18	16:26:30.875	3	321	0065-0136673193
42731	2014.06.18	16:26:31.202	4	317	0065-0136673193
42732	2014.06.18	16:26:32.353	1	320	0065-0136651817
42733	2014.06.18	16:26:32.745	2	414	0065-0136651817
42734	2014.06.18	16:26:34.677	3	307	0065-0136660676
42735	2014.06.18	16:26:35.268	3	444	0065-0136671473
42736	2014.06.18	16:26:35.100	4	1025	0065-0136660676
42737	2014.06.18	16:26:36.154	4	1683	0065-0136671473
42738	2014.06.18	16:26:44.360	5	405	0065-0136665886
42739	2014.06.18	16:26:44.851	6	1333	0065-0136665886
42740	2014.06.18	16:26:48.021	7	409	0065-0136665886
42741	2014.06.18	16:26:48.480	8	1492	0065-0136665886
42742	2014.06.18	16:26:58.753	3	320	0065-0136667521
42743	2014.06.18	16:26:59.078	4	907	0065-0136667521
42744	2014.06.18	16:27:04.509	4	316	0065-0136671473
42745	2014.06.18	16:27:04.871	3	906	0065-0136671473
42746	2014.06.18	16:27:07.270	2	1301	0065-0136671473
42747	2014.06.18	16:27:09.248	3	524	0065-0136651817
42748	2014.06.18	16:27:08.801	1	1406	0065-0136671473
42749	2014.06.18	16:27:09.907	4	2190	0065-0136651817
42750	2014.06.18	16:27:13.930	3	352	0065-0136659459
42751	2014.06.18	16:27:14.153	1	219	0065-0136665886
42752	2014.06.18	16:27:14.507	2	757	0065-0136665886
42753	2014.06.18	16:27:14.317	4	1395	0065-0136659459
42754	2014.06.18	16:27:16.901	3	308	0065-0136665886
42755	2014.06.18	16:27:17.224	4	552	0065-0136665886
42756	2014.06.18	16:27:20.719	3	548	0065-0136659288
42757	2014.06.18	16:27:22.412	5	216	0065-0136659459
42758	2014.06.18	16:27:22.648	6	2083	0065-0136659459
42759	2014.06.18	16:27:21.345	4	3974	0065-0136659288
42760	2014.06.18	16:27:42.185	1	225	0065-0136671473
42761	2014.06.18	16:27:42.466	2	520	0065-0136671473
42762	2014.06.18	16:27:51.582	5	309	0065-0136659288
42763	2014.06.18	16:27:52.832	3	404	0065-0136671473
42764	2014.06.18	16:27:53.294	4	1587	0065-0136671473
42765	2014.06.18	16:27:51.897	6	5544	0065-0136659288
42766	2014.06.18	16:27:57.807	7	323	0065-0136659288
42767	2014.06.18	16:28:11.326	5	579	0065-0136651817
42768	2014.06.18	16:28:12.089	6	1971	0065-0136651817
42769	2014.06.18	16:28:15.843	6	4612	0065-0136651817
42770	2014.06.18	16:28:21.730	7	346	0065-0136659459
42771	2014.06.18	16:28:22.156	8	903	0065-0136659459
42772	2014.06.18	16:28:21.022	5	5324	0065-0136651817
42773	2014.06.18	16:28:26.406	5	504	0065-0136651817
42774	2014.06.18	16:28:40.639	8	407	0065-0136659459
42775	2014.06.18	16:28:41.002	7	4650	0065-0136659459
42776	2014.06.18	16:28:46.501	5	350	0065-0136660676
42777	2014.06.18	16:28:46.994	6	2480	0065-0136660676
42778	2014.06.18	16:28:53.817	5	2035	0065-0136655780
42779	2014.06.18	16:28:55.973	5	424	0065-0136671473
42780	2014.06.18	16:28:55.955	6	1876	0065-0136655780
42781	2014.06.18	16:28:57.985	6	1801	0065-0136671473
42782	2014.06.18	16:29:03.790	7	313	0065-0136659288
42783	2014.06.18	16:29:04.185	8	1322	0065-0136659288
42784	2014.06.18	16:29:07.490	6	717	0065-0136671473
42785	2014.06.18	16:29:08.133	1	218	0065-0136659288
42786	2014.06.18	16:29:08.194	5	1825	0065-0136671473
42787	2014.06.18	16:29:08.452	2	2035	0065-0136659288
42788	2014.06.18	16:29:13.470	4	322	0065-0136671473
42789	2014.06.18	16:29:13.797	3	850	0065-0136671473
42790	2014.06.18	16:29:15.642	2	225	0065-0136671473
42791	2014.06.18	16:29:15.928	1	330	0065-0136671473
42792	2014.06.18	16:29:19.169	8	414	0065-0136671473
42793	2014.06.18	16:29:19.627	7	3279	0065-0136671473
42794	2014.06.18	16:29:23.142	7	214	0065-0136671473
42795	2014.06.18	16:29:24.053	7	850	0065-0136655780
42796	2014.06.18	16:29:24.967	8	948	0065-0136655780
42797	2014.06.18	16:29:27.683	6	417	0065-0136659459
42798	2014.06.18	16:29:28.130	5	1147	0065-0136659459
42799	2014.06.18	16:29:35.192	6	360	0065-0136660676
42800	2014.06.18	16:29:35.719	5	757	0065-0136660676
42801	2014.06.18	16:29:50.908	1	951	0065-0136655780
42802	2014.06.18	16:29:52.227	2	1496	0065-0136655780
42803	2014.06.18	16:30:02.958	4	320	0065-0136659459
42804	2014.06.18	16:30:04.392	5	508	0065-0136665886
42805	2014.06.18	16:30:03.449	3	2790	0065-0136659459
42806	2014.06.18	16:30:07.048	4	403	0065-0136660676
42807	2014.06.18	16:30:04.985	6	2782	0065-0136665886
42808	2014.06.18	16:30:07.700	3	1585	0065-0136660676
42809	2014.06.18	16:30:10.591	3	312	0065-0136660676
42810	2014.06.18	16:30:11.026	4	1596	0065-0136660676
42811	2014.06.18	16:30:14.968	5	417	0065-0136667521
42812	2014.06.18	16:30:15.983	2	315	0065-0136659459
42813	2014.06.18	16:30:16.414	1	437	0065-0136659459
42814	2014.06.18	16:30:15.450	6	1710	0065-0136667521
42815	2014.06.18	16:30:19.011	3	409	0065-0136659288
42816	2014.06.18	16:30:19.937	3	420	0065-0136655780
42817	2014.06.18	16:30:20.495	8	316	0065-0136659459
42818	2014.06.18	16:30:19.443	4	1785	0065-0136659288
42819	2014.06.18	16:30:21.073	6	405	0065-0136665886
42820	2014.06.18	16:30:21.533	5	601	0065-0136665886
42821	2014.06.18	16:30:20.830	7	1681	0065-0136659459
42822	2014.06.18	16:30:23.677	6	225	0065-0136659459
42823	2014.06.18	16:30:23.946	5	1404	0065-0136659459
42824	2014.06.18	16:30:21.679	4	4359	0065-0136655780
42825	2014.06.18	16:30:26.984	4	500	0065-0136665886
42826	2014.06.18	16:30:27.542	3	1499	0065-0136665886
42827	2014.06.18	16:30:36.216	4	333	0065-0136659288
42828	2014.06.18	16:30:36.553	3	3303	0065-0136659288
42829	2014.06.18	16:30:40.360	2	356	0065-0136665886
42830	2014.06.18	16:30:40.884	1	406	0065-0136665886
42831	2014.06.18	16:30:47.332	8	554	0065-0136665886
42832	2014.06.18	16:30:47.932	7	695	0065-0136665886
42833	2014.06.18	16:30:53.456	6	316	0065-0136665886
42834	2014.06.18	16:30:53.818	5	1291	0065-0136665886
42835	2014.06.18	16:31:04.987	4	223	0065-0136660676
42836	2014.06.18	16:31:05.412	3	1634	0065-0136660676
42837	2014.06.18	16:31:06.888	4	316	0065-0136659459
42838	2014.06.18	16:31:07.098	3	219	0065-0136660676
42839	2014.06.18	16:31:07.322	3	1462	0065-0136659459
42840	2014.06.18	16:31:07.974	4	1212	0065-0136651817
42841	2014.06.18	16:31:09.526	3	3654	0065-0136651817
42842	2014.06.18	16:31:15.545	7	317	0065-0136667521
42843	2014.06.18	16:31:15.878	8	2434	0065-0136667521
42844	2014.06.18	16:31:21.588	3	549	0065-0136659459
42845	2014.06.18	16:31:22.176	4	2294	0065-0136659459
42846	2014.06.18	16:31:24.049	6	814	0065-0136671473
42847	2014.06.18	16:31:25.112	5	2811	0065-0136671473
42848	2014.06.18	16:31:27.926	5	306	0065-0136671473
42849	2014.06.18	16:31:28.259	5	834	0065-0136671473
42850	2014.06.18	16:31:31.089	4	418	0065-0136671473
42851	2014.06.18	16:31:31.556	3	794	0065-0136671473
42852	2014.06.18	16:31:37.276	3	227	0065-0136671473
42853	2014.06.18	16:31:39.445	4	413	0065-0136659459
42854	2014.06.18	16:31:39.632	2	313	0065-0136671473
42855	2014.06.18	16:31:39.880	3	409	0065-0136659459
42856	2014.06.18	16:31:39.982	1	420	0065-0136671473
42857	2014.06.18	16:31:40.815	2	323	0065-0136659459
42858	2014.06.18	16:31:41.549	8	318	0065-0136671473
42859	2014.06.18	16:31:41.340	1	840	0065-0136659459
42860	2014.06.18	16:31:41.833	7	811	0065-0136671473
42861	2014.06.18	16:31:42.923	8	211	0065-0136659459
42862	2014.06.18	16:31:43.207	7	2275	0065-0136659459
42863	2014.06.18	16:31:49.961	3	426	0065-0136659288
42864	2014.06.18	16:31:50.450	4	2417	0065-0136659288
42865	2014.06.18	16:32:00.923	1	226	0065-0136667521
42866	2014.06.18	16:32:01.247	2	1145	0065-0136667521
42867	2014.06.18	16:32:10.687	5	430	0065-0136665886
42868	2014.06.18	16:32:11.145	6	723	0065-0136665886
42869	2014.06.18	16:32:12.455	3	331	0065-0136667521
42870	2014.06.18	16:32:14.778	2	408	0065-0136653169
42871	2014.06.18	16:32:15.555	1	902	0065-0136653169
42872	2014.06.18	16:32:12.847	4	4068	0065-0136667521
42873	2014.06.18	16:32:18.850	5	517	0065-0136667521
42874	2014.06.18	16:32:19.553	8	626	0065-0136653169
42875	2014.06.18	16:32:20.281	7	2348	0065-0136653169
42876	2014.06.18	16:32:27.297	7	515	0065-0136665886
42877	2014.06.18	16:32:19.404	6	9889	0065-0136667521
42878	2014.06.18	16:32:28.195	8	1138	0065-0136665886
42879	2014.06.18	16:32:32.024	6	512	0065-0136667521
42880	2014.06.18	16:32:34.418	1	1752	0065-0136665886
42881	2014.06.18	16:32:36.506	2	1492	0065-0136665886
42882	2014.06.18	16:32:37.407	6	2008	0065-0136667521
42883	2014.06.18	16:32:42.833	2	345	0065-0136665886
42884	2014.06.18	16:32:43.154	1	346	0065-0136665886
42885	2014.06.18	16:32:44.122	8	499	0065-0136665886
42886	2014.06.18	16:32:44.398	4	322	0065-0136655780
42887	2014.06.18	16:32:44.620	7	697	0065-0136665886
42888	2014.06.18	16:32:45.435	7	220	0065-0136665886
42889	2014.06.18	16:32:51.014	2	434	0065-0136651817
42890	2014.06.18	16:32:51.572	1	622	0065-0136651817
42891	2014.06.18	16:32:44.821	3	9029	0065-0136655780
42892	2014.06.18	16:32:55.359	2	417	0065-0136655780
42893	2014.06.18	16:32:55.905	6	714	0065-0136665886
42894	2014.06.18	16:32:56.268	1	898	0065-0136655780
42895	2014.06.18	16:32:56.854	5	907	0065-0136665886
42896	2014.06.18	16:32:58.698	2	218	0065-0136660676
42897	2014.06.18	16:32:58.983	1	498	0065-0136660676
42898	2014.06.18	16:32:59.601	8	628	0065-0136651817
42899	2014.06.18	16:33:00.703	5	645	0065-0136665886
42900	2014.06.18	16:33:01.369	6	902	0065-0136665886
42901	2014.06.18	16:33:00.263	7	2080	0065-0136651817
42902	2014.06.18	16:33:02.482	1	226	0065-0136655780
42903	2014.06.18	16:33:02.724	2	311	0065-0136655780
42904	2014.06.18	16:33:06.135	8	406	0065-0136660676
42905	2014.06.18	16:33:06.592	7	1045	0065-0136660676
42906	2014.06.18	16:33:10.953	6	428	0065-0136653169
42907	2014.06.18	16:33:11.487	5	2278	0065-0136653169
42908	2014.06.18	16:33:13.605	6	424	0065-0136667521
42909	2014.06.18	16:33:13.915	5	212	0065-0136653169
42910	2014.06.18	16:33:14.138	5	1394	0065-0136667521
42911	2014.06.18	16:33:16.698	4	515	0065-0136653169
42912	2014.06.18	16:33:20.922	6	318	0065-0136665886
42913	2014.06.18	16:33:21.247	5	512	0065-0136665886
42914	2014.06.18	16:33:21.800	6	308	0065-0136651817
42915	2014.06.18	16:33:22.190	5	1189	0065-0136651817
42916	2014.06.18	16:33:17.362	3	7632	0065-0136653169
42917	2014.06.18	16:33:26.854	5	318	0065-0136659288
42918	2014.06.18	16:33:30.059	2	324	0065-0136653169
42919	2014.06.18	16:33:30.515	1	963	0065-0136653169
42920	2014.06.18	16:33:32.543	7	227	0065-0136659459
42921	2014.06.18	16:33:32.812	8	629	0065-0136659459
42922	2014.06.18	16:33:27.247	6	6812	0065-0136659288
42923	2014.06.18	16:33:34.647	3	441	0065-0136655780
42924	2014.06.18	16:33:35.165	4	1989	0065-0136655780
42925	2014.06.18	16:33:41.519	1	403	0065-0136653169
42926	2014.06.18	16:33:41.683	4	526	0065-0136665886
42927	2014.06.18	16:33:42.212	7	321	0065-0136659288
42928	2014.06.18	16:33:42.414	1	214	0065-0136659459
42929	2014.06.18	16:33:42.075	2	1085	0065-0136653169
42930	2014.06.18	16:33:43.305	2	321	0065-0136659459
42931	2014.06.18	16:33:42.348	3	1649	0065-0136665886
42932	2014.06.18	16:33:43.672	2	1299	0065-0136659459
42933	2014.06.18	16:33:42.509	8	3720	0065-0136659288
42934	2014.06.18	16:33:46.053	3	771	0065-0136665886
42935	2014.06.18	16:33:51.101	1	312	0065-0136659288
42936	2014.06.18	16:33:51.619	4	211	0065-0136667521
42937	2014.06.18	16:33:51.500	2	1688	0065-0136659288
42938	2014.06.18	16:33:53.274	2	510	0065-0136659288
42939	2014.06.18	16:33:53.866	2	230	0065-0136659288
42940	2014.06.18	16:33:51.916	3	2739	0065-0136667521
42941	2014.06.18	16:33:55.527	2	310	0065-0136667521
42942	2014.06.18	16:33:55.846	2	323	0065-0136665886
42943	2014.06.18	16:33:55.974	1	432	0065-0136667521
42944	2014.06.18	16:33:56.182	3	549	0065-0136653169
42945	2014.06.18	16:33:56.421	1	560	0065-0136665886
42946	2014.06.18	16:33:58.130	3	349	0065-0136659288
42947	2014.06.18	16:33:56.860	4	1722	0065-0136653169
42948	2014.06.18	16:33:58.681	4	423	0065-0136659288
42949	2014.06.18	16:33:59.395	5	218	0065-0136653169
42950	2014.06.18	16:33:59.650	5	211	0065-0136659288
42951	2014.06.18	16:33:59.933	6	216	0065-0136659288
42952	2014.06.18	16:34:00.428	7	217	0065-0136653169
42953	2014.06.18	16:34:00.684	7	223	0065-0136659288
42954	2014.06.18	16:34:00.688	5	350	0065-0136651817
42955	2014.06.18	16:34:01.083	6	215	0065-0136651817
42956	2014.06.18	16:34:00.912	8	549	0065-0136659288
42957	2014.06.18	16:34:01.548	1	220	0065-0136653169
42958	2014.06.18	16:34:01.805	2	326	0065-0136653169
42959	2014.06.18	16:34:06.055	8	314	0065-0136665886
42960	2014.06.18	16:34:06.420	7	406	0065-0136665886
42961	2014.06.18	16:34:07.860	8	412	0065-0136667521
42962	2014.06.18	16:34:08.321	7	4862	0065-0136667521
42963	2014.06.18	16:34:15.241	7	415	0065-0136671473
42964	2014.06.18	16:34:15.704	8	995	0065-0136671473
42965	2014.06.18	16:34:18.597	7	412	0065-0136660676
42966	2014.06.18	16:34:19.058	8	1135	0065-0136660676
42967	2014.06.18	16:34:21.036	6	423	0065-0136665886
42968	2014.06.18	16:34:21.503	5	213	0065-0136665886
42969	2014.06.18	16:34:21.611	6	310	0065-0136651817
42970	2014.06.18	16:34:21.871	5	227	0065-0136651817
42971	2014.06.18	16:34:27.934	1	307	0065-0136671473
42972	2014.06.18	16:34:28.405	2	1189	0065-0136671473
42973	2014.06.18	16:34:35.785	3	460	0065-0136659459
42974	2014.06.18	16:34:36.285	4	1040	0065-0136659459
42975	2014.06.18	16:34:38.708	3	1986	0065-0136671473
42976	2014.06.18	16:34:40.966	4	3177	0065-0136671473
42977	2014.06.18	16:35:16.458	1	318	0065-0136660676
42978	2014.06.18	16:35:16.878	2	1023	0065-0136660676
42979	2014.06.18	16:35:20.565	3	311	0065-0136660676
42980	2014.06.18	16:35:21.029	4	1377	0065-0136660676
42981	2014.06.18	16:35:32.798	5	423	0065-0136671473
42982	2014.06.18	16:35:33.225	6	1302	0065-0136671473
42983	2014.06.18	16:35:34.379	5	318	0065-0136660676
42984	2014.06.18	16:35:34.806	6	536	0065-0136660676
42985	2014.06.18	16:35:36.315	4	516	0065-0136651817
42986	2014.06.18	16:35:37.004	3	1938	0065-0136651817
42987	2014.06.18	16:36:04.408	6	509	0065-0136667521
42988	2014.06.18	16:36:04.467	3	604	0065-0136651817
42989	2014.06.18	16:36:05.086	4	1714	0065-0136651817
42990	2014.06.18	16:36:04.955	5	6439	0065-0136667521
42991	2014.06.18	16:36:12.131	4	412	0065-0136667521
42992	2014.06.18	16:36:12.582	3	2268	0065-0136667521
42993	2014.06.18	16:36:14.840	1	339	0065-0136659288
42994	2014.06.18	16:36:19.760	7	414	0065-0136660676
42995	2014.06.18	16:36:20.014	1	217	0065-0136659288
42996	2014.06.18	16:36:15.592	2	4640	0065-0136667521
42997	2014.06.18	16:36:20.304	2	214	0065-0136667521
42998	2014.06.18	16:36:20.302	1	323	0065-0136659288
42999	2014.06.18	16:36:20.113	8	809	0065-0136660676
43000	2014.06.18	16:36:20.544	2	408	0065-0136667521
43001	2014.06.18	16:36:20.637	1	1032	0065-0136659288
43002	2014.06.18	16:36:22.043	1	1922	0065-0136667521
43003	2014.06.18	16:36:26.467	1	215	0065-0136660676
43004	2014.06.18	16:36:27.697	1	323	0065-0136659288
43005	2014.06.18	16:36:26.759	2	1998	0065-0136660676
43006	2014.06.18	16:36:28.788	2	309	0065-0136659288
43007	2014.06.18	16:36:29.873	8	224	0065-0136667521
43008	2014.06.18	16:36:30.523	3	339	0065-0136659288
43009	2014.06.18	16:36:30.162	7	2865	0065-0136667521
43010	2014.06.18	16:36:33.439	7	1122	0065-0136667521
43011	2014.06.18	16:36:30.854	4	3854	0065-0136659288
43012	2014.06.18	16:36:57.735	5	725	0065-0136659288
43013	2014.06.18	16:36:58.498	6	5342	0065-0136659288
43014	2014.06.18	16:37:03.849	6	632	0065-0136659288
43015	2014.06.18	16:37:04.504	6	1207	0065-0136659288
43016	2014.06.18	16:37:05.975	6	310	0065-0136659288
43017	2014.06.18	16:37:08.035	6	217	0065-0136659288
43018	2014.06.18	16:37:37.495	5	995	0065-0136673193
43019	2014.06.18	16:37:38.812	2	217	0065-0136660676
43020	2014.06.18	16:37:39.094	1	419	0065-0136660676
43021	2014.06.18	16:37:38.674	6	3947	0065-0136673193
43022	2014.06.18	16:37:47.890	7	407	0065-0136659288
43023	2014.06.18	16:37:48.324	8	1252	0065-0136659288
43024	2014.06.18	16:37:55.224	6	423	0065-0136667521
43025	2014.06.18	16:37:56.278	8	510	0065-0136660676
43026	2014.06.18	16:37:57.163	4	353	0065-0136659459
43027	2014.06.18	16:37:55.754	5	2470	0065-0136667521
43028	2014.06.18	16:37:57.591	3	706	0065-0136659459
43029	2014.06.18	16:37:56.870	7	1863	0065-0136660676
43030	2014.06.18	16:37:59.007	2	211	0065-0136659459
43031	2014.06.18	16:37:59.380	1	404	0065-0136659459
43032	2014.06.18	16:38:00.950	4	533	0065-0136651817
43033	2014.06.18	16:38:01.554	3	1692	0065-0136651817
43034	2014.06.18	16:38:04.167	2	811	0065-0136651817
43035	2014.06.18	16:38:04.988	5	626	0065-0136655780
43036	2014.06.18	16:38:05.258	1	704	0065-0136651817
43037	2014.06.18	16:38:05.703	6	2387	0065-0136655780
43038	2014.06.18	16:38:09.490	1	228	0065-0136659288
43039	2014.06.18	16:38:10.093	2	1712	0065-0136659288
43040	2014.06.18	16:38:27.842	8	810	0065-0136651817
43041	2014.06.18	16:38:28.720	7	1607	0065-0136651817
43042	2014.06.18	16:38:34.346	6	313	0065-0136660676
43043	2014.06.18	16:38:34.734	5	1314	0065-0136660676
43044	2014.06.18	16:38:39.330	6	319	0065-0136655780
43045	2014.06.18	16:38:39.654	5	315	0065-0136655780
43046	2014.06.18	16:38:39.944	4	212	0065-0136667521
43047	2014.06.18	16:38:40.279	3	2975	0065-0136667521
43048	2014.06.18	16:38:47.687	2	223	0065-0136667521
43049	2014.06.18	16:38:48.016	1	1780	0065-0136667521
43050	2014.06.18	16:38:49.948	1	218	0065-0136667521
43051	2014.06.18	16:38:50.008	3	344	0065-0136659288
43052	2014.06.18	16:38:50.909	8	307	0065-0136659459
43053	2014.06.18	16:38:51.259	1	219	0065-0136667521
43054	2014.06.18	16:38:51.850	1	219	0065-0136667521
43055	2014.06.18	16:38:52.808	1	215	0065-0136667521
43056	2014.06.18	16:38:50.406	4	2615	0065-0136659288
43057	2014.06.18	16:38:53.963	6	325	0065-0136673193
43058	2014.06.18	16:38:54.257	5	307	0065-0136673193
43059	2014.06.18	16:38:54.314	6	1189	0065-0136671473
43060	2014.06.18	16:38:55.551	5	721	0065-0136671473
43061	2014.06.18	16:38:57.484	4	1109	0065-0136671473
43062	2014.06.18	16:38:58.700	3	706	0065-0136671473
43063	2014.06.18	16:38:51.268	7	10276	0065-0136659459
43064	2014.06.18	16:39:01.123	2	748	0065-0136653169
43065	2014.06.18	16:39:03.228	6	211	0065-0136659459
43066	2014.06.18	16:39:03.515	6	426	0065-0136651817
43067	2014.06.18	16:39:03.554	5	697	0065-0136659459
43068	2014.06.18	16:39:05.077	8	506	0065-0136667521
43069	2014.06.18	16:39:03.253	1	2674	0065-0136653169
43070	2014.06.18	16:39:04.305	5	1623	0065-0136651817
43071	2014.06.18	16:39:06.014	5	343	0065-0136651817
43072	2014.06.18	16:39:05.602	7	4864	0065-0136667521
43073	2014.06.18	16:39:29.436	8	717	0065-0136653169
43074	2014.06.18	16:39:31.111	2	710	0065-0136671473
43075	2014.06.18	16:39:31.956	1	788	0065-0136671473
43076	2014.06.18	16:39:30.260	7	5151	0065-0136653169
43077	2014.06.18	16:39:38.326	6	901	0065-0136653169
43078	2014.06.18	16:39:38.808	4	439	0065-0136659288
43079	2014.06.18	16:39:41.076	1	322	0065-0136671473
43080	2014.06.18	16:39:41.430	2	514	0065-0136671473
43081	2014.06.18	16:39:39.595	5	3365	0065-0136653169
43082	2014.06.18	16:39:39.822	3	8767	0065-0136659288
43083	2014.06.18	16:39:49.488	3	519	0065-0136671473
43084	2014.06.18	16:39:50.022	4	1005	0065-0136671473
43085	2014.06.18	16:40:44.479	6	413	0065-0136667521
43086	2014.06.18	16:40:44.931	5	1889	0065-0136667521
43087	2014.06.18	16:41:03.136	4	316	0065-0136667521
43088	2014.06.18	16:41:03.535	3	3274	0065-0136667521
43089	2014.06.18	16:41:14.458	2	229	0065-0136667521
43090	2014.06.18	16:41:14.788	1	1298	0065-0136667521
43091	2014.06.18	16:41:26.809	4	713	0065-0136660676
43092	2014.06.18	16:41:27.899	3	1889	0065-0136660676
43093	2014.06.18	16:41:37.990	2	226	0065-0136660676
43094	2014.06.18	16:41:38.396	1	346	0065-0136660676
43095	2014.06.18	16:41:38.812	1	211	0065-0136660676
43096	2014.06.18	16:41:39.115	1	224	0065-0136660676
43097	2014.06.18	16:41:39.403	1	211	0065-0136660676
43098	2014.06.18	16:41:43.476	3	308	0065-0136659288
43099	2014.06.18	16:41:43.806	4	1395	0065-0136659288
43100	2014.06.18	16:41:46.226	5	408	0065-0136659288
43101	2014.06.18	16:41:46.671	6	2386	0065-0136659288
43102	2014.06.18	16:41:52.391	8	310	0065-0136660676
43103	2014.06.18	16:41:52.960	4	616	0065-0136651817
43104	2014.06.18	16:41:52.818	7	1794	0065-0136660676
43105	2014.06.18	16:41:53.716	3	1298	0065-0136651817
43106	2014.06.18	16:42:03.508	7	410	0065-0136659288
43107	2014.06.18	16:42:04.037	8	1627	0065-0136659288
43108	2014.06.18	16:42:28.061	2	308	0065-0136651817
43109	2014.06.18	16:42:28.488	1	413	0065-0136651817
43110	2014.06.18	16:42:48.653	8	415	0065-0136667521
43111	2014.06.18	16:42:49.548	8	424	0065-0136651817
43112	2014.06.18	16:42:49.083	7	1003	0065-0136667521
43113	2014.06.18	16:42:50.106	7	1006	0065-0136651817
43114	2014.06.18	16:42:53.524	6	457	0065-0136651817
43115	2014.06.18	16:42:54.085	5	1473	0065-0136651817
43116	2014.06.18	16:43:45.715	6	323	0065-0136667521
43117	2014.06.18	16:43:46.130	5	2982	0065-0136667521
43118	2014.06.18	16:44:02.400	4	347	0065-0136659459
43119	2014.06.18	16:44:02.863	3	1821	0065-0136659459
43120	2014.06.18	16:44:05.435	2	217	0065-0136659459
43121	2014.06.18	16:44:05.823	1	2415	0065-0136659459
43122	2014.06.18	16:44:10.685	6	460	0065-0136660676
43123	2014.06.18	16:44:11.593	8	340	0065-0136659459
43124	2014.06.18	16:44:11.147	5	1618	0065-0136660676
43125	2014.06.18	16:44:12.020	7	1507	0065-0136659459
43126	2014.06.18	16:44:45.591	6	340	0065-0136659459
43127	2014.06.18	16:44:45.954	5	4047	0065-0136659459
43128	2014.06.18	16:44:50.707	4	358	0065-0136659459
43129	2014.06.18	16:44:51.030	3	1120	0065-0136659459
43130	2014.06.18	16:45:53.612	4	3061	0065-0136651817
43131	2014.06.18	16:45:57.410	3	4869	0065-0136651817
43132	2014.06.18	16:46:11.085	3	707	0065-0136659459
43133	2014.06.18	16:46:16.069	2	311	0065-0136659459
43134	2014.06.18	16:46:16.353	1	652	0065-0136659459
43135	2014.06.18	16:46:19.903	3	408	0065-0136651817
43136	2014.06.18	16:46:20.352	4	1793	0065-0136651817
43137	2014.06.18	16:46:31.880	5	533	0065-0136651817
43138	2014.06.18	16:46:32.526	6	3745	0065-0136651817
43139	2014.06.18	16:47:37.412	7	418	0065-0136651817
43140	2014.06.18	16:47:37.839	8	1703	0065-0136651817
43141	2014.06.18	16:48:19.723	8	312	0065-0136659459
43142	2014.06.18	16:48:20.079	7	2579	0065-0136659459
43143	2014.06.18	16:48:26.409	6	342	0065-0136659459
43144	2014.06.18	16:48:26.864	5	1601	0065-0136659459
43145	2014.06.18	16:49:02.221	4	531	0065-0136660676
43146	2014.06.18	16:49:02.918	3	2097	0065-0136660676
43147	2014.06.18	16:49:07.270	4	315	0065-0136659459
43148	2014.06.18	16:49:07.631	3	1611	0065-0136659459
43149	2014.06.18	16:49:16.609	3	420	0065-0136659459
43150	2014.06.18	16:49:17.031	4	1893	0065-0136659459
43151	2014.06.18	16:49:23.967	1	318	0065-0136651817
43152	2014.06.18	16:49:24.495	2	811	0065-0136651817
43153	2014.06.18	16:49:40.158	3	613	0065-0136651817
43154	2014.06.18	16:49:40.849	4	1216	0065-0136651817
43155	2014.06.18	16:49:45.817	4	424	0065-0136667521
43156	2014.06.18	16:49:48.204	2	322	0065-0136660676
43157	2014.06.18	16:49:48.692	1	454	0065-0136660676
43158	2014.06.18	16:49:46.356	3	6102	0065-0136667521
43159	2014.06.18	16:49:52.407	5	457	0065-0136659459
43160	2014.06.18	16:49:52.832	6	1154	0065-0136659459
43161	2014.06.18	16:49:53.955	2	229	0065-0136667521
43162	2014.06.18	16:49:54.809	1	1589	0065-0136667521
43163	2014.06.18	16:50:23.221	7	500	0065-0136659459
43164	2014.06.18	16:50:23.733	8	903	0065-0136659459
43165	2014.06.18	16:50:45.234	1	318	0065-0136659288
43166	2014.06.18	16:50:46.053	2	1801	0065-0136659288
43167	2014.06.18	16:50:47.891	2	211	0065-0136659288
43168	2014.06.18	16:50:49.073	2	230	0065-0136659288
43169	2014.06.18	16:51:23.782	5	600	0065-0136651817
43170	2014.06.18	16:51:24.435	6	2212	0065-0136651817
43171	2014.06.18	16:51:27.749	7	433	0065-0136651817
43172	2014.06.18	16:51:28.238	8	1579	0065-0136651817
43173	2014.06.18	16:51:39.525	1	228	0065-0136659459
43174	2014.06.18	16:51:39.893	2	2014	0065-0136659459
43175	2014.06.18	16:51:41.955	2	403	0065-0136659459
43176	2014.06.18	16:51:43.701	8	311	0065-0136660676
43177	2014.06.18	16:51:44.128	7	1460	0065-0136660676
43178	2014.06.18	16:51:45.806	7	220	0065-0136660676
43179	2014.06.18	16:51:57.847	4	795	0065-0136653169
43180	2014.06.18	16:51:58.955	3	3560	0065-0136653169
43181	2014.06.18	16:52:03.300	3	351	0065-0136659459
43182	2014.06.18	16:52:03.693	4	1185	0065-0136659459
43183	2014.06.18	16:52:06.556	2	464	0065-0136653169
43184	2014.06.18	16:52:07.319	1	1094	0065-0136653169
43185	2014.06.18	16:52:14.618	1	420	0065-0136667521
43186	2014.06.18	16:52:15.567	2	2763	0065-0136667521
43187	2014.06.18	16:52:18.410	2	483	0065-0136667521
43188	2014.06.18	16:52:18.937	2	375	0065-0136667521
43189	2014.06.18	16:52:24.420	8	545	0065-0136653169
43190	2014.06.18	16:52:24.973	7	2312	0065-0136653169
43191	2014.06.18	16:52:43.685	3	427	0065-0136667521
43192	2014.06.18	16:52:44.124	4	2472	0065-0136667521
43193	2014.06.18	16:53:03.748	6	617	0065-0136653169
43194	2014.06.18	16:53:04.468	5	2179	0065-0136653169
43195	2014.06.18	16:53:50.977	4	613	0065-0136653169
43196	2014.06.18	16:53:52.094	3	6550	0065-0136653169
43197	2014.06.18	16:54:32.556	1	339	0065-0136651817
43198	2014.06.18	16:54:33.185	2	1002	0065-0136651817
43199	2014.06.18	16:55:32.698	2	436	0065-0136653169
43200	2014.06.18	16:55:33.403	4	226	0065-0136659459
43201	2014.06.18	16:55:33.285	1	811	0065-0136653169
43202	2014.06.18	16:55:33.732	3	6372	0065-0136659459
43203	2014.06.18	16:55:40.813	2	229	0065-0136659459
43204	2014.06.18	16:55:41.143	1	440	0065-0136659459
43205	2014.06.18	16:55:42.391	3	722	0065-0136651817
43206	2014.06.18	16:55:43.178	4	7280	0065-0136651817
43207	2014.06.18	16:55:53.669	8	212	0065-0136659459
43208	2014.06.18	16:55:53.961	7	1699	0065-0136659459
43209	2014.06.18	16:56:07.903	8	501	0065-0136653169
43210	2014.06.18	16:56:08.456	7	1431	0065-0136653169
43211	2014.06.18	16:56:12.471	5	816	0065-0136655780
43212	2014.06.18	16:56:13.388	6	2489	0065-0136655780
43213	2014.06.18	16:56:21.345	6	1444	0065-0136655780
43214	2014.06.18	16:56:26.856	6	438	0065-0136659459
43215	2014.06.18	16:56:22.998	5	4307	0065-0136655780
43216	2014.06.18	16:56:27.391	5	996	0065-0136659459
43217	2014.06.18	16:56:29.169	4	309	0065-0136659459
43218	2014.06.18	16:56:29.600	3	910	0065-0136659459
43219	2014.06.18	16:56:46.421	4	711	0065-0136651817
43220	2014.06.18	16:56:47.205	3	1394	0065-0136651817
43221	2014.06.18	16:57:00.026	2	607	0065-0136651817
43222	2014.06.18	16:57:00.811	1	604	0065-0136651817
43223	2014.06.18	16:57:01.972	7	659	0065-0136653169
43224	2014.06.18	16:57:02.663	8	2964	0065-0136651817
43225	2014.06.18	16:57:05.953	8	24563	0065-0136653169
43226	2014.06.18	16:57:37.884	1	307	0065-0136653169
43227	2014.06.18	16:57:38.222	2	441	0065-0136653169
43228	2014.06.18	16:57:44.564	8	422	0065-0136651817
43229	2014.06.18	16:57:45.086	7	2576	0065-0136651817
43230	2014.06.18	16:57:55.152	6	331	0065-0136660676
43231	2014.06.18	16:57:55.555	5	629	0065-0136660676
43232	2014.06.18	16:58:19.785	3	218	0065-0136660676
43233	2014.06.18	16:58:19.745	4	307	0065-0136655780
43234	2014.06.18	16:58:20.040	3	341	0065-0136655780
43235	2014.06.18	16:58:20.679	3	308	0065-0136655780
43236	2014.06.18	16:58:44.683	2	219	0065-0136660676
43237	2014.06.18	16:58:45.081	1	566	0065-0136660676
43238	2014.06.18	16:58:51.976	8	320	0065-0136660676
43239	2014.06.18	16:58:52.838	3	314	0065-0136659459
43240	2014.06.18	16:58:52.330	7	1078	0065-0136660676
43241	2014.06.18	16:58:53.608	7	217	0065-0136660676
43242	2014.06.18	16:58:54.167	7	216	0065-0136660676
43243	2014.06.18	16:58:53.260	4	1683	0065-0136659459
43244	2014.06.18	16:58:54.439	7	1012	0065-0136660676
43245	2014.06.18	16:59:09.682	4	334	0065-0136659459
43246	2014.06.18	16:59:10.060	3	740	0065-0136659459
43247	2014.06.18	16:59:11.282	2	220	0065-0136659459
43248	2014.06.18	16:59:11.644	1	444	0065-0136659459
43249	2014.06.18	16:59:12.855	8	316	0065-0136659459
43250	2014.06.18	16:59:13.183	7	2215	0065-0136659459
43251	2014.06.18	16:59:59.757	5	804	0065-0136667521
43252	2014.06.18	17:00:00.712	6	2099	0065-0136667521
43253	2014.06.18	17:00:03.011	7	405	0065-0136659459
43254	2014.06.18	17:00:03.430	8	1406	0065-0136659459
