# Supplementary material for: Eco-HAB as a fully automated and ecologically relevant assessment of social impairments in mouse models of autism
Source: eLife. 2016 Oct 12;5:e19532. doi: 10.7554/eLife.19532 (PMC5092044; doi:10.7554/eLife.19532)
Supplement: Supplementary file 1. — DOI: http://dx.doi.org/10.7554/eLife.19532.038 [file elife-19532-supp1.zip › BALB VPA data cohort 1/20140618_170000.txt]

43255	2014.06.18	17:00:15.103	1	322	0065-0136659459
43256	2014.06.18	17:00:15.396	2	1379	0065-0136659459
43257	2014.06.18	17:02:01.033	3	428	0065-0136659459
43258	2014.06.18	17:02:01.392	4	1144	0065-0136659459
43259	2014.06.18	17:02:28.591	7	419	0065-0136667521
43260	2014.06.18	17:02:29.053	8	2894	0065-0136667521
43261	2014.06.18	17:02:33.300	1	313	0065-0136667521
43262	2014.06.18	17:02:33.765	2	1661	0065-0136667521
43263	2014.06.18	17:03:01.531	3	408	0065-0136667521
43264	2014.06.18	17:03:02.048	4	7436	0065-0136667521
43265	2014.06.18	17:03:14.917	6	410	0065-0136651817
43266	2014.06.18	17:03:15.337	5	1331	0065-0136651817
43267	2014.06.18	17:03:26.935	5	311	0065-0136667521
43268	2014.06.18	17:03:27.362	6	6970	0065-0136667521
43269	2014.06.18	17:03:35.174	6	1094	0065-0136667521
43270	2014.06.18	17:03:47.878	4	710	0065-0136651817
43271	2014.06.18	17:03:48.835	3	2592	0065-0136651817
43272	2014.06.18	17:03:59.828	2	617	0065-0136655780
43273	2014.06.18	17:04:00.686	1	2081	0065-0136655780
43274	2014.06.18	17:04:06.810	8	467	0065-0136655780
43275	2014.06.18	17:04:07.362	7	2023	0065-0136655780
43276	2014.06.18	17:04:24.428	7	519	0065-0136667521
43277	2014.06.18	17:04:25.623	6	403	0065-0136655780
43278	2014.06.18	17:04:26.011	5	1011	0065-0136655780
43279	2014.06.18	17:04:25.021	8	2618	0065-0136667521
43280	2014.06.18	17:04:46.956	3	512	0065-0136659288
43281	2014.06.18	17:04:47.574	4	4332	0065-0136659288
43282	2014.06.18	17:04:53.243	6	317	0065-0136660676
43283	2014.06.18	17:04:53.440	5	220	0065-0136659288
43284	2014.06.18	17:04:53.967	5	8040	0065-0136660676
43285	2014.06.18	17:05:04.479	5	501	0065-0136659288
43286	2014.06.18	17:05:04.762	4	315	0065-0136660676
43287	2014.06.18	17:05:05.168	3	1592	0065-0136660676
43288	2014.06.18	17:05:05.064	6	3807	0065-0136659288
43289	2014.06.18	17:05:17.514	1	338	0065-0136667521
43290	2014.06.18	17:05:17.856	2	1287	0065-0136667521
43291	2014.06.18	17:05:21.195	2	229	0065-0136660676
43292	2014.06.18	17:05:21.491	1	417	0065-0136660676
43293	2014.06.18	17:05:22.308	7	413	0065-0136659288
43294	2014.06.18	17:05:25.442	3	309	0065-0136667521
43295	2014.06.18	17:05:22.769	8	4614	0065-0136659288
43296	2014.06.18	17:05:25.800	4	2369	0065-0136667521
43297	2014.06.18	17:05:30.256	4	406	0065-0136659459
43298	2014.06.18	17:05:30.777	3	2989	0065-0136659459
43299	2014.06.18	17:05:48.104	8	211	0065-0136660676
43300	2014.06.18	17:05:48.403	7	600	0065-0136660676
43301	2014.06.18	17:06:07.512	2	403	0065-0136659459
43302	2014.06.18	17:06:07.971	1	413	0065-0136659459
43303	2014.06.18	17:06:10.415	4	310	0065-0136667521
43304	2014.06.18	17:06:10.782	3	2159	0065-0136667521
43305	2014.06.18	17:06:13.503	2	229	0065-0136667521
43306	2014.06.18	17:06:13.737	1	1368	0065-0136667521
43307	2014.06.18	17:06:26.083	1	330	0065-0136659288
43308	2014.06.18	17:06:26.524	2	2687	0065-0136659288
43309	2014.06.18	17:06:29.272	2	214	0065-0136659288
43310	2014.06.18	17:06:33.728	8	320	0065-0136659459
43311	2014.06.18	17:06:34.121	7	1125	0065-0136659459
43312	2014.06.18	17:06:36.425	6	316	0065-0136659459
43313	2014.06.18	17:06:36.859	5	900	0065-0136659459
43314	2014.06.18	17:06:51.441	3	312	0065-0136659288
43315	2014.06.18	17:06:51.836	4	914	0065-0136659288
43316	2014.06.18	17:06:59.668	3	693	0065-0136651817
43317	2014.06.18	17:07:00.542	4	1897	0065-0136651817
43318	2014.06.18	17:07:20.978	6	224	0065-0136660676
43319	2014.06.18	17:07:21.347	5	609	0065-0136660676
43320	2014.06.18	17:08:02.114	8	316	0065-0136667521
43321	2014.06.18	17:08:02.475	7	3656	0065-0136667521
43322	2014.06.18	17:08:08.648	5	318	0065-0136660676
43323	2014.06.18	17:08:08.970	6	812	0065-0136660676
43324	2014.06.18	17:09:40.456	6	323	0065-0136667521
43325	2014.06.18	17:09:40.820	5	1684	0065-0136667521
43326	2014.06.18	17:10:09.740	4	228	0065-0136667521
43327	2014.06.18	17:10:10.072	3	1390	0065-0136667521
43328	2014.06.18	17:10:22.418	5	307	0065-0136659288
43329	2014.06.18	17:10:22.774	6	4753	0065-0136659288
43330	2014.06.18	17:10:29.154	7	331	0065-0136659288
43331	2014.06.18	17:10:29.558	8	1462	0065-0136659288
43332	2014.06.18	17:10:37.077	1	308	0065-0136659288
43333	2014.06.18	17:10:37.574	2	2094	0065-0136659288
43334	2014.06.18	17:11:59.793	3	323	0065-0136659288
43335	2014.06.18	17:12:00.803	5	220	0065-0136655780
43336	2014.06.18	17:12:01.099	6	1700	0065-0136655780
43337	2014.06.18	17:12:03.850	7	323	0065-0136655780
43338	2014.06.18	17:12:04.176	8	1154	0065-0136655780
43339	2014.06.18	17:12:00.123	4	5361	0065-0136659288
43340	2014.06.18	17:12:05.117	5	708	0065-0136651817
43341	2014.06.18	17:12:05.861	6	2428	0065-0136651817
43342	2014.06.18	17:12:10.259	7	609	0065-0136651817
43343	2014.06.18	17:12:11.995	6	403	0065-0136660676
43344	2014.06.18	17:12:12.449	5	837	0065-0136660676
43345	2014.06.18	17:12:10.883	8	2753	0065-0136651817
43346	2014.06.18	17:12:15.468	1	216	0065-0136655780
43347	2014.06.18	17:12:15.697	2	218	0065-0136655780
43348	2014.06.18	17:12:15.820	1	213	0065-0136651817
43349	2014.06.18	17:12:16.048	2	212	0065-0136651817
43350	2014.06.18	17:12:16.536	3	214	0065-0136655780
43351	2014.06.18	17:12:16.800	4	308	0065-0136655780
43352	2014.06.18	17:12:17.065	5	308	0065-0136659288
43353	2014.06.18	17:12:18.572	2	218	0065-0136667521
43354	2014.06.18	17:12:17.458	6	1988	0065-0136659288
43355	2014.06.18	17:12:19.108	3	510	0065-0136653169
43356	2014.06.18	17:12:19.062	1	1785	0065-0136667521
43357	2014.06.18	17:12:25.570	4	2802	0065-0136653169
43358	2014.06.18	17:12:40.094	7	408	0065-0136659288
43359	2014.06.18	17:12:40.597	5	407	0065-0136660676
43360	2014.06.18	17:12:41.053	6	559	0065-0136660676
43361	2014.06.18	17:12:40.548	8	1841	0065-0136659288
43362	2014.06.18	17:12:42.753	8	361	0065-0136667521
43363	2014.06.18	17:12:43.257	7	2379	0065-0136667521
43364	2014.06.18	17:12:53.404	1	221	0065-0136659288
43365	2014.06.18	17:12:53.769	2	901	0065-0136659288
43366	2014.06.18	17:13:17.055	7	403	0065-0136660676
43367	2014.06.18	17:13:17.513	8	1810	0065-0136660676
43368	2014.06.18	17:13:22.202	1	318	0065-0136660676
43369	2014.06.18	17:13:22.639	2	1577	0065-0136660676
43370	2014.06.18	17:13:24.049	3	312	0065-0136659288
43371	2014.06.18	17:13:24.437	4	8285	0065-0136659288
43372	2014.06.18	17:13:36.151	6	515	0065-0136667521
43373	2014.06.18	17:13:36.762	5	4161	0065-0136667521
43374	2014.06.18	17:13:52.967	4	499	0065-0136659459
43375	2014.06.18	17:13:53.557	3	3378	0065-0136659459
43376	2014.06.18	17:13:57.932	2	216	0065-0136659459
43377	2014.06.18	17:13:58.251	1	363	0065-0136659459
43378	2014.06.18	17:14:15.261	5	307	0065-0136659288
43379	2014.06.18	17:14:15.592	6	2881	0065-0136659288
43380	2014.06.18	17:14:20.097	6	546	0065-0136659288
43381	2014.06.18	17:14:20.661	1	323	0065-0136659459
43382	2014.06.18	17:14:19.341	4	3406	0065-0136670531
43383	2014.06.18	17:14:21.032	2	1970	0065-0136659459
43384	2014.06.18	17:14:23.064	3	3102	0065-0136670531
43385	2014.06.18	17:14:32.640	7	610	0065-0136659288
43386	2014.06.18	17:14:33.328	8	2771	0065-0136659288
43387	2014.06.18	17:14:50.767	3	343	0065-0136660676
43388	2014.06.18	17:14:51.162	4	1115	0065-0136660676
43389	2014.06.18	17:14:56.082	2	313	0065-0136670531
43390	2014.06.18	17:14:56.466	2	228	0065-0136651817
43391	2014.06.18	17:14:56.665	1	215	0065-0136651817
43392	2014.06.18	17:14:57.113	8	219	0065-0136670531
43393	2014.06.18	17:14:57.353	8	339	0065-0136651817
43394	2014.06.18	17:14:57.585	7	221	0065-0136651817
43395	2014.06.18	17:15:00.547	6	452	0065-0136651817
43396	2014.06.18	17:15:00.948	5	446	0065-0136651817
43397	2014.06.18	17:15:01.443	5	885	0065-0136651817
43398	2014.06.18	17:15:02.895	6	323	0065-0136670531
43399	2014.06.18	17:15:03.264	5	531	0065-0136670531
43400	2014.06.18	17:15:16.011	5	311	0065-0136651817
43401	2014.06.18	17:15:16.442	6	1442	0065-0136651817
43402	2014.06.18	17:15:19.431	5	309	0065-0136660676
43403	2014.06.18	17:15:19.748	6	1173	0065-0136660676
43404	2014.06.18	17:16:22.337	8	313	0065-0136659288
43405	2014.06.18	17:16:22.694	7	5134	0065-0136659288
43406	2014.06.18	17:16:28.934	6	535	0065-0136651817
43407	2014.06.18	17:16:29.510	5	1170	0065-0136651817
43408	2014.06.18	17:16:46.938	6	690	0065-0136659288
43409	2014.06.18	17:16:47.753	5	2870	0065-0136659288
43410	2014.06.18	17:17:35.459	4	703	0065-0136653169
43411	2014.06.18	17:17:36.370	3	4157	0065-0136653169
43412	2014.06.18	17:18:19.933	4	314	0065-0136667521
43413	2014.06.18	17:18:20.399	3	3529	0065-0136667521
43414	2014.06.18	17:18:24.977	5	323	0065-0136659288
43415	2014.06.18	17:18:25.278	6	6169	0065-0136659288
43416	2014.06.18	17:18:31.940	6	408	0065-0136659288
43417	2014.06.18	17:18:32.387	6	557	0065-0136659288
43418	2014.06.18	17:18:32.946	6	213	0065-0136659288
43419	2014.06.18	17:18:39.176	6	1102	0065-0136659288
43420	2014.06.18	17:18:40.549	2	319	0065-0136653169
43421	2014.06.18	17:18:41.081	1	805	0065-0136653169
43422	2014.06.18	17:18:44.319	6	322	0065-0136659288
43423	2014.06.18	17:18:44.831	6	213	0065-0136659288
43424	2014.06.18	17:18:45.102	6	214	0065-0136659288
43425	2014.06.18	17:18:45.501	6	221	0065-0136659288
43426	2014.06.18	17:18:53.660	8	1187	0065-0136653169
43427	2014.06.18	17:18:54.954	7	1765	0065-0136653169
43428	2014.06.18	17:19:01.605	6	444	0065-0136660676
43429	2014.06.18	17:19:02.136	5	1134	0065-0136660676
43430	2014.06.18	17:19:05.812	4	251	0065-0136660676
43431	2014.06.18	17:19:06.110	6	608	0065-0136653169
43432	2014.06.18	17:19:06.106	3	721	0065-0136660676
43433	2014.06.18	17:19:06.921	3	213	0065-0136660676
43434	2014.06.18	17:19:06.802	5	4064	0065-0136653169
43435	2014.06.18	17:19:22.664	2	215	0065-0136660676
43436	2014.06.18	17:19:23.162	5	500	0065-0136653169
43437	2014.06.18	17:19:22.992	1	1244	0065-0136660676
43438	2014.06.18	17:19:23.746	6	3858	0065-0136653169
43439	2014.06.18	17:19:28.682	6	1173	0065-0136653169
43440	2014.06.18	17:19:30.423	6	229	0065-0136653169
43441	2014.06.18	17:19:31.764	6	485	0065-0136653169
43442	2014.06.18	17:19:32.627	6	1109	0065-0136653169
43443	2014.06.18	17:19:46.324	8	308	0065-0136660676
43444	2014.06.18	17:19:46.714	7	844	0065-0136660676
43445	2014.06.18	17:19:51.331	7	502	0065-0136653169
43446	2014.06.18	17:19:51.947	8	3396	0065-0136653169
43447	2014.06.18	17:20:02.821	7	342	0065-0136659288
43448	2014.06.18	17:20:03.129	8	835	0065-0136659288
43449	2014.06.18	17:20:04.824	1	219	0065-0136659288
43450	2014.06.18	17:20:05.114	2	805	0065-0136659288
43451	2014.06.18	17:20:05.945	2	383	0065-0136659288
43452	2014.06.18	17:20:06.887	2	405	0065-0136659288
43453	2014.06.18	17:20:07.718	2	229	0065-0136659288
43454	2014.06.18	17:20:08.005	2	578	0065-0136659288
43455	2014.06.18	17:20:18.112	4	600	0065-0136651817
43456	2014.06.18	17:20:18.923	3	1508	0065-0136651817
43457	2014.06.18	17:20:21.676	1	332	0065-0136653169
43458	2014.06.18	17:20:22.240	2	7843	0065-0136653169
43459	2014.06.18	17:20:30.915	2	214	0065-0136653169
43460	2014.06.18	17:20:31.283	2	373	0065-0136653169
43461	2014.06.18	17:20:32.066	2	217	0065-0136653169
43462	2014.06.18	17:20:36.001	3	308	0065-0136659288
43463	2014.06.18	17:20:40.474	3	550	0065-0136659459
43464	2014.06.18	17:20:36.339	4	4867	0065-0136659288
43465	2014.06.18	17:20:41.258	4	1524	0065-0136659459
43466	2014.06.18	17:21:02.676	6	323	0065-0136660676
43467	2014.06.18	17:21:03.098	5	523	0065-0136660676
43468	2014.06.18	17:21:09.536	5	406	0065-0136659459
43469	2014.06.18	17:21:10.057	6	1004	0065-0136659459
43470	2014.06.18	17:22:26.144	4	221	0065-0136660676
43471	2014.06.18	17:22:27.028	5	419	0065-0136655780
43472	2014.06.18	17:22:26.507	3	2589	0065-0136660676
43473	2014.06.18	17:22:27.519	6	5399	0065-0136655780
43474	2014.06.18	17:23:10.652	6	812	0065-0136655780
43475	2014.06.18	17:23:11.837	5	1596	0065-0136655780
43476	2014.06.18	17:23:32.150	4	627	0065-0136655780
43477	2014.06.18	17:23:32.950	3	2373	0065-0136655780
43478	2014.06.18	17:24:10.048	7	338	0065-0136659459
43479	2014.06.18	17:24:10.463	8	816	0065-0136659459
43480	2014.06.18	17:24:14.014	1	211	0065-0136659459
43481	2014.06.18	17:24:14.342	2	709	0065-0136659459
43482	2014.06.18	17:24:19.787	4	307	0065-0136671473
43483	2014.06.18	17:24:20.190	3	730	0065-0136671473
43484	2014.06.18	17:24:22.635	2	221	0065-0136671473
43485	2014.06.18	17:24:22.959	1	612	0065-0136671473
43486	2014.06.18	17:24:24.807	8	306	0065-0136671473
43487	2014.06.18	17:24:25.165	7	1400	0065-0136671473
43488	2014.06.18	17:24:26.619	7	932	0065-0136671473
43489	2014.06.18	17:24:51.563	6	695	0065-0136671473
43490	2014.06.18	17:24:52.380	5	1505	0065-0136671473
43491	2014.06.18	17:26:00.567	3	411	0065-0136651817
43492	2014.06.18	17:26:01.110	4	1505	0065-0136651817
43493	2014.06.18	17:26:07.261	4	533	0065-0136659288
43494	2014.06.18	17:26:07.821	3	2552	0065-0136659288
43495	2014.06.18	17:26:18.123	4	326	0065-0136671473
43496	2014.06.18	17:26:18.556	3	1297	0065-0136671473
43497	2014.06.18	17:27:10.566	5	405	0065-0136651817
43498	2014.06.18	17:27:11.023	6	982	0065-0136651817
43499	2014.06.18	17:27:13.324	7	410	0065-0136651817
43500	2014.06.18	17:27:13.715	8	1394	0065-0136651817
43501	2014.06.18	17:27:14.968	3	534	0065-0136659459
43502	2014.06.18	17:27:15.600	4	1397	0065-0136659459
43503	2014.06.18	17:27:22.252	3	357	0065-0136659288
43504	2014.06.18	17:27:22.353	2	311	0065-0136655780
43505	2014.06.18	17:27:22.613	4	1187	0065-0136659288
43506	2014.06.18	17:27:22.745	1	5143	0065-0136655780
43507	2014.06.18	17:27:27.612	5	316	0065-0136659288
43508	2014.06.18	17:27:29.800	8	352	0065-0136655780
43509	2014.06.18	17:27:30.182	7	806	0065-0136655780
43510	2014.06.18	17:27:27.972	6	7151	0065-0136659288
43511	2014.06.18	17:27:35.257	6	308	0065-0136659288
43512	2014.06.18	17:27:35.593	6	377	0065-0136659288
43513	2014.06.18	17:27:37.669	6	438	0065-0136655780
43514	2014.06.18	17:27:38.156	5	1988	0065-0136655780
43515	2014.06.18	17:28:12.164	1	229	0065-0136651817
43516	2014.06.18	17:28:12.503	2	794	0065-0136651817
43517	2014.06.18	17:29:12.503	7	468	0065-0136659288
43518	2014.06.18	17:29:12.963	8	1798	0065-0136659288
43519	2014.06.18	17:29:24.689	5	3317	0065-0136670531
43520	2014.06.18	17:29:28.294	6	8294	0065-0136670531
43521	2014.06.18	17:29:39.406	1	211	0065-0136659288
43522	2014.06.18	17:29:39.766	2	1597	0065-0136659288
43523	2014.06.18	17:29:46.269	3	313	0065-0136659288
43524	2014.06.18	17:29:46.562	4	1682	0065-0136659288
43525	2014.06.18	17:29:54.933	4	307	0065-0136659459
43526	2014.06.18	17:29:55.360	3	1694	0065-0136659459
43527	2014.06.18	17:30:17.800	6	439	0065-0136670531
43528	2014.06.18	17:30:18.188	5	456	0065-0136670531
43529	2014.06.18	17:30:46.798	5	314	0065-0136659288
43530	2014.06.18	17:30:47.227	6	2680	0065-0136659288
43531	2014.06.18	17:30:56.491	6	469	0065-0136659288
43532	2014.06.18	17:30:57.002	6	1832	0065-0136659288
43533	2014.06.18	17:31:22.916	5	704	0065-0136665886
43534	2014.06.18	17:31:23.728	6	1215	0065-0136665886
43535	2014.06.18	17:31:40.526	7	1395	0065-0136665886
43536	2014.06.18	17:31:42.038	8	1538	0065-0136665886
43537	2014.06.18	17:31:45.272	1	340	0065-0136665886
43538	2014.06.18	17:31:45.706	2	498	0065-0136665886
43539	2014.06.18	17:32:12.869	5	409	0065-0136673193
43540	2014.06.18	17:32:13.456	6	5999	0065-0136673193
43541	2014.06.18	17:32:22.833	6	444	0065-0136673193
43542	2014.06.18	17:32:23.268	5	2303	0065-0136673193
43543	2014.06.18	17:32:30.573	4	534	0065-0136673193
43544	2014.06.18	17:32:31.234	3	5218	0065-0136673193
43545	2014.06.18	17:33:40.210	2	314	0065-0136665886
43546	2014.06.18	17:33:40.531	1	326	0065-0136665886
43547	2014.06.18	17:33:40.537	3	499	0065-0136671473
43548	2014.06.18	17:33:41.191	8	415	0065-0136665886
43549	2014.06.18	17:33:41.527	7	312	0065-0136665886
43550	2014.06.18	17:33:41.084	4	1201	0065-0136671473
43551	2014.06.18	17:33:42.405	6	214	0065-0136665886
43552	2014.06.18	17:33:42.709	5	1409	0065-0136665886
43553	2014.06.18	17:33:55.283	3	406	0065-0136660676
43554	2014.06.18	17:33:55.813	4	1191	0065-0136660676
43555	2014.06.18	17:33:59.429	2	226	0065-0136659459
43556	2014.06.18	17:33:59.762	1	325	0065-0136659459
43557	2014.06.18	17:34:01.059	2	1980	0065-0136673193
43558	2014.06.18	17:34:03.180	1	2305	0065-0136673193
43559	2014.06.18	17:34:06.063	8	311	0065-0136673193
43560	2014.06.18	17:34:06.361	7	540	0065-0136673193
43561	2014.06.18	17:34:07.644	6	324	0065-0136673193
43562	2014.06.18	17:34:07.964	5	906	0065-0136673193
43563	2014.06.18	17:34:12.234	4	225	0065-0136655780
43564	2014.06.18	17:34:12.821	8	313	0065-0136659459
43565	2014.06.18	17:34:12.521	3	3105	0065-0136655780
43566	2014.06.18	17:34:13.121	7	2913	0065-0136659459
43567	2014.06.18	17:34:18.026	2	317	0065-0136651817
43568	2014.06.18	17:34:18.097	3	415	0065-0136655780
43569	2014.06.18	17:34:18.387	1	218	0065-0136651817
43570	2014.06.18	17:34:18.433	4	511	0065-0136655780
43571	2014.06.18	17:34:19.641	5	511	0065-0136671473
43572	2014.06.18	17:34:21.638	8	307	0065-0136651817
43573	2014.06.18	17:34:20.296	6	2880	0065-0136671473
43574	2014.06.18	17:34:21.941	7	1721	0065-0136651817
43575	2014.06.18	17:34:29.851	7	313	0065-0136671473
43576	2014.06.18	17:34:30.345	8	706	0065-0136671473
43577	2014.06.18	17:34:30.188	7	1292	0065-0136651817
43578	2014.06.18	17:34:30.766	4	902	0065-0136670531
43579	2014.06.18	17:34:31.821	1	307	0065-0136671473
43580	2014.06.18	17:34:32.148	2	326	0065-0136671473
43581	2014.06.18	17:34:31.718	8	1897	0065-0136651817
43582	2014.06.18	17:34:36.901	3	1489	0065-0136671473
43583	2014.06.18	17:34:37.986	4	810	0065-0136670531
43584	2014.06.18	17:34:38.849	4	692	0065-0136671473
43585	2014.06.18	17:34:43.060	5	430	0065-0136660676
43586	2014.06.18	17:34:43.554	6	2974	0065-0136660676
43587	2014.06.18	17:34:52.469	6	223	0065-0136659459
43588	2014.06.18	17:34:52.756	5	1214	0065-0136659459
43589	2014.06.18	17:35:12.496	3	599	0065-0136653169
43590	2014.06.18	17:35:13.304	4	2464	0065-0136653169
43591	2014.06.18	17:35:28.012	5	309	0065-0136655780
43592	2014.06.18	17:35:29.677	4	311	0065-0136659459
43593	2014.06.18	17:35:30.037	3	1371	0065-0136659459
43594	2014.06.18	17:35:32.060	2	211	0065-0136659459
43595	2014.06.18	17:35:28.494	6	3989	0065-0136655780
43596	2014.06.18	17:35:32.419	1	505	0065-0136659459
43597	2014.06.18	17:35:44.897	8	340	0065-0136651817
43598	2014.06.18	17:35:44.974	7	411	0065-0136659459
43599	2014.06.18	17:35:45.725	7	1395	0065-0136651817
43600	2014.06.18	17:36:13.002	6	307	0065-0136659459
43601	2014.06.18	17:36:13.539	5	1629	0065-0136659459
43602	2014.06.18	17:36:59.394	6	216	0065-0136660676
43603	2014.06.18	17:36:59.689	5	520	0065-0136660676
43604	2014.06.18	17:37:34.530	5	554	0065-0136665886
43605	2014.06.18	17:37:35.083	6	1988	0065-0136665886
43606	2014.06.18	17:37:40.105	5	331	0065-0136653169
43607	2014.06.18	17:37:38.166	6	2338	0065-0136665886
43608	2014.06.18	17:37:40.833	6	616	0065-0136653169
43609	2014.06.18	17:37:42.171	7	638	0065-0136665886
43610	2014.06.18	17:37:42.788	8	229	0065-0136665886
43611	2014.06.18	17:37:43.235	1	219	0065-0136665886
43612	2014.06.18	17:37:43.430	2	223	0065-0136665886
43613	2014.06.18	17:37:43.962	3	316	0065-0136665886
43614	2014.06.18	17:37:44.263	4	214	0065-0136665886
43615	2014.06.18	17:37:43.978	7	534	0065-0136651817
43616	2014.06.18	17:37:44.465	8	1313	0065-0136651817
43617	2014.06.18	17:37:57.549	5	706	0065-0136671473
43618	2014.06.18	17:37:58.407	6	1205	0065-0136671473
43619	2014.06.18	17:37:59.400	1	322	0065-0136651817
43620	2014.06.18	17:37:59.900	2	627	0065-0136651817
43621	2014.06.18	17:38:02.031	3	622	0065-0136651817
43622	2014.06.18	17:38:02.682	4	1203	0065-0136651817
43623	2014.06.18	17:38:26.243	4	312	0065-0136659459
43624	2014.06.18	17:38:26.633	3	949	0065-0136659459
43625	2014.06.18	17:38:28.577	2	224	0065-0136659459
43626	2014.06.18	17:38:28.933	1	509	0065-0136659459
43627	2014.06.18	17:38:29.462	6	411	0065-0136655780
43628	2014.06.18	17:38:30.273	7	634	0065-0136653169
43629	2014.06.18	17:38:30.946	1	314	0065-0136659459
43630	2014.06.18	17:38:30.057	5	1789	0065-0136655780
43631	2014.06.18	17:38:31.309	2	814	0065-0136659459
43632	2014.06.18	17:38:32.188	2	325	0065-0136659459
43633	2014.06.18	17:38:31.095	8	1618	0065-0136653169
43634	2014.06.18	17:38:56.874	3	220	0065-0136659459
43635	2014.06.18	17:39:07.012	1	425	0065-0136653169
43636	2014.06.18	17:39:07.703	2	2580	0065-0136653169
43637	2014.06.18	17:39:10.324	2	225	0065-0136653169
43638	2014.06.18	17:39:20.293	2	219	0065-0136659459
43639	2014.06.18	17:39:20.590	1	312	0065-0136659459
43640	2014.06.18	17:39:21.798	8	311	0065-0136659459
43641	2014.06.18	17:39:22.160	7	1492	0065-0136659459
43642	2014.06.18	17:39:25.116	7	640	0065-0136659459
43643	2014.06.18	17:39:41.795	6	312	0065-0136671473
43644	2014.06.18	17:39:42.550	7	348	0065-0136659288
43645	2014.06.18	17:39:42.118	5	1110	0065-0136671473
43646	2014.06.18	17:39:42.964	8	1243	0065-0136659288
43647	2014.06.18	17:39:44.948	1	324	0065-0136659288
43648	2014.06.18	17:39:46.485	4	336	0065-0136651817
43649	2014.06.18	17:39:46.861	3	2221	0065-0136651817
43650	2014.06.18	17:39:50.088	3	425	0065-0136651817
43651	2014.06.18	17:39:45.344	2	6912	0065-0136659288
43652	2014.06.18	17:39:50.526	4	2962	0065-0136651817
43653	2014.06.18	17:40:11.684	6	421	0065-0136659459
43654	2014.06.18	17:40:12.134	5	1001	0065-0136659459
43655	2014.06.18	17:40:26.209	3	436	0065-0136659288
43656	2014.06.18	17:40:26.739	4	2007	0065-0136659288
43657	2014.06.18	17:41:19.120	4	614	0065-0136659459
43658	2014.06.18	17:41:19.904	3	1929	0065-0136659459
43659	2014.06.18	17:41:22.288	2	213	0065-0136659459
43660	2014.06.18	17:41:22.651	1	354	0065-0136659459
43661	2014.06.18	17:41:23.779	5	524	0065-0136665886
43662	2014.06.18	17:41:23.971	8	363	0065-0136659459
43663	2014.06.18	17:41:24.343	7	1333	0065-0136659459
43664	2014.06.18	17:41:24.384	6	3953	0065-0136665886
43665	2014.06.18	17:41:29.003	5	446	0065-0136651817
43666	2014.06.18	17:41:29.816	6	2783	0065-0136651817
43667	2014.06.18	17:41:33.788	7	515	0065-0136665886
43668	2014.06.18	17:41:34.416	6	412	0065-0136659459
43669	2014.06.18	17:41:34.307	8	1399	0065-0136665886
43670	2014.06.18	17:41:34.898	5	1801	0065-0136659459
43671	2014.06.18	17:41:38.481	1	347	0065-0136665886
43672	2014.06.18	17:41:38.903	2	713	0065-0136665886
43673	2014.06.18	17:41:44.634	3	403	0065-0136665886
43674	2014.06.18	17:41:45.094	4	1393	0065-0136665886
43675	2014.06.18	17:41:47.598	5	803	0065-0136665886
43676	2014.06.18	17:41:48.586	6	2973	0065-0136665886
43677	2014.06.18	17:41:53.394	6	315	0065-0136665886
43678	2014.06.18	17:41:53.652	5	324	0065-0136665886
43679	2014.06.18	17:41:53.937	6	316	0065-0136651817
43680	2014.06.18	17:41:54.259	5	213	0065-0136651817
43681	2014.06.18	17:41:54.168	4	417	0065-0136659459
43682	2014.06.18	17:41:55.760	5	422	0065-0136659288
43683	2014.06.18	17:41:54.763	3	3097	0065-0136659459
43684	2014.06.18	17:41:56.253	6	6423	0065-0136659288
43685	2014.06.18	17:42:03.335	7	404	0065-0136659288
43686	2014.06.18	17:42:03.795	8	1591	0065-0136659288
43687	2014.06.18	17:42:11.767	1	222	0065-0136659288
43688	2014.06.18	17:42:12.135	2	1303	0065-0136659288
43689	2014.06.18	17:42:13.637	2	367	0065-0136659288
43690	2014.06.18	17:42:14.100	2	212	0065-0136659288
43691	2014.06.18	17:42:14.803	2	321	0065-0136659459
43692	2014.06.18	17:42:15.201	1	689	0065-0136659459
43693	2014.06.18	17:42:27.981	5	347	0065-0136660676
43694	2014.06.18	17:42:28.428	6	1114	0065-0136660676
43695	2014.06.18	17:42:34.671	3	310	0065-0136659288
43696	2014.06.18	17:42:34.966	4	1188	0065-0136659288
43697	2014.06.18	17:42:36.575	8	1043	0065-0136659459
43698	2014.06.18	17:42:40.809	5	586	0065-0136651817
43699	2014.06.18	17:42:37.629	7	3953	0065-0136659459
43700	2014.06.18	17:42:41.432	6	2488	0065-0136651817
43701	2014.06.18	17:42:54.470	4	807	0065-0136670531
43702	2014.06.18	17:42:56.358	7	309	0065-0136660676
43703	2014.06.18	17:42:56.814	8	1103	0065-0136660676
43704	2014.06.18	17:42:55.551	3	3710	0065-0136670531
43705	2014.06.18	17:43:00.050	1	313	0065-0136660676
43706	2014.06.18	17:43:00.282	5	228	0065-0136655780
43707	2014.06.18	17:43:00.427	6	311	0065-0136671473
43708	2014.06.18	17:43:00.746	6	499	0065-0136655780
43709	2014.06.18	17:43:00.512	2	1690	0065-0136660676
43710	2014.06.18	17:43:02.367	7	230	0065-0136671473
43711	2014.06.18	17:43:02.630	8	513	0065-0136671473
43712	2014.06.18	17:43:02.767	7	755	0065-0136655780
43713	2014.06.18	17:43:04.977	3	224	0065-0136660676
43714	2014.06.18	17:43:05.333	4	716	0065-0136660676
43715	2014.06.18	17:43:03.556	8	2832	0065-0136655780
43716	2014.06.18	17:43:08.828	5	216	0065-0136660676
43717	2014.06.18	17:43:09.117	6	659	0065-0136660676
43718	2014.06.18	17:43:11.231	1	230	0065-0136671473
43719	2014.06.18	17:43:11.433	6	229	0065-0136659459
43720	2014.06.18	17:43:11.735	5	708	0065-0136659459
43721	2014.06.18	17:43:11.599	2	1094	0065-0136671473
43722	2014.06.18	17:43:25.655	1	340	0065-0136655780
43723	2014.06.18	17:43:26.312	2	1979	0065-0136655780
43724	2014.06.18	17:43:34.853	4	314	0065-0136659459
43725	2014.06.18	17:43:35.220	3	1926	0065-0136659459
43726	2014.06.18	17:43:38.086	2	222	0065-0136659459
43727	2014.06.18	17:43:38.370	1	562	0065-0136659459
43728	2014.06.18	17:43:49.007	3	407	0065-0136655780
43729	2014.06.18	17:43:49.501	4	709	0065-0136655780
43730	2014.06.18	17:44:24.643	5	420	0065-0136655780
43731	2014.06.18	17:44:25.889	5	307	0065-0136659288
43732	2014.06.18	17:44:25.096	6	1393	0065-0136655780
43733	2014.06.18	17:44:26.534	6	315	0065-0136659288
43734	2014.06.18	17:44:41.861	2	329	0065-0136653169
43735	2014.06.18	17:44:42.292	1	1642	0065-0136653169
43736	2014.06.18	17:44:47.750	6	427	0065-0136655780
43737	2014.06.18	17:44:48.253	5	2317	0065-0136655780
43738	2014.06.18	17:44:50.216	7	430	0065-0136659288
43739	2014.06.18	17:44:50.681	5	213	0065-0136655780
43740	2014.06.18	17:44:50.713	8	3177	0065-0136659288
43741	2014.06.18	17:45:03.892	8	435	0065-0136653169
43742	2014.06.18	17:45:04.358	7	2352	0065-0136653169
43743	2014.06.18	17:45:12.912	6	411	0065-0136653169
43744	2014.06.18	17:45:13.396	5	3380	0065-0136653169
43745	2014.06.18	17:45:16.511	8	403	0065-0136659288
43746	2014.06.18	17:45:20.004	3	701	0065-0136671473
43747	2014.06.18	17:45:16.902	7	4144	0065-0136659288
43748	2014.06.18	17:45:21.148	4	1603	0065-0136671473
43749	2014.06.18	17:45:24.260	5	2092	0065-0136665886
43750	2014.06.18	17:45:26.459	6	2251	0065-0136665886
43751	2014.06.18	17:45:28.823	6	214	0065-0136665886
43752	2014.06.18	17:45:29.047	6	1189	0065-0136665886
43753	2014.06.18	17:45:33.202	7	1101	0065-0136651817
43754	2014.06.18	17:45:34.371	8	1267	0065-0136651817
43755	2014.06.18	17:45:35.294	6	624	0065-0136665886
43756	2014.06.18	17:45:35.922	5	4661	0065-0136665886
43757	2014.06.18	17:45:40.793	8	311	0065-0136659459
43758	2014.06.18	17:45:41.113	5	593	0065-0136665886
43759	2014.06.18	17:45:43.133	1	346	0065-0136651817
43760	2014.06.18	17:45:41.177	7	2523	0065-0136659459
43761	2014.06.18	17:45:43.655	2	499	0065-0136651817
43762	2014.06.18	17:45:44.478	6	328	0065-0136659459
43763	2014.06.18	17:45:49.255	3	307	0065-0136670531
43764	2014.06.18	17:45:49.615	4	308	0065-0136670531
43765	2014.06.18	17:45:44.851	5	6012	0065-0136659459
43766	2014.06.18	17:46:07.247	5	507	0065-0136671473
43767	2014.06.18	17:46:07.774	5	404	0065-0136655780
43768	2014.06.18	17:46:08.024	6	1029	0065-0136671473
43769	2014.06.18	17:46:09.127	6	697	0065-0136655780
43770	2014.06.18	17:46:15.948	6	340	0065-0136659288
43771	2014.06.18	17:46:16.321	5	405	0065-0136659288
43772	2014.06.18	17:46:17.322	6	216	0065-0136655780
43773	2014.06.18	17:46:17.583	5	215	0065-0136655780
43774	2014.06.18	17:46:17.858	4	407	0065-0136665886
43775	2014.06.18	17:46:18.346	3	873	0065-0136665886
43776	2014.06.18	17:46:21.532	4	1198	0065-0136655780
43777	2014.06.18	17:46:27.087	7	309	0065-0136660676
43778	2014.06.18	17:46:27.654	2	339	0065-0136665886
43779	2014.06.18	17:46:28.049	1	224	0065-0136665886
43780	2014.06.18	17:46:27.742	7	622	0065-0136671473
43781	2014.06.18	17:46:28.165	2	322	0065-0136651817
43782	2014.06.18	17:46:28.512	1	220	0065-0136651817
43783	2014.06.18	17:46:32.681	1	225	0065-0136665886
43784	2014.06.18	17:46:33.118	2	220	0065-0136665886
43785	2014.06.18	17:46:33.160	1	221	0065-0136651817
43786	2014.06.18	17:46:33.357	2	216	0065-0136651817
43787	2014.06.18	17:46:22.883	3	11314	0065-0136655780
43788	2014.06.18	17:46:34.248	4	418	0065-0136655780
43789	2014.06.18	17:46:27.519	8	8585	0065-0136660676
43790	2014.06.18	17:46:36.480	8	916	0065-0136671473
43791	2014.06.18	17:46:37.693	3	463	0065-0136665886
43792	2014.06.18	17:46:38.114	4	217	0065-0136665886
43793	2014.06.18	17:46:41.846	3	321	0065-0136651817
43794	2014.06.18	17:46:42.267	4	211	0065-0136651817
43795	2014.06.18	17:46:43.685	8	4939	0065-0136660676
43796	2014.06.18	17:46:48.685	8	1405	0065-0136671473
43797	2014.06.18	17:46:50.028	1	220	0065-0136660676
43798	2014.06.18	17:46:50.356	2	1505	0065-0136660676
43799	2014.06.18	17:46:57.854	1	229	0065-0136671473
43800	2014.06.18	17:46:58.152	2	1412	0065-0136671473
43801	2014.06.18	17:47:01.512	3	324	0065-0136660676
43802	2014.06.18	17:47:01.863	3	431	0065-0136671473
43803	2014.06.18	17:47:03.689	4	2581	0065-0136671473
43804	2014.06.18	17:47:08.014	5	346	0065-0136659459
43805	2014.06.18	17:47:08.473	6	2792	0065-0136659459
43806	2014.06.18	17:47:16.572	6	213	0065-0136659459
43807	2014.06.18	17:48:04.548	5	319	0065-0136660676
43808	2014.06.18	17:48:04.943	6	907	0065-0136660676
43809	2014.06.18	17:48:05.854	6	212	0065-0136660676
43810	2014.06.18	17:48:54.529	6	538	0065-0136660676
43811	2014.06.18	17:48:55.123	5	1395	0065-0136660676
43812	2014.06.18	17:49:05.176	4	532	0065-0136651817
43813	2014.06.18	17:49:06.170	3	1536	0065-0136651817
43814	2014.06.18	17:49:11.226	5	502	0065-0136671473
43815	2014.06.18	17:49:11.813	6	1504	0065-0136671473
43816	2014.06.18	17:49:17.149	6	584	0065-0136671473
43817	2014.06.18	17:49:22.401	2	324	0065-0136667521
43818	2014.06.18	17:49:23.221	1	2672	0065-0136667521
43819	2014.06.18	17:49:27.597	7	306	0065-0136659459
43820	2014.06.18	17:49:27.887	8	1109	0065-0136659459
43821	2014.06.18	17:49:29.434	1	221	0065-0136659459
43822	2014.06.18	17:49:29.718	2	1462	0065-0136659459
43823	2014.06.18	17:49:33.062	7	333	0065-0136671473
43824	2014.06.18	17:49:33.365	8	718	0065-0136671473
43825	2014.06.18	17:49:35.488	1	311	0065-0136667521
43826	2014.06.18	17:49:35.949	2	1686	0065-0136667521
43827	2014.06.18	17:49:55.022	1	323	0065-0136671473
43828	2014.06.18	17:49:55.377	2	438	0065-0136671473
43829	2014.06.18	17:50:04.896	3	717	0065-0136651817
43830	2014.06.18	17:50:05.752	4	2966	0065-0136651817
43831	2014.06.18	17:50:42.572	4	605	0065-0136653169
43832	2014.06.18	17:50:43.428	3	3492	0065-0136653169
43833	2014.06.18	17:50:48.221	3	463	0065-0136659459
43834	2014.06.18	17:50:52.855	3	409	0065-0136671473
43835	2014.06.18	17:50:48.818	4	4773	0065-0136659459
43836	2014.06.18	17:50:53.739	4	6267	0065-0136671473
43837	2014.06.18	17:51:02.077	4	499	0065-0136659459
43838	2014.06.18	17:51:02.440	3	2577	0065-0136660676
43839	2014.06.18	17:51:05.028	3	516	0065-0136659459
43840	2014.06.18	17:51:06.169	2	213	0065-0136659459
43841	2014.06.18	17:51:06.594	1	1122	0065-0136659459
43842	2014.06.18	17:51:29.393	4	331	0065-0136651817
43843	2014.06.18	17:51:30.063	3	2314	0065-0136651817
43844	2014.06.18	17:51:38.957	8	315	0065-0136659459
43845	2014.06.18	17:51:39.353	7	2534	0065-0136659459
43846	2014.06.18	17:51:47.600	5	595	0065-0136671473
43847	2014.06.18	17:51:48.188	6	1307	0065-0136671473
43848	2014.06.18	17:52:02.174	7	311	0065-0136671473
43849	2014.06.18	17:52:02.504	8	806	0065-0136671473
43850	2014.06.18	17:52:04.357	5	517	0065-0136655780
43851	2014.06.18	17:52:05.231	1	313	0065-0136671473
43852	2014.06.18	17:52:05.522	2	803	0065-0136671473
43853	2014.06.18	17:52:04.913	6	1898	0065-0136655780
43854	2014.06.18	17:52:10.679	6	405	0065-0136659459
43855	2014.06.18	17:52:11.194	5	1151	0065-0136659459
43856	2014.06.18	17:52:15.443	5	629	0065-0136665886
43857	2014.06.18	17:52:16.126	6	6434	0065-0136665886
43858	2014.06.18	17:52:28.491	6	422	0065-0136665886
43859	2014.06.18	17:52:28.814	5	413	0065-0136665886
43860	2014.06.18	17:52:29.437	5	515	0065-0136665886
43861	2014.06.18	17:52:38.068	4	1779	0065-0136659459
43862	2014.06.18	17:52:40.069	3	1201	0065-0136659459
43863	2014.06.18	17:52:44.621	3	328	0065-0136671473
43864	2014.06.18	17:52:45.192	4	2972	0065-0136671473
43865	2014.06.18	17:53:04.464	7	531	0065-0136655780
43866	2014.06.18	17:53:05.076	8	1867	0065-0136655780
43867	2014.06.18	17:53:16.006	1	611	0065-0136655780
43868	2014.06.18	17:53:17.000	2	2164	0065-0136655780
43869	2014.06.18	17:54:09.230	5	521	0065-0136665886
43870	2014.06.18	17:54:09.692	6	3365	0065-0136665886
43871	2014.06.18	17:54:47.599	6	406	0065-0136665886
43872	2014.06.18	17:54:47.983	5	2186	0065-0136665886
43873	2014.06.18	17:55:04.489	4	444	0065-0136665886
43874	2014.06.18	17:55:05.077	3	14925	0065-0136665886
43875	2014.06.18	17:55:20.910	3	7640	0065-0136665886
43876	2014.06.18	17:55:28.658	3	218	0065-0136665886
43877	2014.06.18	17:55:29.010	3	222	0065-0136665886
43878	2014.06.18	17:55:30.352	3	1490	0065-0136665886
43879	2014.06.18	17:55:33.726	2	313	0065-0136665886
43880	2014.06.18	17:55:34.107	1	457	0065-0136665886
43881	2014.06.18	17:55:35.252	8	407	0065-0136665886
43882	2014.06.18	17:55:35.668	7	425	0065-0136665886
43883	2014.06.18	17:55:36.833	6	423	0065-0136665886
43884	2014.06.18	17:55:37.233	5	629	0065-0136665886
43885	2014.06.18	17:55:50.820	2	225	0065-0136651817
43886	2014.06.18	17:55:51.182	1	404	0065-0136651817
43887	2014.06.18	17:55:59.022	8	525	0065-0136651817
43888	2014.06.18	17:55:59.575	7	1495	0065-0136651817
43889	2014.06.18	17:56:02.999	5	412	0065-0136671473
43890	2014.06.18	17:56:03.446	6	1620	0065-0136671473
43891	2014.06.18	17:56:46.897	2	212	0065-0136660676
43892	2014.06.18	17:56:47.263	1	536	0065-0136660676
43893	2014.06.18	17:56:53.829	6	676	0065-0136651817
43894	2014.06.18	17:56:54.517	5	1328	0065-0136651817
43895	2014.06.18	17:56:56.161	7	310	0065-0136671473
43896	2014.06.18	17:56:56.467	8	595	0065-0136671473
43897	2014.06.18	17:57:04.198	8	336	0065-0136660676
43898	2014.06.18	17:57:04.631	7	1214	0065-0136660676
43899	2014.06.18	17:57:20.501	1	222	0065-0136671473
43900	2014.06.18	17:57:22.680	6	307	0065-0136660676
43901	2014.06.18	17:57:20.785	2	2594	0065-0136671473
43902	2014.06.18	17:57:23.064	5	1332	0065-0136660676
43903	2014.06.18	17:57:25.840	3	517	0065-0136671473
43904	2014.06.18	17:57:26.438	4	8343	0065-0136671473
43905	2014.06.18	17:58:05.874	3	1042	0065-0136655780
43906	2014.06.18	17:58:14.791	5	596	0065-0136665886
43907	2014.06.18	17:58:15.477	6	2179	0065-0136665886
43908	2014.06.18	17:58:07.191	4	13926	0065-0136655780
43909	2014.06.18	17:58:32.459	6	508	0065-0136665886
43910	2014.06.18	17:58:32.986	5	1681	0065-0136665886
43911	2014.06.18	17:58:43.147	5	1802	0065-0136665886
43912	2014.06.18	17:58:44.919	6	2877	0065-0136665886
43913	2014.06.18	17:58:52.347	6	517	0065-0136665886
43914	2014.06.18	17:58:52.812	5	598	0065-0136665886
43915	2014.06.18	17:59:19.438	2	338	0065-0136653169
43916	2014.06.18	17:59:19.897	1	1111	0065-0136653169
43917	2014.06.18	17:59:23.186	8	319	0065-0136653169
43918	2014.06.18	17:59:23.673	7	2919	0065-0136653169
43919	2014.06.18	17:59:40.002	4	454	0065-0136660676
43920	2014.06.18	17:59:40.675	3	1284	0065-0136660676
43921	2014.06.18	17:59:41.985	3	312	0065-0136660676
43922	2014.06.18	17:59:53.297	3	529	0065-0136660676
43923	2014.06.18	17:59:53.787	4	1520	0065-0136660676
43924	2014.06.18	17:59:59.723	7	530	0065-0136653169
43925	2014.06.18	18:00:00.308	8	2332	0065-0136653169
