# Supplementary material for: Eco-HAB as a fully automated and ecologically relevant assessment of social impairments in mouse models of autism
Source: eLife. 2016 Oct 12;5:e19532. doi: 10.7554/eLife.19532 (PMC5092044; doi:10.7554/eLife.19532)
Supplement: Supplementary file 1. — DOI: http://dx.doi.org/10.7554/eLife.19532.038 [file elife-19532-supp1.zip › BALB VPA data cohort 1/20140618_190000.txt]

44410	2014.06.18	19:10:46.179	2	546	0065-0136659288
44411	2014.06.18	19:10:46.977	1	437	0065-0136659288
44412	2014.06.18	19:10:47.568	1	1779	0065-0136659288
44413	2014.06.18	19:10:49.564	1	219	0065-0136659288
44414	2014.06.18	19:10:52.247	8	405	0065-0136659288
44415	2014.06.18	19:10:52.638	7	3560	0065-0136659288
44416	2014.06.18	19:10:57.960	6	806	0065-0136659288
44417	2014.06.18	19:10:58.940	5	3073	0065-0136659288
44418	2014.06.18	19:11:02.215	5	219	0065-0136659288
44419	2014.06.18	19:11:38.908	5	1107	0065-0136659288
44420	2014.06.18	19:11:40.340	6	2971	0065-0136659288
44421	2014.06.18	19:12:14.414	6	420	0065-0136659288
44422	2014.06.18	19:12:14.803	5	1519	0065-0136659288
44423	2014.06.18	19:13:18.183	4	1099	0065-0136651817
44424	2014.06.18	19:13:20.227	3	1910	0065-0136651817
44425	2014.06.18	19:13:25.738	4	312	0065-0136659288
44426	2014.06.18	19:13:26.169	3	225	0065-0136659288
44427	2014.06.18	19:13:26.696	3	4238	0065-0136659288
44428	2014.06.18	19:15:00.904	3	309	0065-0136659288
44429	2014.06.18	19:15:01.185	4	2291	0065-0136659288
44430	2014.06.18	19:22:25.219	2	310	0065-0136651817
44431	2014.06.18	19:22:25.696	1	521	0065-0136651817
44432	2014.06.18	19:22:47.087	8	599	0065-0136651817
44433	2014.06.18	19:22:47.780	7	1390	0065-0136651817
44434	2014.06.18	19:22:51.972	6	442	0065-0136651817
44435	2014.06.18	19:22:52.519	5	1702	0065-0136651817
44436	2014.06.18	19:25:03.910	3	708	0065-0136653169
44437	2014.06.18	19:25:05.622	4	2039	0065-0136653169
44438	2014.06.18	19:25:58.847	5	610	0065-0136653169
44439	2014.06.18	19:25:59.499	6	2192	0065-0136653169
44440	2014.06.18	19:26:02.545	7	346	0065-0136653169
44441	2014.06.18	19:26:02.899	8	935	0065-0136653169
44442	2014.06.18	19:26:04.049	8	211	0065-0136653169
44443	2014.06.18	19:26:04.369	8	219	0065-0136653169
44444	2014.06.18	19:26:04.736	8	309	0065-0136653169
44445	2014.06.18	19:26:16.518	1	317	0065-0136653169
44446	2014.06.18	19:26:17.208	2	1596	0065-0136653169
44447	2014.06.18	19:26:21.616	3	355	0065-0136653169
44448	2014.06.18	19:26:22.013	4	1716	0065-0136653169
44449	2014.06.18	19:26:49.712	5	710	0065-0136653169
44450	2014.06.18	19:26:50.507	6	1881	0065-0136653169
44451	2014.06.18	19:26:53.363	7	646	0065-0136653169
44452	2014.06.18	19:26:53.984	8	1121	0065-0136653169
44453	2014.06.18	19:27:02.760	1	548	0065-0136653169
44454	2014.06.18	19:27:04.162	2	4796	0065-0136653169
44455	2014.06.18	19:27:14.289	3	564	0065-0136653169
44456	2014.06.18	19:27:14.888	4	11914	0065-0136653169
44457	2014.06.18	19:27:27.176	5	682	0065-0136651817
44458	2014.06.18	19:27:27.999	6	2129	0065-0136651817
44459	2014.06.18	19:27:51.594	7	418	0065-0136651817
44460	2014.06.18	19:27:51.985	8	1398	0065-0136651817
44461	2014.06.18	19:28:16.631	1	344	0065-0136651817
44462	2014.06.18	19:28:17.191	2	2589	0065-0136651817
44463	2014.06.18	19:30:47.385	5	422	0065-0136659288
44464	2014.06.18	19:30:47.877	6	6003	0065-0136659288
44465	2014.06.18	19:30:54.027	6	227	0065-0136659288
44466	2014.06.18	19:30:55.273	6	2445	0065-0136659288
44467	2014.06.18	19:30:58.196	6	1405	0065-0136659288
44468	2014.06.18	19:30:59.762	6	214	0065-0136659288
44469	2014.06.18	19:31:03.820	6	523	0065-0136659288
44470	2014.06.18	19:31:04.286	5	2959	0065-0136659288
44471	2014.06.18	19:31:28.558	4	3693	0065-0136670531
44472	2014.06.18	19:31:33.915	3	3702	0065-0136670531
44473	2014.06.18	19:31:37.621	3	437	0065-0136651817
44474	2014.06.18	19:31:37.903	4	313	0065-0136670531
44475	2014.06.18	19:31:38.222	4	320	0065-0136651817
44476	2014.06.18	19:32:02.097	3	640	0065-0136659459
44477	2014.06.18	19:32:02.983	4	1778	0065-0136659459
44478	2014.06.18	19:32:08.877	4	518	0065-0136659288
44479	2014.06.18	19:32:12.774	4	442	0065-0136653169
44480	2014.06.18	19:32:09.509	3	4179	0065-0136659288
44481	2014.06.18	19:32:14.350	3	4317	0065-0136653169
44482	2014.06.18	19:32:26.140	3	841	0065-0136659288
44483	2014.06.18	19:32:27.327	4	9662	0065-0136659288
44484	2014.06.18	19:33:02.327	4	1783	0065-0136651817
44485	2014.06.18	19:33:04.451	3	6190	0065-0136651817
44486	2014.06.18	19:33:10.794	3	693	0065-0136651817
44487	2014.06.18	19:33:14.947	3	1124	0065-0136653169
44488	2014.06.18	19:33:16.513	4	5485	0065-0136653169
44489	2014.06.18	19:33:29.735	2	410	0065-0136660676
44490	2014.06.18	19:33:30.293	5	615	0065-0136659288
44491	2014.06.18	19:33:30.382	1	807	0065-0136660676
44492	2014.06.18	19:33:33.543	3	932	0065-0136651817
44493	2014.06.18	19:33:35.931	8	517	0065-0136660676
44494	2014.06.18	19:33:34.596	4	2570	0065-0136651817
44495	2014.06.18	19:33:30.914	6	6530	0065-0136659288
44496	2014.06.18	19:33:38.374	6	307	0065-0136659288
44497	2014.06.18	19:33:36.620	7	3954	0065-0136660676
44498	2014.06.18	19:33:41.090	6	318	0065-0136659288
44499	2014.06.18	19:33:41.553	6	228	0065-0136659288
44500	2014.06.18	19:33:43.917	6	998	0065-0136659288
44501	2014.06.18	19:33:46.649	6	222	0065-0136659288
44502	2014.06.18	19:33:46.873	6	509	0065-0136659288
44503	2014.06.18	19:33:47.400	6	219	0065-0136659288
44504	2014.06.18	19:33:48.414	7	344	0065-0136660676
44505	2014.06.18	19:33:50.419	6	225	0065-0136659288
44506	2014.06.18	19:33:51.010	6	220	0065-0136659288
44507	2014.06.18	19:33:54.605	5	697	0065-0136651817
44508	2014.06.18	19:33:55.387	6	1605	0065-0136651817
44509	2014.06.18	19:33:59.568	7	421	0065-0136659288
44510	2014.06.18	19:34:00.021	8	1429	0065-0136659288
44511	2014.06.18	19:34:11.310	3	642	0065-0136667521
44512	2014.06.18	19:34:12.168	4	2947	0065-0136667521
44513	2014.06.18	19:34:22.773	1	318	0065-0136659288
44514	2014.06.18	19:34:23.240	2	2878	0065-0136659288
44515	2014.06.18	19:34:26.227	2	315	0065-0136659288
44516	2014.06.18	19:34:27.624	6	499	0065-0136660676
44517	2014.06.18	19:34:26.945	4	3169	0065-0136655780
44518	2014.06.18	19:34:28.440	5	2280	0065-0136660676
44519	2014.06.18	19:34:30.657	3	6321	0065-0136655780
44520	2014.06.18	19:34:57.209	3	408	0065-0136655780
44521	2014.06.18	19:34:56.619	6	1041	0065-0136651817
44522	2014.06.18	19:34:58.089	5	2577	0065-0136651817
44523	2014.06.18	19:34:57.664	4	3272	0065-0136655780
44524	2014.06.18	19:35:11.881	4	2412	0065-0136660676
44525	2014.06.18	19:35:14.734	3	5419	0065-0136660676
44526	2014.06.18	19:35:20.437	3	339	0065-0136660676
44527	2014.06.18	19:35:21.156	3	214	0065-0136660676
44528	2014.06.18	19:35:21.960	4	1622	0065-0136653169
44529	2014.06.18	19:35:23.807	3	8831	0065-0136653169
44530	2014.06.18	19:35:36.122	2	428	0065-0136653169
44531	2014.06.18	19:35:36.822	1	2068	0065-0136653169
44532	2014.06.18	19:35:42.131	3	421	0065-0136659288
44533	2014.06.18	19:35:42.727	4	2469	0065-0136659288
44534	2014.06.18	19:35:48.654	4	1875	0065-0136673193
44535	2014.06.18	19:35:50.950	3	213	0065-0136673193
44536	2014.06.18	19:35:53.287	4	317	0065-0136651817
44537	2014.06.18	19:35:53.890	3	324	0065-0136651817
44538	2014.06.18	19:35:55.471	3	314	0065-0136660676
44539	2014.06.18	19:35:55.858	4	515	0065-0136660676
44540	2014.06.18	19:35:56.635	2	229	0065-0136651817
44541	2014.06.18	19:35:56.709	1	216	0065-0136673193
44542	2014.06.18	19:35:57.108	8	352	0065-0136653169
44543	2014.06.18	19:35:57.533	7	909	0065-0136653169
44544	2014.06.18	19:35:58.785	1	1722	0065-0136651817
44545	2014.06.18	19:36:01.150	1	319	0065-0136673193
44546	2014.06.18	19:36:00.485	2	1996	0065-0136651817
44547	2014.06.18	19:36:03.969	6	417	0065-0136653169
44548	2014.06.18	19:36:03.601	2	2762	0065-0136673193
44549	2014.06.18	19:36:06.383	3	311	0065-0136651817
44550	2014.06.18	19:36:06.381	2	446	0065-0136673193
44551	2014.06.18	19:36:04.455	5	2474	0065-0136653169
44552	2014.06.18	19:36:06.770	4	605	0065-0136651817
44553	2014.06.18	19:36:08.044	3	314	0065-0136673193
44554	2014.06.18	19:36:08.161	5	338	0065-0136651817
44555	2014.06.18	19:36:08.457	6	1114	0065-0136651817
44556	2014.06.18	19:36:08.367	4	1288	0065-0136673193
44557	2014.06.18	19:36:10.285	7	307	0065-0136651817
44558	2014.06.18	19:36:10.332	4	708	0065-0136653169
44559	2014.06.18	19:36:11.287	3	1687	0065-0136653169
44560	2014.06.18	19:36:10.653	8	3463	0065-0136651817
44561	2014.06.18	19:36:37.999	4	611	0065-0136660676
44562	2014.06.18	19:36:38.845	3	4758	0065-0136660676
44563	2014.06.18	19:36:44.407	5	424	0065-0136667521
44564	2014.06.18	19:36:44.977	6	3756	0065-0136667521
44565	2014.06.18	19:36:50.187	7	322	0065-0136667521
44566	2014.06.18	19:36:50.589	8	2125	0065-0136667521
44567	2014.06.18	19:36:55.520	1	529	0065-0136667521
44568	2014.06.18	19:36:55.510	8	617	0065-0136651817
44569	2014.06.18	19:36:56.196	7	2881	0065-0136651817
44570	2014.06.18	19:36:56.434	2	2674	0065-0136667521
44571	2014.06.18	19:37:26.189	7	622	0065-0136651817
44572	2014.06.18	19:37:26.787	8	4177	0065-0136651817
44573	2014.06.18	19:37:35.658	1	1890	0065-0136651817
44574	2014.06.18	19:37:38.118	2	3548	0065-0136651817
44575	2014.06.18	19:37:42.874	5	675	0065-0136670531
44576	2014.06.18	19:37:45.320	3	323	0065-0136667521
44577	2014.06.18	19:37:43.892	6	3512	0065-0136670531
44578	2014.06.18	19:37:45.745	4	2289	0065-0136667521
44579	2014.06.18	19:37:46.793	2	1395	0065-0136651817
44580	2014.06.18	19:37:48.884	1	1330	0065-0136651817
44581	2014.06.18	19:38:26.849	6	353	0065-0136670531
44582	2014.06.18	19:38:27.171	5	716	0065-0136670531
44583	2014.06.18	19:38:37.353	3	504	0065-0136653169
44584	2014.06.18	19:38:38.043	4	3415	0065-0136653169
44585	2014.06.18	19:38:42.162	3	717	0065-0136660676
44586	2014.06.18	19:38:43.050	5	403	0065-0136653169
44587	2014.06.18	19:38:43.542	6	1299	0065-0136653169
44588	2014.06.18	19:38:42.980	4	2687	0065-0136660676
44589	2014.06.18	19:38:45.722	7	355	0065-0136653169
44590	2014.06.18	19:38:46.117	8	5808	0065-0136653169
44591	2014.06.18	19:38:55.808	4	1006	0065-0136670531
44592	2014.06.18	19:38:56.309	5	504	0065-0136660676
44593	2014.06.18	19:38:57.025	6	1505	0065-0136660676
44594	2014.06.18	19:38:57.179	3	2248	0065-0136670531
44595	2014.06.18	19:39:04.312	5	425	0065-0136655780
44596	2014.06.18	19:39:07.232	1	405	0065-0136651817
44597	2014.06.18	19:39:04.884	6	3564	0065-0136655780
44598	2014.06.18	19:39:07.821	2	2015	0065-0136651817
44599	2014.06.18	19:39:13.124	3	343	0065-0136651817
44600	2014.06.18	19:39:13.572	4	1922	0065-0136651817
44601	2014.06.18	19:39:23.083	7	656	0065-0136655780
44602	2014.06.18	19:39:23.865	8	3494	0065-0136655780
44603	2014.06.18	19:39:40.519	1	747	0065-0136655780
44604	2014.06.18	19:39:41.932	2	7594	0065-0136655780
44605	2014.06.18	19:39:48.649	1	4355	0065-0136653169
44606	2014.06.18	19:39:55.673	2	9046	0065-0136653169
44607	2014.06.18	19:40:11.467	3	412	0065-0136655780
44608	2014.06.18	19:40:11.910	4	1106	0065-0136655780
44609	2014.06.18	19:40:13.151	2	518	0065-0136670531
44610	2014.06.18	19:40:14.524	1	1361	0065-0136670531
44611	2014.06.18	19:40:16.233	7	624	0065-0136660676
44612	2014.06.18	19:40:16.901	8	1500	0065-0136660676
44613	2014.06.18	19:40:22.637	1	407	0065-0136660676
44614	2014.06.18	19:40:28.476	4	438	0065-0136659288
44615	2014.06.18	19:40:28.993	3	2358	0065-0136659288
44616	2014.06.18	19:40:23.695	2	11130	0065-0136660676
44617	2014.06.18	19:40:39.558	2	1049	0065-0136659288
44618	2014.06.18	19:40:41.822	1	1869	0065-0136659288
44619	2014.06.18	19:40:43.930	1	228	0065-0136659288
44620	2014.06.18	19:40:57.746	1	321	0065-0136659288
44621	2014.06.18	19:40:59.859	3	335	0065-0136660676
44622	2014.06.18	19:41:00.263	4	1689	0065-0136660676
44623	2014.06.18	19:40:58.139	2	5675	0065-0136659288
44624	2014.06.18	19:41:04.034	2	212	0065-0136659288
44625	2014.06.18	19:41:23.662	3	940	0065-0136653169
44626	2014.06.18	19:41:24.976	4	1187	0065-0136651817
44627	2014.06.18	19:41:26.748	4	4653	0065-0136653169
44628	2014.06.18	19:41:34.577	4	2418	0065-0136671473
44629	2014.06.18	19:41:37.243	3	3652	0065-0136671473
44630	2014.06.18	19:42:24.036	3	320	0065-0136659288
44631	2014.06.18	19:42:24.898	3	932	0065-0136659288
44632	2014.06.18	19:42:24.920	5	1083	0065-0136651817
44633	2014.06.18	19:42:26.166	6	3759	0065-0136651817
44634	2014.06.18	19:42:26.078	4	5437	0065-0136659288
44635	2014.06.18	19:42:46.870	5	420	0065-0136659288
44636	2014.06.18	19:42:47.429	6	4047	0065-0136659288
44637	2014.06.18	19:42:56.263	6	323	0065-0136659288
44638	2014.06.18	19:42:56.775	6	213	0065-0136651817
44639	2014.06.18	19:42:56.517	5	520	0065-0136659288
44640	2014.06.18	19:42:57.060	5	225	0065-0136651817
44641	2014.06.18	19:43:00.989	3	308	0065-0136671473
44642	2014.06.18	19:43:01.349	4	898	0065-0136671473
44643	2014.06.18	19:43:08.914	5	1604	0065-0136653169
44644	2014.06.18	19:43:11.727	6	11921	0065-0136653169
44645	2014.06.18	19:44:08.370	8	820	0065-0136670531
44646	2014.06.18	19:44:09.255	7	916	0065-0136670531
44647	2014.06.18	19:44:11.716	6	531	0065-0136670531
44648	2014.06.18	19:44:12.333	5	1990	0065-0136670531
44649	2014.06.18	19:44:31.332	4	414	0065-0136651817
44650	2014.06.18	19:44:31.860	3	1683	0065-0136651817
44651	2014.06.18	19:45:07.434	4	218	0065-0136659288
44652	2014.06.18	19:45:08.110	7	373	0065-0136653169
44653	2014.06.18	19:45:08.610	8	1930	0065-0136653169
44654	2014.06.18	19:45:12.237	1	519	0065-0136653169
44655	2014.06.18	19:45:07.805	3	7343	0065-0136659288
44656	2014.06.18	19:45:13.294	2	2286	0065-0136653169
44657	2014.06.18	19:45:48.824	2	215	0065-0136659288
44658	2014.06.18	19:45:49.247	1	1012	0065-0136659288
44659	2014.06.18	19:45:50.453	4	310	0065-0136670531
44660	2014.06.18	19:45:51.331	4	426	0065-0136655780
44661	2014.06.18	19:45:51.801	3	6896	0065-0136655780
44662	2014.06.18	19:46:02.245	2	216	0065-0136655780
44663	2014.06.18	19:46:02.501	2	227	0065-0136651817
44664	2014.06.18	19:46:02.536	1	214	0065-0136655780
44665	2014.06.18	19:46:03.163	8	213	0065-0136651817
44666	2014.06.18	19:46:03.305	7	219	0065-0136651817
44667	2014.06.18	19:46:03.826	6	2115	0065-0136651817
44668	2014.06.18	19:46:06.149	8	509	0065-0136659288
44669	2014.06.18	19:46:06.389	5	841	0065-0136651817
44670	2014.06.18	19:46:06.031	6	1670	0065-0136655780
44671	2014.06.18	19:46:06.836	7	1974	0065-0136659288
44672	2014.06.18	19:46:10.664	6	316	0065-0136659288
44673	2014.06.18	19:46:07.843	5	3393	0065-0136655780
44674	2014.06.18	19:46:11.517	5	14092	0065-0136659288
44675	2014.06.18	19:46:26.869	5	407	0065-0136660676
44676	2014.06.18	19:46:27.389	6	656	0065-0136660676
44677	2014.06.18	19:46:31.614	5	995	0065-0136671473
44678	2014.06.18	19:46:32.853	6	4862	0065-0136671473
44679	2014.06.18	19:46:43.254	7	532	0065-0136671473
44680	2014.06.18	19:46:43.249	4	1001	0065-0136651817
44681	2014.06.18	19:46:43.849	8	2774	0065-0136671473
44682	2014.06.18	19:46:51.890	1	899	0065-0136671473
44683	2014.06.18	19:46:56.412	4	442	0065-0136659459
44684	2014.06.18	19:46:45.509	3	13185	0065-0136651817
44685	2014.06.18	19:46:54.441	2	4304	0065-0136671473
44686	2014.06.18	19:46:59.393	3	4345	0065-0136659459
44687	2014.06.18	19:47:15.657	2	3845	0065-0136651817
44688	2014.06.18	19:47:19.970	2	332	0065-0136671473
44689	2014.06.18	19:47:20.306	2	418	0065-0136671473
44690	2014.06.18	19:47:20.801	2	4242	0065-0136671473
44691	2014.06.18	19:47:21.438	1	4070	0065-0136651817
44692	2014.06.18	19:47:25.785	3	212	0065-0136671473
44693	2014.06.18	19:47:26.077	4	1016	0065-0136671473
44694	2014.06.18	19:47:28.786	8	629	0065-0136651817
44695	2014.06.18	19:47:29.548	7	9159	0065-0136651817
44696	2014.06.18	19:48:06.486	5	712	0065-0136665886
44697	2014.06.18	19:48:07.342	6	6220	0065-0136665886
44698	2014.06.18	19:48:25.879	5	321	0065-0136671473
44699	2014.06.18	19:48:25.877	7	323	0065-0136665886
44700	2014.06.18	19:48:26.470	5	807	0065-0136671473
44701	2014.06.18	19:48:26.278	8	1289	0065-0136665886
44702	2014.06.18	19:48:27.390	6	1616	0065-0136671473
44703	2014.06.18	19:48:29.291	6	229	0065-0136671473
44704	2014.06.18	19:48:28.780	1	1630	0065-0136665886
44705	2014.06.18	19:48:32.156	7	307	0065-0136671473
44706	2014.06.18	19:48:32.444	8	507	0065-0136671473
44707	2014.06.18	19:48:31.400	2	5550	0065-0136665886
44708	2014.06.18	19:48:36.993	2	219	0065-0136665886
44709	2014.06.18	19:48:37.424	2	915	0065-0136665886
44710	2014.06.18	19:48:41.462	3	308	0065-0136665886
44711	2014.06.18	19:48:41.795	4	217	0065-0136665886
44712	2014.06.18	19:48:41.482	2	1284	0065-0136659459
44713	2014.06.18	19:48:43.075	1	1050	0065-0136659459
44714	2014.06.18	19:48:44.461	7	429	0065-0136660676
44715	2014.06.18	19:48:45.000	8	1794	0065-0136660676
44716	2014.06.18	19:48:49.952	8	517	0065-0136659459
44717	2014.06.18	19:48:50.566	1	310	0065-0136660676
44718	2014.06.18	19:48:51.196	2	596	0065-0136660676
44719	2014.06.18	19:48:50.614	7	2102	0065-0136659459
44720	2014.06.18	19:48:52.642	1	311	0065-0136671473
44721	2014.06.18	19:48:53.002	2	516	0065-0136671473
44722	2014.06.18	19:48:54.690	3	324	0065-0136671473
44723	2014.06.18	19:48:55.330	6	506	0065-0136659459
44724	2014.06.18	19:48:55.023	4	1684	0065-0136671473
44725	2014.06.18	19:48:56.023	5	2188	0065-0136659459
44726	2014.06.18	19:48:58.244	5	405	0065-0136659459
44727	2014.06.18	19:49:01.575	3	427	0065-0136660676
44728	2014.06.18	19:49:02.099	4	2408	0065-0136660676
44729	2014.06.18	19:49:04.393	5	323	0065-0136671473
44730	2014.06.18	19:49:04.819	6	1412	0065-0136671473
44731	2014.06.18	19:49:06.955	4	503	0065-0136659459
44732	2014.06.18	19:49:07.583	3	1379	0065-0136659459
44733	2014.06.18	19:49:14.155	2	219	0065-0136659459
44734	2014.06.18	19:49:14.474	1	409	0065-0136659459
44735	2014.06.18	19:49:23.738	8	323	0065-0136659459
44736	2014.06.18	19:49:24.028	7	1107	0065-0136659459
44737	2014.06.18	19:49:27.823	6	774	0065-0136651817
44738	2014.06.18	19:49:28.947	5	6126	0065-0136651817
44739	2014.06.18	19:49:37.632	6	309	0065-0136659459
44740	2014.06.18	19:49:38.020	5	1591	0065-0136659459
44741	2014.06.18	19:50:32.774	7	532	0065-0136671473
44742	2014.06.18	19:50:33.306	8	901	0065-0136671473
44743	2014.06.18	19:50:36.224	1	222	0065-0136671473
44744	2014.06.18	19:50:36.480	2	747	0065-0136671473
44745	2014.06.18	19:50:38.100	3	310	0065-0136671473
44746	2014.06.18	19:50:38.393	4	1090	0065-0136671473
44747	2014.06.18	19:50:39.543	4	445	0065-0136671473
44748	2014.06.18	19:51:20.017	5	710	0065-0136659288
44749	2014.06.18	19:51:21.036	6	22752	0065-0136659288
44750	2014.06.18	19:51:44.103	6	357	0065-0136659288
44751	2014.06.18	19:51:44.566	6	215	0065-0136659288
44752	2014.06.18	19:51:44.822	6	1463	0065-0136659288
44753	2014.06.18	19:51:55.166	4	421	0065-0136659459
44754	2014.06.18	19:51:55.727	3	3598	0065-0136659459
44755	2014.06.18	19:52:09.972	2	212	0065-0136659459
44756	2014.06.18	19:52:09.205	5	1123	0065-0136665886
44757	2014.06.18	19:52:10.334	1	501	0065-0136659459
44758	2014.06.18	19:52:14.551	1	532	0065-0136659459
44759	2014.06.18	19:52:10.463	6	5212	0065-0136665886
44760	2014.06.18	19:52:15.702	6	425	0065-0136665886
44761	2014.06.18	19:52:15.451	2	5389	0065-0136659459
44762	2014.06.18	19:52:20.294	4	902	0065-0136651817
44763	2014.06.18	19:52:21.268	2	215	0065-0136659459
44764	2014.06.18	19:52:21.571	2	215	0065-0136659459
44765	2014.06.18	19:52:21.565	6	408	0065-0136665886
44766	2014.06.18	19:52:21.269	4	1050	0065-0136671473
44767	2014.06.18	19:52:22.001	5	509	0065-0136665886
44768	2014.06.18	19:52:21.800	3	4310	0065-0136651817
44769	2014.06.18	19:52:26.241	3	2080	0065-0136671473
44770	2014.06.18	19:52:29.373	3	454	0065-0136659459
44771	2014.06.18	19:52:29.733	5	516	0065-0136655780
44772	2014.06.18	19:52:29.958	4	1693	0065-0136659459
44773	2014.06.18	19:52:30.383	6	4402	0065-0136655780
44774	2014.06.18	19:52:34.382	5	545	0065-0136659459
44775	2014.06.18	19:52:34.808	6	215	0065-0136655780
44776	2014.06.18	19:52:35.159	6	2715	0065-0136659459
44777	2014.06.18	19:52:41.310	6	404	0065-0136659288
44778	2014.06.18	19:52:41.731	5	1592	0065-0136659288
44779	2014.06.18	19:52:45.001	6	221	0065-0136659459
44780	2014.06.18	19:52:45.293	5	1812	0065-0136659459
44781	2014.06.18	19:52:48.483	6	315	0065-0136655780
44782	2014.06.18	19:52:48.871	5	2180	0065-0136655780
44783	2014.06.18	19:52:53.384	3	603	0065-0136671473
44784	2014.06.18	19:52:54.001	4	723	0065-0136671473
44785	2014.06.18	19:52:57.738	5	2184	0065-0136671473
44786	2014.06.18	19:53:00.449	6	1607	0065-0136671473
44787	2014.06.18	19:53:02.875	7	407	0065-0136671473
44788	2014.06.18	19:53:03.239	8	503	0065-0136671473
44789	2014.06.18	19:53:11.093	5	616	0065-0136660676
44790	2014.06.18	19:53:14.156	6	1593	0065-0136660676
44791	2014.06.18	19:53:24.112	7	323	0065-0136660676
44792	2014.06.18	19:53:24.484	8	911	0065-0136660676
44793	2014.06.18	19:53:26.029	1	215	0065-0136660676
44794	2014.06.18	19:53:26.289	2	1116	0065-0136660676
44795	2014.06.18	19:53:51.413	4	598	0065-0136665886
44796	2014.06.18	19:53:52.225	3	4226	0065-0136665886
44797	2014.06.18	19:53:56.809	1	531	0065-0136671473
44798	2014.06.18	19:53:57.378	2	2399	0065-0136671473
44799	2014.06.18	19:54:06.645	2	311	0065-0136665886
44800	2014.06.18	19:54:07.000	1	214	0065-0136665886
44801	2014.06.18	19:54:07.806	8	365	0065-0136665886
44802	2014.06.18	19:54:08.170	7	388	0065-0136665886
44803	2014.06.18	19:54:09.045	6	308	0065-0136665886
44804	2014.06.18	19:54:09.372	5	342	0065-0136665886
44805	2014.06.18	19:54:15.519	4	515	0065-0136659288
44806	2014.06.18	19:54:16.124	3	2807	0065-0136659288
44807	2014.06.18	19:54:26.286	4	326	0065-0136659459
44808	2014.06.18	19:54:26.684	3	2747	0065-0136659459
44809	2014.06.18	19:55:07.212	2	627	0065-0136659288
44810	2014.06.18	19:55:08.063	1	3071	0065-0136659288
44811	2014.06.18	19:55:17.231	8	436	0065-0136659288
44812	2014.06.18	19:55:17.666	7	1886	0065-0136659288
44813	2014.06.18	19:55:38.839	6	407	0065-0136659288
44814	2014.06.18	19:55:39.292	5	3269	0065-0136659288
44815	2014.06.18	19:55:46.924	4	2981	0065-0136655780
44816	2014.06.18	19:55:51.673	5	2028	0065-0136655780
44817	2014.06.18	19:56:02.058	3	1002	0065-0136659459
44818	2014.06.18	19:56:03.233	4	1996	0065-0136659459
44819	2014.06.18	19:56:20.619	5	602	0065-0136659288
44820	2014.06.18	19:56:25.172	5	389	0065-0136659459
44821	2014.06.18	19:56:26.587	7	425	0065-0136659288
44822	2014.06.18	19:56:26.880	8	628	0065-0136659288
44823	2014.06.18	19:56:25.901	6	1984	0065-0136659459
44824	2014.06.18	19:56:28.488	6	516	0065-0136659459
44825	2014.06.18	19:56:49.858	1	321	0065-0136659288
44826	2014.06.18	19:56:50.130	2	1937	0065-0136659288
44827	2014.06.18	19:56:55.242	3	317	0065-0136659288
44828	2014.06.18	19:56:55.788	4	2999	0065-0136659288
44829	2014.06.18	19:57:00.006	6	420	0065-0136659459
44830	2014.06.18	19:57:00.429	5	1987	0065-0136659459
44831	2014.06.18	19:57:03.056	4	226	0065-0136659459
44832	2014.06.18	19:57:03.342	3	1148	0065-0136659459
44833	2014.06.18	19:57:03.191	5	1975	0065-0136659288
44834	2014.06.18	19:57:05.547	2	211	0065-0136659459
44835	2014.06.18	19:57:05.815	1	408	0065-0136659459
44836	2014.06.18	19:57:05.342	6	6014	0065-0136659288
44837	2014.06.18	19:57:24.823	1	212	0065-0136659459
44838	2014.06.18	19:57:25.052	2	904	0065-0136659459
44839	2014.06.18	19:57:49.395	7	420	0065-0136659288
44840	2014.06.18	19:57:49.755	8	1498	0065-0136659288
44841	2014.06.18	19:58:20.426	5	717	0065-0136665886
44842	2014.06.18	19:58:21.207	6	2881	0065-0136665886
44843	2014.06.18	19:58:24.098	6	222	0065-0136665886
44844	2014.06.18	19:58:24.992	6	220	0065-0136665886
44845	2014.06.18	19:58:44.292	8	421	0065-0136659288
44846	2014.06.18	19:58:44.655	7	4451	0065-0136659288
44847	2014.06.18	19:58:49.992	7	1111	0065-0136659288
44848	2014.06.18	19:58:58.507	6	310	0065-0136659288
44849	2014.06.18	19:58:59.369	6	504	0065-0136665886
44850	2014.06.18	19:58:58.813	5	1405	0065-0136659288
44851	2014.06.18	19:59:00.220	5	998	0065-0136665886
44852	2014.06.18	19:59:09.518	3	219	0065-0136671473
44853	2014.06.18	19:59:09.781	4	1398	0065-0136671473
44854	2014.06.18	19:59:32.503	5	515	0065-0136665886
44855	2014.06.18	19:59:33.028	6	4096	0065-0136665886
44856	2014.06.18	19:59:39.243	7	595	0065-0136665886
44857	2014.06.18	19:59:39.932	8	2940	0065-0136665886
44858	2014.06.18	19:59:57.408	5	517	0065-0136671473
44859	2014.06.18	19:59:57.966	6	1206	0065-0136671473
44860	2014.06.18	20:00:07.079	7	313	0065-0136671473
44861	2014.06.18	20:00:07.343	8	501	0065-0136671473
