# Supplementary material for: Eco-HAB as a fully automated and ecologically relevant assessment of social impairments in mouse models of autism
Source: eLife. 2016 Oct 12;5:e19532. doi: 10.7554/eLife.19532 (PMC5092044; doi:10.7554/eLife.19532)
Supplement: Supplementary file 1. — DOI: http://dx.doi.org/10.7554/eLife.19532.038 [file elife-19532-supp1.zip › BALB VPA data cohort 1/20140618_200000.txt]

44862	2014.06.18	20:00:11.594	1	212	0065-0136671473
44863	2014.06.18	20:00:11.892	2	1213	0065-0136671473
44864	2014.06.18	20:00:13.598	3	329	0065-0136671473
44865	2014.06.18	20:00:13.902	4	810	0065-0136671473
44866	2014.06.18	20:00:24.756	5	1888	0065-0136671473
44867	2014.06.18	20:00:26.896	6	2773	0065-0136671473
44868	2014.06.18	20:00:29.804	6	226	0065-0136671473
44869	2014.06.18	20:00:32.535	1	412	0065-0136665886
44870	2014.06.18	20:00:33.060	2	1137	0065-0136665886
44871	2014.06.18	20:00:35.842	6	320	0065-0136671473
44872	2014.06.18	20:00:36.114	5	610	0065-0136671473
44873	2014.06.18	20:00:48.024	4	1202	0065-0136670531
44874	2014.06.18	20:00:49.270	4	396	0065-0136670531
44875	2014.06.18	20:00:52.497	4	1714	0065-0136670531
44876	2014.06.18	20:00:54.238	4	1684	0065-0136670531
44877	2014.06.18	20:01:47.016	4	218	0065-0136659288
44878	2014.06.18	20:01:47.423	3	2711	0065-0136659288
44879	2014.06.18	20:02:25.082	4	310	0065-0136671473
44880	2014.06.18	20:02:25.413	3	1412	0065-0136671473
44881	2014.06.18	20:02:26.851	3	220	0065-0136671473
44882	2014.06.18	20:02:29.343	3	321	0065-0136671473
44883	2014.06.18	20:02:36.597	3	542	0065-0136659288
44884	2014.06.18	20:02:37.238	4	2274	0065-0136659288
44885	2014.06.18	20:02:38.977	3	641	0065-0136665886
44886	2014.06.18	20:02:39.730	4	2028	0065-0136665886
44887	2014.06.18	20:02:41.823	4	379	0065-0136665886
44888	2014.06.18	20:02:48.143	5	502	0065-0136665886
44889	2014.06.18	20:02:48.737	6	818	0065-0136665886
44890	2014.06.18	20:02:50.335	6	434	0065-0136665886
44891	2014.06.18	20:02:55.942	6	308	0065-0136665886
44892	2014.06.18	20:02:56.227	5	707	0065-0136665886
44893	2014.06.18	20:03:15.185	2	218	0065-0136660676
44894	2014.06.18	20:03:16.029	1	653	0065-0136660676
44895	2014.06.18	20:04:12.381	1	450	0065-0136660676
44896	2014.06.18	20:04:12.968	2	1306	0065-0136660676
44897	2014.06.18	20:04:22.850	3	409	0065-0136660676
44898	2014.06.18	20:04:23.404	4	932	0065-0136660676
44899	2014.06.18	20:04:27.201	5	646	0065-0136660676
44900	2014.06.18	20:04:27.958	6	1138	0065-0136660676
44901	2014.06.18	20:04:43.024	7	500	0065-0136660676
44902	2014.06.18	20:04:43.543	8	1142	0065-0136660676
44903	2014.06.18	20:04:44.997	8	810	0065-0136660676
44904	2014.06.18	20:04:46.659	1	317	0065-0136660676
44905	2014.06.18	20:04:47.349	2	628	0065-0136660676
44906	2014.06.18	20:12:08.808	4	506	0065-0136659288
44907	2014.06.18	20:12:09.432	3	8476	0065-0136659288
44908	2014.06.18	20:12:24.242	2	313	0065-0136659288
44909	2014.06.18	20:12:24.800	1	1394	0065-0136659288
44910	2014.06.18	20:12:27.252	8	315	0065-0136659288
44911	2014.06.18	20:12:27.643	7	2185	0065-0136659288
44912	2014.06.18	20:12:30.381	6	307	0065-0136659288
44913	2014.06.18	20:12:30.702	5	2385	0065-0136659288
44914	2014.06.18	20:12:33.130	5	306	0065-0136659288
44915	2014.06.18	20:15:55.978	4	509	0065-0136659288
44916	2014.06.18	20:15:56.545	3	8571	0065-0136659288
44917	2014.06.18	20:16:10.834	2	222	0065-0136659288
44918	2014.06.18	20:16:11.195	1	1283	0065-0136659288
44919	2014.06.18	20:16:13.170	8	315	0065-0136659288
44920	2014.06.18	20:16:13.473	7	2777	0065-0136659288
44921	2014.06.18	20:17:26.936	6	419	0065-0136659288
44922	2014.06.18	20:17:27.276	5	2658	0065-0136659288
44923	2014.06.18	20:17:50.083	4	809	0065-0136670531
44924	2014.06.18	20:17:51.204	3	3394	0065-0136670531
44925	2014.06.18	20:17:54.638	3	221	0065-0136670531
44926	2014.06.18	20:18:46.539	2	318	0065-0136670531
44927	2014.06.18	20:18:47.137	1	1304	0065-0136670531
44928	2014.06.18	20:19:39.240	8	794	0065-0136670531
44929	2014.06.18	20:19:40.221	7	2484	0065-0136670531
44930	2014.06.18	20:20:13.744	6	1547	0065-0136670531
44931	2014.06.18	20:20:15.455	5	1567	0065-0136670531
44932	2014.06.18	20:20:56.414	5	1061	0065-0136670531
44933	2014.06.18	20:20:58.187	5	350	0065-0136670531
44934	2014.06.18	20:25:17.328	4	1636	0065-0136670531
44935	2014.06.18	20:25:19.054	3	2129	0065-0136670531
44936	2014.06.18	20:27:20.402	2	416	0065-0136670531
44937	2014.06.18	20:27:20.956	1	717	0065-0136670531
44938	2014.06.18	20:27:21.931	1	226	0065-0136670531
44939	2014.06.18	20:27:39.965	1	315	0065-0136670531
44940	2014.06.18	20:27:40.228	2	742	0065-0136670531
44941	2014.06.18	20:27:42.674	3	542	0065-0136670531
44942	2014.06.18	20:27:43.319	4	1039	0065-0136670531
44943	2014.06.18	20:27:56.925	5	567	0065-0136670531
44944	2014.06.18	20:27:57.640	6	2460	0065-0136670531
44945	2014.06.18	20:28:03.758	6	226	0065-0136670531
44946	2014.06.18	20:28:04.013	6	712	0065-0136670531
44947	2014.06.18	20:28:16.346	6	937	0065-0136670531
44948	2014.06.18	20:28:17.324	5	1492	0065-0136670531
44949	2014.06.18	20:28:44.896	5	1361	0065-0136670531
44950	2014.06.18	20:28:46.379	6	2339	0065-0136670531
44951	2014.06.18	20:28:49.159	6	1451	0065-0136670531
44952	2014.06.18	20:28:53.967	6	593	0065-0136670531
44953	2014.06.18	20:28:54.562	5	1393	0065-0136670531
44954	2014.06.18	20:28:56.461	5	1306	0065-0136670531
44955	2014.06.18	20:29:59.758	4	644	0065-0136670531
44956	2014.06.18	20:30:00.512	3	4067	0065-0136670531
44957	2014.06.18	20:30:05.049	3	1037	0065-0136670531
44958	2014.06.18	20:42:56.970	3	504	0065-0136670531
44959	2014.06.18	20:42:57.499	4	1096	0065-0136670531
44960	2014.06.18	20:53:18.376	5	1253	0065-0136670531
44961	2014.06.18	20:53:19.780	6	1934	0065-0136670531
44962	2014.06.18	20:53:33.337	7	1124	0065-0136670531
44963	2014.06.18	20:53:34.654	8	1816	0065-0136670531
44964	2014.06.18	20:53:40.090	1	311	0065-0136670531
44965	2014.06.18	20:53:40.460	2	790	0065-0136670531
44966	2014.06.18	20:58:22.234	3	498	0065-0136651817
44967	2014.06.18	20:58:22.885	4	2387	0065-0136651817
44968	2014.06.18	20:58:44.414	5	710	0065-0136651817
44969	2014.06.18	20:58:45.302	6	2703	0065-0136651817
44970	2014.06.18	20:58:49.087	7	418	0065-0136651817
44971	2014.06.18	20:58:49.574	8	1211	0065-0136651817
44972	2014.06.18	20:59:30.245	8	521	0065-0136651817
44973	2014.06.18	20:59:30.778	7	1093	0065-0136651817
44974	2014.06.18	20:59:33.130	6	463	0065-0136651817
44975	2014.06.18	20:59:33.600	5	1362	0065-0136651817
44976	2014.06.18	20:59:44.626	4	512	0065-0136659288
44977	2014.06.18	20:59:45.307	3	11413	0065-0136659288
