# Supplementary material for: Eco-HAB as a fully automated and ecologically relevant assessment of social impairments in mouse models of autism
Source: eLife. 2016 Oct 12;5:e19532. doi: 10.7554/eLife.19532 (PMC5092044; doi:10.7554/eLife.19532)
Supplement: Supplementary file 1. — DOI: http://dx.doi.org/10.7554/eLife.19532.038 [file elife-19532-supp1.zip › BALB VPA data cohort 1/20140618_230000.txt]

45663	2014.06.18	23:00:31.490	2	405	0065-0136653169
45664	2014.06.18	23:00:31.949	1	1789	0065-0136653169
45665	2014.06.18	23:00:40.708	3	218	0065-0136651817
45666	2014.06.18	23:00:40.834	4	216	0065-0136655780
45667	2014.06.18	23:00:44.041	5	332	0065-0136651817
45668	2014.06.18	23:00:44.439	6	3271	0065-0136651817
45669	2014.06.18	23:00:57.872	7	609	0065-0136651817
45670	2014.06.18	23:00:58.625	8	3456	0065-0136651817
45671	2014.06.18	23:01:08.333	1	319	0065-0136653169
45672	2014.06.18	23:01:08.668	2	2674	0065-0136653169
45673	2014.06.18	23:01:11.385	2	216	0065-0136653169
45674	2014.06.18	23:01:37.213	1	311	0065-0136651817
45675	2014.06.18	23:01:37.649	2	5495	0065-0136651817
45676	2014.06.18	23:02:43.993	5	1501	0065-0136655780
45677	2014.06.18	23:02:45.753	6	3376	0065-0136655780
45678	2014.06.18	23:02:58.091	7	552	0065-0136655780
45679	2014.06.18	23:02:58.721	8	1426	0065-0136655780
45680	2014.06.18	23:03:01.038	1	321	0065-0136655780
45681	2014.06.18	23:03:01.524	2	1286	0065-0136655780
45682	2014.06.18	23:16:40.367	3	813	0065-0136659288
45683	2014.06.18	23:16:41.554	4	2772	0065-0136659288
45684	2014.06.18	23:17:25.180	5	1786	0065-0136659288
45685	2014.06.18	23:17:27.103	6	7910	0065-0136659288
45686	2014.06.18	23:17:41.179	7	806	0065-0136659288
45687	2014.06.18	23:17:42.064	8	1370	0065-0136659288
45688	2014.06.18	23:17:48.343	8	430	0065-0136659288
45689	2014.06.18	23:17:48.802	7	2001	0065-0136659288
45690	2014.06.18	23:17:51.707	6	422	0065-0136659288
45691	2014.06.18	23:17:52.066	5	1104	0065-0136659288
45692	2014.06.18	23:18:10.939	4	402	0065-0136659288
45693	2014.06.18	23:18:11.365	3	747	0065-0136659288
45694	2014.06.18	23:18:14.016	3	616	0065-0136659288
45695	2014.06.18	23:18:14.638	4	1405	0065-0136659288
45696	2014.06.18	23:19:05.644	5	428	0065-0136659288
45697	2014.06.18	23:19:06.115	6	2961	0065-0136659288
45698	2014.06.18	23:19:26.309	6	419	0065-0136659288
45699	2014.06.18	23:19:26.666	5	3361	0065-0136659288
45700	2014.06.18	23:19:30.870	4	563	0065-0136659288
45701	2014.06.18	23:19:31.563	3	6412	0065-0136659288
45702	2014.06.18	23:20:07.146	2	1714	0065-0136659288
45703	2014.06.18	23:20:10.250	1	1905	0065-0136659288
45704	2014.06.18	23:20:22.835	1	311	0065-0136659288
45705	2014.06.18	23:20:23.187	2	2540	0065-0136659288
45706	2014.06.18	23:20:26.063	2	220	0065-0136659288
45707	2014.06.18	23:20:26.302	2	439	0065-0136659288
45708	2014.06.18	23:20:26.814	2	220	0065-0136659288
45709	2014.06.18	23:20:27.053	2	340	0065-0136659288
45710	2014.06.18	23:20:28.203	2	214	0065-0136659288
45711	2014.06.18	23:30:15.643	3	531	0065-0136659459
45712	2014.06.18	23:30:16.221	4	1405	0065-0136659459
45713	2014.06.18	23:30:30.398	5	311	0065-0136659459
45714	2014.06.18	23:30:30.728	6	1952	0065-0136659459
45715	2014.06.18	23:30:39.062	7	341	0065-0136659459
45716	2014.06.18	23:30:39.392	8	914	0065-0136659459
45717	2014.06.18	23:31:00.208	1	630	0065-0136659459
45718	2014.06.18	23:31:01.521	2	1683	0065-0136659459
45719	2014.06.18	23:38:52.328	3	752	0065-0136651817
45720	2014.06.18	23:38:53.151	4	11586	0065-0136651817
45721	2014.06.18	23:39:04.845	4	221	0065-0136651817
45722	2014.06.18	23:39:24.235	5	1589	0065-0136651817
45723	2014.06.18	23:39:26.194	6	2295	0065-0136651817
45724	2014.06.18	23:39:58.140	7	341	0065-0136651817
45725	2014.06.18	23:39:58.449	8	1103	0065-0136651817
45726	2014.06.18	23:40:01.088	1	323	0065-0136651817
45727	2014.06.18	23:40:02.568	2	2414	0065-0136651817
45728	2014.06.19	00:09:42.182	3	996	0065-0136661759
45729	2014.06.19	00:09:43.294	4	1426	0065-0136661759
45730	2014.06.19	00:10:10.467	4	523	0065-0136661759
45731	2014.06.19	00:10:10.936	3	598	0065-0136661759
