# Supplementary material for: Eco-HAB as a fully automated and ecologically relevant assessment of social impairments in mouse models of autism
Source: eLife. 2016 Oct 12;5:e19532. doi: 10.7554/eLife.19532 (PMC5092044; doi:10.7554/eLife.19532)
Supplement: Supplementary file 1. — DOI: http://dx.doi.org/10.7554/eLife.19532.038 [file elife-19532-supp1.zip › BALB VPA data cohort 1/20140619_000000.txt]

45732	2014.06.19	00:16:59.675	3	916	0065-0136661759
45733	2014.06.19	00:17:00.697	3	517	0065-0136661759
45734	2014.06.19	00:17:01.249	4	1145	0065-0136661759
45735	2014.06.19	00:20:35.338	4	421	0065-0136661759
45736	2014.06.19	00:20:35.809	3	1493	0065-0136661759
45737	2014.06.19	00:21:00.593	2	812	0065-0136661759
45738	2014.06.19	00:21:01.705	1	1683	0065-0136661759
45739	2014.06.19	00:21:20.287	8	707	0065-0136661759
45740	2014.06.19	00:21:21.137	7	1938	0065-0136661759
45741	2014.06.19	00:22:14.686	7	707	0065-0136661759
45742	2014.06.19	00:22:15.383	8	872	0065-0136661759
45743	2014.06.19	00:22:17.511	1	307	0065-0136661759
45744	2014.06.19	00:22:17.903	2	406	0065-0136661759
45745	2014.06.19	00:22:27.464	3	597	0065-0136661759
45746	2014.06.19	00:22:28.007	4	746	0065-0136661759
45747	2014.06.19	00:22:28.806	4	229	0065-0136661759
45748	2014.06.19	00:23:36.329	4	451	0065-0136661759
45749	2014.06.19	00:23:36.685	3	615	0065-0136661759
45750	2014.06.19	00:24:09.898	3	412	0065-0136661759
45751	2014.06.19	00:24:10.355	4	718	0065-0136661759
45752	2014.06.19	00:24:15.656	5	516	0065-0136661759
45753	2014.06.19	00:24:16.247	6	2048	0065-0136661759
45754	2014.06.19	00:24:23.440	7	341	0065-0136661759
45755	2014.06.19	00:24:23.722	8	807	0065-0136661759
45756	2014.06.19	00:24:48.182	1	318	0065-0136661759
45757	2014.06.19	00:24:48.478	2	313	0065-0136661759
45758	2014.06.19	00:24:52.026	3	421	0065-0136661759
45759	2014.06.19	00:24:52.385	4	537	0065-0136661759
45760	2014.06.19	00:29:25.515	2	521	0065-0136670531
45761	2014.06.19	00:29:26.408	1	1529	0065-0136670531
45762	2014.06.19	00:29:28.166	1	211	0065-0136670531
45763	2014.06.19	00:29:40.313	8	804	0065-0136670531
45764	2014.06.19	00:29:41.239	7	1519	0065-0136670531
45765	2014.06.19	00:29:44.313	6	580	0065-0136670531
45766	2014.06.19	00:29:44.946	5	759	0065-0136670531
45767	2014.06.19	00:29:56.554	4	522	0065-0136661759
45768	2014.06.19	00:29:57.081	3	873	0065-0136661759
45769	2014.06.19	00:30:11.284	3	322	0065-0136665886
45770	2014.06.19	00:30:11.682	4	309	0065-0136665886
45771	2014.06.19	00:33:15.785	4	555	0065-0136670531
45772	2014.06.19	00:33:16.509	3	2160	0065-0136670531
45773	2014.06.19	00:33:18.713	3	480	0065-0136670531
45774	2014.06.19	00:35:25.163	3	843	0065-0136651817
45775	2014.06.19	00:35:26.119	4	22591	0065-0136651817
45776	2014.06.19	00:36:26.769	5	1034	0065-0136651817
45777	2014.06.19	00:36:27.950	6	2566	0065-0136651817
45778	2014.06.19	00:36:33.016	7	526	0065-0136651817
45779	2014.06.19	00:36:33.544	8	1497	0065-0136651817
45780	2014.06.19	00:38:41.247	2	434	0065-0136670531
45781	2014.06.19	00:38:41.805	1	1534	0065-0136670531
45782	2014.06.19	00:38:53.370	1	323	0065-0136670531
45783	2014.06.19	00:38:53.740	2	217	0065-0136670531
45784	2014.06.19	00:38:54.429	8	414	0065-0136651817
45785	2014.06.19	00:38:54.745	7	1244	0065-0136651817
45786	2014.06.19	00:38:56.007	7	312	0065-0136651817
45787	2014.06.19	00:39:00.111	6	446	0065-0136651817
45788	2014.06.19	00:39:00.531	5	773	0065-0136651817
45789	2014.06.19	00:39:02.254	4	406	0065-0136651817
45790	2014.06.19	00:39:02.685	3	2098	0065-0136651817
45791	2014.06.19	00:39:19.013	3	809	0065-0136651817
45792	2014.06.19	00:39:19.841	4	1132	0065-0136651817
45793	2014.06.19	00:41:21.793	5	446	0065-0136651817
45794	2014.06.19	00:41:22.317	6	2351	0065-0136651817
45795	2014.06.19	00:41:53.930	7	412	0065-0136651817
45796	2014.06.19	00:41:54.333	8	1193	0065-0136651817
45797	2014.06.19	00:42:21.268	1	453	0065-0136651817
45798	2014.06.19	00:42:21.912	2	1400	0065-0136651817
45799	2014.06.19	00:49:34.356	4	614	0065-0136665886
45800	2014.06.19	00:49:35.105	3	1126	0065-0136665886
45801	2014.06.19	00:49:36.255	3	694	0065-0136665886
45802	2014.06.19	00:49:54.595	3	937	0065-0136651817
45803	2014.06.19	00:49:55.729	4	6135	0065-0136651817
45804	2014.06.19	00:50:07.854	3	812	0065-0136667521
45805	2014.06.19	00:50:08.940	4	3361	0065-0136667521
45806	2014.06.19	00:50:48.720	3	998	0065-0136660676
45807	2014.06.19	00:50:49.931	4	2323	0065-0136660676
45808	2014.06.19	00:51:21.251	5	620	0065-0136667521
45809	2014.06.19	00:51:22.016	6	502	0065-0136667521
45810	2014.06.19	00:51:22.385	5	725	0065-0136660676
45811	2014.06.19	00:51:22.671	6	1202	0065-0136667521
45812	2014.06.19	00:51:25.029	7	307	0065-0136667521
45813	2014.06.19	00:51:25.420	8	1243	0065-0136667521
45814	2014.06.19	00:51:23.901	6	3258	0065-0136660676
45815	2014.06.19	00:51:29.263	7	347	0065-0136660676
45816	2014.06.19	00:51:29.813	8	1316	0065-0136660676
45817	2014.06.19	00:51:40.597	1	404	0065-0136667521
45818	2014.06.19	00:51:41.076	1	409	0065-0136660676
45819	2014.06.19	00:51:41.093	2	422	0065-0136667521
45820	2014.06.19	00:51:41.668	2	2806	0065-0136660676
45821	2014.06.19	00:56:51.205	4	515	0065-0136651817
45822	2014.06.19	00:56:51.868	3	1525	0065-0136651817
45823	2014.06.19	00:59:54.916	2	2212	0065-0136651817
45824	2014.06.19	00:59:57.871	2	1299	0065-0136651817
45825	2014.06.19	01:00:00.526	1	2675	0065-0136651817
