# Supplementary material for: Eco-HAB as a fully automated and ecologically relevant assessment of social impairments in mouse models of autism
Source: eLife. 2016 Oct 12;5:e19532. doi: 10.7554/eLife.19532 (PMC5092044; doi:10.7554/eLife.19532)
Supplement: Supplementary file 1. — DOI: http://dx.doi.org/10.7554/eLife.19532.038 [file elife-19532-supp1.zip › BALB VPA data cohort 1/20140619_010000.txt]

45826	2014.06.19	01:01:53.674	8	508	0065-0136651817
45827	2014.06.19	01:01:54.188	7	1986	0065-0136651817
45828	2014.06.19	01:02:11.704	6	324	0065-0136651817
45829	2014.06.19	01:02:12.060	5	2769	0065-0136651817
45830	2014.06.19	01:02:16.138	4	498	0065-0136651817
45831	2014.06.19	01:02:16.735	3	2186	0065-0136651817
45832	2014.06.19	01:09:27.456	3	406	0065-0136660676
45833	2014.06.19	01:09:28.040	4	2335	0065-0136660676
45834	2014.06.19	01:09:44.067	5	549	0065-0136660676
45835	2014.06.19	01:09:45.036	6	2915	0065-0136660676
45836	2014.06.19	01:09:52.511	6	621	0065-0136660676
45837	2014.06.19	01:09:53.140	5	1065	0065-0136660676
45838	2014.06.19	01:11:32.081	3	2091	0065-0136653169
45839	2014.06.19	01:11:34.603	4	3286	0065-0136653169
45840	2014.06.19	01:12:13.476	5	1009	0065-0136653169
45841	2014.06.19	01:12:14.561	6	5916	0065-0136653169
45842	2014.06.19	01:12:26.092	7	612	0065-0136653169
45843	2014.06.19	01:12:26.751	8	1728	0065-0136653169
45844	2014.06.19	01:12:37.679	1	412	0065-0136653169
45845	2014.06.19	01:12:38.336	2	1284	0065-0136653169
45846	2014.06.19	01:12:38.813	3	1002	0065-0136673193
45847	2014.06.19	01:12:39.678	2	219	0065-0136653169
45848	2014.06.19	01:12:39.901	2	358	0065-0136653169
45849	2014.06.19	01:12:40.129	4	2220	0065-0136673193
45850	2014.06.19	01:12:45.922	3	606	0065-0136653169
45851	2014.06.19	01:12:46.694	4	1795	0065-0136653169
45852	2014.06.19	01:13:00.937	5	908	0065-0136673193
45853	2014.06.19	01:13:01.770	3	1141	0065-0136651817
45854	2014.06.19	01:13:02.022	6	4643	0065-0136673193
45855	2014.06.19	01:13:03.180	4	6717	0065-0136651817
45856	2014.06.19	01:13:15.793	6	307	0065-0136673193
45857	2014.06.19	01:13:16.081	5	1430	0065-0136673193
45858	2014.06.19	01:13:18.611	4	211	0065-0136673193
45859	2014.06.19	01:13:18.880	3	813	0065-0136673193
45860	2014.06.19	01:13:20.746	5	460	0065-0136651817
45861	2014.06.19	01:13:21.208	6	1590	0065-0136651817
45862	2014.06.19	01:13:23.733	7	422	0065-0136651817
45863	2014.06.19	01:13:24.194	8	994	0065-0136651817
45864	2014.06.19	01:13:26.569	1	548	0065-0136651817
45865	2014.06.19	01:13:27.400	2	965	0065-0136651817
45866	2014.06.19	01:13:42.732	4	343	0065-0136660676
45867	2014.06.19	01:13:43.195	3	1299	0065-0136660676
45868	2014.06.19	01:14:15.853	2	404	0065-0136660676
45869	2014.06.19	01:14:16.533	1	899	0065-0136660676
45870	2014.06.19	01:14:17.459	1	371	0065-0136660676
45871	2014.06.19	01:14:17.922	1	227	0065-0136660676
45872	2014.06.19	01:14:25.215	8	220	0065-0136660676
45873	2014.06.19	01:14:25.833	7	2002	0065-0136660676
45874	2014.06.19	01:14:32.417	3	1660	0065-0136659288
45875	2014.06.19	01:14:34.250	4	4814	0065-0136659288
45876	2014.06.19	01:14:57.664	6	640	0065-0136660676
45877	2014.06.19	01:14:58.437	5	648	0065-0136660676
45878	2014.06.19	01:15:03.916	5	557	0065-0136660676
45879	2014.06.19	01:15:04.773	6	719	0065-0136660676
45880	2014.06.19	01:15:51.010	5	614	0065-0136659288
45881	2014.06.19	01:15:51.739	6	6517	0065-0136659288
45882	2014.06.19	01:15:58.656	6	1920	0065-0136659288
45883	2014.06.19	01:16:03.863	3	738	0065-0136659459
45884	2014.06.19	01:16:04.591	7	436	0065-0136659288
45885	2014.06.19	01:16:04.777	4	2310	0065-0136659459
45886	2014.06.19	01:16:05.052	8	4559	0065-0136659288
45887	2014.06.19	01:16:11.009	1	409	0065-0136659288
45888	2014.06.19	01:16:12.945	2	903	0065-0136659288
45889	2014.06.19	01:16:42.447	7	214	0065-0136660676
45890	2014.06.19	01:16:42.719	8	1101	0065-0136660676
45891	2014.06.19	01:17:00.427	2	409	0065-0136673193
45892	2014.06.19	01:17:01.803	1	4793	0065-0136673193
45893	2014.06.19	01:17:18.263	8	314	0065-0136673193
45894	2014.06.19	01:17:18.626	7	1105	0065-0136673193
45895	2014.06.19	01:17:20.573	6	219	0065-0136673193
45896	2014.06.19	01:17:20.866	5	1066	0065-0136673193
45897	2014.06.19	01:17:25.442	1	219	0065-0136660676
45898	2014.06.19	01:17:25.845	2	1186	0065-0136660676
45899	2014.06.19	01:18:05.547	2	421	0065-0136660676
45900	2014.06.19	01:18:05.978	1	712	0065-0136660676
45901	2014.06.19	01:18:07.378	4	464	0065-0136653169
45902	2014.06.19	01:18:07.981	3	14726	0065-0136653169
45903	2014.06.19	01:18:33.981	5	432	0065-0136659459
45904	2014.06.19	01:18:34.441	6	1060	0065-0136659459
45905	2014.06.19	01:18:38.095	7	308	0065-0136659459
45906	2014.06.19	01:18:38.421	8	1120	0065-0136659459
45907	2014.06.19	01:18:39.527	2	1405	0065-0136653169
45908	2014.06.19	01:19:27.456	1	214	0065-0136659459
45909	2014.06.19	01:19:28.016	2	1105	0065-0136659459
45910	2014.06.19	01:20:23.314	1	218	0065-0136660676
45911	2014.06.19	01:20:23.643	2	524	0065-0136660676
45912	2014.06.19	01:20:24.298	2	327	0065-0136660676
45913	2014.06.19	01:20:27.542	2	907	0065-0136653169
45914	2014.06.19	01:20:32.318	2	516	0065-0136660676
45915	2014.06.19	01:20:29.017	1	4450	0065-0136653169
45916	2014.06.19	01:20:33.793	1	616	0065-0136660676
45917	2014.06.19	01:20:36.217	8	326	0065-0136653169
45918	2014.06.19	01:20:36.617	8	596	0065-0136660676
45919	2014.06.19	01:20:36.509	7	839	0065-0136653169
45920	2014.06.19	01:20:38.054	6	308	0065-0136653169
45921	2014.06.19	01:20:38.390	5	714	0065-0136653169
45922	2014.06.19	01:20:37.436	7	2369	0065-0136660676
45923	2014.06.19	01:20:39.644	4	316	0065-0136653169
45924	2014.06.19	01:20:39.975	3	1187	0065-0136653169
45925	2014.06.19	01:20:41.281	6	318	0065-0136660676
45926	2014.06.19	01:20:41.761	5	882	0065-0136660676
45927	2014.06.19	01:21:24.709	4	350	0065-0136673193
45928	2014.06.19	01:21:25.171	3	4956	0065-0136673193
45929	2014.06.19	01:22:14.103	2	329	0065-0136673193
45930	2014.06.19	01:22:14.771	1	1585	0065-0136673193
45931	2014.06.19	01:23:37.600	8	421	0065-0136673193
45932	2014.06.19	01:23:38.092	7	3559	0065-0136673193
45933	2014.06.19	01:23:49.735	6	215	0065-0136673193
45934	2014.06.19	01:23:50.076	5	2742	0065-0136673193
45935	2014.06.19	01:24:20.268	5	606	0065-0136673193
45936	2014.06.19	01:24:20.923	5	217	0065-0136673193
45937	2014.06.19	01:24:21.254	6	7402	0065-0136673193
45938	2014.06.19	01:24:30.460	7	502	0065-0136673193
45939	2014.06.19	01:24:31.018	8	1334	0065-0136673193
45940	2014.06.19	01:25:07.137	8	1395	0065-0136673193
45941	2014.06.19	01:25:08.653	7	3844	0065-0136673193
45942	2014.06.19	01:25:25.544	7	534	0065-0136673193
45943	2014.06.19	01:25:26.530	8	1938	0065-0136673193
45944	2014.06.19	01:25:29.268	1	218	0065-0136673193
45945	2014.06.19	01:25:29.540	2	1985	0065-0136673193
45946	2014.06.19	01:25:32.592	2	633	0065-0136673193
45947	2014.06.19	01:25:33.374	2	228	0065-0136673193
45948	2014.06.19	01:25:33.678	2	215	0065-0136673193
45949	2014.06.19	01:25:33.933	2	475	0065-0136673193
45950	2014.06.19	01:26:57.492	4	439	0065-0136660676
45951	2014.06.19	01:26:58.040	3	3481	0065-0136660676
45952	2014.06.19	01:27:58.890	3	415	0065-0136673193
45953	2014.06.19	01:27:59.378	4	723	0065-0136673193
45954	2014.06.19	01:29:21.579	2	409	0065-0136660676
45955	2014.06.19	01:29:22.326	1	1108	0065-0136660676
45956	2014.06.19	01:29:56.425	1	313	0065-0136660676
45957	2014.06.19	01:29:56.728	2	416	0065-0136660676
45958	2014.06.19	01:30:02.702	2	309	0065-0136660676
45959	2014.06.19	01:30:03.486	1	510	0065-0136660676
45960	2014.06.19	01:30:09.204	1	316	0065-0136660676
45961	2014.06.19	01:30:09.540	2	509	0065-0136660676
45962	2014.06.19	01:30:13.454	2	338	0065-0136660676
45963	2014.06.19	01:30:13.820	1	499	0065-0136660676
45964	2014.06.19	01:30:23.996	1	410	0065-0136660676
45965	2014.06.19	01:30:24.397	2	414	0065-0136660676
45966	2014.06.19	01:30:28.246	2	306	0065-0136660676
45967	2014.06.19	01:30:28.739	1	606	0065-0136660676
45968	2014.06.19	01:30:34.911	8	313	0065-0136660676
45969	2014.06.19	01:30:35.367	7	1405	0065-0136660676
45970	2014.06.19	01:30:53.228	6	630	0065-0136660676
45971	2014.06.19	01:30:53.984	5	741	0065-0136660676
45972	2014.06.19	01:34:39.791	4	309	0065-0136660676
45973	2014.06.19	01:34:40.107	3	1988	0065-0136660676
45974	2014.06.19	01:36:37.012	4	314	0065-0136673193
45975	2014.06.19	01:36:37.404	3	2961	0065-0136673193
45976	2014.06.19	01:38:07.996	2	431	0065-0136673193
45977	2014.06.19	01:38:08.752	1	2314	0065-0136673193
45978	2014.06.19	01:38:17.854	2	310	0065-0136660676
45979	2014.06.19	01:38:18.799	1	610	0065-0136660676
45980	2014.06.19	01:38:32.126	8	712	0065-0136660676
45981	2014.06.19	01:38:32.917	7	2591	0065-0136660676
45982	2014.06.19	01:38:38.925	7	810	0065-0136660676
45983	2014.06.19	01:38:39.713	8	726	0065-0136660676
45984	2014.06.19	01:38:40.464	8	219	0065-0136660676
45985	2014.06.19	01:39:18.036	8	529	0065-0136673193
45986	2014.06.19	01:39:18.986	7	4052	0065-0136673193
45987	2014.06.19	01:39:23.253	7	384	0065-0136673193
45988	2014.06.19	01:39:23.717	7	1588	0065-0136673193
45989	2014.06.19	01:39:33.191	6	321	0065-0136673193
45990	2014.06.19	01:39:33.659	5	2006	0065-0136673193
45991	2014.06.19	01:39:36.325	4	1022	0065-0136673193
45992	2014.06.19	01:39:37.815	3	6020	0065-0136673193
45993	2014.06.19	01:39:50.868	3	702	0065-0136655780
45994	2014.06.19	01:39:51.836	4	3058	0065-0136655780
45995	2014.06.19	01:40:05.017	5	811	0065-0136655780
45996	2014.06.19	01:40:05.971	6	5617	0065-0136655780
45997	2014.06.19	01:40:18.623	7	1469	0065-0136655780
45998	2014.06.19	01:40:20.465	8	2168	0065-0136655780
45999	2014.06.19	01:41:33.210	3	309	0065-0136673193
46000	2014.06.19	01:41:33.622	4	1832	0065-0136673193
46001	2014.06.19	01:41:35.795	4	503	0065-0136673193
46002	2014.06.19	01:41:38.790	1	225	0065-0136655780
46003	2014.06.19	01:41:39.190	2	1104	0065-0136655780
46004	2014.06.19	01:42:03.596	3	610	0065-0136655780
46005	2014.06.19	01:42:04.341	4	1596	0065-0136655780
46006	2014.06.19	01:43:39.516	3	635	0065-0136659459
46007	2014.06.19	01:43:40.426	4	2514	0065-0136659459
46008	2014.06.19	01:44:09.076	5	505	0065-0136659459
46009	2014.06.19	01:44:09.633	6	1211	0065-0136659459
46010	2014.06.19	01:44:25.675	7	409	0065-0136659459
46011	2014.06.19	01:44:26.168	8	1138	0065-0136659459
46012	2014.06.19	01:44:27.350	8	402	0065-0136659459
46013	2014.06.19	01:45:02.884	4	344	0065-0136673193
46014	2014.06.19	01:45:03.309	3	3687	0065-0136673193
46015	2014.06.19	01:45:14.812	3	725	0065-0136670531
46016	2014.06.19	01:45:15.760	4	2481	0065-0136670531
46017	2014.06.19	01:45:18.847	2	1000	0065-0136673193
46018	2014.06.19	01:45:20.252	1	7367	0065-0136673193
46019	2014.06.19	01:45:27.807	1	951	0065-0136673193
46020	2014.06.19	01:45:28.925	1	839	0065-0136673193
46021	2014.06.19	01:45:33.574	1	316	0065-0136673193
46022	2014.06.19	01:45:33.832	2	1520	0065-0136673193
46023	2014.06.19	01:45:37.216	1	341	0065-0136659459
46024	2014.06.19	01:45:37.842	2	2471	0065-0136659459
46025	2014.06.19	01:46:34.822	8	1095	0065-0136660676
46026	2014.06.19	01:46:35.962	7	2340	0065-0136660676
46027	2014.06.19	01:46:34.372	3	4032	0065-0136673193
46028	2014.06.19	01:46:41.234	6	512	0065-0136660676
46029	2014.06.19	01:46:38.747	4	3262	0065-0136673193
46030	2014.06.19	01:46:41.879	5	2130	0065-0136660676
46031	2014.06.19	01:46:53.876	4	707	0065-0136673193
46032	2014.06.19	01:46:54.709	3	5417	0065-0136673193
46033	2014.06.19	01:50:10.632	4	214	0065-0136660676
46034	2014.06.19	01:50:11.037	3	3367	0065-0136660676
46035	2014.06.19	01:51:10.773	4	309	0065-0136655780
46036	2014.06.19	01:51:11.170	3	3095	0065-0136655780
46037	2014.06.19	01:51:41.164	2	419	0065-0136655780
46038	2014.06.19	01:51:41.820	1	1730	0065-0136655780
46039	2014.06.19	01:51:48.718	8	409	0065-0136655780
46040	2014.06.19	01:51:49.202	7	1238	0065-0136655780
46041	2014.06.19	01:51:58.763	6	809	0065-0136655780
46042	2014.06.19	01:51:59.661	5	1096	0065-0136655780
46043	2014.06.19	01:53:11.587	4	319	0065-0136655780
46044	2014.06.19	01:53:12.089	3	1872	0065-0136655780
46045	2014.06.19	01:53:57.887	2	898	0065-0136655780
46046	2014.06.19	01:53:59.138	1	1799	0065-0136655780
46047	2014.06.19	01:54:15.284	8	405	0065-0136655780
46048	2014.06.19	01:54:16.651	4	529	0065-0136670531
46049	2014.06.19	01:54:15.836	7	2154	0065-0136655780
46050	2014.06.19	01:54:17.321	3	2817	0065-0136670531
46051	2014.06.19	01:54:43.880	6	505	0065-0136655780
46052	2014.06.19	01:54:44.341	5	1097	0065-0136655780
46053	2014.06.19	01:54:59.335	3	838	0065-0136670531
46054	2014.06.19	01:55:00.389	4	3271	0065-0136670531
46055	2014.06.19	01:55:04.853	5	719	0065-0136655780
46056	2014.06.19	01:55:10.868	4	601	0065-0136655780
46057	2014.06.19	01:55:11.622	3	1452	0065-0136655780
46058	2014.06.19	01:56:05.253	5	1155	0065-0136670531
46059	2014.06.19	01:56:06.919	6	3982	0065-0136670531
46060	2014.06.19	01:56:24.968	3	818	0065-0136671473
46061	2014.06.19	01:56:25.814	3	546	0065-0136673193
46062	2014.06.19	01:56:26.389	3	547	0065-0136655780
46063	2014.06.19	01:56:26.313	4	1028	0065-0136671473
46064	2014.06.19	01:56:27.399	4	2178	0065-0136673193
46065	2014.06.19	01:56:29.427	6	350	0065-0136670531
46066	2014.06.19	01:56:29.588	4	410	0065-0136655780
46067	2014.06.19	01:56:29.741	5	3640	0065-0136670531
46068	2014.06.19	01:56:36.809	4	316	0065-0136673193
46069	2014.06.19	01:56:37.301	3	1240	0065-0136673193
46070	2014.06.19	01:56:47.223	4	527	0065-0136655780
46071	2014.06.19	01:56:48.597	4	325	0065-0136670531
46072	2014.06.19	01:56:47.749	3	1920	0065-0136655780
46073	2014.06.19	01:56:49.730	3	314	0065-0136670531
46074	2014.06.19	01:57:24.901	2	1222	0065-0136670531
46075	2014.06.19	01:57:26.206	1	217	0065-0136670531
46076	2014.06.19	01:57:26.211	2	212	0065-0136655780
46077	2014.06.19	01:57:27.500	1	220	0065-0136670531
46078	2014.06.19	01:57:27.884	1	218	0065-0136655780
46079	2014.06.19	01:57:28.145	2	213	0065-0136655780
46080	2014.06.19	01:57:32.482	3	2694	0065-0136659459
46081	2014.06.19	01:57:35.482	4	1285	0065-0136659459
46082	2014.06.19	01:57:40.897	4	998	0065-0136659459
46083	2014.06.19	01:57:43.230	4	308	0065-0136671473
46084	2014.06.19	01:57:41.971	3	2437	0065-0136659459
46085	2014.06.19	01:57:44.416	3	4453	0065-0136671473
46086	2014.06.19	01:58:01.190	3	454	0065-0136670531
46087	2014.06.19	01:58:01.745	4	1120	0065-0136670531
46088	2014.06.19	01:59:58.545	3	948	0065-0136651817
46089	2014.06.19	01:59:59.765	4	1811	0065-0136651817
46090	2014.06.19	02:00:02.810	3	318	0065-0136655780
46091	2014.06.19	02:00:03.168	4	334	0065-0136655780
