# Supplementary material for: Eco-HAB as a fully automated and ecologically relevant assessment of social impairments in mouse models of autism
Source: eLife. 2016 Oct 12;5:e19532. doi: 10.7554/eLife.19532 (PMC5092044; doi:10.7554/eLife.19532)
Supplement: Supplementary file 1. — DOI: http://dx.doi.org/10.7554/eLife.19532.038 [file elife-19532-supp1.zip › BALB VPA data cohort 1/20140619_020000.txt]

46092	2014.06.19	02:01:21.270	2	307	0065-0136653169
46093	2014.06.19	02:01:21.962	1	1690	0065-0136653169
46094	2014.06.19	02:02:18.871	1	327	0065-0136653169
46095	2014.06.19	02:02:19.313	2	1700	0065-0136653169
46096	2014.06.19	02:02:41.550	5	1179	0065-0136651817
46097	2014.06.19	02:02:43.001	6	4989	0065-0136651817
46098	2014.06.19	02:02:48.176	6	484	0065-0136651817
46099	2014.06.19	02:03:02.383	7	815	0065-0136651817
46100	2014.06.19	02:03:03.259	8	2774	0065-0136651817
46101	2014.06.19	02:03:30.796	1	514	0065-0136651817
46102	2014.06.19	02:03:32.401	4	1092	0065-0136670531
46103	2014.06.19	02:03:33.769	3	1830	0065-0136670531
46104	2014.06.19	02:03:31.509	2	4583	0065-0136651817
46105	2014.06.19	02:03:36.398	2	215	0065-0136651817
46106	2014.06.19	02:03:42.892	3	907	0065-0136667521
46107	2014.06.19	02:03:43.903	4	508	0065-0136667521
46108	2014.06.19	02:03:43.994	3	2885	0065-0136671473
46109	2014.06.19	02:03:48.068	3	307	0065-0136651817
46110	2014.06.19	02:03:48.423	4	310	0065-0136651817
46111	2014.06.19	02:03:50.947	4	215	0065-0136651817
46112	2014.06.19	02:03:51.151	3	214	0065-0136651817
46113	2014.06.19	02:04:02.792	2	371	0065-0136651817
46114	2014.06.19	02:04:03.125	1	412	0065-0136651817
46115	2014.06.19	02:04:04.616	8	408	0065-0136651817
46116	2014.06.19	02:04:05.008	7	1700	0065-0136651817
46117	2014.06.19	02:04:10.877	6	322	0065-0136651817
46118	2014.06.19	02:04:11.167	5	813	0065-0136651817
46119	2014.06.19	02:04:34.830	4	410	0065-0136655780
46120	2014.06.19	02:04:35.390	3	1785	0065-0136655780
46121	2014.06.19	02:05:41.507	4	619	0065-0136651817
46122	2014.06.19	02:05:42.297	3	3825	0065-0136651817
46123	2014.06.19	02:05:53.139	2	350	0065-0136651817
46124	2014.06.19	02:05:53.496	1	457	0065-0136651817
46125	2014.06.19	02:05:59.726	1	313	0065-0136651817
46126	2014.06.19	02:06:00.153	2	1289	0065-0136651817
46127	2014.06.19	02:06:09.039	3	5133	0065-0136660676
46128	2014.06.19	02:06:14.319	4	1197	0065-0136660676
46129	2014.06.19	02:06:47.255	3	2194	0065-0136665886
46130	2014.06.19	02:06:49.639	4	1984	0065-0136665886
46131	2014.06.19	02:07:43.441	3	710	0065-0136651817
46132	2014.06.19	02:07:44.239	4	1463	0065-0136651817
46133	2014.06.19	02:07:45.868	4	622	0065-0136651817
46134	2014.06.19	02:07:46.539	4	610	0065-0136651817
46135	2014.06.19	02:09:08.797	5	842	0065-0136651817
46136	2014.06.19	02:09:09.590	6	806	0065-0136651817
46137	2014.06.19	02:09:11.077	7	405	0065-0136651817
46138	2014.06.19	02:09:11.400	8	316	0065-0136651817
46139	2014.06.19	02:09:12.500	1	313	0065-0136651817
46140	2014.06.19	02:09:12.827	2	1406	0065-0136651817
46141	2014.06.19	02:09:14.280	2	212	0065-0136651817
46142	2014.06.19	02:09:29.617	3	2382	0065-0136653169
46143	2014.06.19	02:09:32.335	4	2755	0065-0136653169
46144	2014.06.19	02:09:37.780	3	2278	0065-0136651817
46145	2014.06.19	02:09:40.193	4	2019	0065-0136651817
46146	2014.06.19	02:09:53.764	5	509	0065-0136660676
46147	2014.06.19	02:09:54.477	6	1952	0065-0136660676
46148	2014.06.19	02:09:55.937	5	1504	0065-0136667521
46149	2014.06.19	02:09:57.799	6	3540	0065-0136667521
46150	2014.06.19	02:10:05.680	7	213	0065-0136660676
46151	2014.06.19	02:10:06.352	5	591	0065-0136651817
46152	2014.06.19	02:10:06.065	8	1716	0065-0136660676
46153	2014.06.19	02:10:08.501	1	223	0065-0136660676
46154	2014.06.19	02:10:07.017	6	1747	0065-0136651817
46155	2014.06.19	02:10:08.824	2	2392	0065-0136660676
46156	2014.06.19	02:10:20.031	7	809	0065-0136667521
46157	2014.06.19	02:10:20.889	8	1950	0065-0136667521
46158	2014.06.19	02:10:46.299	6	941	0065-0136651817
46159	2014.06.19	02:10:47.279	5	2251	0065-0136651817
46160	2014.06.19	02:11:09.739	1	415	0065-0136667521
46161	2014.06.19	02:11:10.398	2	3872	0065-0136667521
46162	2014.06.19	02:11:23.890	3	1004	0065-0136667521
46163	2014.06.19	02:11:25.097	4	2673	0065-0136667521
46164	2014.06.19	02:11:38.164	4	307	0065-0136651817
46165	2014.06.19	02:11:38.492	3	3022	0065-0136651817
46166	2014.06.19	02:11:44.452	3	682	0065-0136651817
46167	2014.06.19	02:11:48.190	5	1896	0065-0136653169
46168	2014.06.19	02:11:52.670	2	354	0065-0136651817
46169	2014.06.19	02:11:50.294	6	3182	0065-0136653169
46170	2014.06.19	02:11:53.153	1	1097	0065-0136651817
46171	2014.06.19	02:11:54.920	7	847	0065-0136653169
46172	2014.06.19	02:11:55.873	8	1814	0065-0136653169
46173	2014.06.19	02:11:59.030	1	213	0065-0136653169
46174	2014.06.19	02:11:59.412	2	1316	0065-0136653169
46175	2014.06.19	02:12:19.165	5	599	0065-0136667521
46176	2014.06.19	02:12:19.815	6	2799	0065-0136667521
46177	2014.06.19	02:12:22.312	5	1398	0065-0136665886
46178	2014.06.19	02:12:23.953	6	4548	0065-0136665886
46179	2014.06.19	02:12:28.553	6	534	0065-0136665886
46180	2014.06.19	02:12:31.556	6	309	0065-0136665886
46181	2014.06.19	02:12:31.659	7	523	0065-0136667521
46182	2014.06.19	02:12:32.902	8	5218	0065-0136667521
46183	2014.06.19	02:12:38.947	1	216	0065-0136667521
46184	2014.06.19	02:12:39.842	7	324	0065-0136665886
46185	2014.06.19	02:12:40.266	8	2130	0065-0136665886
46186	2014.06.19	02:12:39.466	2	3494	0065-0136667521
46187	2014.06.19	02:12:50.957	1	441	0065-0136651817
46188	2014.06.19	02:12:51.720	2	1578	0065-0136651817
46189	2014.06.19	02:12:42.758	8	11978	0065-0136665886
46190	2014.06.19	02:12:56.292	1	332	0065-0136665886
46191	2014.06.19	02:12:56.721	2	1975	0065-0136665886
46192	2014.06.19	02:12:58.782	2	835	0065-0136665886
46193	2014.06.19	02:12:59.693	2	345	0065-0136665886
46194	2014.06.19	02:13:01.920	3	521	0065-0136651817
46195	2014.06.19	02:13:02.381	4	2806	0065-0136651817
46196	2014.06.19	02:13:11.359	4	803	0065-0136651817
46197	2014.06.19	02:13:12.433	3	1432	0065-0136651817
46198	2014.06.19	02:13:31.564	2	223	0065-0136651817
46199	2014.06.19	02:13:31.783	1	218	0065-0136651817
46200	2014.06.19	02:13:32.853	8	322	0065-0136651817
46201	2014.06.19	02:13:33.232	7	9800	0065-0136651817
46202	2014.06.19	02:13:51.334	3	436	0065-0136665886
46203	2014.06.19	02:13:51.726	4	1026	0065-0136665886
46204	2014.06.19	02:14:56.403	3	1808	0065-0136667521
46205	2014.06.19	02:15:00.258	4	1104	0065-0136667521
46206	2014.06.19	02:15:11.211	6	509	0065-0136651817
46207	2014.06.19	02:15:11.808	5	1253	0065-0136651817
46208	2014.06.19	02:15:17.126	4	710	0065-0136667521
46209	2014.06.19	02:15:17.858	3	899	0065-0136667521
46210	2014.06.19	02:19:06.087	3	789	0065-0136655780
46211	2014.06.19	02:19:07.921	4	2087	0065-0136655780
46212	2014.06.19	02:19:25.309	5	845	0065-0136651817
46213	2014.06.19	02:19:26.231	6	1628	0065-0136651817
46214	2014.06.19	02:19:29.987	7	435	0065-0136651817
46215	2014.06.19	02:19:30.324	8	1587	0065-0136651817
46216	2014.06.19	02:19:33.067	1	516	0065-0136651817
46217	2014.06.19	02:19:33.663	2	932	0065-0136651817
46218	2014.06.19	02:23:55.484	5	523	0065-0136655780
46219	2014.06.19	02:23:56.239	6	2875	0065-0136655780
46220	2014.06.19	02:24:01.202	7	422	0065-0136655780
46221	2014.06.19	02:24:01.731	8	1147	0065-0136655780
46222	2014.06.19	02:24:52.075	1	219	0065-0136655780
46223	2014.06.19	02:24:52.465	2	1092	0065-0136655780
46224	2014.06.19	02:24:57.736	2	316	0065-0136655780
46225	2014.06.19	02:24:58.016	1	216	0065-0136655780
46226	2014.06.19	02:24:58.391	2	223	0065-0136651817
46227	2014.06.19	02:24:59.382	8	318	0065-0136655780
46228	2014.06.19	02:24:59.830	8	215	0065-0136651817
46229	2014.06.19	02:25:00.090	7	224	0065-0136651817
46230	2014.06.19	02:25:04.358	6	307	0065-0136655780
46231	2014.06.19	02:25:04.622	5	405	0065-0136655780
46232	2014.06.19	02:25:04.869	6	219	0065-0136651817
46233	2014.06.19	02:25:05.101	5	216	0065-0136651817
46234	2014.06.19	02:25:05.794	4	212	0065-0136651817
46235	2014.06.19	02:25:06.068	3	4154	0065-0136651817
46236	2014.06.19	02:25:12.651	3	1294	0065-0136651817
46237	2014.06.19	02:25:13.989	4	2191	0065-0136651817
46238	2014.06.19	02:28:41.055	3	3587	0065-0136660676
46239	2014.06.19	02:28:48.046	4	2768	0065-0136660676
46240	2014.06.19	02:47:39.244	3	524	0065-0136661759
46241	2014.06.19	02:47:39.829	4	1049	0065-0136661759
46242	2014.06.19	02:56:41.077	5	2793	0065-0136661759
46243	2014.06.19	02:56:44.658	4	1506	0065-0136661759
46244	2014.06.19	03:00:58.699	4	813	0065-0136661759
46245	2014.06.19	03:00:59.658	3	1567	0065-0136661759
