# Supplementary material for: Eco-HAB as a fully automated and ecologically relevant assessment of social impairments in mouse models of autism
Source: eLife. 2016 Oct 12;5:e19532. doi: 10.7554/eLife.19532 (PMC5092044; doi:10.7554/eLife.19532)
Supplement: Supplementary file 1. — DOI: http://dx.doi.org/10.7554/eLife.19532.038 [file elife-19532-supp1.zip › BALB VPA data cohort 1/20140619_060000.txt]

46357	2014.06.19	06:02:31.939	8	443	0065-0136673193
46358	2014.06.19	06:02:32.503	7	1786	0065-0136673193
46359	2014.06.19	06:02:47.506	6	507	0065-0136673193
46360	2014.06.19	06:02:48.297	5	2839	0065-0136673193
46361	2014.06.19	06:08:51.940	5	732	0065-0136660676
46362	2014.06.19	06:08:52.913	6	2513	0065-0136660676
46363	2014.06.19	06:08:57.096	7	413	0065-0136660676
46364	2014.06.19	06:08:57.595	8	1687	0065-0136660676
46365	2014.06.19	06:09:00.172	1	217	0065-0136660676
46366	2014.06.19	06:09:00.524	2	1501	0065-0136660676
46367	2014.06.19	06:09:02.169	2	214	0065-0136660676
46368	2014.06.19	06:09:23.247	3	314	0065-0136660676
46369	2014.06.19	06:09:23.672	4	1340	0065-0136660676
46370	2014.06.19	06:14:45.464	4	907	0065-0136661759
46371	2014.06.19	06:14:46.515	3	1621	0065-0136661759
46372	2014.06.19	06:14:48.752	3	773	0065-0136661759
46373	2014.06.19	06:15:09.024	3	313	0065-0136661759
46374	2014.06.19	06:15:09.314	4	422	0065-0136661759
46375	2014.06.19	06:16:24.296	4	307	0065-0136671473
46376	2014.06.19	06:16:24.798	3	1995	0065-0136671473
46377	2014.06.19	06:16:28.955	2	309	0065-0136671473
46378	2014.06.19	06:16:29.372	1	415	0065-0136671473
46379	2014.06.19	06:16:33.915	8	906	0065-0136671473
46380	2014.06.19	06:16:34.858	7	807	0065-0136671473
46381	2014.06.19	06:16:36.671	6	320	0065-0136671473
46382	2014.06.19	06:16:36.968	5	817	0065-0136671473
46383	2014.06.19	06:23:36.041	4	549	0065-0136651817
46384	2014.06.19	06:23:36.766	3	3693	0065-0136651817
46385	2014.06.19	06:23:41.460	2	420	0065-0136651817
46386	2014.06.19	06:23:41.978	1	463	0065-0136651817
46387	2014.06.19	06:23:43.590	8	533	0065-0136651817
46388	2014.06.19	06:23:44.115	7	817	0065-0136651817
46389	2014.06.19	06:23:46.111	6	413	0065-0136651817
46390	2014.06.19	06:23:46.599	5	1063	0065-0136651817
46391	2014.06.19	06:23:47.846	5	217	0065-0136651817
46392	2014.06.19	06:24:35.003	5	1660	0065-0136660676
46393	2014.06.19	06:24:36.944	6	2217	0065-0136660676
46394	2014.06.19	06:24:48.595	7	420	0065-0136660676
46395	2014.06.19	06:24:47.705	4	1331	0065-0136670531
46396	2014.06.19	06:24:49.085	8	1119	0065-0136660676
46397	2014.06.19	06:24:49.343	3	2185	0065-0136670531
46398	2014.06.19	06:25:06.344	1	224	0065-0136660676
46399	2014.06.19	06:25:06.600	2	514	0065-0136660676
46400	2014.06.19	06:25:09.153	3	316	0065-0136670531
46401	2014.06.19	06:25:09.445	4	319	0065-0136670531
46402	2014.06.19	06:25:23.467	3	323	0065-0136660676
46403	2014.06.19	06:25:23.886	4	1110	0065-0136660676
46404	2014.06.19	06:26:17.560	4	1378	0065-0136659288
46405	2014.06.19	06:26:19.302	3	3143	0065-0136659288
46406	2014.06.19	06:26:44.996	2	418	0065-0136659288
46407	2014.06.19	06:26:47.710	1	212	0065-0136659288
46408	2014.06.19	06:26:47.981	1	217	0065-0136659288
46409	2014.06.19	06:26:48.508	1	3843	0065-0136659288
46410	2014.06.19	06:27:18.349	8	1026	0065-0136659288
46411	2014.06.19	06:27:19.494	7	4729	0065-0136659288
46412	2014.06.19	06:27:29.122	6	528	0065-0136659288
46413	2014.06.19	06:27:29.818	5	4815	0065-0136659288
46414	2014.06.19	06:28:05.688	4	597	0065-0136661759
46415	2014.06.19	06:28:06.438	3	1312	0065-0136661759
46416	2014.06.19	06:28:19.123	3	432	0065-0136661759
46417	2014.06.19	06:28:19.458	4	534	0065-0136661759
46418	2014.06.19	06:29:10.130	4	1315	0065-0136655780
46419	2014.06.19	06:29:19.630	5	1020	0065-0136655780
46420	2014.06.19	06:29:20.854	6	5233	0065-0136655780
46421	2014.06.19	06:29:30.342	6	411	0065-0136655780
46422	2014.06.19	06:29:30.668	5	1209	0065-0136655780
46423	2014.06.19	06:31:20.753	4	808	0065-0136655780
46424	2014.06.19	06:31:21.837	3	4671	0065-0136655780
46425	2014.06.19	06:32:04.651	2	623	0065-0136655780
46426	2014.06.19	06:32:06.056	1	2619	0065-0136655780
46427	2014.06.19	06:32:47.650	1	211	0065-0136655780
46428	2014.06.19	06:32:47.878	2	309	0065-0136655780
46429	2014.06.19	06:32:49.065	3	405	0065-0136655780
46430	2014.06.19	06:32:49.428	4	1570	0065-0136655780
46431	2014.06.19	06:33:13.453	4	629	0065-0136659288
46432	2014.06.19	06:33:14.276	3	3013	0065-0136659288
46433	2014.06.19	06:33:45.668	3	1028	0065-0136659288
46434	2014.06.19	06:33:47.111	4	1793	0065-0136659288
46435	2014.06.19	06:33:50.534	5	617	0065-0136659288
46436	2014.06.19	06:33:51.198	6	3763	0065-0136659288
46437	2014.06.19	06:33:55.669	7	524	0065-0136659288
46438	2014.06.19	06:33:56.203	8	1942	0065-0136659288
46439	2014.06.19	06:35:24.857	4	618	0065-0136667521
46440	2014.06.19	06:35:25.612	3	2872	0065-0136667521
46441	2014.06.19	06:35:33.456	8	402	0065-0136659288
46442	2014.06.19	06:35:33.883	7	1404	0065-0136659288
46443	2014.06.19	06:35:36.056	6	322	0065-0136659288
46444	2014.06.19	06:35:36.350	5	2066	0065-0136659288
46445	2014.06.19	06:35:39.289	2	503	0065-0136667521
46446	2014.06.19	06:35:40.170	1	1497	0065-0136667521
46447	2014.06.19	06:36:10.755	8	520	0065-0136667521
46448	2014.06.19	06:36:11.324	7	2104	0065-0136667521
46449	2014.06.19	06:36:22.990	6	1218	0065-0136667521
46450	2014.06.19	06:36:24.436	5	3871	0065-0136667521
46451	2014.06.19	06:38:31.568	4	531	0065-0136651817
46452	2014.06.19	06:38:32.258	3	1223	0065-0136651817
46453	2014.06.19	06:38:44.619	4	311	0065-0136667521
46454	2014.06.19	06:38:45.007	3	1489	0065-0136667521
46455	2014.06.19	06:38:58.787	2	409	0065-0136651817
46456	2014.06.19	06:38:59.346	1	506	0065-0136651817
46457	2014.06.19	06:39:08.786	2	315	0065-0136667521
46458	2014.06.19	06:39:09.185	1	1098	0065-0136667521
46459	2014.06.19	06:39:43.819	8	315	0065-0136667521
46460	2014.06.19	06:39:44.080	7	804	0065-0136667521
46461	2014.06.19	06:39:45.604	6	596	0065-0136667521
46462	2014.06.19	06:39:46.248	5	1491	0065-0136667521
46463	2014.06.19	06:39:48.052	8	900	0065-0136651817
46464	2014.06.19	06:39:49.115	7	2960	0065-0136651817
46465	2014.06.19	06:39:58.208	6	609	0065-0136651817
46466	2014.06.19	06:40:00.147	5	1692	0065-0136651817
46467	2014.06.19	06:40:55.932	4	523	0065-0136651817
46468	2014.06.19	06:40:56.565	3	2025	0065-0136651817
46469	2014.06.19	06:41:00.496	3	1053	0065-0136651817
46470	2014.06.19	06:41:08.296	4	516	0065-0136659288
46471	2014.06.19	06:41:08.930	3	11270	0065-0136659288
46472	2014.06.19	06:41:29.311	2	312	0065-0136659288
46473	2014.06.19	06:41:29.742	2	219	0065-0136651817
46474	2014.06.19	06:41:30.035	1	213	0065-0136651817
46475	2014.06.19	06:41:30.432	8	223	0065-0136659288
46476	2014.06.19	06:41:30.699	7	224	0065-0136659288
46477	2014.06.19	06:41:30.657	8	312	0065-0136651817
46478	2014.06.19	06:41:30.986	7	215	0065-0136651817
46479	2014.06.19	06:41:31.228	6	218	0065-0136659288
46480	2014.06.19	06:41:31.451	6	213	0065-0136651817
46481	2014.06.19	06:41:31.522	5	224	0065-0136659288
46482	2014.06.19	06:42:32.401	4	418	0065-0136667521
46483	2014.06.19	06:42:33.392	4	220	0065-0136655780
46484	2014.06.19	06:42:32.852	3	932	0065-0136667521
46485	2014.06.19	06:42:33.794	3	5531	0065-0136655780
46486	2014.06.19	06:42:41.829	3	323	0065-0136655780
46487	2014.06.19	06:42:42.146	4	519	0065-0136655780
46488	2014.06.19	06:43:10.984	2	213	0065-0136667521
46489	2014.06.19	06:43:11.396	1	2186	0065-0136667521
46490	2014.06.19	06:43:28.622	8	328	0065-0136667521
46491	2014.06.19	06:43:29.031	7	1418	0065-0136667521
46492	2014.06.19	06:44:07.241	6	910	0065-0136667521
46493	2014.06.19	06:44:08.127	5	1991	0065-0136667521
46494	2014.06.19	06:44:22.799	4	315	0065-0136667521
46495	2014.06.19	06:44:23.197	3	2081	0065-0136667521
46496	2014.06.19	06:44:30.338	3	508	0065-0136667521
46497	2014.06.19	06:44:30.962	4	2775	0065-0136667521
46498	2014.06.19	06:44:34.134	5	416	0065-0136667521
46499	2014.06.19	06:44:35.060	5	325	0065-0136651817
46500	2014.06.19	06:44:34.527	6	1003	0065-0136667521
46501	2014.06.19	06:44:37.490	7	337	0065-0136667521
46502	2014.06.19	06:44:37.696	8	310	0065-0136667521
46503	2014.06.19	06:44:37.873	7	306	0065-0136651817
46504	2014.06.19	06:44:38.143	8	229	0065-0136651817
46505	2014.06.19	06:44:38.304	1	225	0065-0136667521
46506	2014.06.19	06:44:38.533	2	323	0065-0136667521
46507	2014.06.19	06:44:38.735	1	223	0065-0136651817
46508	2014.06.19	06:44:40.466	3	418	0065-0136667521
46509	2014.06.19	06:44:40.786	4	312	0065-0136667521
46510	2014.06.19	06:44:44.332	3	2434	0065-0136651817
46511	2014.06.19	06:44:47.384	4	2808	0065-0136651817
46512	2014.06.19	06:47:28.513	5	907	0065-0136665886
46513	2014.06.19	06:47:29.594	6	4156	0065-0136665886
46514	2014.06.19	06:47:47.070	6	310	0065-0136665886
46515	2014.06.19	06:47:47.362	5	501	0065-0136665886
46516	2014.06.19	06:56:03.867	4	690	0065-0136665886
46517	2014.06.19	06:56:04.755	3	3716	0065-0136665886
46518	2014.06.19	06:56:56.358	3	319	0065-0136665886
46519	2014.06.19	06:56:56.646	4	606	0065-0136665886
46520	2014.06.19	07:01:09.118	5	844	0065-0136665886
46521	2014.06.19	07:01:09.977	6	4205	0065-0136665886
