# Supplementary material for: Eco-HAB as a fully automated and ecologically relevant assessment of social impairments in mouse models of autism
Source: eLife. 2016 Oct 12;5:e19532. doi: 10.7554/eLife.19532 (PMC5092044; doi:10.7554/eLife.19532)
Supplement: Supplementary file 1. — DOI: http://dx.doi.org/10.7554/eLife.19532.038 [file elife-19532-supp1.zip › BALB VPA data cohort 1/20140619_070000.txt]

46522	2014.06.19	07:01:18.939	6	517	0065-0136665886
46523	2014.06.19	07:01:19.501	5	724	0065-0136665886
46524	2014.06.19	07:01:23.640	5	311	0065-0136651817
46525	2014.06.19	07:01:23.939	6	217	0065-0136651817
46526	2014.06.19	07:01:24.667	7	502	0065-0136651817
46527	2014.06.19	07:01:25.120	8	411	0065-0136651817
46528	2014.06.19	07:01:36.525	8	515	0065-0136651817
46529	2014.06.19	07:01:37.051	7	2546	0065-0136651817
46530	2014.06.19	07:01:44.930	6	811	0065-0136651817
46531	2014.06.19	07:01:45.718	5	1559	0065-0136651817
46532	2014.06.19	07:06:31.115	4	444	0065-0136651817
46533	2014.06.19	07:06:31.599	3	1438	0065-0136651817
46534	2014.06.19	07:06:56.558	2	445	0065-0136651817
46535	2014.06.19	07:06:57.114	1	601	0065-0136651817
46536	2014.06.19	07:07:24.919	8	318	0065-0136651817
46537	2014.06.19	07:07:25.177	7	1192	0065-0136651817
46538	2014.06.19	07:08:03.775	6	413	0065-0136651817
46539	2014.06.19	07:08:04.089	5	1177	0065-0136651817
46540	2014.06.19	07:08:53.962	5	1425	0065-0136659459
46541	2014.06.19	07:08:55.502	6	1649	0065-0136659459
46542	2014.06.19	07:08:58.816	4	602	0065-0136651817
46543	2014.06.19	07:08:59.554	7	525	0065-0136659459
46544	2014.06.19	07:09:00.082	8	1144	0065-0136659459
46545	2014.06.19	07:08:59.471	3	1810	0065-0136651817
46546	2014.06.19	07:09:02.260	1	226	0065-0136659459
46547	2014.06.19	07:09:02.692	2	996	0065-0136659459
46548	2014.06.19	07:09:25.687	3	416	0065-0136659459
46549	2014.06.19	07:09:26.179	4	709	0065-0136659459
46550	2014.06.19	07:09:42.350	3	1127	0065-0136651817
46551	2014.06.19	07:09:43.590	4	1777	0065-0136651817
46552	2014.06.19	07:09:45.427	4	507	0065-0136651817
46553	2014.06.19	07:10:13.564	5	558	0065-0136659459
46554	2014.06.19	07:10:14.066	6	1307	0065-0136659459
46555	2014.06.19	07:10:36.031	6	335	0065-0136659459
46556	2014.06.19	07:10:36.361	5	2128	0065-0136659459
46557	2014.06.19	07:10:39.019	4	218	0065-0136659459
46558	2014.06.19	07:10:39.384	3	2712	0065-0136659459
46559	2014.06.19	07:10:42.990	2	230	0065-0136659459
46560	2014.06.19	07:10:43.255	1	603	0065-0136659459
46561	2014.06.19	07:11:23.561	8	527	0065-0136659459
46562	2014.06.19	07:11:24.061	7	2208	0065-0136659459
46563	2014.06.19	07:11:29.021	6	438	0065-0136659459
46564	2014.06.19	07:11:29.349	5	1010	0065-0136659459
46565	2014.06.19	07:11:33.646	5	327	0065-0136659459
46566	2014.06.19	07:11:33.942	6	2098	0065-0136659459
46567	2014.06.19	07:11:37.568	6	325	0065-0136659459
46568	2014.06.19	07:11:56.181	7	437	0065-0136659459
46569	2014.06.19	07:11:56.549	8	1129	0065-0136659459
46570	2014.06.19	07:11:58.263	1	331	0065-0136659459
46571	2014.06.19	07:11:58.604	2	1067	0065-0136659459
46572	2014.06.19	07:12:06.049	2	331	0065-0136659459
46573	2014.06.19	07:12:06.313	1	548	0065-0136659459
46574	2014.06.19	07:12:50.971	8	524	0065-0136659459
46575	2014.06.19	07:12:51.567	7	2583	0065-0136659459
46576	2014.06.19	07:12:56.117	6	421	0065-0136659459
46577	2014.06.19	07:12:56.511	5	1413	0065-0136659459
46578	2014.06.19	07:13:08.191	4	422	0065-0136659459
46579	2014.06.19	07:13:08.678	3	3599	0065-0136659459
46580	2014.06.19	07:13:24.070	4	1109	0065-0136653169
46581	2014.06.19	07:13:25.739	3	3949	0065-0136653169
46582	2014.06.19	07:13:30.805	2	329	0065-0136659459
46583	2014.06.19	07:13:31.110	1	322	0065-0136659459
46584	2014.06.19	07:13:32.998	8	413	0065-0136659459
46585	2014.06.19	07:13:33.387	7	3865	0065-0136659459
46586	2014.06.19	07:13:37.511	7	223	0065-0136659459
46587	2014.06.19	07:13:37.783	7	1717	0065-0136659459
46588	2014.06.19	07:13:58.906	2	407	0065-0136653169
46589	2014.06.19	07:13:59.591	1	1996	0065-0136653169
46590	2014.06.19	07:14:07.982	8	549	0065-0136653169
46591	2014.06.19	07:14:08.639	7	3728	0065-0136653169
46592	2014.06.19	07:14:12.507	7	565	0065-0136653169
46593	2014.06.19	07:14:13.195	7	1654	0065-0136653169
46594	2014.06.19	07:14:18.214	6	316	0065-0136659459
46595	2014.06.19	07:14:18.511	5	706	0065-0136659459
46596	2014.06.19	07:14:24.056	4	230	0065-0136659459
46597	2014.06.19	07:14:24.417	3	1572	0065-0136659459
46598	2014.06.19	07:14:27.245	2	312	0065-0136659459
46599	2014.06.19	07:14:27.607	1	315	0065-0136659459
46600	2014.06.19	07:14:49.781	6	619	0065-0136653169
46601	2014.06.19	07:14:50.939	5	4842	0065-0136653169
46602	2014.06.19	07:15:01.229	1	215	0065-0136659459
46603	2014.06.19	07:15:01.596	2	2031	0065-0136659459
46604	2014.06.19	07:15:11.805	2	211	0065-0136659459
46605	2014.06.19	07:15:12.059	1	1111	0065-0136659459
46606	2014.06.19	07:15:16.084	1	322	0065-0136659459
46607	2014.06.19	07:15:16.406	2	627	0065-0136659459
46608	2014.06.19	07:15:17.999	3	323	0065-0136659459
46609	2014.06.19	07:15:18.353	4	1015	0065-0136659459
46610	2014.06.19	07:19:11.544	4	439	0065-0136659459
46611	2014.06.19	07:19:11.999	3	2415	0065-0136659459
46612	2014.06.19	07:20:07.545	3	410	0065-0136659459
46613	2014.06.19	07:20:08.031	4	1313	0065-0136659459
46614	2014.06.19	07:20:10.118	5	322	0065-0136659459
46615	2014.06.19	07:20:10.445	6	3199	0065-0136659459
46616	2014.06.19	07:20:17.232	7	315	0065-0136659459
46617	2014.06.19	07:20:17.513	8	2730	0065-0136659459
46618	2014.06.19	07:20:33.792	1	312	0065-0136659459
46619	2014.06.19	07:20:34.079	2	1170	0065-0136659459
46620	2014.06.19	07:21:52.857	3	308	0065-0136659459
46621	2014.06.19	07:21:53.158	4	816	0065-0136659459
46622	2014.06.19	07:23:52.009	4	621	0065-0136659459
46623	2014.06.19	07:23:52.642	3	2805	0065-0136659459
46624	2014.06.19	07:23:57.375	2	309	0065-0136659459
46625	2014.06.19	07:23:57.827	1	646	0065-0136659459
46626	2014.06.19	07:24:01.315	8	547	0065-0136659459
46627	2014.06.19	07:24:01.866	7	3272	0065-0136659459
46628	2014.06.19	07:24:16.249	6	509	0065-0136659459
46629	2014.06.19	07:24:16.700	5	2181	0065-0136659459
46630	2014.06.19	07:24:19.276	4	418	0065-0136659459
46631	2014.06.19	07:24:19.831	5	537	0065-0136660676
46632	2014.06.19	07:24:19.642	3	1330	0065-0136659459
46633	2014.06.19	07:24:22.347	2	423	0065-0136659459
46634	2014.06.19	07:24:20.546	6	2800	0065-0136660676
46635	2014.06.19	07:24:24.733	7	618	0065-0136660676
46636	2014.06.19	07:24:25.501	8	1586	0065-0136660676
46637	2014.06.19	07:24:24.582	1	2913	0065-0136659459
46638	2014.06.19	07:24:27.569	1	226	0065-0136659459
46639	2014.06.19	07:24:27.824	1	2288	0065-0136659459
46640	2014.06.19	07:24:30.156	1	227	0065-0136659459
46641	2014.06.19	07:24:35.539	1	1428	0065-0136659459
46642	2014.06.19	07:24:37.828	2	2563	0065-0136659459
46643	2014.06.19	07:24:49.484	1	505	0065-0136660676
46644	2014.06.19	07:24:50.337	2	1370	0065-0136660676
46645	2014.06.19	07:25:00.818	2	1905	0065-0136660676
46646	2014.06.19	07:25:02.821	1	647	0065-0136660676
46647	2014.06.19	07:25:04.103	3	429	0065-0136659459
46648	2014.06.19	07:25:04.468	4	1402	0065-0136659459
46649	2014.06.19	07:25:07.899	5	516	0065-0136659459
46650	2014.06.19	07:25:08.550	6	1877	0065-0136659459
46651	2014.06.19	07:25:11.028	7	322	0065-0136659459
46652	2014.06.19	07:25:11.284	8	715	0065-0136659459
46653	2014.06.19	07:25:13.905	1	421	0065-0136660676
46654	2014.06.19	07:25:14.398	2	509	0065-0136660676
46655	2014.06.19	07:25:17.556	3	387	0065-0136660676
46656	2014.06.19	07:25:18.078	4	1118	0065-0136660676
46657	2014.06.19	07:26:05.139	2	1212	0065-0136659459
46658	2014.06.19	07:26:22.080	3	310	0065-0136659459
46659	2014.06.19	07:26:22.440	4	630	0065-0136659459
46660	2014.06.19	07:36:11.323	4	901	0065-0136667521
46661	2014.06.19	07:36:12.574	3	2274	0065-0136667521
46662	2014.06.19	07:36:17.252	2	1745	0065-0136667521
46663	2014.06.19	07:36:20.594	3	308	0065-0136667521
46664	2014.06.19	07:36:20.925	4	1876	0065-0136667521
46665	2014.06.19	07:45:22.566	5	505	0065-0136667521
46666	2014.06.19	07:45:23.215	6	5327	0065-0136667521
46667	2014.06.19	07:45:46.090	6	500	0065-0136667521
46668	2014.06.19	07:45:46.575	5	4263	0065-0136667521
46669	2014.06.19	07:45:51.755	4	702	0065-0136667521
46670	2014.06.19	07:45:52.573	3	3848	0065-0136667521
46671	2014.06.19	07:46:09.976	2	518	0065-0136667521
46672	2014.06.19	07:46:10.726	1	1588	0065-0136667521
46673	2014.06.19	07:46:29.606	8	443	0065-0136667521
46674	2014.06.19	07:46:30.118	7	2795	0065-0136667521
46675	2014.06.19	07:46:36.493	6	312	0065-0136667521
46676	2014.06.19	07:46:36.819	5	1008	0065-0136667521
46677	2014.06.19	07:51:46.115	4	601	0065-0136651817
46678	2014.06.19	07:51:46.775	3	1914	0065-0136651817
46679	2014.06.19	07:51:49.915	2	415	0065-0136651817
46680	2014.06.19	07:51:50.434	1	423	0065-0136651817
46681	2014.06.19	07:52:05.770	8	622	0065-0136651817
46682	2014.06.19	07:52:06.498	7	1876	0065-0136651817
46683	2014.06.19	07:52:23.149	6	607	0065-0136651817
46684	2014.06.19	07:52:23.743	5	907	0065-0136651817
46685	2014.06.19	07:55:49.181	4	710	0065-0136655780
46686	2014.06.19	07:55:50.164	3	3663	0065-0136655780
46687	2014.06.19	07:56:01.443	3	421	0065-0136655780
46688	2014.06.19	07:56:01.800	4	898	0065-0136655780
46689	2014.06.19	07:57:07.231	4	417	0065-0136667521
46690	2014.06.19	07:57:08.152	5	629	0065-0136651817
46691	2014.06.19	07:57:08.832	6	1186	0065-0136651817
46692	2014.06.19	07:57:11.158	7	422	0065-0136651817
46693	2014.06.19	07:57:11.523	8	2468	0065-0136651817
46694	2014.06.19	07:57:07.792	3	7359	0065-0136667521
46695	2014.06.19	07:57:15.958	2	335	0065-0136667521
46696	2014.06.19	07:57:16.842	8	694	0065-0136651817
46697	2014.06.19	07:57:16.387	1	1604	0065-0136667521
46698	2014.06.19	07:57:17.624	8	366	0065-0136651817
46699	2014.06.19	07:57:18.024	8	353	0065-0136651817
46700	2014.06.19	07:57:18.191	1	215	0065-0136667521
46701	2014.06.19	07:57:18.495	1	211	0065-0136667521
46702	2014.06.19	07:57:18.410	8	877	0065-0136651817
46703	2014.06.19	07:57:19.303	8	419	0065-0136651817
46704	2014.06.19	07:57:19.734	8	878	0065-0136651817
46705	2014.06.19	07:57:20.708	8	229	0065-0136651817
46706	2014.06.19	07:57:20.980	8	780	0065-0136651817
46707	2014.06.19	07:57:21.076	5	1172	0065-0136673193
46708	2014.06.19	07:57:21.794	8	871	0065-0136651817
46709	2014.06.19	07:57:22.753	8	214	0065-0136651817
46710	2014.06.19	07:57:23.631	8	228	0065-0136651817
46711	2014.06.19	07:57:23.935	8	219	0065-0136651817
46712	2014.06.19	07:57:24.414	8	328	0065-0136651817
46713	2014.06.19	07:57:24.814	8	224	0065-0136651817
46714	2014.06.19	07:57:22.363	6	4054	0065-0136673193
46715	2014.06.19	07:57:29.870	6	406	0065-0136673193
46716	2014.06.19	07:57:32.609	8	1027	0065-0136667521
46717	2014.06.19	07:57:30.293	5	3856	0065-0136673193
46718	2014.06.19	07:57:34.670	5	214	0065-0136655780
46719	2014.06.19	07:57:34.902	6	211	0065-0136655780
46720	2014.06.19	07:57:33.945	7	3013	0065-0136667521
46721	2014.06.19	07:57:36.998	7	215	0065-0136667521
46722	2014.06.19	07:57:37.238	7	350	0065-0136667521
46723	2014.06.19	07:57:38.817	6	437	0065-0136655780
46724	2014.06.19	07:57:39.207	5	2186	0065-0136655780
46725	2014.06.19	07:57:39.702	8	1701	0065-0136667521
46726	2014.06.19	07:57:43.396	1	508	0065-0136651817
46727	2014.06.19	07:57:44.509	2	1296	0065-0136651817
46728	2014.06.19	07:57:42.175	7	7798	0065-0136667521
46729	2014.06.19	07:57:50.197	7	818	0065-0136667521
46730	2014.06.19	07:58:07.764	3	317	0065-0136651817
46731	2014.06.19	07:58:08.125	4	1192	0065-0136651817
46732	2014.06.19	07:59:57.317	6	326	0065-0136667521
46733	2014.06.19	07:59:57.722	5	3274	0065-0136667521
46734	2014.06.19	08:00:02.610	5	320	0065-0136651817
46735	2014.06.19	08:00:02.972	6	2891	0065-0136651817
46736	2014.06.19	08:00:07.882	5	2692	0065-0136667521
46737	2014.06.19	08:00:10.815	6	2801	0065-0136667521
46738	2014.06.19	08:00:13.659	6	216	0065-0136667521
46739	2014.06.19	08:00:14.059	6	229	0065-0136667521
46740	2014.06.19	08:00:16.877	7	518	0065-0136651817
