# Supplementary material for: Eco-HAB as a fully automated and ecologically relevant assessment of social impairments in mouse models of autism
Source: eLife. 2016 Oct 12;5:e19532. doi: 10.7554/eLife.19532 (PMC5092044; doi:10.7554/eLife.19532)
Supplement: Supplementary file 1. — DOI: http://dx.doi.org/10.7554/eLife.19532.038 [file elife-19532-supp1.zip › BALB VPA data cohort 1/20140619_080000.txt]

46741	2014.06.19	08:00:18.762	7	1298	0065-0136667521
46742	2014.06.19	08:00:17.370	8	2983	0065-0136651817
46743	2014.06.19	08:00:20.533	8	11282	0065-0136667521
46744	2014.06.19	08:00:53.054	1	219	0065-0136667521
46745	2014.06.19	08:00:53.251	2	226	0065-0136667521
46746	2014.06.19	08:00:53.565	1	215	0065-0136651817
46747	2014.06.19	08:00:53.913	3	313	0065-0136667521
46748	2014.06.19	08:00:54.198	4	325	0065-0136667521
46749	2014.06.19	08:00:54.440	3	217	0065-0136651817
46750	2014.06.19	08:00:54.661	4	4850	0065-0136651817
46751	2014.06.19	08:03:53.210	4	613	0065-0136651817
46752	2014.06.19	08:03:53.973	3	1104	0065-0136651817
46753	2014.06.19	08:03:56.851	2	327	0065-0136651817
46754	2014.06.19	08:03:57.282	1	510	0065-0136651817
46755	2014.06.19	08:07:16.082	4	907	0065-0136670531
46756	2014.06.19	08:07:17.155	3	1797	0065-0136670531
46757	2014.06.19	08:07:49.348	3	318	0065-0136670531
46758	2014.06.19	08:07:49.643	4	402	0065-0136670531
46759	2014.06.19	08:09:55.025	4	414	0065-0136671473
46760	2014.06.19	08:09:55.542	3	2485	0065-0136671473
46761	2014.06.19	08:10:14.928	2	599	0065-0136671473
46762	2014.06.19	08:10:15.737	1	7081	0065-0136671473
46763	2014.06.19	08:10:22.908	1	513	0065-0136671473
46764	2014.06.19	08:10:23.523	2	902	0065-0136671473
46765	2014.06.19	08:10:26.274	8	725	0065-0136651817
46766	2014.06.19	08:10:25.353	3	2300	0065-0136671473
46767	2014.06.19	08:10:27.756	4	2099	0065-0136671473
46768	2014.06.19	08:10:30.168	4	211	0065-0136671473
46769	2014.06.19	08:10:27.135	7	3464	0065-0136651817
46770	2014.06.19	08:10:37.394	7	323	0065-0136651817
46771	2014.06.19	08:10:37.695	8	1499	0065-0136651817
46772	2014.06.19	08:11:20.715	5	3076	0065-0136671473
46773	2014.06.19	08:11:24.133	5	553	0065-0136670531
46774	2014.06.19	08:11:24.495	6	1690	0065-0136671473
46775	2014.06.19	08:11:26.300	6	1890	0065-0136670531
46776	2014.06.19	08:11:49.947	5	652	0065-0136655780
46777	2014.06.19	08:11:50.964	6	5546	0065-0136655780
46778	2014.06.19	08:11:56.865	5	1107	0065-0136655780
46779	2014.06.19	08:12:07.227	6	310	0065-0136670531
46780	2014.06.19	08:12:07.519	5	317	0065-0136670531
46781	2014.06.19	08:12:07.690	6	313	0065-0136671473
46782	2014.06.19	08:12:08.110	5	1007	0065-0136671473
46783	2014.06.19	08:12:28.695	4	308	0065-0136671473
46784	2014.06.19	08:12:29.024	3	903	0065-0136671473
46785	2014.06.19	08:12:30.519	2	595	0065-0136671473
46786	2014.06.19	08:12:31.201	1	1098	0065-0136671473
46787	2014.06.19	08:12:32.383	1	441	0065-0136671473
46788	2014.06.19	08:13:23.000	5	1099	0065-0136655780
46789	2014.06.19	08:13:24.146	6	1491	0065-0136655780
46790	2014.06.19	08:13:47.661	6	323	0065-0136655780
46791	2014.06.19	08:13:47.968	5	908	0065-0136655780
46792	2014.06.19	08:13:55.004	4	517	0065-0136655780
46793	2014.06.19	08:13:55.661	3	3187	0065-0136655780
46794	2014.06.19	08:14:10.705	2	417	0065-0136655780
46795	2014.06.19	08:14:11.652	1	3505	0065-0136655780
46796	2014.06.19	08:14:20.013	5	2212	0065-0136670531
46797	2014.06.19	08:14:22.310	6	5098	0065-0136670531
46798	2014.06.19	08:14:29.290	6	351	0065-0136670531
46799	2014.06.19	08:14:29.581	5	323	0065-0136670531
46800	2014.06.19	08:14:45.795	8	899	0065-0136655780
46801	2014.06.19	08:14:46.808	7	1396	0065-0136655780
46802	2014.06.19	08:14:48.892	6	214	0065-0136655780
46803	2014.06.19	08:14:49.167	5	219	0065-0136655780
46804	2014.06.19	08:14:49.653	4	435	0065-0136660676
46805	2014.06.19	08:14:50.313	3	3869	0065-0136660676
46806	2014.06.19	08:15:00.455	2	310	0065-0136660676
46807	2014.06.19	08:15:01.247	1	2633	0065-0136660676
46808	2014.06.19	08:15:24.359	8	708	0065-0136660676
46809	2014.06.19	08:15:25.305	7	1091	0065-0136660676
46810	2014.06.19	08:15:32.072	6	1092	0065-0136660676
46811	2014.06.19	08:15:33.480	5	1322	0065-0136660676
46812	2014.06.19	08:15:42.202	8	511	0065-0136651817
46813	2014.06.19	08:15:42.755	7	1628	0065-0136651817
46814	2014.06.19	08:15:45.187	6	427	0065-0136651817
46815	2014.06.19	08:15:45.589	5	943	0065-0136651817
46816	2014.06.19	08:15:46.538	4	1620	0065-0136659288
46817	2014.06.19	08:15:52.911	4	434	0065-0136651817
46818	2014.06.19	08:15:55.013	5	337	0065-0136660676
46819	2014.06.19	08:15:55.443	6	625	0065-0136660676
46820	2014.06.19	08:15:53.799	3	3793	0065-0136651817
46821	2014.06.19	08:16:04.423	7	310	0065-0136660676
46822	2014.06.19	08:16:05.382	2	324	0065-0136651817
46823	2014.06.19	08:16:05.526	3	320	0065-0136659288
46824	2014.06.19	08:16:05.713	1	213	0065-0136651817
46825	2014.06.19	08:16:05.819	4	416	0065-0136659288
46826	2014.06.19	08:16:04.707	8	1842	0065-0136660676
46827	2014.06.19	08:16:28.307	5	718	0065-0136661759
46828	2014.06.19	08:16:33.787	5	590	0065-0136661759
46829	2014.06.19	08:16:46.047	8	612	0065-0136651817
46830	2014.06.19	08:16:46.961	7	1394	0065-0136651817
46831	2014.06.19	08:16:48.799	7	212	0065-0136651817
46832	2014.06.19	08:16:49.166	7	222	0065-0136651817
46833	2014.06.19	08:17:28.703	7	1195	0065-0136651817
46834	2014.06.19	08:17:29.816	8	1186	0065-0136651817
46835	2014.06.19	08:17:32.636	1	212	0065-0136651817
46836	2014.06.19	08:17:32.900	2	2579	0065-0136651817
46837	2014.06.19	08:17:41.620	3	2525	0065-0136651817
46838	2014.06.19	08:17:44.381	4	1098	0065-0136651817
46839	2014.06.19	08:17:49.798	5	594	0065-0136651817
46840	2014.06.19	08:18:39.059	4	403	0065-0136651817
46841	2014.06.19	08:18:39.485	3	1217	0065-0136651817
46842	2014.06.19	08:18:57.292	5	1203	0065-0136659288
46843	2014.06.19	08:18:58.770	6	9034	0065-0136659288
46844	2014.06.19	08:19:09.823	7	709	0065-0136659288
46845	2014.06.19	08:19:10.582	8	6864	0065-0136659288
46846	2014.06.19	08:19:28.244	4	616	0065-0136655780
46847	2014.06.19	08:19:29.267	3	12168	0065-0136655780
46848	2014.06.19	08:19:44.331	3	354	0065-0136655780
46849	2014.06.19	08:19:44.585	4	226	0065-0136655780
46850	2014.06.19	08:19:44.891	3	326	0065-0136651817
46851	2014.06.19	08:19:45.145	4	224	0065-0136651817
46852	2014.06.19	08:19:51.893	5	453	0065-0136651817
46853	2014.06.19	08:19:52.447	6	2116	0065-0136651817
46854	2014.06.19	08:19:54.000	8	1196	0065-0136671473
46855	2014.06.19	08:19:55.214	8	323	0065-0136660676
46856	2014.06.19	08:19:55.351	7	1096	0065-0136671473
46857	2014.06.19	08:19:56.501	7	1410	0065-0136660676
46858	2014.06.19	08:19:54.572	6	5379	0065-0136651817
46859	2014.06.19	08:20:01.806	7	223	0065-0136671473
46860	2014.06.19	08:20:02.000	6	314	0065-0136660676
46861	2014.06.19	08:20:02.558	7	220	0065-0136651817
46862	2014.06.19	08:20:02.611	8	218	0065-0136671473
46863	2014.06.19	08:20:02.324	5	953	0065-0136660676
46864	2014.06.19	08:20:03.239	1	226	0065-0136671473
46865	2014.06.19	08:20:03.510	2	314	0065-0136671473
46866	2014.06.19	08:20:03.995	4	329	0065-0136660676
46867	2014.06.19	08:20:04.117	1	226	0065-0136651817
46868	2014.06.19	08:20:04.373	2	215	0065-0136651817
46869	2014.06.19	08:20:19.853	2	308	0065-0136651817
46870	2014.06.19	08:20:20.123	1	212	0065-0136651817
46871	2014.06.19	08:20:20.869	8	900	0065-0136651817
46872	2014.06.19	08:20:04.365	3	20296	0065-0136660676
46873	2014.06.19	08:20:24.899	1	412	0065-0136651817
46874	2014.06.19	08:20:25.349	2	3439	0065-0136651817
46875	2014.06.19	08:20:36.396	3	2687	0065-0136660676
46876	2014.06.19	08:20:39.592	3	675	0065-0136671473
46877	2014.06.19	08:20:40.295	3	1200	0065-0136671473
46878	2014.06.19	08:20:41.509	3	408	0065-0136671473
46879	2014.06.19	08:20:41.924	3	584	0065-0136671473
46880	2014.06.19	08:20:42.595	3	511	0065-0136671473
46881	2014.06.19	08:20:43.282	3	218	0065-0136671473
46882	2014.06.19	08:20:43.713	3	406	0065-0136671473
46883	2014.06.19	08:20:44.336	3	221	0065-0136671473
46884	2014.06.19	08:20:45.902	3	1927	0065-0136671473
46885	2014.06.19	08:20:48.043	3	315	0065-0136671473
46886	2014.06.19	08:20:48.474	3	1012	0065-0136671473
46887	2014.06.19	08:20:49.656	3	220	0065-0136671473
46888	2014.06.19	08:20:50.119	3	410	0065-0136671473
46889	2014.06.19	08:20:50.742	3	225	0065-0136671473
46890	2014.06.19	08:20:50.998	3	5948	0065-0136671473
46891	2014.06.19	08:20:58.419	4	2398	0065-0136671473
46892	2014.06.19	08:20:57.261	3	5630	0065-0136660676
46893	2014.06.19	08:21:17.694	3	3306	0065-0136651817
46894	2014.06.19	08:21:21.310	4	2011	0065-0136651817
46895	2014.06.19	08:21:51.269	2	324	0065-0136660676
46896	2014.06.19	08:21:51.663	1	316	0065-0136660676
46897	2014.06.19	08:21:55.772	8	328	0065-0136660676
46898	2014.06.19	08:21:56.177	7	1107	0065-0136660676
46899	2014.06.19	08:22:23.366	5	533	0065-0136651817
46900	2014.06.19	08:22:23.984	6	1834	0065-0136651817
46901	2014.06.19	08:22:35.171	1	322	0065-0136659288
46902	2014.06.19	08:22:35.763	2	2055	0065-0136659288
46903	2014.06.19	08:22:37.824	2	211	0065-0136659288
46904	2014.06.19	08:22:38.686	2	218	0065-0136659288
46905	2014.06.19	08:22:44.333	3	2466	0065-0136659288
46906	2014.06.19	08:22:47.412	4	5036	0065-0136659288
46907	2014.06.19	08:23:06.984	7	404	0065-0136651817
46908	2014.06.19	08:23:07.367	8	3280	0065-0136651817
46909	2014.06.19	08:23:23.513	4	223	0065-0136661759
46910	2014.06.19	08:23:48.395	6	410	0065-0136660676
46911	2014.06.19	08:23:48.946	5	1113	0065-0136660676
46912	2014.06.19	08:24:02.954	4	366	0065-0136659288
46913	2014.06.19	08:24:03.332	3	3589	0065-0136659288
46914	2014.06.19	08:24:16.551	5	2258	0065-0136660676
46915	2014.06.19	08:24:19.690	6	1884	0065-0136660676
46916	2014.06.19	08:24:23.691	5	714	0065-0136665886
46917	2014.06.19	08:24:28.012	2	404	0065-0136659288
46918	2014.06.19	08:24:24.545	6	3869	0065-0136665886
46919	2014.06.19	08:24:29.122	1	1382	0065-0136659288
46920	2014.06.19	08:24:38.915	8	1332	0065-0136659288
46921	2014.06.19	08:24:40.354	7	2178	0065-0136659288
46922	2014.06.19	08:24:45.170	6	499	0065-0136665886
46923	2014.06.19	08:24:45.625	5	519	0065-0136665886
46924	2014.06.19	08:24:46.487	5	1165	0065-0136665886
46925	2014.06.19	08:25:00.826	6	317	0065-0136659288
46926	2014.06.19	08:25:01.152	5	3571	0065-0136659288
46927	2014.06.19	08:25:08.021	5	1171	0065-0136670531
46928	2014.06.19	08:25:14.059	5	1632	0065-0136661759
46929	2014.06.19	08:25:16.129	6	1896	0065-0136661759
46930	2014.06.19	08:25:18.293	5	1090	0065-0136661759
46931	2014.06.19	08:25:35.320	4	443	0065-0136659288
46932	2014.06.19	08:25:35.846	3	6574	0065-0136659288
46933	2014.06.19	08:25:42.460	3	2356	0065-0136659288
46934	2014.06.19	08:25:46.041	2	318	0065-0136659288
46935	2014.06.19	08:25:46.331	1	899	0065-0136659288
46936	2014.06.19	08:26:45.869	5	3885	0065-0136661759
46937	2014.06.19	08:27:03.160	6	343	0065-0136660676
46938	2014.06.19	08:27:03.585	5	3409	0065-0136660676
46939	2014.06.19	08:27:09.698	4	324	0065-0136660676
46940	2014.06.19	08:27:10.056	3	1489	0065-0136660676
46941	2014.06.19	08:27:30.001	4	643	0065-0136671473
46942	2014.06.19	08:27:30.792	3	3673	0065-0136671473
46943	2014.06.19	08:27:35.089	3	221	0065-0136671473
46944	2014.06.19	08:27:41.484	8	316	0065-0136659288
46945	2014.06.19	08:27:41.909	1	214	0065-0136651817
46946	2014.06.19	08:27:41.742	7	526	0065-0136659288
46947	2014.06.19	08:27:42.633	6	220	0065-0136659288
46948	2014.06.19	08:27:42.884	5	428	0065-0136659288
46949	2014.06.19	08:27:42.271	2	2273	0065-0136651817
46950	2014.06.19	08:27:55.443	3	426	0065-0136651817
46951	2014.06.19	08:27:55.896	4	1235	0065-0136651817
46952	2014.06.19	08:29:36.833	5	810	0065-0136655780
46953	2014.06.19	08:29:37.750	6	7162	0065-0136655780
46954	2014.06.19	08:29:51.547	2	318	0065-0136660676
46955	2014.06.19	08:29:51.942	1	414	0065-0136660676
46956	2014.06.19	08:30:06.540	3	527	0065-0136671473
46957	2014.06.19	08:30:07.077	4	1033	0065-0136671473
46958	2014.06.19	08:30:16.968	6	411	0065-0136655780
46959	2014.06.19	08:30:17.760	5	2474	0065-0136655780
46960	2014.06.19	08:31:03.213	4	418	0065-0136659459
46961	2014.06.19	08:31:03.207	5	692	0065-0136659288
46962	2014.06.19	08:31:03.763	3	3034	0065-0136659459
46963	2014.06.19	08:31:12.198	2	421	0065-0136659459
46964	2014.06.19	08:31:12.876	1	757	0065-0136659459
46965	2014.06.19	08:31:23.988	8	534	0065-0136659459
46966	2014.06.19	08:31:24.647	7	1216	0065-0136659459
46967	2014.06.19	08:31:05.834	6	23440	0065-0136659288
46968	2014.06.19	08:31:37.081	6	417	0065-0136659459
46969	2014.06.19	08:31:37.602	5	1333	0065-0136659459
46970	2014.06.19	08:31:39.443	4	614	0065-0136655780
46971	2014.06.19	08:31:39.651	7	425	0065-0136659288
46972	2014.06.19	08:31:40.217	8	5392	0065-0136659288
46973	2014.06.19	08:31:40.251	3	7605	0065-0136655780
46974	2014.06.19	08:31:51.722	3	553	0065-0136655780
46975	2014.06.19	08:31:54.659	1	218	0065-0136659288
46976	2014.06.19	08:31:54.886	2	307	0065-0136659288
46977	2014.06.19	08:31:53.789	4	1805	0065-0136655780
46978	2014.06.19	08:31:55.924	3	315	0065-0136659288
46979	2014.06.19	08:31:56.887	4	2371	0065-0136659288
46980	2014.06.19	08:32:19.811	4	558	0065-0136673193
46981	2014.06.19	08:32:20.798	3	5937	0065-0136673193
46982	2014.06.19	08:32:37.289	5	409	0065-0136659288
46983	2014.06.19	08:32:37.828	3	511	0065-0136673193
46984	2014.06.19	08:32:38.438	4	1507	0065-0136673193
46985	2014.06.19	08:32:37.916	6	4416	0065-0136659288
46986	2014.06.19	08:33:06.869	7	902	0065-0136659288
46987	2014.06.19	08:33:07.864	8	3566	0065-0136659288
46988	2014.06.19	08:33:11.827	8	744	0065-0136659288
46989	2014.06.19	08:33:29.859	4	612	0065-0136653169
46990	2014.06.19	08:33:30.708	3	3685	0065-0136653169
46991	2014.06.19	08:33:34.729	1	218	0065-0136660676
46992	2014.06.19	08:33:35.182	2	4729	0065-0136660676
46993	2014.06.19	08:33:39.749	8	409	0065-0136659288
46994	2014.06.19	08:33:43.520	3	419	0065-0136653169
46995	2014.06.19	08:33:43.947	4	1425	0065-0136653169
46996	2014.06.19	08:33:46.727	4	314	0065-0136651817
46997	2014.06.19	08:33:40.219	7	7992	0065-0136659288
46998	2014.06.19	08:33:47.132	3	3120	0065-0136651817
46999	2014.06.19	08:33:51.143	2	220	0065-0136651817
47000	2014.06.19	08:33:51.500	1	314	0065-0136651817
47001	2014.06.19	08:33:52.897	8	323	0065-0136651817
47002	2014.06.19	08:33:51.733	3	1599	0065-0136660676
47003	2014.06.19	08:33:53.707	4	1699	0065-0136660676
47004	2014.06.19	08:33:53.258	7	3678	0065-0136651817
47005	2014.06.19	08:33:58.843	6	512	0065-0136659288
47006	2014.06.19	08:33:59.334	5	5314	0065-0136659288
47007	2014.06.19	08:34:05.097	4	230	0065-0136659288
47008	2014.06.19	08:34:05.712	3	4001	0065-0136659288
47009	2014.06.19	08:34:12.657	5	501	0065-0136660676
47010	2014.06.19	08:34:13.221	6	791	0065-0136660676
47011	2014.06.19	08:34:21.188	5	720	0065-0136665886
47012	2014.06.19	08:34:21.976	6	4639	0065-0136665886
47013	2014.06.19	08:34:34.015	5	219	0065-0136655780
47014	2014.06.19	08:34:34.275	6	9960	0065-0136655780
47015	2014.06.19	08:34:44.638	5	1307	0065-0136655780
47016	2014.06.19	08:34:45.800	7	803	0065-0136665886
47017	2014.06.19	08:34:46.651	8	3607	0065-0136665886
47018	2014.06.19	08:34:57.290	1	404	0065-0136665886
47019	2014.06.19	08:34:57.941	2	1208	0065-0136665886
47020	2014.06.19	08:34:59.187	2	321	0065-0136665886
47021	2014.06.19	08:34:59.619	2	213	0065-0136665886
47022	2014.06.19	08:34:59.842	2	211	0065-0136665886
47023	2014.06.19	08:35:04.646	3	409	0065-0136665886
47024	2014.06.19	08:35:05.127	4	617	0065-0136665886
47025	2014.06.19	08:35:10.718	4	908	0065-0136665886
47026	2014.06.19	08:35:11.772	3	6250	0065-0136665886
47027	2014.06.19	08:35:20.244	2	316	0065-0136665886
47028	2014.06.19	08:35:20.609	1	516	0065-0136665886
47029	2014.06.19	08:35:22.466	8	549	0065-0136665886
47030	2014.06.19	08:35:22.953	7	1400	0065-0136665886
47031	2014.06.19	08:35:26.325	7	417	0065-0136665886
47032	2014.06.19	08:35:26.619	8	307	0065-0136665886
47033	2014.06.19	08:35:27.270	1	314	0065-0136665886
47034	2014.06.19	08:35:27.528	2	340	0065-0136665886
47035	2014.06.19	08:35:28.482	3	442	0065-0136665886
47036	2014.06.19	08:35:28.865	4	422	0065-0136665886
47037	2014.06.19	08:35:31.507	2	324	0065-0136659288
47038	2014.06.19	08:35:32.095	1	1684	0065-0136659288
47039	2014.06.19	08:35:47.946	8	307	0065-0136659288
47040	2014.06.19	08:35:48.410	7	2779	0065-0136659288
47041	2014.06.19	08:36:00.757	5	619	0065-0136653169
47042	2014.06.19	08:36:01.643	6	5937	0065-0136653169
47043	2014.06.19	08:36:20.478	6	314	0065-0136659288
47044	2014.06.19	08:36:20.957	6	307	0065-0136653169
47045	2014.06.19	08:36:20.805	5	595	0065-0136659288
47046	2014.06.19	08:36:21.324	6	216	0065-0136651817
47047	2014.06.19	08:36:21.540	5	225	0065-0136653169
47048	2014.06.19	08:36:21.780	5	326	0065-0136651817
47049	2014.06.19	08:37:23.937	5	1792	0065-0136655780
47050	2014.06.19	08:37:26.802	4	214	0065-0136659459
47051	2014.06.19	08:37:27.183	3	1752	0065-0136659459
47052	2014.06.19	08:37:25.862	6	5883	0065-0136655780
47053	2014.06.19	08:37:35.742	5	1294	0065-0136671473
47054	2014.06.19	08:37:37.221	6	6019	0065-0136671473
47055	2014.06.19	08:38:22.339	2	213	0065-0136659459
47056	2014.06.19	08:38:22.601	1	403	0065-0136659459
47057	2014.06.19	08:38:44.097	8	314	0065-0136659459
47058	2014.06.19	08:38:44.526	7	839	0065-0136659459
47059	2014.06.19	08:38:53.506	5	810	0065-0136667521
47060	2014.06.19	08:38:54.620	6	3552	0065-0136667521
47061	2014.06.19	08:38:58.182	6	1016	0065-0136667521
47062	2014.06.19	08:39:31.922	7	708	0065-0136667521
47063	2014.06.19	08:39:32.739	8	9471	0065-0136667521
47064	2014.06.19	08:39:44.620	1	330	0065-0136667521
47065	2014.06.19	08:39:45.287	2	1974	0065-0136667521
47066	2014.06.19	08:40:00.693	3	2094	0065-0136667521
47067	2014.06.19	08:40:03.081	4	2870	0065-0136667521
47068	2014.06.19	08:40:06.830	5	324	0065-0136667521
47069	2014.06.19	08:40:07.083	6	325	0065-0136667521
47070	2014.06.19	08:40:21.955	6	409	0065-0136659459
47071	2014.06.19	08:40:22.374	5	1062	0065-0136659459
47072	2014.06.19	08:40:29.019	7	710	0065-0136671473
47073	2014.06.19	08:40:29.800	8	2490	0065-0136671473
47074	2014.06.19	08:40:37.091	4	698	0065-0136651817
47075	2014.06.19	08:40:37.932	3	1827	0065-0136651817
47076	2014.06.19	08:40:40.582	2	317	0065-0136651817
47077	2014.06.19	08:40:41.005	1	690	0065-0136651817
47078	2014.06.19	08:40:42.340	8	417	0065-0136671473
47079	2014.06.19	08:40:42.666	7	325	0065-0136671473
47080	2014.06.19	08:40:42.914	8	309	0065-0136651817
47081	2014.06.19	08:40:43.177	7	308	0065-0136651817
47082	2014.06.19	08:40:43.392	6	312	0065-0136671473
47083	2014.06.19	08:40:43.716	5	330	0065-0136671473
47084	2014.06.19	08:40:44.336	6	307	0065-0136651817
47085	2014.06.19	08:40:46.593	5	5709	0065-0136651817
47086	2014.06.19	08:40:53.062	5	219	0065-0136651817
47087	2014.06.19	08:41:10.685	4	604	0065-0136653169
47088	2014.06.19	08:41:11.433	3	2099	0065-0136653169
47089	2014.06.19	08:41:26.545	2	314	0065-0136653169
47090	2014.06.19	08:41:27.261	1	1308	0065-0136653169
47091	2014.06.19	08:41:35.179	8	849	0065-0136653169
47092	2014.06.19	08:41:36.359	7	2820	0065-0136653169
47093	2014.06.19	08:41:42.390	6	407	0065-0136653169
47094	2014.06.19	08:41:42.909	5	2686	0065-0136653169
47095	2014.06.19	08:41:46.983	5	2590	0065-0136653169
47096	2014.06.19	08:41:50.702	4	412	0065-0136653169
47097	2014.06.19	08:42:00.824	7	518	0065-0136660676
47098	2014.06.19	08:41:51.260	3	10986	0065-0136653169
47099	2014.06.19	08:42:01.520	8	2274	0065-0136660676
47100	2014.06.19	08:42:04.716	1	218	0065-0136660676
47101	2014.06.19	08:42:05.113	2	805	0065-0136660676
47102	2014.06.19	08:42:06.327	2	212	0065-0136660676
47103	2014.06.19	08:42:09.548	7	732	0065-0136655780
47104	2014.06.19	08:42:10.433	8	2273	0065-0136655780
47105	2014.06.19	08:42:10.254	3	2888	0065-0136660676
47106	2014.06.19	08:42:13.450	4	1234	0065-0136660676
47107	2014.06.19	08:42:19.904	3	1687	0065-0136653169
47108	2014.06.19	08:42:22.124	4	9176	0065-0136653169
47109	2014.06.19	08:42:38.565	8	410	0065-0136655780
47110	2014.06.19	08:42:38.146	4	2775	0065-0136653169
47111	2014.06.19	08:42:38.999	7	3058	0065-0136655780
47112	2014.06.19	08:42:43.389	5	596	0065-0136665886
47113	2014.06.19	08:42:41.072	3	3193	0065-0136653169
47114	2014.06.19	08:42:44.067	6	3880	0065-0136665886
47115	2014.06.19	08:42:47.555	4	512	0065-0136659459
47116	2014.06.19	08:42:48.881	4	439	0065-0136651817
47117	2014.06.19	08:42:49.547	7	1797	0065-0136667521
47118	2014.06.19	08:42:51.160	6	213	0065-0136665886
47119	2014.06.19	08:42:51.528	6	225	0065-0136665886
47120	2014.06.19	08:42:50.478	4	1475	0065-0136651817
47121	2014.06.19	08:42:51.895	6	214	0065-0136665886
47122	2014.06.19	08:42:52.342	6	329	0065-0136665886
47123	2014.06.19	08:42:53.013	6	613	0065-0136665886
47124	2014.06.19	08:42:53.668	6	485	0065-0136665886
47125	2014.06.19	08:42:51.488	8	2723	0065-0136667521
47126	2014.06.19	08:42:49.396	3	6753	0065-0136659459
47127	2014.06.19	08:42:54.163	6	3058	0065-0136665886
47128	2014.06.19	08:42:57.100	2	219	0065-0136659459
47129	2014.06.19	08:42:57.394	1	313	0065-0136659459
47130	2014.06.19	08:43:02.981	6	501	0065-0136655780
47131	2014.06.19	08:43:03.591	1	214	0065-0136667521
47132	2014.06.19	08:43:03.533	5	1490	0065-0136655780
47133	2014.06.19	08:43:03.955	2	1617	0065-0136667521
47134	2014.06.19	08:43:06.938	3	526	0065-0136667521
47135	2014.06.19	08:43:07.427	4	402	0065-0136667521
47136	2014.06.19	08:43:09.338	2	550	0065-0136653169
47137	2014.06.19	08:43:10.237	1	1290	0065-0136653169
47138	2014.06.19	08:43:32.447	8	316	0065-0136659459
47139	2014.06.19	08:43:32.819	7	1003	0065-0136659459
47140	2014.06.19	08:43:35.841	6	341	0065-0136665886
47141	2014.06.19	08:43:36.169	5	514	0065-0136665886
47142	2014.06.19	08:43:40.089	1	1399	0065-0136653169
47143	2014.06.19	08:43:42.410	2	5277	0065-0136653169
47144	2014.06.19	08:43:50.722	5	513	0065-0136655780
47145	2014.06.19	08:43:51.740	2	2827	0065-0136653169
47146	2014.06.19	08:43:51.480	6	3857	0065-0136655780
47147	2014.06.19	08:43:55.410	6	211	0065-0136655780
47148	2014.06.19	08:43:55.633	6	546	0065-0136655780
47149	2014.06.19	08:43:55.341	1	1508	0065-0136653169
47150	2014.06.19	08:43:56.742	7	422	0065-0136659459
47151	2014.06.19	08:43:57.179	1	220	0065-0136653169
47152	2014.06.19	08:43:56.497	6	996	0065-0136655780
47153	2014.06.19	08:43:57.095	8	898	0065-0136659459
47154	2014.06.19	08:43:58.735	4	531	0065-0136665886
47155	2014.06.19	08:44:01.347	1	214	0065-0136653169
47156	2014.06.19	08:44:01.481	6	217	0065-0136655780
47157	2014.06.19	08:44:01.361	8	657	0065-0136659459
47158	2014.06.19	08:43:59.595	3	3544	0065-0136665886
47159	2014.06.19	08:44:02.966	6	310	0065-0136655780
47160	2014.06.19	08:44:02.031	7	2022	0065-0136659459
47161	2014.06.19	08:44:08.646	1	1201	0065-0136653169
47162	2014.06.19	08:44:16.210	3	342	0065-0136665886
47163	2014.06.19	08:44:16.499	4	315	0065-0136665886
47164	2014.06.19	08:44:10.385	2	7418	0065-0136653169
47165	2014.06.19	08:44:18.662	5	619	0065-0136665886
47166	2014.06.19	08:44:19.324	6	1492	0065-0136665886
47167	2014.06.19	08:44:23.064	3	2490	0065-0136653169
47168	2014.06.19	08:44:26.065	7	413	0065-0136665886
47169	2014.06.19	08:44:26.487	8	1332	0065-0136665886
47170	2014.06.19	08:44:28.675	1	325	0065-0136665886
47171	2014.06.19	08:44:29.140	2	411	0065-0136665886
47172	2014.06.19	08:44:30.380	3	336	0065-0136665886
47173	2014.06.19	08:44:31.114	4	1127	0065-0136665886
47174	2014.06.19	08:44:44.867	6	315	0065-0136659459
47175	2014.06.19	08:44:45.196	5	1494	0065-0136659459
47176	2014.06.19	08:44:46.825	5	213	0065-0136659459
47177	2014.06.19	08:45:25.715	6	419	0065-0136655780
47178	2014.06.19	08:45:26.188	5	3596	0065-0136655780
47179	2014.06.19	08:45:30.858	4	515	0065-0136653169
47180	2014.06.19	08:45:31.401	4	309	0065-0136655780
47181	2014.06.19	08:45:31.427	5	322	0065-0136665886
47182	2014.06.19	08:45:31.785	6	900	0065-0136665886
47183	2014.06.19	08:45:31.984	3	16140	0065-0136655780
47184	2014.06.19	08:45:47.818	7	338	0065-0136665886
47185	2014.06.19	08:45:52.497	3	419	0065-0136655780
47186	2014.06.19	08:45:52.854	4	718	0065-0136655780
47187	2014.06.19	08:46:11.783	4	214	0065-0136659459
47188	2014.06.19	08:46:13.675	2	318	0065-0136653169
47189	2014.06.19	08:46:12.116	3	3281	0065-0136659459
47190	2014.06.19	08:46:14.254	1	1361	0065-0136653169
47191	2014.06.19	08:46:17.846	8	811	0065-0136653169
47192	2014.06.19	08:46:18.964	2	218	0065-0136659459
47193	2014.06.19	08:46:19.222	1	419	0065-0136659459
47194	2014.06.19	08:46:18.852	7	1788	0065-0136653169
47195	2014.06.19	08:46:41.040	1	310	0065-0136659459
47196	2014.06.19	08:46:41.378	2	693	0065-0136659459
47197	2014.06.19	08:46:42.097	2	224	0065-0136659459
47198	2014.06.19	08:47:03.276	7	835	0065-0136653169
47199	2014.06.19	08:47:04.169	8	2814	0065-0136653169
47200	2014.06.19	08:47:07.571	8	1265	0065-0136653169
47201	2014.06.19	08:47:22.810	1	307	0065-0136653169
47202	2014.06.19	08:47:23.697	2	2287	0065-0136653169
47203	2014.06.19	08:47:34.226	2	214	0065-0136659459
47204	2014.06.19	08:47:34.486	1	314	0065-0136659459
47205	2014.06.19	08:47:35.159	3	307	0065-0136653169
47206	2014.06.19	08:47:36.052	8	325	0065-0136659459
47207	2014.06.19	08:47:36.417	7	1424	0065-0136659459
47208	2014.06.19	08:47:35.649	4	4940	0065-0136653169
47209	2014.06.19	08:47:44.155	6	314	0065-0136659459
47210	2014.06.19	08:47:44.487	5	1204	0065-0136659459
47211	2014.06.19	08:47:49.199	5	451	0065-0136651817
47212	2014.06.19	08:47:49.714	6	1779	0065-0136651817
47213	2014.06.19	08:47:51.902	7	308	0065-0136665886
47214	2014.06.19	08:47:52.202	8	225	0065-0136665886
47215	2014.06.19	08:47:52.494	7	323	0065-0136651817
47216	2014.06.19	08:47:52.761	8	212	0065-0136651817
47217	2014.06.19	08:47:52.774	1	219	0065-0136665886
47218	2014.06.19	08:47:53.046	2	409	0065-0136665886
47219	2014.06.19	08:47:53.493	1	228	0065-0136651817
47220	2014.06.19	08:47:53.884	3	340	0065-0136665886
47221	2014.06.19	08:47:53.733	2	501	0065-0136651817
47222	2014.06.19	08:47:54.420	2	405	0065-0136651817
47223	2014.06.19	08:47:54.274	4	708	0065-0136665886
47224	2014.06.19	08:48:02.598	4	1206	0065-0136655780
47225	2014.06.19	08:48:04.604	3	1742	0065-0136655780
47226	2014.06.19	08:48:07.895	3	3638	0065-0136655780
47227	2014.06.19	08:48:12.272	3	313	0065-0136651817
47228	2014.06.19	08:48:12.693	4	435	0065-0136651817
47229	2014.06.19	08:48:13.741	6	230	0065-0136655780
47230	2014.06.19	08:48:13.703	5	317	0065-0136651817
47231	2014.06.19	08:48:13.996	6	211	0065-0136651817
47232	2014.06.19	08:48:14.467	7	411	0065-0136655780
47233	2014.06.19	08:48:14.821	8	213	0065-0136655780
47234	2014.06.19	08:48:14.898	7	315	0065-0136651817
47235	2014.06.19	08:48:15.220	8	220	0065-0136651817
47236	2014.06.19	08:48:15.966	1	223	0065-0136651817
47237	2014.06.19	08:48:16.002	2	229	0065-0136655780
47238	2014.06.19	08:48:18.352	5	331	0065-0136660676
47239	2014.06.19	08:48:18.805	6	652	0065-0136660676
47240	2014.06.19	08:48:20.172	7	319	0065-0136660676
47241	2014.06.19	08:48:21.666	3	537	0065-0136655780
47242	2014.06.19	08:48:21.914	2	307	0065-0136651817
47243	2014.06.19	08:48:22.213	1	307	0065-0136651817
47244	2014.06.19	08:48:22.278	4	806	0065-0136655780
47245	2014.06.19	08:48:20.557	8	4065	0065-0136660676
47246	2014.06.19	08:48:24.337	1	325	0065-0136651817
47247	2014.06.19	08:48:24.661	2	616	0065-0136651817
47248	2014.06.19	08:48:25.524	2	321	0065-0136651817
47249	2014.06.19	08:48:30.971	2	315	0065-0136651817
47250	2014.06.19	08:48:31.301	1	223	0065-0136651817
47251	2014.06.19	08:48:31.914	8	307	0065-0136651817
47252	2014.06.19	08:48:32.205	7	2088	0065-0136651817
47253	2014.06.19	08:48:37.467	1	211	0065-0136660676
47254	2014.06.19	08:48:37.825	2	1699	0065-0136660676
47255	2014.06.19	08:48:49.207	3	413	0065-0136660676
47256	2014.06.19	08:48:52.835	4	1193	0065-0136660676
47257	2014.06.19	08:48:58.418	5	310	0065-0136660676
47258	2014.06.19	08:48:58.854	6	930	0065-0136660676
47259	2014.06.19	08:50:46.165	7	404	0065-0136651817
47260	2014.06.19	08:50:46.580	8	1711	0065-0136651817
47261	2014.06.19	08:51:13.786	5	520	0065-0136659459
47262	2014.06.19	08:51:14.207	1	510	0065-0136651817
47263	2014.06.19	08:51:14.855	2	1405	0065-0136651817
47264	2014.06.19	08:51:14.546	6	2960	0065-0136659459
47265	2014.06.19	08:51:17.597	6	644	0065-0136659459
47266	2014.06.19	08:51:35.616	6	610	0065-0136659459
47267	2014.06.19	08:51:36.230	5	1010	0065-0136659459
47268	2014.06.19	08:51:39.881	6	1301	0065-0136660676
47269	2014.06.19	08:51:41.453	5	1312	0065-0136660676
47270	2014.06.19	08:51:55.294	4	524	0065-0136653169
47271	2014.06.19	08:51:55.963	3	3073	0065-0136653169
47272	2014.06.19	08:52:04.536	5	507	0065-0136667521
47273	2014.06.19	08:52:05.122	6	9213	0065-0136667521
47274	2014.06.19	08:52:31.539	2	407	0065-0136651817
47275	2014.06.19	08:52:31.963	1	500	0065-0136651817
47276	2014.06.19	08:52:48.377	2	314	0065-0136653169
47277	2014.06.19	08:52:48.959	1	1400	0065-0136653169
47278	2014.06.19	08:52:56.402	1	819	0065-0136653169
47279	2014.06.19	08:52:58.057	4	1332	0065-0136661759
47280	2014.06.19	08:53:01.222	2	1776	0065-0136653169
47281	2014.06.19	08:52:59.691	3	4239	0065-0136661759
47282	2014.06.19	08:53:06.353	3	537	0065-0136661759
47283	2014.06.19	08:53:07.072	3	1801	0065-0136661759
47284	2014.06.19	08:53:10.824	2	645	0065-0136653169
47285	2014.06.19	08:53:12.230	1	3072	0065-0136653169
47286	2014.06.19	08:53:15.090	3	3064	0065-0136661759
47287	2014.06.19	08:53:18.138	4	833	0065-0136661759
47288	2014.06.19	08:53:26.814	7	624	0065-0136667521
47289	2014.06.19	08:53:27.603	8	2909	0065-0136667521
47290	2014.06.19	08:53:31.957	1	414	0065-0136653169
47291	2014.06.19	08:53:33.046	2	1292	0065-0136653169
47292	2014.06.19	08:53:37.760	3	409	0065-0136653169
47293	2014.06.19	08:53:38.314	4	2010	0065-0136653169
47294	2014.06.19	08:53:41.279	5	501	0065-0136653169
47295	2014.06.19	08:53:41.898	6	2386	0065-0136653169
47296	2014.06.19	08:54:17.854	7	709	0065-0136653169
47297	2014.06.19	08:54:18.610	8	1340	0065-0136653169
47298	2014.06.19	08:54:22.365	5	595	0065-0136665886
47299	2014.06.19	08:54:23.049	6	2281	0065-0136665886
47300	2014.06.19	08:54:25.350	6	467	0065-0136665886
47301	2014.06.19	08:54:26.469	6	372	0065-0136665886
47302	2014.06.19	08:54:26.884	6	616	0065-0136665886
47303	2014.06.19	08:54:32.124	7	418	0065-0136665886
47304	2014.06.19	08:54:32.604	8	7205	0065-0136665886
47305	2014.06.19	08:54:39.840	8	580	0065-0136665886
47306	2014.06.19	08:54:41.709	8	1186	0065-0136665886
47307	2014.06.19	08:54:44.074	1	309	0065-0136665886
47308	2014.06.19	08:54:44.462	2	308	0065-0136665886
47309	2014.06.19	08:54:45.529	3	2313	0065-0136665886
47310	2014.06.19	08:54:47.978	4	614	0065-0136665886
47311	2014.06.19	08:54:48.889	4	715	0065-0136665886
47312	2014.06.19	08:55:12.115	4	216	0065-0136660676
47313	2014.06.19	08:55:12.417	3	2680	0065-0136660676
47314	2014.06.19	08:55:19.096	4	211	0065-0136659459
47315	2014.06.19	08:55:19.447	3	1859	0065-0136659459
47316	2014.06.19	08:55:22.055	2	212	0065-0136659459
47317	2014.06.19	08:55:22.374	1	555	0065-0136659459
47318	2014.06.19	08:55:41.253	4	851	0065-0136671473
47319	2014.06.19	08:55:42.532	3	5248	0065-0136671473
47320	2014.06.19	08:55:53.252	3	408	0065-0136671473
47321	2014.06.19	08:55:53.666	4	714	0065-0136671473
47322	2014.06.19	08:55:55.572	2	320	0065-0136660676
47323	2014.06.19	08:55:55.999	1	644	0065-0136660676
47324	2014.06.19	08:56:06.045	1	308	0065-0136660676
47325	2014.06.19	08:56:06.371	2	1361	0065-0136660676
47326	2014.06.19	08:56:19.033	4	307	0065-0136665886
47327	2014.06.19	08:56:19.467	3	415	0065-0136665886
47328	2014.06.19	08:56:21.117	2	327	0065-0136660676
47329	2014.06.19	08:56:21.763	1	1150	0065-0136660676
47330	2014.06.19	08:56:25.660	1	211	0065-0136659459
47331	2014.06.19	08:56:26.086	2	1443	0065-0136659459
47332	2014.06.19	08:56:20.090	3	7439	0065-0136665886
47333	2014.06.19	08:56:39.964	3	522	0065-0136665886
47334	2014.06.19	08:56:40.381	8	222	0065-0136660676
47335	2014.06.19	08:56:40.718	7	939	0065-0136660676
47336	2014.06.19	08:56:44.730	1	222	0065-0136651817
47337	2014.06.19	08:56:45.130	2	1199	0065-0136651817
47338	2014.06.19	08:56:40.423	4	6412	0065-0136665886
47339	2014.06.19	08:56:54.219	1	403	0065-0136667521
47340	2014.06.19	08:56:54.764	2	1108	0065-0136667521
47341	2014.06.19	08:57:05.070	2	334	0065-0136659459
47342	2014.06.19	08:57:05.528	1	421	0065-0136659459
47343	2014.06.19	08:57:09.121	3	2146	0065-0136651817
47344	2014.06.19	08:57:11.540	4	1994	0065-0136651817
47345	2014.06.19	08:57:21.737	5	612	0065-0136665886
47346	2014.06.19	08:57:22.288	6	2024	0065-0136665886
47347	2014.06.19	08:57:24.362	3	2616	0065-0136667521
47348	2014.06.19	08:57:27.131	4	1186	0065-0136667521
47349	2014.06.19	08:57:38.582	7	507	0065-0136665886
47350	2014.06.19	08:57:41.976	5	504	0065-0136667521
47351	2014.06.19	08:57:39.037	8	4286	0065-0136665886
47352	2014.06.19	08:57:42.688	6	3990	0065-0136667521
47353	2014.06.19	08:57:47.210	7	315	0065-0136667521
47354	2014.06.19	08:57:47.599	8	7303	0065-0136667521
47355	2014.06.19	08:58:03.941	8	1216	0065-0136653169
47356	2014.06.19	08:58:05.284	7	1923	0065-0136653169
47357	2014.06.19	08:58:09.063	6	321	0065-0136653169
47358	2014.06.19	08:58:09.484	5	3753	0065-0136653169
47359	2014.06.19	08:58:13.861	8	308	0065-0136659459
47360	2014.06.19	08:58:14.233	7	1386	0065-0136659459
47361	2014.06.19	08:58:15.614	3	915	0065-0136671473
47362	2014.06.19	08:58:17.498	6	414	0065-0136659459
47363	2014.06.19	08:58:16.636	4	1793	0065-0136671473
47364	2014.06.19	08:58:17.919	5	1450	0065-0136659459
47365	2014.06.19	08:58:19.404	5	416	0065-0136659459
47366	2014.06.19	08:58:19.964	5	1027	0065-0136659459
47367	2014.06.19	08:58:21.428	4	325	0065-0136653169
47368	2014.06.19	08:58:21.796	3	594	0065-0136653169
47369	2014.06.19	08:58:22.503	5	451	0065-0136651817
47370	2014.06.19	08:58:22.961	6	1035	0065-0136651817
47371	2014.06.19	08:58:41.462	7	432	0065-0136651817
47372	2014.06.19	08:58:41.928	8	1792	0065-0136651817
47373	2014.06.19	08:58:45.852	4	722	0065-0136659459
47374	2014.06.19	08:58:46.717	3	2508	0065-0136659459
47375	2014.06.19	08:58:57.543	1	228	0065-0136665886
47376	2014.06.19	08:58:57.830	2	226	0065-0136665886
47377	2014.06.19	08:58:58.341	1	211	0065-0136651817
47378	2014.06.19	08:58:58.533	2	219	0065-0136651817
47379	2014.06.19	08:58:58.906	3	409	0065-0136665886
47380	2014.06.19	08:58:59.286	4	212	0065-0136665886
47381	2014.06.19	08:58:59.657	3	219	0065-0136651817
47382	2014.06.19	08:58:59.891	2	520	0065-0136659459
47383	2014.06.19	08:58:59.909	4	3013	0065-0136651817
47384	2014.06.19	08:59:03.530	7	312	0065-0136660676
47385	2014.06.19	08:59:00.545	1	5387	0065-0136659459
47386	2014.06.19	08:59:03.860	8	2573	0065-0136660676
47387	2014.06.19	08:59:11.264	1	221	0065-0136660676
47388	2014.06.19	08:59:13.678	2	1566	0065-0136660676
47389	2014.06.19	08:59:18.550	2	403	0065-0136660676
47390	2014.06.19	08:59:19.394	1	1173	0065-0136660676
47391	2014.06.19	08:59:22.992	2	1674	0065-0136653169
47392	2014.06.19	08:59:25.320	1	1607	0065-0136653169
47393	2014.06.19	08:59:31.406	1	436	0065-0136653169
47394	2014.06.19	08:59:31.933	1	225	0065-0136653169
47395	2014.06.19	08:59:32.444	1	211	0065-0136653169
47396	2014.06.19	08:59:32.715	1	809	0065-0136653169
47397	2014.06.19	08:59:34.127	2	2287	0065-0136653169
47398	2014.06.19	08:59:38.958	3	713	0065-0136653169
47399	2014.06.19	08:59:39.844	4	1299	0065-0136653169
47400	2014.06.19	09:00:08.757	4	402	0065-0136653169
47401	2014.06.19	09:00:09.217	3	1986	0065-0136653169
