# Supplementary material for: Eco-HAB as a fully automated and ecologically relevant assessment of social impairments in mouse models of autism
Source: eLife. 2016 Oct 12;5:e19532. doi: 10.7554/eLife.19532 (PMC5092044; doi:10.7554/eLife.19532)
Supplement: Supplementary file 1. — DOI: http://dx.doi.org/10.7554/eLife.19532.038 [file elife-19532-supp1.zip › BALB VPA data cohort 1/20140619_110000.txt]

48127	2014.06.19	11:01:20.497	6	3891	0065-0136660676
48128	2014.06.19	11:01:25.739	7	504	0065-0136660676
48129	2014.06.19	11:01:26.351	8	1313	0065-0136660676
48130	2014.06.19	11:01:31.218	1	2737	0065-0136660676
48131	2014.06.19	11:01:34.355	2	4715	0065-0136660676
48132	2014.06.19	11:01:43.153	3	423	0065-0136660676
48133	2014.06.19	11:01:43.485	4	1897	0065-0136660676
48134	2014.06.19	11:02:12.469	5	532	0065-0136671473
48135	2014.06.19	11:02:13.069	6	1586	0065-0136671473
48136	2014.06.19	11:02:15.900	7	529	0065-0136671473
48137	2014.06.19	11:02:16.462	8	907	0065-0136671473
48138	2014.06.19	11:02:42.254	4	522	0065-0136661759
48139	2014.06.19	11:02:42.889	3	2979	0065-0136661759
48140	2014.06.19	11:02:46.311	4	357	0065-0136659288
48141	2014.06.19	11:03:00.903	8	423	0065-0136671473
48142	2014.06.19	11:03:01.237	7	1499	0065-0136671473
48143	2014.06.19	11:03:04.349	6	425	0065-0136671473
48144	2014.06.19	11:03:04.785	5	1098	0065-0136671473
48145	2014.06.19	11:03:21.732	2	811	0065-0136661759
48146	2014.06.19	11:03:22.753	1	602	0065-0136661759
48147	2014.06.19	11:02:46.770	3	39626	0065-0136659288
48148	2014.06.19	11:03:31.440	4	406	0065-0136667521
48149	2014.06.19	11:03:31.712	3	4641	0065-0136671473
48150	2014.06.19	11:03:36.664	3	311	0065-0136671473
48151	2014.06.19	11:03:37.000	3	1194	0065-0136667521
48152	2014.06.19	11:03:52.789	8	709	0065-0136661759
48153	2014.06.19	11:03:53.572	7	1125	0065-0136661759
48154	2014.06.19	11:03:57.871	2	229	0065-0136659288
48155	2014.06.19	11:03:58.164	1	4226	0065-0136659288
48156	2014.06.19	11:04:24.784	6	550	0065-0136661759
48157	2014.06.19	11:04:25.346	5	898	0065-0136661759
48158	2014.06.19	11:04:58.781	3	612	0065-0136671473
48159	2014.06.19	11:04:59.506	4	1008	0065-0136671473
48160	2014.06.19	11:05:01.790	4	715	0065-0136659459
48161	2014.06.19	11:05:03.429	3	2746	0065-0136659459
48162	2014.06.19	11:05:09.636	2	331	0065-0136659459
48163	2014.06.19	11:05:10.105	1	838	0065-0136659459
48164	2014.06.19	11:05:12.436	8	310	0065-0136659459
48165	2014.06.19	11:05:12.753	7	1210	0065-0136659459
48166	2014.06.19	11:05:14.640	6	211	0065-0136659459
48167	2014.06.19	11:05:14.962	5	810	0065-0136659459
48168	2014.06.19	11:06:04.806	5	435	0065-0136661759
48169	2014.06.19	11:06:05.359	6	1893	0065-0136661759
48170	2014.06.19	11:06:07.324	6	211	0065-0136661759
48171	2014.06.19	11:06:12.968	7	507	0065-0136661759
48172	2014.06.19	11:06:13.520	8	811	0065-0136661759
48173	2014.06.19	11:06:15.337	1	348	0065-0136661759
48174	2014.06.19	11:06:15.795	2	1038	0065-0136661759
48175	2014.06.19	11:06:17.077	4	452	0065-0136659459
48176	2014.06.19	11:06:17.542	3	1236	0065-0136659459
48177	2014.06.19	11:06:53.952	3	437	0065-0136659459
48178	2014.06.19	11:06:54.345	4	1187	0065-0136659459
48179	2014.06.19	11:07:26.544	3	329	0065-0136667521
48180	2014.06.19	11:07:26.916	4	4148	0065-0136667521
48181	2014.06.19	11:07:47.088	3	405	0065-0136661759
48182	2014.06.19	11:07:47.539	4	817	0065-0136661759
48183	2014.06.19	11:07:52.510	5	309	0065-0136667521
48184	2014.06.19	11:07:52.904	6	2984	0065-0136667521
48185	2014.06.19	11:07:56.710	7	322	0065-0136667521
48186	2014.06.19	11:07:57.000	8	1732	0065-0136667521
48187	2014.06.19	11:08:23.402	4	2127	0065-0136671473
48188	2014.06.19	11:08:25.637	3	1794	0065-0136671473
48189	2014.06.19	11:09:12.251	2	1400	0065-0136671473
48190	2014.06.19	11:09:14.056	1	1159	0065-0136671473
48191	2014.06.19	11:09:15.238	1	227	0065-0136671473
48192	2014.06.19	11:09:48.662	8	519	0065-0136671473
48193	2014.06.19	11:09:49.256	7	2585	0065-0136671473
48194	2014.06.19	11:10:18.217	1	230	0065-0136667521
48195	2014.06.19	11:10:18.634	2	2056	0065-0136667521
48196	2014.06.19	11:10:20.870	2	478	0065-0136667521
48197	2014.06.19	11:10:21.525	2	551	0065-0136667521
48198	2014.06.19	11:10:26.701	3	216	0065-0136667521
48199	2014.06.19	11:10:26.994	4	3862	0065-0136667521
48200	2014.06.19	11:10:54.122	6	499	0065-0136671473
48201	2014.06.19	11:10:54.764	5	1893	0065-0136671473
48202	2014.06.19	11:10:57.330	4	220	0065-0136671473
48203	2014.06.19	11:10:57.631	3	1587	0065-0136671473
48204	2014.06.19	11:11:02.581	2	307	0065-0136671473
48205	2014.06.19	11:11:02.973	1	507	0065-0136671473
48206	2014.06.19	11:11:18.589	2	315	0065-0136651817
48207	2014.06.19	11:11:18.978	1	519	0065-0136651817
48208	2014.06.19	11:11:36.841	8	617	0065-0136651817
48209	2014.06.19	11:11:37.504	7	1096	0065-0136651817
48210	2014.06.19	11:11:39.854	4	316	0065-0136659459
48211	2014.06.19	11:11:39.969	6	517	0065-0136651817
48212	2014.06.19	11:11:40.206	3	1728	0065-0136659459
48213	2014.06.19	11:11:40.548	5	2418	0065-0136651817
48214	2014.06.19	11:11:42.763	2	217	0065-0136659459
48215	2014.06.19	11:11:43.049	1	418	0065-0136659459
48216	2014.06.19	11:11:56.137	8	346	0065-0136659459
48217	2014.06.19	11:11:56.536	7	1433	0065-0136659459
48218	2014.06.19	11:12:05.267	1	414	0065-0136671473
48219	2014.06.19	11:12:05.993	2	3121	0065-0136671473
48220	2014.06.19	11:12:43.134	6	215	0065-0136659459
48221	2014.06.19	11:12:43.456	5	2488	0065-0136659459
48222	2014.06.19	11:13:02.569	4	314	0065-0136659459
48223	2014.06.19	11:13:02.865	3	2421	0065-0136659459
48224	2014.06.19	11:13:31.675	2	316	0065-0136671473
48225	2014.06.19	11:13:31.996	1	901	0065-0136671473
48226	2014.06.19	11:13:44.322	3	308	0065-0136659459
48227	2014.06.19	11:13:44.678	4	1339	0065-0136659459
48228	2014.06.19	11:14:24.215	4	459	0065-0136659459
48229	2014.06.19	11:14:24.708	3	2388	0065-0136659459
48230	2014.06.19	11:14:26.291	4	1301	0065-0136653169
48231	2014.06.19	11:14:27.655	2	218	0065-0136659459
48232	2014.06.19	11:14:27.917	1	314	0065-0136659459
48233	2014.06.19	11:14:27.903	3	5021	0065-0136653169
48234	2014.06.19	11:14:55.614	2	308	0065-0136653169
48235	2014.06.19	11:14:56.141	1	815	0065-0136653169
48236	2014.06.19	11:15:10.190	8	320	0065-0136659459
48237	2014.06.19	11:15:10.548	7	907	0065-0136659459
48238	2014.06.19	11:15:29.120	8	840	0065-0136653169
48239	2014.06.19	11:15:30.107	7	2651	0065-0136653169
48240	2014.06.19	11:16:02.371	6	455	0065-0136659459
48241	2014.06.19	11:16:02.811	5	909	0065-0136659459
48242	2014.06.19	11:16:49.386	6	508	0065-0136653169
48243	2014.06.19	11:16:50.033	5	2221	0065-0136653169
48244	2014.06.19	11:17:07.781	5	416	0065-0136653169
48245	2014.06.19	11:17:08.172	6	2289	0065-0136653169
48246	2014.06.19	11:17:12.826	7	646	0065-0136653169
48247	2014.06.19	11:17:13.449	8	1621	0065-0136653169
48248	2014.06.19	11:17:16.324	8	525	0065-0136671473
48249	2014.06.19	11:17:17.202	8	446	0065-0136653169
48250	2014.06.19	11:17:17.747	7	554	0065-0136653169
48251	2014.06.19	11:17:18.252	6	321	0065-0136671473
48252	2014.06.19	11:17:18.548	5	503	0065-0136671473
48253	2014.06.19	11:17:18.907	6	312	0065-0136653169
48254	2014.06.19	11:17:19.203	5	818	0065-0136653169
48255	2014.06.19	11:17:23.301	4	451	0065-0136653169
48256	2014.06.19	11:17:23.959	3	898	0065-0136653169
48257	2014.06.19	11:17:25.173	3	5707	0065-0136653169
48258	2014.06.19	11:18:08.256	2	765	0065-0136653169
48259	2014.06.19	11:18:09.138	1	1586	0065-0136653169
48260	2014.06.19	11:20:07.248	4	316	0065-0136659459
48261	2014.06.19	11:20:07.646	3	1039	0065-0136659459
48262	2014.06.19	11:20:57.376	2	215	0065-0136659459
48263	2014.06.19	11:20:57.698	1	337	0065-0136659459
48264	2014.06.19	11:21:09.467	8	325	0065-0136659459
48265	2014.06.19	11:21:10.143	7	1783	0065-0136659459
48266	2014.06.19	11:22:12.258	6	345	0065-0136659459
48267	2014.06.19	11:22:12.584	5	1408	0065-0136659459
48268	2014.06.19	11:22:28.105	1	403	0065-0136653169
48269	2014.06.19	11:22:29.128	2	2113	0065-0136653169
48270	2014.06.19	11:23:17.872	5	714	0065-0136659459
48271	2014.06.19	11:23:19.871	4	352	0065-0136659459
48272	2014.06.19	11:23:20.199	3	1138	0065-0136659459
48273	2014.06.19	11:23:21.819	2	213	0065-0136659459
48274	2014.06.19	11:23:22.170	1	318	0065-0136659459
48275	2014.06.19	11:23:29.296	4	432	0065-0136651817
48276	2014.06.19	11:23:29.736	3	1539	0065-0136651817
48277	2014.06.19	11:23:41.884	2	307	0065-0136651817
48278	2014.06.19	11:23:42.217	1	804	0065-0136651817
48279	2014.06.19	11:24:01.368	8	1102	0065-0136651817
48280	2014.06.19	11:24:04.004	8	1367	0065-0136659288
48281	2014.06.19	11:24:02.521	7	3886	0065-0136651817
48282	2014.06.19	11:24:06.724	7	3839	0065-0136659288
48283	2014.06.19	11:24:11.365	6	213	0065-0136659288
48284	2014.06.19	11:24:11.693	5	1294	0065-0136659288
48285	2014.06.19	11:24:10.813	4	2577	0065-0136655780
48286	2014.06.19	11:24:22.507	4	448	0065-0136661759
48287	2014.06.19	11:24:23.064	3	4556	0065-0136661759
48288	2014.06.19	11:24:29.028	2	2485	0065-0136653169
48289	2014.06.19	11:24:31.765	1	1989	0065-0136653169
48290	2014.06.19	11:24:35.808	8	313	0065-0136653169
48291	2014.06.19	11:24:36.223	7	1694	0065-0136653169
48292	2014.06.19	11:24:38.008	2	703	0065-0136661759
48293	2014.06.19	11:24:38.952	1	1924	0065-0136661759
48294	2014.06.19	11:25:02.020	6	576	0065-0136651817
48295	2014.06.19	11:25:02.862	5	2183	0065-0136651817
48296	2014.06.19	11:25:50.341	8	1205	0065-0136661759
48297	2014.06.19	11:25:53.919	8	702	0065-0136661759
48298	2014.06.19	11:25:54.732	7	2084	0065-0136661759
48299	2014.06.19	11:26:00.091	6	313	0065-0136661759
48300	2014.06.19	11:26:00.422	5	309	0065-0136661759
48301	2014.06.19	11:26:02.058	4	359	0065-0136661759
48302	2014.06.19	11:26:02.324	3	225	0065-0136661759
48303	2014.06.19	11:26:02.617	4	316	0065-0136651817
48304	2014.06.19	11:26:02.883	3	212	0065-0136651817
48305	2014.06.19	11:26:05.078	2	228	0065-0136651817
48306	2014.06.19	11:26:05.379	1	225	0065-0136651817
48307	2014.06.19	11:26:06.859	8	307	0065-0136651817
48308	2014.06.19	11:26:07.149	7	906	0065-0136651817
48309	2014.06.19	11:26:10.233	7	2470	0065-0136651817
48310	2014.06.19	11:26:12.694	1	229	0065-0136659459
48311	2014.06.19	11:26:12.753	8	804	0065-0136651817
48312	2014.06.19	11:26:13.082	2	535	0065-0136659459
48313	2014.06.19	11:26:18.956	1	310	0065-0136651817
48314	2014.06.19	11:26:18.830	6	504	0065-0136653169
48315	2014.06.19	11:26:19.448	5	1397	0065-0136653169
48316	2014.06.19	11:26:19.969	2	2497	0065-0136651817
48317	2014.06.19	11:26:25.361	3	523	0065-0136661759
48318	2014.06.19	11:26:27.115	5	595	0065-0136665886
48319	2014.06.19	11:26:26.050	4	1704	0065-0136661759
48320	2014.06.19	11:26:27.840	6	1508	0065-0136665886
48321	2014.06.19	11:26:46.524	5	438	0065-0136667521
48322	2014.06.19	11:26:47.026	6	1590	0065-0136667521
48323	2014.06.19	11:26:50.701	6	343	0065-0136665886
48324	2014.06.19	11:26:51.061	5	424	0065-0136665886
48325	2014.06.19	11:26:52.389	7	697	0065-0136667521
48326	2014.06.19	11:26:53.202	8	2901	0065-0136667521
48327	2014.06.19	11:26:59.182	4	707	0065-0136653169
48328	2014.06.19	11:27:00.141	3	3636	0065-0136653169
48329	2014.06.19	11:27:13.566	1	220	0065-0136667521
48330	2014.06.19	11:27:13.887	2	1586	0065-0136667521
48331	2014.06.19	11:27:26.451	4	318	0065-0136660676
48332	2014.06.19	11:27:27.141	3	6590	0065-0136660676
48333	2014.06.19	11:27:34.790	4	435	0065-0136659288
48334	2014.06.19	11:27:35.884	2	512	0065-0136660676
48335	2014.06.19	11:27:36.631	1	979	0065-0136660676
48336	2014.06.19	11:27:35.527	3	8807	0065-0136659288
48337	2014.06.19	11:27:45.231	2	342	0065-0136659288
48338	2014.06.19	11:27:45.799	1	1066	0065-0136659288
48339	2014.06.19	11:27:47.467	8	724	0065-0136659288
48340	2014.06.19	11:27:48.224	7	3961	0065-0136659288
48341	2014.06.19	11:27:52.610	8	538	0065-0136660676
48342	2014.06.19	11:27:53.225	7	2978	0065-0136660676
48343	2014.06.19	11:28:00.354	6	310	0065-0136659288
48344	2014.06.19	11:27:56.581	7	4739	0065-0136660676
48345	2014.06.19	11:28:01.359	7	325	0065-0136660676
48346	2014.06.19	11:28:06.377	6	738	0065-0136660676
48347	2014.06.19	11:28:07.431	6	605	0065-0136660676
48348	2014.06.19	11:28:00.710	5	9911	0065-0136659288
48349	2014.06.19	11:28:10.678	5	3062	0065-0136660676
48350	2014.06.19	11:28:25.221	4	912	0065-0136670531
48351	2014.06.19	11:28:26.426	3	4149	0065-0136670531
48352	2014.06.19	11:28:29.592	5	1032	0065-0136660676
48353	2014.06.19	11:28:30.609	6	2364	0065-0136660676
48354	2014.06.19	11:28:55.899	7	614	0065-0136660676
48355	2014.06.19	11:28:56.749	8	1792	0065-0136660676
48356	2014.06.19	11:29:02.004	3	409	0065-0136670531
48357	2014.06.19	11:29:02.424	4	617	0065-0136670531
48358	2014.06.19	11:29:09.096	1	230	0065-0136660676
48359	2014.06.19	11:29:09.363	2	808	0065-0136660676
48360	2014.06.19	11:29:17.181	3	336	0065-0136660676
48361	2014.06.19	11:29:17.680	4	6891	0065-0136660676
48362	2014.06.19	11:29:31.718	5	418	0065-0136660676
48363	2014.06.19	11:29:32.112	6	905	0065-0136660676
48364	2014.06.19	11:30:21.990	5	2103	0065-0136655780
48365	2014.06.19	11:30:24.258	5	1117	0065-0136655780
48366	2014.06.19	11:30:29.817	5	3907	0065-0136670531
48367	2014.06.19	11:30:33.439	6	502	0065-0136660676
48368	2014.06.19	11:30:33.746	5	322	0065-0136670531
48369	2014.06.19	11:30:34.258	5	7109	0065-0136660676
48370	2014.06.19	11:32:14.578	5	1123	0065-0136671473
48371	2014.06.19	11:32:16.256	5	909	0065-0136659288
48372	2014.06.19	11:32:20.510	7	325	0065-0136671473
48373	2014.06.19	11:32:20.911	8	905	0065-0136671473
48374	2014.06.19	11:32:22.735	1	315	0065-0136671473
48375	2014.06.19	11:32:23.458	2	1777	0065-0136671473
48376	2014.06.19	11:32:18.234	6	7436	0065-0136659288
48377	2014.06.19	11:32:32.287	7	323	0065-0136659288
48378	2014.06.19	11:32:32.597	8	7402	0065-0136659288
48379	2014.06.19	11:32:42.133	3	524	0065-0136671473
48380	2014.06.19	11:32:43.065	4	1713	0065-0136671473
48381	2014.06.19	11:32:57.442	4	811	0065-0136665886
48382	2014.06.19	11:32:58.460	3	3825	0065-0136665886
48383	2014.06.19	11:33:04.211	3	499	0065-0136665886
48384	2014.06.19	11:33:04.662	4	907	0065-0136665886
48385	2014.06.19	11:37:43.692	3	403	0065-0136667521
48386	2014.06.19	11:37:44.185	4	803	0065-0136667521
48387	2014.06.19	11:38:49.275	3	1439	0065-0136651817
48388	2014.06.19	11:38:51.387	4	915	0065-0136651817
48389	2014.06.19	11:40:17.425	4	500	0065-0136671473
48390	2014.06.19	11:40:17.936	4	308	0065-0136667521
48391	2014.06.19	11:40:18.084	3	1003	0065-0136671473
48392	2014.06.19	11:40:19.362	3	1331	0065-0136667521
48393	2014.06.19	11:40:34.329	2	324	0065-0136667521
48394	2014.06.19	11:40:34.788	1	1203	0065-0136667521
48395	2014.06.19	11:41:43.618	2	329	0065-0136671473
48396	2014.06.19	11:41:44.076	1	1014	0065-0136671473
48397	2014.06.19	11:41:46.951	8	427	0065-0136671473
48398	2014.06.19	11:41:47.454	7	6062	0065-0136671473
48399	2014.06.19	11:41:53.795	5	308	0065-0136665886
48400	2014.06.19	11:41:54.189	6	3079	0065-0136665886
48401	2014.06.19	11:41:59.791	7	503	0065-0136671473
48402	2014.06.19	11:42:00.686	7	316	0065-0136665886
48403	2014.06.19	11:42:00.272	8	807	0065-0136671473
48404	2014.06.19	11:42:01.087	8	412	0065-0136665886
48405	2014.06.19	11:42:01.662	1	315	0065-0136671473
48406	2014.06.19	11:42:01.959	2	619	0065-0136671473
48407	2014.06.19	11:42:03.595	1	307	0065-0136665886
48408	2014.06.19	11:42:04.068	2	1537	0065-0136665886
48409	2014.06.19	11:42:16.533	8	313	0065-0136667521
48410	2014.06.19	11:42:16.954	7	2581	0065-0136667521
48411	2014.06.19	11:42:20.835	6	338	0065-0136667521
48412	2014.06.19	11:42:21.339	5	6380	0065-0136667521
48413	2014.06.19	11:45:04.008	4	509	0065-0136673193
48414	2014.06.19	11:45:04.670	3	17401	0065-0136673193
48415	2014.06.19	11:46:16.844	5	314	0065-0136651817
48416	2014.06.19	11:46:17.279	6	1031	0065-0136651817
48417	2014.06.19	11:46:19.192	7	816	0065-0136651817
48418	2014.06.19	11:46:20.242	1	309	0065-0136659288
48419	2014.06.19	11:46:20.006	8	1109	0065-0136651817
48420	2014.06.19	11:46:32.522	3	403	0065-0136673193
48421	2014.06.19	11:46:32.873	4	316	0065-0136673193
48422	2014.06.19	11:46:33.033	3	216	0065-0136659459
48423	2014.06.19	11:46:33.288	4	216	0065-0136659459
48424	2014.06.19	11:46:20.900	2	15149	0065-0136659288
48425	2014.06.19	11:46:36.347	2	1159	0065-0136659288
48426	2014.06.19	11:46:37.593	2	214	0065-0136659288
48427	2014.06.19	11:46:37.410	3	534	0065-0136665886
48428	2014.06.19	11:46:37.817	2	547	0065-0136659288
48429	2014.06.19	11:46:38.377	2	322	0065-0136659288
48430	2014.06.19	11:46:38.745	2	998	0065-0136659288
48431	2014.06.19	11:46:38.064	4	1697	0065-0136665886
48432	2014.06.19	11:46:39.863	2	218	0065-0136659288
48433	2014.06.19	11:46:40.486	2	837	0065-0136659288
48434	2014.06.19	11:46:40.950	5	402	0065-0136665886
48435	2014.06.19	11:46:41.338	6	507	0065-0136665886
48436	2014.06.19	11:46:42.315	3	317	0065-0136659288
48437	2014.06.19	11:46:43.467	7	515	0065-0136665886
48438	2014.06.19	11:46:44.224	8	212	0065-0136665886
48439	2014.06.19	11:46:42.698	4	1877	0065-0136659288
48440	2014.06.19	11:46:45.965	8	1297	0065-0136665886
48441	2014.06.19	11:46:52.093	1	217	0065-0136665886
48442	2014.06.19	11:46:52.355	2	229	0065-0136665886
48443	2014.06.19	11:46:53.067	3	314	0065-0136665886
48444	2014.06.19	11:46:53.384	4	334	0065-0136665886
48445	2014.06.19	11:46:59.065	2	322	0065-0136671473
48446	2014.06.19	11:46:59.553	1	909	0065-0136671473
48447	2014.06.19	11:47:01.086	1	230	0065-0136671473
48448	2014.06.19	11:47:01.326	1	307	0065-0136671473
48449	2014.06.19	11:47:01.709	1	211	0065-0136671473
48450	2014.06.19	11:47:07.315	1	330	0065-0136671473
48451	2014.06.19	11:47:07.660	2	321	0065-0136671473
48452	2014.06.19	11:47:08.322	1	316	0065-0136651817
48453	2014.06.19	11:47:08.643	3	723	0065-0136671473
48454	2014.06.19	11:47:09.566	4	3012	0065-0136671473
48455	2014.06.19	11:47:08.842	2	4347	0065-0136651817
48456	2014.06.19	11:47:22.182	2	2943	0065-0136651817
48457	2014.06.19	11:47:27.201	1	2023	0065-0136651817
48458	2014.06.19	11:47:29.246	1	218	0065-0136651817
48459	2014.06.19	11:47:29.469	1	414	0065-0136651817
48460	2014.06.19	11:47:29.933	1	444	0065-0136651817
48461	2014.06.19	11:47:33.958	1	321	0065-0136651817
48462	2014.06.19	11:47:34.389	2	3059	0065-0136651817
48463	2014.06.19	11:47:38.703	4	502	0065-0136667521
48464	2014.06.19	11:47:39.397	3	7691	0065-0136667521
48465	2014.06.19	11:47:48.369	2	221	0065-0136667521
48466	2014.06.19	11:47:48.733	1	708	0065-0136667521
48467	2014.06.19	11:48:42.232	5	311	0065-0136659459
48468	2014.06.19	11:48:42.556	6	1441	0065-0136659459
48469	2014.06.19	11:48:44.995	7	308	0065-0136659459
48470	2014.06.19	11:48:45.326	8	1166	0065-0136659459
48471	2014.06.19	11:48:48.981	1	214	0065-0136659459
48472	2014.06.19	11:48:50.076	4	1785	0065-0136655780
48473	2014.06.19	11:48:49.796	2	2908	0065-0136659459
48474	2014.06.19	11:48:58.655	3	338	0065-0136651817
48475	2014.06.19	11:48:59.183	4	356	0065-0136651817
48476	2014.06.19	11:50:40.865	8	415	0065-0136667521
48477	2014.06.19	11:50:41.346	7	2242	0065-0136667521
48478	2014.06.19	11:50:49.577	6	309	0065-0136667521
48479	2014.06.19	11:50:49.907	5	4946	0065-0136667521
48480	2014.06.19	11:51:00.114	5	414	0065-0136665886
48481	2014.06.19	11:51:00.599	6	802	0065-0136665886
48482	2014.06.19	11:51:44.705	6	2308	0065-0136665886
48483	2014.06.19	11:51:47.159	5	1698	0065-0136665886
48484	2014.06.19	11:51:51.353	4	1938	0065-0136665886
48485	2014.06.19	11:51:53.799	3	2309	0065-0136665886
48486	2014.06.19	11:52:04.167	3	308	0065-0136665886
48487	2014.06.19	11:52:04.468	4	313	0065-0136665886
48488	2014.06.19	11:53:01.937	5	611	0065-0136659288
48489	2014.06.19	11:53:02.854	6	3862	0065-0136659288
48490	2014.06.19	11:53:07.116	7	409	0065-0136659288
48491	2014.06.19	11:53:07.543	8	752	0065-0136659288
48492	2014.06.19	11:53:29.174	3	503	0065-0136653169
48493	2014.06.19	11:53:30.585	4	2127	0065-0136653169
48494	2014.06.19	11:54:40.842	4	417	0065-0136671473
48495	2014.06.19	11:54:41.400	3	3302	0065-0136671473
48496	2014.06.19	11:54:45.409	3	820	0065-0136671473
48497	2014.06.19	11:55:04.868	4	819	0065-0136670531
48498	2014.06.19	11:55:05.986	3	2256	0065-0136670531
48499	2014.06.19	11:55:45.175	3	449	0065-0136670531
48500	2014.06.19	11:55:45.634	4	1393	0065-0136670531
48501	2014.06.19	11:55:48.353	5	307	0065-0136651817
48502	2014.06.19	11:55:48.649	6	1761	0065-0136651817
48503	2014.06.19	11:55:51.244	7	308	0065-0136651817
48504	2014.06.19	11:55:51.578	8	706	0065-0136651817
48505	2014.06.19	11:55:52.849	1	308	0065-0136651817
48506	2014.06.19	11:55:53.238	2	1394	0065-0136651817
48507	2014.06.19	11:55:58.771	3	4528	0065-0136651817
48508	2014.06.19	11:56:06.223	4	9786	0065-0136651817
48509	2014.06.19	11:56:52.365	5	506	0065-0136653169
48510	2014.06.19	11:56:53.026	6	5106	0065-0136653169
48511	2014.06.19	11:56:59.766	7	406	0065-0136653169
48512	2014.06.19	11:57:00.220	8	1122	0065-0136653169
48513	2014.06.19	11:58:52.669	1	308	0065-0136653169
48514	2014.06.19	11:58:53.260	2	2100	0065-0136653169
48515	2014.06.19	11:58:56.374	3	225	0065-0136653169
48516	2014.06.19	11:58:56.702	4	1590	0065-0136653169
48517	2014.06.19	11:59:12.629	5	428	0065-0136665886
48518	2014.06.19	11:59:13.559	6	936	0065-0136665886
48519	2014.06.19	11:59:15.121	5	326	0065-0136651817
48520	2014.06.19	11:59:16.284	7	308	0065-0136665886
48521	2014.06.19	11:59:16.734	8	741	0065-0136665886
48522	2014.06.19	11:59:15.588	6	2213	0065-0136651817
48523	2014.06.19	11:59:38.848	7	417	0065-0136651817
48524	2014.06.19	11:59:39.305	8	1907	0065-0136651817
48525	2014.06.19	11:59:43.509	4	423	0065-0136660676
48526	2014.06.19	11:59:47.488	1	311	0065-0136651817
48527	2014.06.19	11:59:48.284	8	343	0065-0136665886
48528	2014.06.19	11:59:48.119	2	914	0065-0136651817
48529	2014.06.19	11:59:48.644	7	421	0065-0136665886
48530	2014.06.19	11:59:49.646	6	321	0065-0136665886
48531	2014.06.19	11:59:49.205	2	868	0065-0136651817
48532	2014.06.19	11:59:49.977	5	1595	0065-0136665886
48533	2014.06.19	11:59:44.603	3	9272	0065-0136660676
48534	2014.06.19	11:59:53.701	4	425	0065-0136667521
48535	2014.06.19	11:59:54.269	3	2577	0065-0136667521
48536	2014.06.19	11:59:58.805	3	1408	0065-0136651817
48537	2014.06.19	11:59:59.769	5	621	0065-0136655780
48538	2014.06.19	12:00:00.346	4	2488	0065-0136651817
48539	2014.06.19	12:00:03.462	4	404	0065-0136651817
48540	2014.06.19	12:00:03.854	3	1432	0065-0136651817
48541	2014.06.19	12:00:00.556	6	5212	0065-0136655780
48542	2014.06.19	12:00:09.688	2	325	0065-0136651817
48543	2014.06.19	12:00:10.009	1	499	0065-0136651817
48544	2014.06.19	12:00:10.886	2	311	0065-0136659459
48545	2014.06.19	12:00:11.036	6	320	0065-0136655780
48546	2014.06.19	12:00:11.303	5	2370	0065-0136655780
48547	2014.06.19	12:00:11.479	1	2420	0065-0136659459
48548	2014.06.19	12:00:18.188	8	309	0065-0136651817
48549	2014.06.19	12:00:18.667	8	319	0065-0136659459
48550	2014.06.19	12:00:18.574	7	716	0065-0136651817
