# Supplementary material for: Eco-HAB as a fully automated and ecologically relevant assessment of social impairments in mouse models of autism
Source: eLife. 2016 Oct 12;5:e19532. doi: 10.7554/eLife.19532 (PMC5092044; doi:10.7554/eLife.19532)
Supplement: Supplementary file 1. — DOI: http://dx.doi.org/10.7554/eLife.19532.038 [file elife-19532-supp1.zip › BALB VPA data cohort 1/config.txt]

[EMPTY 1 dark]
startdate = 16.06.2014
starttime = 12:00
enddate = 17.06.2014
endtime = 00:00

[EMPTY 1 light]
startdate = 17.06.2014
starttime = 00:00
enddate = 17.06.2014
endtime = 12:00

[EMPTY 2 dark]
startdate = 17.06.2014
starttime = 12:00
enddate = 18.06.2014
endtime = 00:00

[EMPTY 2 light]
startdate = 18.06.2014
starttime = 00:00
enddate = 18.06.2014
endtime = 12:00

[SNIFF 1 dark]
startdate = 18.06.2014
starttime = 12:00
enddate = 19.06.2014
endtime = 00:00

[SNIFF 1 light]
startdate = 19.06.2014
starttime = 00:00
enddate = 19.06.2014
endtime = 12:00

[ALL]
startdate = 16.06.2014
starttime = 12:00
enddate = 19.06.2014
endtime = 12:00
