# Supplementary material for: Eco-HAB as a fully automated and ecologically relevant assessment of social impairments in mouse models of autism
Source: eLife. 2016 Oct 12;5:e19532. doi: 10.7554/eLife.19532 (PMC5092044; doi:10.7554/eLife.19532)
Supplement: Supplementary file 1. — DOI: http://dx.doi.org/10.7554/eLife.19532.038 [file elife-19532-supp1.zip › EcoHab.py]

#!/usr/bin/env python
# encoding: utf-8
"""
EcoHab.py

This script is provided as Supplementary Online Material
to the paper:
Eco-HAB - FULLY AUTOMATED AND ECOLOGICALLY RELEVANT ASSESSMENT 
OF SOCIAL IMPAIRMENTS IN MOUSE MODELS OF AUTISM

Copyright 2015 Szymon Łęski

Licensed under the Apache License, Version 2.0 (the "License");
you may not use this file except in compliance with the License.
You may obtain a copy of the License at

    http://www.apache.org/licenses/LICENSE-2.0

Unless required by applicable law or agreed to in writing, software
distributed under the License is distributed on an "AS IS" BASIS,
WITHOUT WARRANTIES OR CONDITIONS OF ANY KIND, either express or implied.
See the License for the specific language governing permissions and
limitations under the License.
"""

import os
import csv
import time
import numpy as np

class EcoHabData(object):
    """Reads in a folder with data from Eco-HAB"""
    def __init__(self, path, _ant_pos=None):
        self.path = path
        self.rawdata = []
        ff = filter(lambda x: x.endswith('0000.txt') or 
                             (x[-12:-7] == '0000_' and x.endswith('.txt')), 
                             os.listdir(path))
        self._fnames = ff
        for f in ff:
            cc = csv.reader(open(os.path.join(path, f)), delimiter='\t')
            fhour = f[9:11]
            fdate = f[:8]
            fdatenext = time.strftime('%Y%m%d', 
                    time.localtime(time.mktime(time.strptime(fdate, '%Y%m%d')) + 24*3600.))
            for d in cc:
                if len(d) in [6, 7]:
                    # Data format - id, date, time, antena, duration, tag
                    # Sometimes extra tab at the end of line
                    self.rawdata.append([d[0], 
                                        ' '.join([d[1].replace('.', ''), d[2]]), 
                                        d[3], d[4], d[5]])
                elif len(d) == 5: 
                    # Legacy - no date in text file
                    # id, time, antena, duration, tag
                    if fhour == '23':
                        for d in cc:
                            if d[1][:2] == '23':
                                d[1] = ' '.join([fdate, d[1]])
                            elif d[1][:2] == '00':
                                d[1] = ' '.join([fdatenext, d[1]])
                            self.rawdata.append(d)                
                    else:
                        for d in cc:
                            d[1] = ' '.join([fdate, d[1]])
                            self.rawdata.append(d)
                else:
                    print d 
                    raise(IOError('Unknown data format in file %s' %f))
        self.rawdata.sort(key=lambda x: self.convert_time(x[1]))
        self.mice = set([d[4] for d in self.rawdata])
        self.data = {}
        self.data['Id'] = [d[0] for d in self.rawdata]
        self.data['Time'] = [self.convert_time(d[1]) for d in self.rawdata]
        if _ant_pos is None:
            self._ant_pos = {'1': 1, '2': 2, '3': 3, '4': 4, '5': 5, '6': 6, '7': 7, '8': 8}
        else:
            self._ant_pos = _ant_pos
        self.data['Antenna'] = [self._ant_pos[d[2]] for d in self.rawdata]
        self.data['Tag'] = [d[4] for d in self.rawdata]
        # Masking - by default do not mask
        self.mask = None 
        self._mask_slice = None
        

    def __repr__ (self):
        """Nice string representation for prtinting this class."""
        mystring = 'Eco-HAB data loaded from:\n%s\nin the folder%s\n' %(
                   self._fnames.__str__(), self.path) 
        return mystring

    def mask_data(self, starttime, endtime):
        """mask_data(starttime, endtime)
        All future queries will be clipped to the visits starting between
        starttime and endtime."""
        self.mask = (starttime, endtime) 
        arr = np.array(self.data['Time'])
        idcs = np.where((arr >= starttime) & (arr < endtime))[0]
        if len(idcs) >= 2:
            self._mask_slice = (idcs[0], idcs[-1] + 1)
        elif len(idcs) == 1:
            self._mask_slice = (idcs[0], idcs[0] + 1)
        else:
            self._mask_slice = (0, 0)

    def unmask_data(self):
        """Remove the mask - future queries will not be clipped"""
        self.mask = None
        self._mask_slice = None

    def getproperty(self, mice, propname, astype=None):
        if isinstance(mice, (str, unicode)):
            mice = [mice]
 
        if self.mask is None:
            if astype is None:
                return [x[0] for x in zip(self.data[propname], 
                        self.data['Tag']) if x[1] in mice]
            elif astype == 'float':                          
                return [float(x[0]) for x in zip(self.data[propname], 
                        self.data['Tag']) if x[1] in mice]
        else:
            if astype is None:
                return [x[0] for x in zip(
                        self.data[propname][self._mask_slice[0]:self._mask_slice[1]], 
                        self.data['Tag'][self._mask_slice[0]:self._mask_slice[1]]) 
                        if x[1] in mice] 
            elif astype == 'float':
                return [float(x[0]) for x in zip(
                        self.data[propname][self._mask_slice[0]:self._mask_slice[1]], 
                        self.data['Tag'][self._mask_slice[0]:self._mask_slice[1]]) 
                        if x[1] in mice]

    def getantennas(self, mice):
        return self.getproperty(mice, 'Antenna')
                                                  
    def gettimes(self, mice): 
        return self.getproperty(mice, 'Time', 'float')
                            
    @staticmethod
    def convert_time(s): 
        """Convert date and time to seconds since epoch""" 
        return (time.mktime(time.strptime(s[:-4], '%Y%m%d %H:%M:%S'))
                    + float(s[-3:])/1000.)          

class IEcoHabSession(object):
    def getstarttimes(self, *arg, **kwarg):
        raise NotImplementedError("Virtual method called")

    def getendtimes(self, *arg, **kwarg):
        raise NotImplementedError("Virtual method called")

    def getdurations(self, *arg, **kwarg):
        raise NotImplementedError("Virtual method called")

    def getaddresses(self, *arg, **kwarg):
        raise NotImplementedError("Virtual method called")

    def getproperty(self, *arg, **kwarg):
        raise NotImplementedError("Virtual method called")

class EcoHabSessions(IEcoHabSession):
    """Calculates 'visits' to Eco-HAB compartments."""
    def __init__(self, ehd, **kwargs):
        self._ehd = ehd
        self.mask = None
        self._mask_slice = None
        self.shortest_session_threshold = kwargs.pop('shortest_session_threshold', 2.)
        
        tempdata = []
        same_pipe = {1: [1, 2], 2: [1, 2], 3: [3, 4], 4: [3, 4],
                     5: [5, 6], 6: [5, 6], 7: [7, 8], 8: [7, 8]}
        opposite_pipe = {1: [5, 6], 2: [5, 6], 3: [7, 8], 4: [7, 8],
                     5: [1, 2], 6: [1, 2], 7: [3, 4], 8: [3, 4]}
        address = {1: 4, 2: 1, 3: 1, 4: 2, 5: 2, 6: 3, 7: 3, 8: 4}
        address_not_adjacent = {1: 1, 2: 4, 3: 2, 4: 1, 5: 3, 6: 2, 7: 4, 8: 3}
        # Surrounding: difference between antennas only 2 or 6 
        surrounding = {(1, 3): 1, (1, 7): 4, (2, 4): 1, (2, 8): 4,
                       (3, 5): 2, (4, 6): 2, (5, 7): 3, (6, 8): 3}
        for mm in ehd.mice:
            tt = self._ehd.gettimes(mm)
            an = self._ehd.getantennas(mm)
            for tstart, tend, anstart, anend in zip(tt[:-1], tt[1:], an[:-1], an[1:]):
                if tend - tstart < self.shortest_session_threshold:
                    continue
                diff = np.abs(anstart - anend)
                if diff == 0:
                    tempdata.append((address[anstart], mm, tstart, tend, tend-tstart,
                                 True))
                elif diff in [1, 7]:
                    if anend in same_pipe[anstart]:
                        continue
                    else:
                        tempdata.append((address[anstart], mm, tstart, tend, tend-tstart,
                                     True))
                elif diff in [2, 6]:
                    tempdata.append((surrounding[(min(anstart, anend), max(anstart, anend))], 
                                mm, tstart, tend, tend-tstart,
                                False))
                elif diff in [3, 4, 5]:
                    if anend in opposite_pipe[anstart]:
                        continue
                    else:
                        tempdata.append((address_not_adjacent[anstart], 
                                    mm, tstart, tend, tend-tstart,
                                    False))
                            
        tempdata.sort(key=lambda x: x[2])
        self.data = {'Tag': [],
             'Address': [],
             'AbsStartTimecode': [],
             'AbsEndTimecode': [],
             'VisitDuration': [],
             'ValidVisitSolution': [],}
        self.data['Address'] = [x[0] for x in tempdata]
        self.data['Tag'] = [x[1] for x in tempdata]
        self.data['AbsStartTimecode'] = [x[2] for x in tempdata]
        self.data['AbsEndTimecode'] = [x[3] for x in tempdata]
        self.data['VisitDuration'] = [x[4] for x in tempdata]
        self.data['ValidVisitSolution'] = [x[5] for x in tempdata]
        
    def unmask_data(self):
        """Remove the mask - future queries will not be clipped"""
        self.mask = None
        self._mask_slice = None

    def mask_data(self, *args):
        """mask_data(endtime) or mask_data(starttime, endtime)
        All future queries will be clipped to the visits starting between
        starttime and endtime."""
        try:
            starttime = args[0]
            endtime = args[1]
        except IndexError:   
            starttime = min(self.getstarttimes(self._ehd.mice))
            endtime = args[0]
        self.mask = (starttime, endtime) 
        arr = np.array(self.data['AbsStartTimecode'])
        idcs = np.where((arr >= starttime) & (arr < endtime))[0]
        if len(idcs) >= 2:
            self._mask_slice = (idcs[0], idcs[-1] + 1)
        elif len(idcs) == 1:
            self._mask_slice = (idcs[0], idcs[0] + 1)
        else:
            self._mask_slice = (0, 0)

    def getproperty(self, mice, propname, astype=None):
        if isinstance(mice, (str, unicode)):
            mice = [mice]
        if self.mask is None:
            if astype is None:
                return [x[0] for x in zip(self.data[propname], 
                        self.data['Tag']) if x[1] in mice]
            elif astype == 'float':                          
                return [float(x[0]) for x in zip(self.data[propname], 
                        self.data['Tag']) if x[1] in mice]
        else:
            if astype is None:
                return [x[0] for x in zip(
                        self.data[propname][self._mask_slice[0]:self._mask_slice[1]], 
                        self.data['Tag'][self._mask_slice[0]:self._mask_slice[1]]) 
                        if x[1] in mice] 
            elif astype == 'float':
                return [float(x[0]) for x in zip(
                        self.data[propname][self._mask_slice[0]:self._mask_slice[1]], 
                        self.data['Tag'][self._mask_slice[0]:self._mask_slice[1]]) 
                        if x[1] in mice]
                    
    def getstarttimes(self, mice): 
        return self.getproperty(mice, 'AbsStartTimecode', 'float')
                    
    def getendtimes(self, mice):
        return self.getproperty(mice, 'AbsEndTimecode', 'float')
                    
    def getdurations(self, mice): 
        return self.getproperty(mice, 'VisitDuration', 'float')
    
    def getaddresses(self, mice): 
        return self.getproperty(mice, 'Address')
    
    def getstats(self, mm):
        """Return total number of visits 
        and total time spent in compartments."""
        durations = self.getdurations(mm)
        adds = self.getaddresses(mm)
        totv = [0, 0, 0, 0]
        tott = [0., 0., 0., 0.]
        for idx, ad in enumerate([1, 2, 3, 4]):
            durs = [x for x, y in zip(durations, adds) if y == ad]
            totv[idx] = len(durs)
            tott[idx] = sum(durs)
        return totv, tott
        
