# Supplementary material for: Eco-HAB as a fully automated and ecologically relevant assessment of social impairments in mouse models of autism
Source: eLife. 2016 Oct 12;5:e19532. doi: 10.7554/eLife.19532 (PMC5092044; doi:10.7554/eLife.19532)
Supplement: Supplementary file 1. — DOI: http://dx.doi.org/10.7554/eLife.19532.038 [file elife-19532-supp1.zip › ExperimentConfigFile.py]

#!/usr/bin/env python
# encoding: utf-8
"""
ExperimentConfigFile.py

This script is provided as Supplementary Online Material
to the paper:
Eco-HAB - FULLY AUTOMATED AND ECOLOGICALLY RELEVANT ASSESSMENT 
OF SOCIAL IMPAIRMENTS IN MOUSE MODELS OF AUTISM

Copyright 2015 Szymon Łęski

Licensed under the Apache License, Version 2.0 (the "License");
you may not use this file except in compliance with the License.
You may obtain a copy of the License at

    http://www.apache.org/licenses/LICENSE-2.0

Unless required by applicable law or agreed to in writing, software
distributed under the License is distributed on an "AS IS" BASIS,
WITHOUT WARRANTIES OR CONDITIONS OF ANY KIND, either express or implied.
See the License for the specific language governing permissions and
limitations under the License.
"""

import os    
import numpy as np                                           
import time
from ConfigParser import RawConfigParser, NoSectionError
import matplotlib.ticker
import matplotlib.dates as mpd

class ExperimentConfigFile(RawConfigParser, matplotlib.ticker.Formatter):
    def __init__(self, path, fname=None):    
        RawConfigParser.__init__(self)
        self.path = path               
        if fname is None:
            if os.path.isfile(os.path.join(path, 'config.txt')):
                self.fname = 'config.txt'
            else:
                self.fname = filter(lambda x: x.startswith('config') 
                        and x.endswith('.txt'), os.listdir(path))[0]
        else:                  
            self.fname = fname
        self.read(os.path.join(path, self.fname)) 
        
    def gettime(self, sec): 
        """Convert start and end time and date read from section sec
        (might be a list)
        of the config file 
        to a tuple of times from epoch."""
        if type(sec) == list:
            starts = []
            ends = []
            for ss in sec:
                st, et = self.gettime(ss)
                starts.append(st)
                ends.append(et)
            return min(starts), max(ends)
        else:
            tstr1 = self.get(sec, 'startdate') + self.get(sec, 'starttime')
            tstr2 = self.get(sec, 'enddate') + self.get(sec, 'endtime')
            if len(tstr1) == 15:
                t1 = time.strptime(tstr1, '%d.%m.%Y%H:%M')
            elif len(tstr1) == 18:                        
                t1 = time.strptime(tstr1, '%d.%m.%Y%H:%M:%S')
            else: 
                raise Exception('Wrong date format in %s' %self.fname)

            if len(tstr2) == 15:
                t2 = time.strptime(tstr2, '%d.%m.%Y%H:%M')
            elif len(tstr2) == 18:                        
                t2 = time.strptime(tstr2, '%d.%m.%Y%H:%M:%S')
            else: 
                raise Exception('Wrong date format in %s' %self.fname)

            return time.mktime(t1), time.mktime(t2)

    def __call__(self, x, pos=0):
        x = mpd.num2epoch(x)
        for sec in self.sections():
            t1, t2 = self.gettime(sec)
            if t1 <= x and x < t2:
                return sec
        return 'Unknown'    
